# Supplementary material for: Dynamic Variation of Secondary Metabolites from Polygonatum cyrtonema Hua Rhizomes During Repeated Steaming–Drying Processes
Source: Molecules. 2025 Apr 25;30(9):1923. doi: 10.3390/molecules30091923 (PMC12073103; doi:10.3390/molecules30091923)
Supplement: Supplementary file 1 [file molecules-30-01923-s001.zip]

Archive with 12 entries (12 files):
- Figure caption.pdf
- Figure S1.tif
- Figure S2.tif
- Table S1 Information of metabolites identified in different samples.xlsx
- Table S2 Vitamins identified in P. cyrtonema rhizomes.pdf
- Table S3 Trends of metabolite content in four different types of Rhizoma Polygonati.xlsx
- Table S4 Representative metabolites of six types with different variation trends.xlsx
- Table S5 Representative metabolites with very low content in any samples.xlsx
- Table S6 Information of secondary metabolites with highest contents in Polygonati Rhizoma samples..xlsx
- Table S7 Differentially accumulated metabolites between different samples.xlsx
- Table S8 Statistical information of differentially accumulated metabolites between different sample pairs..pdf
- Table S9 The enriched KEGG pathways of differentially accumulated metabolites.xlsx
