# Supplementary material for: Dynamic Variation of Secondary Metabolites from Polygonatum cyrtonema Hua Rhizomes During Repeated Steaming–Drying Processes
Source: Molecules. 2025 Apr 25;30(9):1923. doi: 10.3390/molecules30091923 (PMC12073103; doi:10.3390/molecules30091923)
Supplement: Supplementary file 1 [file molecules-30-01923-s001.zip › Table S1 Information of metabolites identified in different samples.xlsx]

## Sheet: Sheet1
Table S1 Information of metabolites identified in P. cyrtonema rhizomes.
No.	Index	Compounds	Molecular weight (Da)	Formula	Class I	Class II	Q1 (Da)	Q3 (Da)	Ionization model	CAS	Level	Control-1	Control-2	Control-3	Treat-3-1	Treat-3-2	Treat-3-3	Treat-6-1	Treat-6-2	Treat-6-3	Treat-9-1	Treat-9-2	Treat-9-3	QC01	QC02	QC03	cpd_ID	KEGG map
1	Yacn003968	Cantleyine	207.089	C11H13NO3	Alkaloids	Alkaloids	206.08	147.04	[M-H]-	30333-81-4	3	263294	293468	279154	269401	270544	246669	327791	306380	320415	175733	133824	115578	229601	238017	229576	C09933	-
2	pmp001287	N-Benzylmethylene isomethylamine	119.073	C8H9N	Alkaloids	Alkaloids	120.08	103.05	[M+H]+	-	1	1.5599e+07	1.64172e+07	1.54866e+07	4.18273e+06	4.3229e+06	4.29811e+06	4.82946e+06	4.80528e+06	5.14026e+06	3.46849e+06	3.12269e+06	2.92382e+06	7.56584e+06	7.51423e+06	7.22226e+06	-	-
3	Lmxn006423	2(3H)-Benzothiazolone	151.009	C7H5NOS	Alkaloids	Alkaloids	150	122.01	[M-H]-	934-34-9	3	78292	86939.9	81357.7	85282	97806.3	81283.6	69811.3	57667	60837.1	24259.8	30405.3	25291.3	57732.9	61084.9	61027	-	-
4	mws0983	N-Oleoylethanolamine	325.298	C20H39NO2	Alkaloids	Alkaloids	326.31	62.06	[M+H]+	111-58-0	3	1836.16	2282.37	2200.98	5280.1	4894.33	5696.39	4274.94	4406.69	4158.2	2378.21	2383.23	1755.27	3322.18	3102.58	3213.4	C20792	-
5	MWSmce448	Imidazol-1-yl-acetic acid*	126.043	C5H6N2O2	Alkaloids	Alkaloids	127.05	81.04	[M+H]+	22884-10-2	3	1.17292e+06	1.22068e+06	1.33001e+06	1.50696e+06	1.51351e+06	1.50216e+06	1.28721e+06	1.03804e+06	1.15381e+06	1.03552e+06	1.47955e+06	1.50682e+06	1.24044e+06	1.27968e+06	1.19226e+06	-	-
6	HJN016	Cannabisin D	624.247	C36H36N2O8	Alkaloids	Alkaloids	623.24	460.18	[M-H]-	-	1	261528	260828	255491	363275	400729	365520	266914	270789	282603	179231	159336	147484	257250	276242	264375	C17908	-
7	pme2693	N-Acetylputrescine	130.111	C6H14N2O	Alkaloids	Alkaloids	131.12	114.09	[M+H]+	18233-70-0	3	992783	979479	1.0745e+06	1.45313e+06	1.33813e+06	1.37598e+06	1.39414e+06	1.25962e+06	1.32448e+06	1.05487e+06	1.00733e+06	1.01172e+06	1.27148e+06	1.24578e+06	1.17884e+06	C02714	ko00330,ko01100
8	Lmcp000282	L-Carnitine	161.105	C7H15NO3	Alkaloids	Alkaloids	162.11	85.03	[M+H]+	541-15-1	1	1.2842e+06	1.27617e+06	1.32101e+06	1.703e+06	1.61381e+06	1.69883e+06	4.45979e+06	4.17144e+06	4.94909e+06	3.77535e+06	3.73875e+06	3.81976e+06	2.719e+06	2.87188e+06	2.64412e+06	C00318	-
9	Wcdp005613	1,2-dihydro-1-oxo-β-carboline	184.064	C11H8N2O	Alkaloids	Alkaloids	185.07	167.06	[M+H]+	-	3	7013.84	7145.78	11551	630347	515866	545808	1.27223e+06	1.2101e+06	1.1699e+06	1.1876e+06	1.16622e+06	1.09857e+06	792343	724037	738741	-	-
10	Hahp000801	alanine betaine	117.079	C5H11NO2	Alkaloids	Alkaloids	118.08	72.08	[M+H]+	-	1	1.1582e+07	1.03225e+07	1.13099e+07	5.98572e+06	6.37933e+06	4.91355e+06	7.05474e+06	8.54063e+06	6.80919e+06	5.45295e+06	5.50674e+06	5.62523e+06	7.21828e+06	7.2969e+06	6.67349e+06	-	-
11	Hmgp002327	3-amino-2-naphthoic acid	187.063	C11H9O2N	Alkaloids	Alkaloids	188.07	118.06	[M+H]+	-	1	5.88631e+06	5.40547e+06	5.41718e+06	1.27094e+06	1.15322e+06	1.18136e+06	690717	562002	641927	120289	113121	83298.4	1.72171e+06	1.58212e+06	1.58053e+06	-	-
12	Zahp013728	octadecanoic acid pyrrolidide	337.334	C22H43NO	Alkaloids	Alkaloids	338.342	338.341	[M+H]+	33707-76-5	3	52728.3	81357.1	147130	302252	262633	294235	321029	354394	427750	229838	219857	288283	236624	223120	248968	-	-
13	pme1002	L-Tyramine	137.084	C8H11NO	Alkaloids	Alkaloids	138.09	103.05	[M+H]+	51-67-2	1	1.24939e+06	1.26349e+06	1.32821e+06	1.4204e+06	1.66336e+06	1.73728e+06	955715	1.10701e+06	1.05917e+06	469998	559643	594210	1.09891e+06	1.07589e+06	986510	C00483	ko00350,ko00950,ko01100,ko01110,ko01240
14	Wbmp002283	Α-hydroxyquinoline	145.053	C9H7NO	Alkaloids	Alkaloids	146.06	118.06	[M+H]+	-	1	4.54651e+07	4.47959e+07	4.57715e+07	9.74554e+06	1.03774e+07	1.00475e+07	5.5106e+06	5.8167e+06	6.04988e+06	937151	971042	920971	1.56851e+07	1.41596e+07	1.43346e+07	-	-
15	Wbmp001002	4-methoxybenzamide	151.063	C8H9NO2	Alkaloids	Alkaloids	152.07	107.05	[M+H]+	3424-93-9	2	126100	76610.4	154525	1.01325e+06	852128	909195	717027	684616	957497	629392	508499	672042	614496	621013	558891	-	-
16	Lmxp000939	Zarzissine	135.054	C5H5N5	Alkaloids	Alkaloids	136.06	119.04	[M+H]+	160568-14-9	2	3.45379e+06	2.8674e+06	3.48448e+06	2.51977e+07	2.25974e+07	2.19265e+07	1.85447e+07	1.92805e+07	1.71904e+07	2.43441e+07	2.30246e+07	2.50418e+07	1.73984e+07	1.64536e+07	1.53429e+07	-	-
17	Lazn004665	Triacanthinapioside	335.159	C15H21N5O4	Alkaloids	Alkaloids	336.17	204.13	[M+H]+	-	3	5857.84	11045.5	12917.3	367431	352486	335468	333067	345271	331937	180723	172747	180336	279097	247009	253946	-	-
18	Wbjp001317	vasicinone	202.074	C11H10N2O2	Alkaloids	Alkaloids	203.08	130.07	[M+H]+	486-64-6	1	269417	177971	295154	2.35577e+06	2.52262e+06	2.06417e+06	3.40611e+06	1.99392e+06	3.38045e+06	930380	959967	855381	1.87102e+06	1.78468e+06	1.63415e+06	-	-
19	MW0148485	Isorescinnamine, dihydro-	636.305	C35H44N2O9	Alkaloids	Alkaloids	637.31	581.25	[M+H]+	6335-49-5	3	650278	679791	987590	73064.9	56081.9	832743	707029	844374	851140	1.66749e+06	618596	952778	392602	382717	343544	-	-
20	Hmjp005556	(2E)-3-(4-Hydroxyphenyl)-N-[2-(4-hydroxyphenyl)ethyl]-2-propenamide	283.121	C17H17NO3	Alkaloids	Alkaloids	284.13	147.05	[M+H]+	-	1	1.18371e+07	1.4171e+07	1.20526e+07	3.62843e+06	2.93923e+06	3.11988e+06	1.17576e+06	1.17327e+06	1.13289e+06	764233	649380	717176	3.83277e+06	3.44196e+06	3.37193e+06	-	-
21	Wbsp007290	Lycoposerramine E	276.173	C17H24O3	Alkaloids	Alkaloids	277.18	137.06	[M+H]+	-	3	6075.36	4205.46	2472.34	28548.8	28700.7	28904.1	69534.7	79396.4	75575.8	41579.7	44385.4	36236.6	36506	34214.5	31618.4	-	-
22	Zajp000573	N-(4-oxopentyl)-acetamide	143.095	C7H13NO2	Alkaloids	Alkaloids	144.101	84.0805	[M+H]+	-	3	8.3498e+06	8.25676e+06	6.5254e+06	9.13664e+06	9.3671e+06	9.71798e+06	9.16126e+06	9.02726e+06	9.41539e+06	8.43332e+06	7.2975e+06	7.98751e+06	9.3028e+06	8.08673e+06	8.42776e+06	-	-
23	pme2292	Putrescine	88.1	C4H12N2	Alkaloids	Alkaloids	89.11	72.08	[M+H]+	110-60-1	3	236238	260659	222108	155723	131535	145876	162192	295453	303276	242792	255828	229918	290291	288637	249941	C00134	ko00330,ko00470,ko00480,ko00960,ko01100,ko01110,ko02010
24	Wbjp004916	Cephalanthrin A	308.08	C17H12N2O4	Alkaloids	Alkaloids	309.09	263.08	[M+H]+	-	3	11277.1	668.216	2835.63	2.26922e+06	2.1977e+06	2.23228e+06	3.83761e+06	3.62285e+06	3.72693e+06	4.59656e+06	4.04738e+06	3.99527e+06	2.72825e+06	2.41562e+06	2.33831e+06	-	-
25	MWSHC2025	(R)-1,2,3,4-Tetrahydro-3-carboxy-2-carboline	216.09	C12H12N2O2	Alkaloids	Alkaloids	217.1	144.08	[M+H]+	72002-54-1	3	6670	5005	8340	1.08313e+06	940430	1.06297e+06	1.71795e+06	1.6873e+06	1.74869e+06	1.04747e+06	873861	842902	1.13342e+06	997903	954455	-	-
26	pmb0501	Agmatine	130.122	C5H14N4	Alkaloids	Alkaloids	131.13	114.1	[M+H]+	306-60-5	1	925990	1.11556e+06	959718	1.1653e+06	1.13852e+06	1.26997e+06	1.17498e+06	1.19488e+06	1.12735e+06	981591	850921	918782	1.1798e+06	1.1932e+06	1.00746e+06	C00179	ko00330,ko01100
27	Lmmp002080	N-(4-Aminobutyl)benzamide	192.126	C11H16N2O	Alkaloids	Alkaloids	193.13	105.03	[M+H]+	5692-23-9	2	1.18386e+06	1.1223e+06	989926	101526	140347	110045	118339	46680	142571	33202.3	87812	47241	295501	348376	301342	-	-
28	MWSprf097	USaramine	351.168	C18H25NO6	Alkaloids	Alkaloids	352.18	120.08	[M+H]+	15503-87-4	2	8340	8586.86	3977.65	109269	101858	88355.1	58174	112328	97973.3	87031.6	28917	49648.2	68234.3	62000.2	56612.1	C10413	-
29	Wbjp005125	Terrestriamide	327.111	C18H17NO5	Alkaloids	Alkaloids	328.12	177.06	[M+H]+	-	3	220240	264620	236086	92148.4	90043	111449	72507.1	61384.9	61535.7	47527.4	34956.2	37096.2	90048.2	103208	86616.5	C17839	-
30	mws0982	1-Methylhistamine	125.095	C6H11N3	Alkaloids	Alkaloids	126.1	68.05	[M+H]+	501-75-7	3	130308	127778	123536	110544	113529	102599	100989	100281	104025	92166.6	93747.9	107483	127491	116776	105108	C05127	ko00340,ko01100
31	Smcp000882	N-benzoyl-2-aminoethyl-β-D-glucopyranoside	327.132	C15H21NO7	Alkaloids	Alkaloids	328.13	310.12	[M+H]+	-	1	20468.4	26012.3	52079.5	373754	390252	326467	580135	359041	353529	1.32014e+06	1.20593e+06	1.16599e+06	671992	588962	559342	-	-
32	Lmgp000659	2-Phenylacetamide	135.068	C8H9NO	Alkaloids	Alkaloids	136.08	91.05	[M+H]+	103-81-1	3	1.19289e+06	1.09972e+06	1.1031e+06	723566	875062	713724	728542	846036	747746	655453	665030	658939	844046	813405	699903	C02505	ko00360,ko01100
33	MWS3020	N-Acetylcadaverine	144.126	C7H16N2O	Alkaloids	Alkaloids	145.13	86.1	[M+H]+	32343-73-0	3	23196.4	15750.1	23340	175272	148986	199609	498663	434850	452717	367940	420456	335553	236487	284101	277462	-	-
34	Wccp005403	Acetyl-Caranine	313.131	C18H19NO4	Alkaloids	Alkaloids	314.14	177.06	[M+H]+	-	1	1.33524e+07	1.73756e+07	1.5046e+07	9.49768e+06	9.32282e+06	8.38732e+06	3.36992e+06	3.72454e+06	3.60672e+06	2.17032e+06	2.15253e+06	2.19617e+06	7.11025e+06	6.7512e+06	5.85102e+06	-	-
35	Lskp211279	Longitubanine A	228.111	C10H16N2O4	Alkaloids	Alkaloids	229.12	142.09	[M+H]+	-	2	1.14999e+07	1.15421e+07	1.08308e+07	1.46343e+07	1.44042e+07	1.36621e+07	1.15366e+07	1.13688e+07	1.09545e+07	6.90597e+06	6.39509e+06	6.54487e+06	1.18365e+07	1.10694e+07	9.64825e+06	-	-
36	Wbjp006366	Aurantiamide acetate	444.205	C27H28N2O4	Alkaloids	Alkaloids	445.21	194.12	[M+H]+	56121-42-7	1	891.581	1067.98	1361.12	58938.2	32913.5	38218	64161.2	51482.1	41764.6	20608.2	28061.7	22202	40823.6	37590.7	33218.4	-	-
37	Hmdp000626	Polygonatine A	165.079	C9H11NO2	Alkaloids	Alkaloids	166.08	148.07	[M+H]+	-	2	57667.2	44233.3	49036.9	2.64036e+06	2.71501e+06	2.64931e+06	2.36888e+06	2.50503e+06	2.4152e+06	2.69347e+06	2.66183e+06	2.71195e+06	2.25395e+06	1.98663e+06	1.84248e+06	-	-
38	mws1346	DL-2-Aminoadipic acid	161.069	C6H11NO4	Alkaloids	Alkaloids	162.08	98.06	[M+H]+	542-32-5	3	79646.7	109539	120794	959955	802916	986337	1.38639e+06	1.2342e+06	1.47132e+06	1.1606e+06	1.68328e+06	1.29988e+06	1.05601e+06	1.05076e+06	870032	C00956	ko00300,ko00310,ko00311,ko01100,ko01110,ko01210,ko01230
39	MWSmce118	Imidazole-4-Acetic Acid*	126.043	C5H6N2O2	Alkaloids	Alkaloids	127.047	81.044	[M+H]+	645-65-8	3	1.21045e+06	1.27252e+06	1.39485e+06	1.37885e+06	1.44322e+06	1.54837e+06	1.10071e+06	1.09235e+06	1.26038e+06	1.49679e+06	1.55809e+06	1.62601e+06	1.45542e+06	1.17188e+06	1.30799e+06	C02835	ko00340,ko01100
40	Wccp011838	Octadec-8-enamide	281.272	C18H35NO	Alkaloids	Alkaloids	282.28	69.07	[M+H]+	-	1	30886.9	41067.2	141290	185617	62328.4	121695	106296	65457.3	62938.5	221102	40648.2	49378	55953.6	48895.9	45266.7	-	-
41	mws0018	Spermine	202.216	C10H26N4	Alkaloids	Alkaloids	203.22	84.08	[M+H]+	71-44-3	3	127301	84174.3	91138.6	257725	243342	222738	220774	293370	255834	189214	164268	153426	195375	226577	184163	C00750	ko00330,ko00410,ko00480,ko00770,ko01100,ko01240
42	mws5028	2-Benzoxazolinone	135.032	C7H5NO2	Alkaloids	Alkaloids	136.04	80.06	[M+H]+	59-49-4	2	141781	160889	99050.3	291263	318268	284845	254738	251708	273689	34122.5	249899	245019	268904	257658	217426	-	-
43	MWSmce349	Laurocapram	281.272	C18H35NO	Alkaloids	Alkaloids	282.28	114.09	[M+H]+	59227-89-3	2	9033.62	10532.9	46060	51736.3	17189.4	35670.2	29370.2	18988.2	19406.3	63385	11449.5	12071.4	16571.1	14686.2	13305.5	-	-
44	pmp000479	N-Isobutyl-2E,4E-dodedienamide	251.225	C16H29NO	Alkaloids	Alkaloids	252.23	196.2	[M+H]+	-	3	36672.9	29748.1	38669.5	22975.9	31740.4	27443.9	34532.5	31049.2	31128	30089	31784.6	27521.8	20193.6	21736.2	25070.8	-	-
45	Lmtn001630	2-Glucosyloxy-2-phenylacetic acid amide	313.116	C14H19NO7	Alkaloids	Alkaloids	312.11	150.05	[M-H]-	-	2	482536	558037	591577	135626	113760	114607	55107.5	61476.8	90691.4	9067.63	43063.2	13010.7	138617	171065	167717	-	-
46	MWStz085	Aurantiamide	402.194	C25H26N2O3	Alkaloids	Alkaloids	403.2	117.07	[M+H]+	58115-31-4	2	9	9	9	40932	39669.2	34026.3	47829.9	56209.2	48753.2	16749.7	24535.6	24281	23484.5	29461.2	26071.4	-	-
47	Wbsp000191	3,7,11-trimethyl-2-oxa-6,10,13-triazatricyclo[7.3.1.05,13]tridecane	225.184	C12H23N3O	Alkaloids	Alkaloids	226.19	180.18	[M+H]+	-	2	134925	142208	152900	145091	111539	136443	154175	116715	111009	153308	138966	127062	127706	153496	125574	-	-
48	Zasp102439	m-Aminophenylacetylene	117.058	C8H7N	Alkaloids	Alkaloids	118.06	91.05	[M+H]+	54060-30-9	1	2.16614e+07	2.23367e+07	2.20528e+07	5.84768e+06	6.08982e+06	5.97297e+06	3.47606e+06	3.40162e+06	3.73829e+06	1.30707e+06	1.33926e+06	1.23732e+06	8.49747e+06	7.00747e+06	6.91878e+06	-	-
49	mws0017	Spermidine	145.158	C7H19N3	Alkaloids	Alkaloids	146.17	72.08	[M+H]+	124-20-9	3	193068	187966	187475	160351	201035	157181	133008	133914	133511	136912	119003	125266	146394	125648	160003	C00315	ko00330,ko00410,ko00480,ko00940,ko01100,ko02010
50	HJKP000649	N-benzylformamide	135.068	C8H9NO	Alkaloids	Alkaloids	136.07	91.05	[M+H]+	6343-54-0	1	1.05085e+06	1.06839e+06	1.05537e+06	695060	657672	594650	712641	890284	701610	582953	734693	590914	857010	793942	672570	C15561	-
51	Zahp012577	octadecadienoic acid amide	279.256	C18H33NO	Alkaloids	Alkaloids	280.26	81.07	[M+H]+	-	1	6317.49	12634.6	7214.97	62629.2	46532.9	56857	52191.9	62054.3	51748.4	28729.3	22569.2	25569.7	38963.3	33047.6	30951.2	-	-
52	pme1841	Cadaverine	102.116	C5H14N2	Alkaloids	Alkaloids	103.12	86.1	[M+H]+	462-94-2	3	28635.1	28689.2	31233.3	26804.3	25520.1	21726.1	35987.3	27679.9	30263	19085.6	21136.3	18836.7	35053.8	32402.2	27399.4	C01672	ko00310,ko00470,ko00480,ko00960,ko01100,ko01110
53	MWSmce461	L-Azetidine-2-carboxylic acid	101.048	C4H7NO2	Alkaloids	Alkaloids	102.054	56.0497	[M+H]+	2133-34-8	1	1.4049e+06	1.28247e+06	1.37941e+06	1.00022e+06	948762	888410	709797	836148	705337	444484	550982	837361	1.00408e+06	923340	781308	-	-
54	pma0948	Phenylethanolamine	137.084	C8H11NO	Alkaloids	Alkaloids	138.09	120.08	[M+H]+	7568-93-6	3	625912	488718	552909	432211	367487	402817	466417	406352	779517	625632	278946	276287	458032	423257	538832	C02735	-
55	MWSmce331	Azetidine-2-carboxylic acid	101.048	C4H7NO2	Alkaloids	Alkaloids	102.05	56.05	[M+H]+	2517-04-6	1	1.74194e+07	1.57537e+07	1.74544e+07	1.23747e+07	1.1178e+07	1.27754e+07	8.44244e+06	8.55387e+06	9.20441e+06	5.97099e+06	6.90712e+06	6.91262e+06	1.28622e+07	1.12281e+07	9.79302e+06	C08267	-
56	Hayp002307	Dichotomine E	228.054	C12H8N2O3	Alkaloids	Alkaloids	229.06	183.06	[M+H]+	-	3	38760.5	38606.9	25411.4	393310	380355	395545	922647	977278	881369	1.26692e+06	1.17903e+06	1.21902e+06	843425	695874	651652	-	-
57	Zahp005843	N-Trans-Sinapoyltyramine	343.142	C19H21NO5	Alkaloids	Alkaloids	344.15	207.07	[M+H]+	200125-11-7	1	557664	637823	611789	344679	325384	303117	128310	139366	127918	67853.5	53418.4	66936.6	238712	279666	212679	-	-
58	mws1383	Lumichrome	242.08	C12H10N4O2	Alkaloids	Alkaloids	243.09	145.08	[M+H]+	1086-80-2	1	23330.4	24847.2	20005.4	111606	110021	110731	117645	142200	112722	100120	99309.3	110492	125274	104401	95240.2	C01727	ko00740
59	Lmtn001569	2-Glucosyl-glucosyloxy-2-phenylacetic acid amide	475.169	C20H29NO12	Alkaloids	Alkaloids	474.16	312.1	[M-H]-	-	2	565303	587575	582571	625953	511355	507591	157839	146147	154426	109313	81416.4	111548	248156	334585	272021	-	-
60	pma3649	5-Aminolevulinic Acid	131.058	C5H9NO3	Alkaloids	Alkaloids	132.07	86.06	[M+H]+	106-60-5	3	2.97245e+06	2.92382e+06	3.00777e+06	1.03976e+06	1.06894e+06	1.03292e+06	1.6784e+06	1.59256e+06	1.55712e+06	1.1745e+06	1.3386e+06	1.12552e+06	1.92807e+06	1.94845e+06	1.44179e+06	C00430	ko00260,ko00860,ko01100,ko01110,ko01240,ko02010
61	MW0000410	Psychotrin	464.268	C28H36N2O4	Alkaloids	Alkaloids	463.25	301.21	[M-H]-	-	3	114143	117822	131816	196203	56327.4	221758	36121.2	55431.3	117047	82035.4	91281.8	84097	204801	175778	147577	-	-
62	Lskp211283	1',2',3',4'-tetrahydro-5'-deoxypinnatanine	232.142	C10H20N2O4	Alkaloids	Alkaloids	233.15	84.05	[M+H]+	-	2	2.07662e+06	1.74286e+06	2.10874e+06	514780	547504	542623	947477	1.50576e+06	1.08719e+06	635703	616894	615128	1.03759e+06	1.04275e+06	748167	-	-
63	MWS20160	Prunasin	295.106	C14H17NO6	Alkaloids	Alkaloids	296.11	85.03	[M+H]+	99-18-3	2	102757	121721	130640	31387.8	46200.1	39315.5	33879.5	21777.9	32763.2	8772.38	10950.5	14340.4	54119.9	39836.1	40466.2	C00844	ko00460,ko01100,ko01110
64	mws2218	Caffeine	194.08	C8H10N4O2	Alkaloids	Alkaloids	195.09	83.06	[M+H]+	58-08-2	3	21454.1	10358.7	34874.7	19874.2	22032.8	21535	10238.1	22463.9	7954.52	48173	18573.8	18295.3	26464.3	18736.1	20421.1	C07481	ko00232,ko01100,ko01110
65	pmb0484	Choline	104.107	C5H14NO+	Alkaloids	Alkaloids	104.11	60.08	[M]+	62-49-7	3	602120	582839	656540	215686	235939	221125	254917	261307	249822	274470	278852	270816	402272	392632	275472	C00114	ko00260,ko00564,ko01100,ko02010
66	Wagp007639	N-(4-hydroxyphenethyl)cinnamamide	267.126	C17H17NO2	Alkaloids	Alkaloids	268.13	131.05	[M+H]+	-	1	9	1067.56	1538.09	190133	159231	151714	37352	40558.4	33556.5	34812.6	36182.7	36517.6	74819.3	59800.4	49337.9	-	-
67	mws0704	O-Phosphorylethanolamine	141.019	C2H8NO4P	Alkaloids	Alkaloids	140.01	78.96	[M-H]-	1071-23-4	3	29142.9	36299.5	31068.1	29247.1	28318.2	31080.9	40823.2	49481.6	48931.3	80528.5	53446.3	64590.3	48100.4	46452.2	30772.3	C00346	ko00563,ko00564,ko00600,ko01100
68	pmb1912	10-Formyltetrahydrofolic Acid	473.166	C20H23N7O7	Alkaloids	Alkaloids	474.17	327.12	[M+H]+	2800-34-2	1	409742	486867	489623	193037	173186	184332	81385.4	66499.3	87164.6	65201.4	76105.7	68209.1	211271	190925	130186	C00234	ko00670,ko00970,ko01100,ko01200,ko01240
69	Lskp211278	Oxypinnatanine A	244.106	C10H16N2O5	Alkaloids	Alkaloids	245.11	84.04	[M+H]+	-	2	71347.4	93182.8	70623.6	132738	125535	117747	134255	122507	142694	92035.2	128944	119308	135134	117082	82306.1	-	-
70	pma2987	Histidinol	141.09	C6H11N3O	Alkaloids	Alkaloids	142.1	124.09	[M+H]+	501-28-0	3	1.21483e+07	1.23495e+07	1.36431e+07	1.39893e+07	1.50516e+07	1.36363e+07	1.37468e+07	1.27507e+07	1.48001e+07	1.36667e+07	1.12503e+07	1.20591e+07	1.88412e+07	1.27872e+07	1.1858e+07	C00860	ko00340,ko01100,ko01110,ko01230
71	pmn001498	Isodendrocrepine	516.335	C33H44N2O3	Alkaloids	Alkaloids	575.35	279.2	[M+CH3COOH-H]-	50906-94-0	1	9	9	9	82034.6	86803.5	45107.8	68769.8	53720.8	67893.1	47356.4	34885.2	55029.9	19864.8	37847	20379.1	-	-
72	MWSslk106	2-Phenylethylamine	121.089	C8H11N	Alkaloids	Benzylphenylethylamine alkaloids	122.1	105.07	[M+H]+	156-28-5	3	455822	420759	513165	138185	151016	118132	174497	157581	148086	76482.1	91729.5	88314.9	159434	193328	158754	C05332	ko00360,ko01100
73	pmn001692	3-O-Acetylhamayne	329.126	C18H19NO5	Alkaloids	Isoquinoline alkaloids	328.12	295.09	[M-H]-	-	3	1.10025e+06	942055	1.06862e+06	258734	256420	288343	184216	160786	168866	60527.6	61636.8	57095.1	327153	291313	335117	C12165	-
74	MWSmce709	Isoquinoline	129.058	C9H7N	Alkaloids	Isoquinoline alkaloids	130.06	103.05	[M+H]+	119-65-3	1	6.43321e+06	5.7871e+06	6.46505e+06	1.55686e+06	1.43364e+06	1.52599e+06	828870	723985	697911	117121	117959	146415	1.97349e+06	1.71517e+06	1.76385e+06	C06323	-
75	Zblp005760	dihydro-N-feruloyltyramine	315.147	C18H21NO4	Alkaloids	Phenolamine	316.14	177.06	[M+H]+	-	1	79027.1	102088	85879.7	60694.6	48937.2	61779	18180.6	21838.2	28360.6	16732.1	16737.3	12964.3	41082.1	42075.3	42414	-	-
76	pmp001253	Cannabisin F	624.247	C36H36N2O8	Alkaloids	Phenolamine	625.25	488.17	[M+H]+	163136-19-4	1	567795	630343	602488	1.05754e+06	1.05255e+06	982749	587101	596683	633366	428549	401760	397606	642883	604011	622114	C17910	-
77	pmb0492	N',N'',N'''-p-Coumaroyl-cinnamoyl-caffeoyl spermidine	583.268	C34H37N3O6	Alkaloids	Phenolamine	584.28	325	[M+H]+	-	3	34161.2	12372.9	21242.8	600397	560282	665017	572445	484775	548056	291732	180908	197276	362528	372893	349582	-	-
78	Zblp005777	N-trans-ferulicacidacylp-hydroxyphenylethylamine	313.131	C18H19NO4	Alkaloids	Phenolamine	314.14	177.06	[M+H]+	-	1	1.5735e+07	1.83977e+07	1.67782e+07	1.00198e+07	9.64259e+06	9.24809e+06	4.24481e+06	3.93144e+06	4.20046e+06	2.67815e+06	2.45926e+06	2.41887e+06	7.68518e+06	7.45588e+06	7.11205e+06	-	-
79	Hmcp009963	Candicine	180.138	C11H18NO+	Alkaloids	Phenolamine	180.14	123.07	[M]+	6656-13-9	3	307129	334779	292541	209370	197300	197193	154610	154854	158695	22207.8	21491.4	17334	182331	176832	168122	C10575	-
80	Lahp007087	N-Benzoyltyramine	269.142	C17H19NO2	Alkaloids	Phenolamine	270.15	105.07	[M+H]+	-	2	126222	117744	68038.9	483043	438865	444482	674244	630532	647907	483685	419686	420855	434545	418533	398919	-	-
81	Lacp001431	N-(3-hydroxy-4-methoxyphenethyl)-4-hydroxybutanamide	267.147	C14H21NO4	Alkaloids	Phenolamine	268.15	136.06	[M+H]+	-	2	49113.1	37147.6	41936.6	1.15889e+07	1.2889e+07	1.19695e+07	1.00074e+07	1.01051e+07	1.02035e+07	6.11489e+06	5.50778e+06	5.30108e+06	7.06743e+06	7.68933e+06	7.18248e+06	-	-
82	Lmqp002784	Salicylamide	137.048	C7H7NO2	Alkaloids	Phenolamine	138.055	77.0386	[M+H]+	65-45-2	3	43704.1	52746.6	55235.1	122200	130085	128978	56776.9	34250.7	50743.3	18410	31772.9	16694.1	53946	58644.3	54446.6	-	-
83	mws1433	N-Feruloyltyramine; Moupinamide*	313.131	C18H19NO4	Alkaloids	Phenolamine	314.14	177.05	[M+H]+	66648-43-9	1	1.43912e+07	1.84844e+07	1.52627e+07	8.70126e+06	8.82388e+06	8.80683e+06	3.83007e+06	3.87463e+06	4.00423e+06	2.35773e+06	2.20143e+06	2.21533e+06	7.48863e+06	6.82232e+06	6.7307e+06	C02717	-
84	pmp001254	Grossamide	624.247	C36H36N2O8	Alkaloids	Phenolamine	625.25	488.17	[M+H]+	80510-06-1	1	940083	1.08747e+06	604564	1.46911e+06	1.00968e+06	936179	738433	658868	586415	566884	417301	453202	950896	939127	1.05001e+06	-	-
85	Lssp210092	N-trans-ferulic tyramine*	313.131	C18H19NO4	Alkaloids	Phenolamine	314.14	177.05	[M+H]+	-	1	1.54127e+07	1.86357e+07	1.72973e+07	9.8442e+06	9.5065e+06	8.96643e+06	4.0811e+06	3.85735e+06	3.93695e+06	2.81489e+06	2.4698e+06	2.18968e+06	8.11358e+06	7.97409e+06	7.13871e+06	-	-
86	HJN011	Tataramide A	299.116	C17H17NO4	Alkaloids	Phenolamine	298.11	145.03	[M-H]-	-	1	2.52093e+06	5.37021e+06	2.45506e+06	622079	650335	626350	255534	299826	249441	113698	104553	119048	808140	843610	926541	-	-
87	mws1604	Capsaicin	305.199	C18H27NO3	Alkaloids	Phenolamine	306.21	137.06	[M+H]+	404-86-4	1	834.879	9	826.725	27025.2	25368.2	26905.3	26464.9	32385.6	29881.1	43597.6	42803.6	34860.9	20765.4	18067.5	18966.4	C06866	ko00996,ko01100,ko01110
88	MWStz070	N-(2-Hydroxy-4-methoxyphenyl)acetamide	181.074	C9H11NO3	Alkaloids	Phenolamine	182.08	91.05	[M+H]+	58469-06-0	1	1.49262e+07	1.44526e+07	1.50878e+07	1.02385e+07	1.07177e+07	1.00455e+07	1.09e+07	1.19712e+07	1.07196e+07	9.35644e+06	9.28592e+06	9.01564e+06	1.06828e+07	1.14259e+07	9.81973e+06	-	-
89	Lmgp000796	4-Hydroxymandelonitrile	149.048	C8H7NO2	Alkaloids	Phenolamine	150.057	61.01	[M+H]+	13093-65-7	1	1.89485e+07	1.85344e+07	2.48305e+07	3.31554e+06	3.43215e+06	2.57181e+06	2.54042e+06	2.64701e+06	2.5975e+06	352899	348467	275059	7.6965e+06	8.22647e+06	6.92619e+06	C00650	-
90	pmn001727	N-(4-O-(Glucosyl)-E-feruloyl)-tyramine	475.184	C24H29NO9	Alkaloids	Phenolamine	474.18	312.12	[M-H]-	-	1	465497	484498	490407	557971	611942	645840	300851	321573	319482	178517	192033	157009	327646	386322	377743	-	-
91	Wafp004987	N-Feruloylphenylacetamide	311.116	C18H17NO4	Alkaloids	Phenolamine	312.12	177.06	[M+H]+	-	1	4.53232e+07	5.0116e+07	5.0152e+07	9.86826e+06	9.51383e+06	9.88575e+06	6.18666e+06	6.07505e+06	5.79005e+06	2.52448e+06	2.01433e+06	2.13556e+06	1.32906e+07	1.23269e+07	1.11495e+07	-	-
92	Lmlp003161	N-Feruloylputrescine	264.147	C14H20N2O3	Alkaloids	Phenolamine	265.15	177.06	[M+H]+	501-13-3	1	616673	634738	727393	819432	658529	718798	497734	422692	525008	222060	234242	199250	538350	579257	484055	C10497	ko00330,ko01100
93	pmb0490	p-Coumaroylputrescine	234.137	C13H18N2O2	Alkaloids	Phenolamine	235.14	147.04	[M+H]+	34136-53-3	1	254187	122719	253714	555120	509484	505968	239332	236312	320728	123585	106834	99080	331276	275605	294126	C18326	ko00330,ko01100
94	MWSmce089	p-Coumaroyltyramine*	283.121	C17H17NO3	Alkaloids	Phenolamine	284.12	147.04	[M+H]+	36417-86-4	1	1.12415e+07	1.31235e+07	1.20673e+07	2.93245e+06	2.89805e+06	2.9416e+06	1.21545e+06	1.14718e+06	1.05494e+06	728076	740445	731869	3.92046e+06	3.64591e+06	3.16635e+06	-	-
95	pmp001187	1-(Dihydroxyphenyl)-N2,N3-bis(4-hydroxyphenethyl)-(5-8)-dimethoxy-1,2dihydronaphthalene-2,3-dicarboxamide	624.247	C36H36N2O8	Alkaloids	Phenolamine	625.25	460.2	[M+H]+	-	2	241557	261243	249037	433955	395629	368701	261992	230176	227111	190808	158419	179836	298355	276005	237101	-	-
96	Lmhp005550	N,N'-Diferuloylputrescine	440.195	C24H28N2O6	Alkaloids	Phenolamine	441.2	177.05	[M+H]+	42369-86-8	1	2334.28	3773.84	24171.9	106165	86450	81539	204088	167600	226367	106384	89928.7	94004.8	116131	113713	93609.4	-	-
97	pma1840	4-Coumaroylcholine	250.144	C14H20NO3+	Alkaloids	Phenolamine	250.14	147.04	[M]+	-	3	6029.98	7355.53	16675	153606	179098	215116	472039	413549	99755.6	349590	408219	365829	331862	284675	262001	-	-
98	Zmwp005562	cis-N-p-Coumaroyltyramine*	283.121	C17H17NO3	Alkaloids	Phenolamine	284.13	147.04	[M+H]+	-	1	1.07836e+07	1.24887e+07	1.15045e+07	3.23925e+06	2.79831e+06	2.69869e+06	1.12989e+06	1.15964e+06	1.04676e+06	728954	763950	636584	3.8502e+06	3.22627e+06	3.04477e+06	-	-
99	Wagp001908	N-Feruloylputrescine N-glucoside	426.2	C20H30N2O8	Alkaloids	Phenolamine	427.207	177.055	[M+H]+	-	3	455097	461553	376325	382566	323147	313585	177510	216046	197052	63935.6	176567	146922	309751	237907	267718	-	-
100	Wagp001741	N-(gamma-L-glutamyl)tyramine O-glucoside	428.18	C19H28N2O9	Alkaloids	Phenolamine	429.187	267.136	[M+H]+	-	3	383507	324624	378007	345629	381906	400702	187776	199261	177385	128019	152211	125516	205384	228505	173884	-	-
101	Lacp001298	4-Hydroxy-3-methoxy-β-phenethylamine	167.095	C9H13NO2	Alkaloids	Phenolamine	168.1	91.05	[M+H]+	-	2	55094.7	52785.8	64405.6	60988.2	70712.7	59788	55414	73101.3	62851.3	55675.6	50170.2	51331.8	34575.8	27205	35529.2	-	-
102	Zbsp007466	N-trans-cinnamoylphydroxyphenylethylamine	267.126	C17H17NO2	Alkaloids	Phenolamine	268.13	131.05	[M+H]+	-	2	1727.78	717.99	1192.86	164800	167458	155764	37179.4	42277.3	32634.9	35189.3	35090	32610.4	67449.7	66992.3	50518.2	-	-
103	Zahp006974	Cinnamoyltyramine	267.126	C17H17NO2	Alkaloids	Phenolamine	268.13	131.05	[M+H]+	20384-14-9	1	821.51	1152.09	810.447	163649	166360	151046	39395.1	36444.3	38711.1	37250.6	39598.7	32802.1	73087.7	53319.5	62039.2	-	-
104	pmb2893	N-p-Coumaroylhydroxyagmatine	292.154	C14H20N4O3	Alkaloids	Phenolamine	291.15	119.05	[M-H]-	-	3	3378.44	10656.5	4131.14	21772.9	14269.8	20835.5	24453.8	24587.7	29467.4	25080.7	30376.6	32108.9	17549.2	15009.9	21837.9	-	-
105	MWS2076	2-Aminophenol*	109.053	C6H7NO	Alkaloids	Phenolamine	110.06	65.0414	[M+H]+	95-55-6	3	748	2312.64	6538.76	88840.6	64167.8	76358.6	150229	196802	158634	244775	293751	169544	109795	123013	80113.4	C01987	ko00380,ko01100
106	Zasp001145	4-Aminophenol*	109.053	C6H7NO	Alkaloids	Phenolamine	110.06	65.04	[M+H]+	123-30-8	3	3697.02	2145.27	4203.12	104203	108029	95524.9	155694	157353	182042	275411	297247	295581	180298	154711	100562	C02372	-
107	Hmjp005906	N-Trans-Feruloyl-3'-O-methyldopamine*	343.142	C19H21NO5	Alkaloids	Phenolamine	344.15	177.05	[M+H]+	-	3	23707.9	32732.9	27080	17714.1	16063.3	19023	8954.13	11726.9	15420.2	10313.4	9962.29	9840.82	15099.9	17761.9	9889.35	-	-
108	Hmjp006104	N-Cis-Feruloyl-3'-O-methyldopamine*	343.142	C19H21NO5	Alkaloids	Phenolamine	344.15	177.05	[M+H]+	-	3	23707.9	32732.9	27080	17714.1	16063.3	19023	8954.13	11726.9	15420.2	10313.4	9962.29	9840.82	15099.9	17761.9	9889.35	-	-
109	Wafp004641	N-Feruloyltyramine 4-glucoside	475.184	C24H29NO9	Alkaloids	Phenolamine	476.19	314.14	[M+H]+	-	1	247743	397462	387373	227356	314277	272791	164188	87415.5	119682	125251	33340	67813.4	257437	190963	143935	-	-
110	MWStz208	N-Feruloyloctopamine	329.126	C18H19NO5	Alkaloids	Phenolamine	330.13	177.06	[M+H]+	66648-44-0	1	3304580	573819	307309	95152.1	41198.5	18340	70446.9	51245.9	39440.9	9	9	9	210888	112817	143204	-	-
111	pmp001198	6-Deoxyfagomine	131.095	C6H13NO2	Alkaloids	Piperidine alkaloids	132.1	57.03	[M+H]+	197449-09-5	1	1.0669e+07	8.57414e+06	1.08536e+07	3.27445e+06	3.04258e+06	3.1586e+06	4.97938e+06	5.47701e+06	4.98021e+06	4.12444e+06	3.75086e+06	3.78403e+06	5.94719e+06	5.63285e+06	4.91756e+06	-	-
112	pmb0782	Piperidine	85.0891	C5H11N	Alkaloids	Piperidine alkaloids	86.1	69.07	[M+H]+	110-89-4	3	1.16387e+07	1.03039e+07	1.22566e+07	4.05488e+06	3.80498e+06	3.10834e+06	5.26549e+06	4.70288e+06	4.40978e+06	3.91464e+06	3.69596e+06	3.57003e+06	7.1912e+06	6.51554e+06	5.55111e+06	C01746	ko00960
113	MWSmce460	2-Piperidone	99.0684	C5H9NO	Alkaloids	Piperidine alkaloids	100.08	56.05	[M+H]+	675-20-7	1	149517	182721	242078	256642	234068	315411	308759	281883	256705	271075	242417	247225	388443	273935	221809	-	-
114	pme2244	3-Indolepropionic acid	189.079	C11H11NO2	Alkaloids	Plumerane	190.09	118.07	[M+H]+	830-96-6	2	1.52533e+06	1.78074e+06	1.85306e+06	309490	357568	319914	215240	209584	196545	43699.4	14534	42742.1	500729	510431	505466	-	-
115	mws0102	Indole-5-carboxylic acid*	161.048	C9H7NO2	Alkaloids	Plumerane	160.04	116.05	[M-H]-	1670-81-1	3	25507.8	13710.9	13590.7	159382	138470	160365	133088	128654	138815	57895.4	69469.3	65272.8	94331.9	89218.9	90033.8	-	-
116	pmb0819	3-Indoleacetonitrile	156.069	C10H8N2	Alkaloids	Plumerane	157.08	130.07	[M+H]+	771-51-7	3	2.38004e+06	2.2235e+06	2.16528e+06	882967	857337	868260	626783	597979	694872	119443	207223	169595	915835	971199	981454	C02938	ko00380,ko01100
117	mws0103	Indole-3-carboxaldehyde	145.053	C9H7NO	Alkaloids	Plumerane	146.06	91.05	[M+H]+	487-89-8	1	91508.6	38345	78516.2	874923	719818	735484	811220	727798	836121	615374	510613	523706	602717	543888	569957	C08493	-
118	Hmcp001824	Ailanindole	212.059	C12H8N2O2	Alkaloids	Plumerane	213.07	167.06	[M+H]+	159903-51-2	1	40010.6	56386.9	33057.3	648732	800978	785881	1.11567e+06	1.1604e+06	976192	1.06581e+06	480703	826380	833254	759639	830504	-	-
119	Lmrn003201	Indole-3-lactic acid	205.074	C11H11NO3	Alkaloids	Plumerane	204.07	158.06	[M-H]-	1821-52-9	2	1551.1	661.641	1166.81	5037.43	13360.6	10571.2	25326.9	26699.6	22453.7	159910	131241	134699	46445.1	41790.8	42809.1	C02043	-
120	mws0597	5-Hydroxyindole-3-acetic acid	191.058	C10H9NO3	Alkaloids	Plumerane	190.05	146.06	[M-H]-	54-16-0	3	71638.2	99120.1	104473	168565	177666	169492	201266	246529	252818	179766	161460	115128	181141	161319	169552	C05635	ko00380,ko01100
121	pmb1096	Indole	117.058	C8H7N	Alkaloids	Plumerane	118.07	91.05	[M+H]+	120-72-9	1	2.98511e+07	2.87673e+07	3.02118e+07	9.538e+06	9.23797e+06	9.14223e+06	5.51163e+06	5.61374e+06	5.87167e+06	2.46021e+06	832430	773770	1.18341e+07	1.15636e+07	1.04981e+07	C00463	ko00380,ko00400,ko00402,ko01100,ko01110
122	mws1417	Indole-3-carboxylic acid*	161.048	C9H7NO2	Alkaloids	Plumerane	160.04	116.05	[M-H]-	771-50-6	3	19564.9	102133	19891.5	177549	144003	170168	120116	136248	126471	67628.6	74271.4	63939	102694	94160.7	106758	C19837	-
123	Hmcp003783	1-Acetyl-β-carboline	210.079	C13H10N2O	Alkaloids	Plumerane	211.09	193.07	[M+H]+	-	1	21013.8	18496.1	11540.4	7.63941e+06	7.39854e+06	6.95002e+06	8.88561e+06	8.45257e+06	9.01204e+06	6.84595e+06	6.01547e+06	5.95008e+06	5.93216e+06	5.1926e+06	5.63687e+06	-	-
124	mws0005	Tryptamine	160.1	C10H12N2	Alkaloids	Plumerane	161.11	144.08	[M+H]+	61-54-1	3	787365	824586	933998	174059	193488	174601	80174.2	46127.1	83607.2	27984	24282.8	13748.2	233054	249036	215169	C00398	ko00380,ko00901,ko01100,ko01110
125	MWSHC2029	Harman-3-carboxylic acid	226.074	C13H10N2O2	Alkaloids	Plumerane	227.08	167.06	[M+H]+	22329-38-0	1	3986.93	4512.19	2370.88	259514	228061	252054	248564	247653	268954	135557	151664	146537	181168	167479	150279	-	-
126	pmb0818	Methoxyindoleacetic acid	205.074	C11H11NO3	Alkaloids	Plumerane	206.08	145.05	[M+H]+	3471-31-6	3	1.03646e+07	9.90821e+06	9.67324e+06	2.0905e+06	1.83545e+06	1.9184e+06	1.02172e+06	979816	1.04105e+06	193787	143695	162055	3.00857e+06	2.84146e+06	2.4833e+06	C05660	ko00380
127	Wcdp003306	Norharmane; Beta-Carboline	168.069	C11H8N2	Alkaloids	Plumerane	169.08	115.06	[M+H]+	244-63-3	1	17769	25235.2	36206.6	2.212e+06	2.23627e+06	2.19033e+06	3.97414e+06	3.64266e+06	3.51871e+06	2.55155e+06	2.22037e+06	2.25088e+06	2.6818e+06	2.35761e+06	2.22327e+06	-	-
128	Hmmp001310	3-Indoleacrylic acid	187.063	C11H9NO2	Alkaloids	Plumerane	188.07	118.07	[M+H]+	1204-06-4	1	5.96295e+06	5.86705e+06	5.10954e+06	1.16334e+06	1.20678e+06	1.20724e+06	697908	567027	598320	98416.5	113899	80351.3	1.93178e+06	1.71109e+06	1.56138e+06	C21283	-
129	Hmcp002354	Crenatine	226.111	C14H14N2O	Alkaloids	Plumerane	227.13	121.01	[M+H]+	26585-14-8	2	12351	13711.1	15606	62983.8	80254.7	67921.7	77631.7	77686.6	91593.9	57138.4	62827.5	69034.3	45357.2	55967.4	48610.2	-	-
130	Zmbp002538	1-Methoxy-indole-3-acetamide	204.09	C11H12N2O2	Alkaloids	Plumerane	205.1	146.06	[M+H]+	-	1	1.05165e+07	9.73512e+06	9.23351e+06	2.07511e+06	1.98136e+06	1.93249e+06	1.09904e+06	1.25796e+06	1.04092e+06	149407	151450	150736	3.3194e+06	2.84642e+06	2.5122e+06	-	-
131	Wdmp007253	1-(1-aminoethyl)-9a,11a-dimethyl-tetradecahydrocyclopenta[a]phenanthren-7-one	317.272	C21H35NO	Alkaloids	Plumerane	318.28	219.17	[M+H]+	-	2	106778	143407	97717.8	48267.2	89120.4	59303.1	53933.6	86667.6	62690.5	28930.8	66064.6	50309.4	120310	115581	89591.5	-	-
132	Lmwp102904	N,N-Dimethyl-5-methoxytryptamine	218.142	C13H18N2O	Alkaloids	Plumerane	219.15	174.09	[M+H]+	1019-45-0	3	174047	257471	161456	214781	208612	186357	157275	121844	179817	63102.2	28933.5	61033	100276	123515	146354	C08309	-
133	mws1320	Tryptophol	161.084	C10H11NO	Alkaloids	Plumerane	160.08	130.07	[M-H]-	526-55-6	3	523.955	1263.14	1344.38	7584.92	6482.74	6504.52	7542.07	7604.36	11155.6	19628.1	18670.1	13415.9	9341.44	10159.1	6910.8	C00955	ko00380
134	pme1738	3-Carbamyl-1-methylpyridinium;(1-Methylnicotinamide)	137.071	C7H9N2O	Alkaloids	Pyridine alkaloids	138.08	94.07	[M+H]+	1005-24-9	3	1.82187e+07	1.68845e+07	2.04113e+07	4.63887e+06	4.20643e+06	4.80385e+06	5.69171e+06	5.56924e+06	6.15225e+06	5.16087e+06	5.77112e+06	5.24036e+06	8.79198e+06	8.1187e+06	8.34691e+06	C02918	ko00760,ko01100
135	pme2268	Trigonelline	137.048	C7H7NO2	Alkaloids	Pyridine alkaloids	138.06	94.07	[M+H]+	535-83-1	1	1.53245e+07	1.40103e+07	1.62473e+07	3.82777e+06	3.31952e+06	3.79489e+06	4.22889e+06	4.8646e+06	4.73103e+06	4.12996e+06	4.64655e+06	4.82991e+06	6.85463e+06	7.53849e+06	7.58002e+06	C01004	ko00760
136	MWS0687	1-Methyl-6-Oxo-1,6-Dihydropyridine-3-Carboxamide	152.059	C7H8N2O2	Alkaloids	Pyridine alkaloids	153.07	108.04	[M+H]+	701-44-0	3	13303.4	5225.96	7409.09	418269	407104	431056	376907	381217	422654	253750	230047	172257	309221	281127	271321	-	-
137	pma6298	3-Hydroxypyridine	95.0371	C5H5NO	Alkaloids	Pyridine alkaloids	96.04	68.05	[M+H]+	109-00-2	3	19913.7	13340	4795.38	902051	660071	815622	1.25931e+06	1.17281e+06	1.08838e+06	292090	447386	617182	858827	550928	607240	-	-
138	MWSmce582	Methyl L-pyroglutamate	143.058	C6H9NO3	Alkaloids	Pyrrole alkaloids	144.07	84.04	[M+H]+	4931-66-2	1	140911	129088	154122	864288	839499	676399	1.12234e+06	1.12065e+06	990234	793399	750604	714974	807965	814036	760747	-	-
139	Yacp000453	3-hydroxy-1-methylpyrrolidin-2-one	115.063	C5H9NO2	Alkaloids	Pyrrole alkaloids	116.07	70.06	[M+H]+	132996-63-5	3	2.57321e+06	2.99163e+06	2.72853e+06	2.31062e+06	2.29305e+06	2.43381e+06	3.03274e+06	2.8069e+06	2.80932e+06	1.76967e+06	1.94416e+06	1.90461e+06	2.68139e+06	2.66118e+06	2.43349e+06	-	-
140	MWStz040	Pterolactam	115.063	C5H9NO2	Alkaloids	Pyrrole alkaloids	116.07	70.07	[M+H]+	38072-88-7	1	2.80527e+06	2.87157e+06	2.72351e+06	2.26238e+06	2.30991e+06	2.40974e+06	2.89612e+06	2.83916e+06	2.90178e+06	1.77358e+06	1.85345e+06	1.85541e+06	2.62175e+06	2.4765e+06	2.34289e+06	-	-
141	MWStz073	5-Hydroxy-2-pyrrolidinone	101.048	C4H7NO2	Alkaloids	Pyrrole alkaloids	102.05	84.05	[M+H]+	62312-55-4	3	375963	364929	344635	455035	494159	460411	390833	455127	391127	355355	376703	349052	417517	368244	369471	-	-
142	Lmlp002994	5-Hydroxyquinoline	189.079	C11H11NO2	Alkaloids	Quinoline alkaloids	190.09	175.06	[M+H]+	578-67-6	3	32460.4	37601.2	41620.4	38899.5	22648.5	55861.7	70208.2	51365.4	57569	29555.9	30755.4	31866.5	49304.4	48962.5	52122.9	-	-
143	MA10074217	4-Hydroxyquinoline	145.053	C9H7NO	Alkaloids	Quinoline alkaloids	144.05	115.04	[M-H]-	611-36-9	3	4998.1	7359.5	3964.17	230114	219546	219093	221943	241657	241352	161935	146400	160134	164686	160534	152976	C06343	-
144	Wcjp002598	8-hydroxyquinoline	145.053	C9H7NO	Alkaloids	Quinoline alkaloids	146.06	91.05	[M+H]+	148-24-3	1	6.20849e+07	6.07102e+07	5.9267e+07	14625063	1.39319e+07	1.42966e+07	6.94476e+06	7.5834e+06	7.60823e+06	1.21856e+06	1.14744e+06	1.08251e+06	1.98841e+07	1.84289e+07	1.94082e+07	C19434	-
145	Wasn002329	Xanthurenic Acid 8-O-Glucoside	367.09	C16H17NO9	Alkaloids	Quinoline alkaloids	366.08	160.04	[M-H]-	97451-32-6	1	276807	294318	280299	650940	603401	573268	540499	528596	548713	377248	346159	342586	414688	452261	450304	-	-
146	Lahp002608	3,5-Dihydro-2H-Furo[3,2-C]Quinolin-4-One	187.063	C11H9NO2	Alkaloids	Quinoline alkaloids	188.07	118.07	[M+H]+	-	1	5.92565e+06	5.58493e+06	5.73833e+06	1.26768e+06	1.16206e+06	1.08159e+06	650007	596538	638061	114000	96231.2	111880	1.81884e+06	1.67832e+06	1.65242e+06	-	-
147	Ladp002935	3-quinolinecarboxylic acid	189.043	C10H7NO3	Alkaloids	Quinoline alkaloids	190.05	144.04	[M+H]+	-	2	1.93827e+06	1.90487e+06	1.87415e+06	467564	501023	444274	328904	226295	303481	101939	77652.4	15010.2	681018	641566	580675	-	-
148	MWSslk051	Scopine	155.095	C8H13NO2	Alkaloids	Tropan alkaloids	156.1	84.08	[M+H]+	498-45-3	3	1.15441e+06	1.14777e+06	1.17243e+06	1411778	1.32525e+06	1.3882e+06	1.36283e+06	1.3765e+06	1.44011e+06	1.26344e+06	1.2247e+06	1.25012e+06	1.28882e+06	1.31012e+06	1.42322e+06	-	-
149	MW0000243	Ecgonine methyl ester	199.121	C10H17NO3	Alkaloids	Tropan alkaloids	200.13	130.05	[M+H]+	7143-09-1	3	613002	605945	602554	2.52568e+06	2.49006e+06	2.51642e+06	1.42109e+06	1.4969e+06	1.52087e+06	953428	794255	876128	1.57235e+06	1.50281e+06	1.2985e+06	C12448	ko00960,ko01100,ko01110
1	Wagp009406	2'-Hydroxy-4,4',6'-Trimethoxychalcone; Flavokawain A	314.115	C18H18O5	Flavonoids	Chalcones	315.12	181.05	[M+H]+	3420-72-2	2	52003.9	52364.1	43620.5	648384	566151	543202	653273	641500	702195	428435	395049	399741	444615	444856	449745	-	-
2	pme2960	Naringenin chalcone; 2',4,4',6'-Tetrahydroxychalcone	272.068	C15H12O5	Flavonoids	Chalcones	273.08	153.02	[M+H]+	73692-50-9	1	298227	495089	282781	124655	119859	108664	52131.3	43710.1	51153.6	36860.9	31093.1	33782.8	103325	97817.6	102537	C06561	ko00941,ko01100,ko01110
3	MW0133357	2',4-Dihydroxy-4',6'-dimethoxychalcone	300.1	C17H16O5	Flavonoids	Chalcones	299.09	119.05	[M-H]-	37308-75-1	3	10588.6	13395.7	9477.24	53078	45628.3	50599.8	68993.6	68279.8	75571.3	36612.7	35029	33233.5	38050.4	40364.8	38280.1	-	-
4	MW0137591	Cardamonin	270.089	C16H14O4	Flavonoids	Chalcones	269.08	226.06	[M-H]-	19309-14-9	3	1591.89	1007.98	649.751	1.11001e+06	1.25954e+06	1.26598e+06	1070	1151.97	650.073	1186.08	506.26	1748.32	267444	285572	287943	-	-
5	pme1201	Phloretin	274.084	C15H14O5	Flavonoids	Chalcones	273.08	167.03	[M-H]-	60-82-2	1	3.11277e+06	7.43216e+06	2.27732e+06	9037.03	7680.21	5150.45	10748.7	4584.73	6207.39	4142.66	7767.63	4218.96	1.08858e+06	1.11342e+06	1.17662e+06	C00774	ko00941,ko01110
6	Lmfn004093	Phloretin-4'-O-glucoside (Trilobatin)	436.137	C21H24O10	Flavonoids	Chalcones	435.13	315.09	[M-H]-	4192-90-9	3	56977.4	63047.4	85668.9	1670	6178.82	2865.05	3988.66	3068.67	4287.98	9189.18	2522.79	4729.1	27350.2	24419.4	24800.4	-	-
7	Hajp009554	2',4'-Dihydroxy-4-methoxychalcone; (E)-Cardamonin	270.089	C16H14O4	Flavonoids	Chalcones	271.1	167.03	[M+H]+	19309-14-9	1	4308.47	7874.05	3259.15	4.88422e+06	4.52143e+06	4.72677e+06	5255.93	5254.57	1887.73	9	9	9	1.27696e+06	1.18679e+06	1.11733e+06	-	-
8	Hmlp007121	Loureirin A	286.12	C17H18O4	Flavonoids	Chalcones	287.13	167.07	[M+H]+	119425-89-7	1	631571	2.02633e+06	522360	4.09493e+06	3.88928e+06	3.52651e+06	1.43158e+06	1.35712e+06	1.40435e+06	562620	514621	545025	1.91899e+06	1.84487e+06	1.64445e+06	-	-
9	HJN055	Dihydrocharcone-4'-O-glucoside	436.137	C21H24O10	Flavonoids	Chalcones	435.13	273.08	[M-H]-	-	3	40058.2	52568.5	33799.9	31394.5	39243.5	26808.3	40172.1	10617.8	17439.5	18667.5	20183.7	19107.7	27686.5	23602.4	24851.1	-	-
10	mws2220	Gallocatechin 3-O-gallate	458.085	C22H18O11	Flavonoids	Flavanols	457.08	169.01	[M-H]-	5127-64-0	3	27770.9	26121.7	47173.1	49836.4	41697.4	42343.1	35185.9	37880	34287.7	62140.5	63916.3	47721.2	37643.7	33947.4	40642.9	-	-
11	mws1397	Epicatechin gallate*	442.09	C22H18O10	Flavonoids	Flavanols	441.08	169.02	[M-H]-	1257-08-5	3	25344.9	23988.4	20868.2	64331.6	54178.9	55214.3	28362.7	25175.7	32508	46382.8	34921	28798.8	45546.7	34754	36253.3	-	-
12	MWSHY0174	Epicatechin	290.079	C15H14O6	Flavonoids	Flavanols	291.09	139.04	[M+H]+	490-46-0	3	55469.2	34749.4	36548.1	21833.1	10488.4	20501.7	10705.2	24797.7	9686.41	32281.6	25857.5	51067.6	43939.7	44789.1	32275.9	C09727	ko00941,ko01100,ko01110
13	mws0355	Catechin gallate*	442.09	C22H18O10	Flavonoids	Flavanols	441.08	169.01	[M-H]-	130405-40-2	3	29565.6	27733.8	19664.8	55997.3	60026.6	55841.3	34123.3	31170.6	30542.2	32186.1	24983.3	35476.3	55537.7	37148.8	37771.1	-	-
14	mws1066	Naringenin-7-O-Rutinoside(Narirutin)*	580.179	C27H32O14	Flavonoids	Flavanones	579.17	271.06	[M-H]-	14259-46-2	3	21843.1	18262.7	9546.92	36572.9	33838.9	35634	31764.7	33756.5	30172	24685.4	20680.3	26331	24148.5	24616	24614.6	C09793	-
15	pmc1990	4'-Hydroxy-5,7-dimethoxyflavanone	300.1	C17H16O5	Flavonoids	Flavanones	299.09	119.05	[M-H]-	-	3	14441.5	50118.4	26111.6	222908	216193	208477	476447	511647	531644	136699	137613	120033	201788	209040	209252	-	-
16	MWSHY0176	Farrerol (6,8-Dimethyl-5,7,4'-trihydroxyflavanone)	300.1	C17H16O5	Flavonoids	Flavanones	301.11	181.05	[M+H]+	24211-30-1	3	33978.2	111660	45264.5	397583	408434	362653	810018	753124	873399	244750	192718	199620	378067	368215	360618	C09734	-
17	pme0001	Hesperetin-7-O-neohesperidoside(Neohesperidin)*	610.19	C28H34O15	Flavonoids	Flavanones	609.18	301.07	[M-H]-	13241-33-3	1	43984.3	39587.3	18822.2	145635	155111	141169	6.91372e+06	5.94304e+06	6.45644e+06	122263	116740	115119	1.45578e+06	1.45934e+06	1.56364e+06	C09806	ko00941
18	MWSHY0124	Pinocembrin (Dihydrochrysin)	256.074	C15H12O4	Flavonoids	Flavanones	257.08	153.02	[M+H]+	480-39-7	1	13591.4	8324.22	12849.2	751719	606849	670301	16340	8310.1	12038.8	17904.3	8902.81	17952.1	186923	183937	169599	C09827	ko00941
19	MW0139629	Sakuranetin	286.084	C16H14O5	Flavonoids	Flavanones	285.08	165.02	[M-H]-	2957-21-3	3	61716.8	67544.7	52886.4	285175	290180	312804	145140	138327	133962	114635	101519	96022.2	139937	138211	152504	C09833	ko00941,ko01110
20	Lmjn005592	Cirsilineol (4',5-Dihydroxy-3',6,7-trimethoxyflavone)	344.09	C18H16O7	Flavonoids	Flavanones	343.08	313.04	[M-H]-	41365-32-6	2	123937	111425	111692	184548	194624	183991	148470	166988	169133	119575	96044.2	110504	129019	138947	144783	C10032	-
21	pme0376	Naringenin (5,7,4'-Trihydroxyflavanone)	272.068	C15H12O5	Flavonoids	Flavanones	271.061	151	[M-H]-	480-41-1	1	216516	399431	200839	132517	123736	116848	59266.3	59278	58330.9	29492.6	34268.9	31549	103515	103378	119061	C00509	ko00941,ko00943,ko01100,ko01110
22	mws0036	Hesperetin-7-O-rutinoside (Hesperidin)*	610.19	C28H34O15	Flavonoids	Flavanones	609.18	301.09	[M-H]-	520-26-3	1	94581.7	60116.9	32636.2	226576	223392	220814	9.23387e+06	8.67834e+06	1.00883e+07	192457	165698	169936	2.28348e+06	2.42475e+06	2.68874e+06	C09755	-
23	mws0791	Poncirin (Isosakuranetin-7-O-neohesperidoside)	594.195	C28H34O14	Flavonoids	Flavanones	593.19	285.08	[M-H]-	14941-08-3	3	9519.12	7286.82	5717.66	13172.6	9049.65	13221.6	32197.9	32209.4	44332.6	8770.39	8328	9151.39	14790.7	14787.6	12581.9	C09830	-
24	mws0064	Eriodictyol (5,7,3',4'-Tetrahydroxyflavanone)	288.063	C15H12O6	Flavonoids	Flavanones	287.06	135.05	[M-H]-	552-58-9	3	63251.7	86790.6	49141.5	10767	11590.7	7243.93	6958.78	11605.1	11465.7	6922.45	7685.43	6989.72	23736.4	28836.8	28084.3	C05631	ko00941,ko01100,ko01110
25	Smdp007779	8-Demethylfarrerol	286.084	C16H14O5	Flavonoids	Flavanones	287.09	167.03	[M+H]+	-	1	481908	1.54047e+06	377799	2.99945e+06	2.92248e+06	2.56285e+06	980367	1.03387e+06	947147	439134	361000	394024	1.50961e+06	1.36625e+06	1.12571e+06	-	-
26	pme1598	Hesperetin-5-O-glucoside	464.132	C22H24O11	Flavonoids	Flavanones	463.12	301.07	[M-H]-	69651-80-5	1	68339.7	73123.9	55738.3	97300.6	107046	23843.8	61916.2	60856.3	67094.7	63170.4	53806.7	68782.3	113885	109462	84245	-	-
27	Lmfn006411	Cryptostrobin (8-C-Methyl-5,7-Dihydroxyflavanone)	270.089	C16H14O4	Flavonoids	Flavanones	269.08	165.02	[M-H]-	-	2	10849.2	19800.6	13325.4	29530.7	51944.8	37706.2	17331.6	14573.5	15685.4	12114.1	11618.3	21262.5	31326.5	19169.8	25746.8	-	-
28	HJAP058	5,6,7,4'-Tetramethoxyflavanone	344.126	C19H20O6	Flavonoids	Flavanones	345.1	284.07	[M+H]+	2569-77-9	3	15614.1	13904.2	13266.9	21275.2	20439.8	18607.2	17665.7	19564.7	21179.1	8507.24	3868.88	6417.08	19444.8	20557.4	11786.8	C15118	-
29	mws0046	Naringenin-7-O-Neohesperidoside(Naringin)*	580.179	C27H32O14	Flavonoids	Flavanones	579.17	271.06	[M-H]-	10236-47-2	3	17709.4	14143.1	6873.44	32501.7	32229.4	30404.5	24811.3	24364.3	24826.4	11055.7	15284.2	12692.6	31008.1	18643.4	20046.7	C09789	ko00941
30	mws0914	3,5,7-Trihydroxyflavanone (Pinobanksin)	272.068	C15H12O5	Flavonoids	Flavanonols	271.06	151	[M-H]-	548-82-3	1	223764	449246	220801	135782	131395	120090	56399	65058.3	55984.3	31405.4	38135.2	30955.9	98863.7	119424	119560	C09826	ko00941
31	MW0139710	Silicristin	482.121	C25H22O10	Flavonoids	Flavanonols	481.12	421.21	[M-H]-	33889-69-9	3	90993.4	128185	98184.1	66234.6	66016.9	91483.3	91103.8	71069.6	68673.1	50746.3	73462.8	52834.1	63043.2	81922.8	92445.9	C08717	-
32	pmb3006	Apigenin-7-O-glucoside(Cosmosiin)	432.106	C21H20O10	Flavonoids	Flavones	431.1	269.04	[M-H]-	578-74-5	3	35423.7	29477.2	26820.8	38618.3	39008.7	40553	24413.3	21736.3	21967.1	34057.8	23281.1	17409.5	28293.3	29056.9	28287.2	C04608	ko00944
33	pmp000004	4',5,7-Trihydroxy-3',6-dimethoxyflavone (Jaceosidin)	330.074	C17H14O7	Flavonoids	Flavones	331.08	316.06	[M+H]+	18085-97-7	3	87873.7	101924	108529	136935	124688	121338	111715	116411	91381	77582.9	50221.1	79658.7	97944.6	99692.8	101656	-	-
34	Hmgp002953	Tricin-7-O-(2''-O-rhamnosyl)galacturonide	652.164	C29H32O17	Flavonoids	Flavones	653.17	331.08	[M+H]+	89915-54-8	1	3340	8340	8548.54	327205	388757	287952	15318.1	24408.9	16522	1.25867e+07	1.25481e+07	1.23829e+07	4.0885e+06	3.92363e+06	4.04205e+06	-	-
35	pmp001076	Isosinensetin	372.121	C20H20O7	Flavonoids	Flavones	373.128	343.08	[M+H]+	17290-70-9	3	12545.2	16562.9	13971.8	17888.5	23679.9	24743.4	51465.4	53149.3	51333.9	11605	11200.8	8997.68	21471.6	20784.5	20430.9	-	-
36	Lmgp004959	Tricin-7-O-neohesperidoside	638.185	C29H34O16	Flavonoids	Flavones	639.19	331.08	[M+H]+	53766-40-8	1	9	1670	10005	224968	203833	126693	56763.7	40981.7	59787.1	3.97865e+06	3.02337e+06	3.16471e+06	937175	992329	954782	-	-
37	MWSslk237	Hispidulin-7-O-glucoside(Homoplantaginin)	462.116	C22H22O11	Flavonoids	Flavones	463.13	301.09	[M+H]+	17680-84-1	3	28361.8	38805.4	20031.3	37452.3	47117.2	15322.7	70958.8	83027.2	81547.1	87562.5	128626	64186.3	63019.6	59849.8	58779.7	C17762	-
38	Hmhn007438	4'-Demethyl-3,9-dihydropunctatin	286.084	C16H14O5	Flavonoids	Flavones	285.08	179.03	[M-H]-	96911-00-1	1	53284.4	56757.9	46664.9	238036	233267	251463	83313.8	72906	90805.1	105390	82447.2	91334.2	107181	101501	109893	-	-
39	pmb3002	Chrysoeriol-7-O-rutinoside	608.174	C28H32O15	Flavonoids	Flavones	607.17	299	[M-H]-	-	3	20637.2	10050.7	5945.3	14767.8	14514.7	20264.4	293643	266078	325508	48511.9	42257.3	68368.3	93303.8	98651.4	90931.3	-	-
40	mws0058	Diosmetin (5,7,3'-Trihydroxy-4'-methoxyflavone)	300.063	C16H12O6	Flavonoids	Flavones	299.06	284.03	[M-H]-	520-34-3	1	746097	825851	614892	743952	724122	685776	687435	611050	699037	547744	405252	426728	606102	634479	660536	C10038	-
41	Lmxn007955	Sudachitin	360.084	C18H16O8	Flavonoids	Flavones	359.08	329.03	[M-H]-	4281-28-1	3	13972.4	16920.6	11704.1	25368.9	25537.2	27564.2	34747.1	31977.3	39127.3	17027	12624.6	16494.8	21570.1	19778	21137.4	-	-
42	Layp005231	Glucosyl-5,3',-dimethoxyluteolinxyloside	624.169	C28H32O16	Flavonoids	Flavones	625.17	331.08	[M+H]+	-	2	3983.42	8340	5005	21822.4	14032.4	23745	40676.4	18340	13340	287544	252741	336211	106313	107455	116056	-	-
43	Xmyn008071	Gnetifolin B	300.063	C16H12O6	Flavonoids	Flavones	299.06	284.03	[M-H]-	140671-06-3	2	807893	937987	660703	799412	866477	788830	745663	679948	697484	636345	481171	479508	653432	698566	730933	-	-
44	MWSHY0069	Hispidulin (5,7,4'-Trihydroxy-6-methoxyflavone)	300.063	C16H12O6	Flavonoids	Flavones	301.07	286.049	[M+H]+	1447-88-7	3	546128	533866	409136	418019	380886	322415	316964	316107	310646	302284	222815	217052	341165	338534	307622	C10058	-
45	Zajp007311	3',4',5',5,7-Pentamethoxyflavone	372.121	C20H20O7	Flavonoids	Flavones	373.13	343.08	[M+H]+	53350-26-8	1	489233	552208	520793	211893	227200	158766	715724	699145	701280	106054	90543.4	86019.3	387214	348477	352680	-	-
46	pmb0736	Tricin-7-O-Glucoside	492.127	C23H24O12	Flavonoids	Flavones	493.134	331.081	[M+H]+	32769-01-0	3	6130.4	15347.1	10137.6	85347	52667.2	99313.6	83424.1	107153	88117.8	731466	543310	565559	211396	192623	190076	-	-
47	Hmhn006723	Disporopsin	302.079	C16H14O6	Flavonoids	Flavones	301.07	179.03	[M-H]-	-	1	1.06706e+06	921254	940211	622437	670565	615227	150872	155122	168854	123930	107327	109102	458810	480365	516219	-	-
48	Hajp007218	5,7,3',5'-tetrahydroxy-6-methylfavanone	300.063	C16H12O6	Flavonoids	Flavones	301.071	286.049	[M+H]+	-	3	539235	592994	492147	406743	418230	350093	318727	314327	306727	340203	243028	226657	397481	362722	354938	-	-
49	Wagp010987	5-Hydroxy-3,7,8,3',4'-Pentamethoxyflavone*	388.116	C20H20O8	Flavonoids	Flavones	389.12	359.08	[M+H]+	-	2	15779.4	17828.3	15621.8	66604.6	68728.1	66380.6	141516	161950	146607	18651.6	15782.8	12582.8	68362.6	73900.5	77879	-	-
50	mws0043	Nobiletin (5,6,7,8,3',4'-Hexamethoxyflavone)	402.132	C21H22O8	Flavonoids	Flavones	403.14	373.1	[M+H]+	478-01-3	1	433312	434411	444577	369236	320176	342840	786647	755425	755180	153226	165615	150529	421849	464912	411582	C10112	-
51	Zmhn003257	5,7,2'-Trhiyroxy-8-methoxyflavone	300.063	C16H12O6	Flavonoids	Flavones	299.06	284.04	[M-H]-	-	3	581350	619072	548255	585067	581682	593281	530700	538393	560387	417275	322034	341637	461361	528765	497076	-	-
52	pmb3045	Tricin-7-O-Glucuronide	506.106	C23H22O13	Flavonoids	Flavones	505.1	329.07	[M-H]-	-	2	9	9	9	7648.37	6365.42	4893.66	6670	1450.23	1382.38	85462.5	61832.4	50896.1	13452.6	14880.9	15797.4	-	-
53	Zmhp004065	7,8-Dihydroxy-5,6,4'-trimethoxyflavone	344.09	C18H16O7	Flavonoids	Flavones	345.098	330.075	[M+H]+	-	3	351835	326602	313296	453752	472293	429223	361566	373605	332068	268233	180983	270015	365306	336244	310045	-	-
54	Zmhp003514	6,7,8-Tetrahydroxy-5-methoxyflavone	300.063	C16H12O6	Flavonoids	Flavones	301.07	286.05	[M+H]+	-	3	566995	533692	452044	415126	391148	366901	304415	330221	317694	324517	227851	233902	393954	355216	335409	-	-
55	MWSHY0013	3,4'-Dihydroxyflavone	254.058	C15H10O4	Flavonoids	Flavones	255.07	181.06	[M+H]+	14919-49-4	3	6668.5	5613.93	4206.85	565605	456960	453140	522428	496667	526462	480131	422769	462797	425330	384937	361685	-	-
56	Lmzp004885	Tricin (5,7,4'-Trihydroxy-3',5'-dimethoxyflavone)	330.074	C17H14O7	Flavonoids	Flavones	331.08	315.05	[M+H]+	520-32-1	1	3246.34	5442.87	3000.69	124219	123120	130887	233571	200980	196813	412774	387263	385989	197331	175558	168586	C10193	-
57	pmb3042	Tricin-5-O-Glucoside	492.127	C23H24O12	Flavonoids	Flavones	491.12	329.1	[M-H]-	32769-00-9	3	5200.38	8557.67	6551.38	10291.3	31118.7	10324.8	13400.3	27164.6	37936.6	326886	349243	269017	115425	120495	136302	-	-
58	MWSHC20110	8-Methoxyapigenin	300.063	C16H12O6	Flavonoids	Flavones	301.07	286.05	[M+H]+	57096-02-3	1	544375	589618	467381	383751	391807	374396	348001	321579	290614	300082	230916	217882	377655	341370	316596	-	-
59	Lmtp002474	Apigenin-6-C-(2''-glucosyl)arabinoside	564.148	C26H28O14	Flavonoids	Flavones	565.16	427.1	[M+H]+	-	1	27771.4	11541	10712	103812	92508.5	73452.5	43143.6	37085.4	34077.9	1.23035e+06	1.00315e+06	912638	361840	351479	304650	-	-
60	MWSslk165	Diosmetin-7-O-Neohesperidoside (Neodiosmin)*	608.174	C28H32O15	Flavonoids	Flavones	609.18	301.08	[M+H]+	38665-01-9	3	7075.54	12785	11670	27699.3	10627.3	14840.2	249546	216800	189852	408743	442078	331582	196664	215395	179662	-	-
61	MWSHY0128	5,7,8,4'-Tetramethoxyflavone*	342.11	C19H18O6	Flavonoids	Flavones	343.12	313.08	[M+H]+	6601-66-7	2	31919.2	32585.6	27612.5	35599.6	29656.3	30471.9	109410	95014.3	113594	15201.7	14094	9814.49	51853	43094.6	48684.3	-	-
62	Laxp003634	Swertisin 8-methyl ether	476.132	C23H24O11	Flavonoids	Flavones	477.14	327.08	[M+H]+	-	1	5005	20005	1714.13	11468.2	11670	8340	13340	8340	7829.01	391685	280886	259644	84018.4	72674.5	88332.2	-	-
63	mws0047	Apigenin-7-O-neohesperidoside (Rhoifolin)	578.164	C27H30O14	Flavonoids	Flavones	579.17	271.06	[M+H]+	17306-46-6	3	19510.1	6276.18	11236.9	23319.4	10467.2	19147.6	41251.6	21452.9	27478.3	259183	210892	255240	80303.3	92809.6	74790.8	C12627	ko00944
64	pme0088	Luteolin (5,7,3',4'-Tetrahydroxyflavone)	286.048	C15H10O6	Flavonoids	Flavones	285.04	151	[M-H]-	491-70-3	1	29767.4	27483.3	24750.8	21132	16421.1	16277	19094.8	16528.4	16100.3	18562.9	19154.7	19198.4	14508.7	17685	14749	C01514	ko00941,ko00944,ko01100,ko01110
65	mws0920	Tricetin (5,7,3',4',5'-Pentahydroxyflavone)	302.043	C15H10O7	Flavonoids	Flavones	301.04	151	[M-H]-	520-31-0	3	5752.58	7753.87	3101.65	28972	30837.2	28041.8	472348	480388	500154	25346.4	7762.72	27011.1	127442	129940	103804	C10192	ko00941
66	mws1313	Sinensetin (5,6,7,3',4'-pentamethoxyflavone)	372.121	C20H20O7	Flavonoids	Flavones	373.13	312.1	[M+H]+	2306-27-6	3	6240.61	7541.9	5507.21	11591.4	11488.5	12158.7	12228.7	18104.5	14468.1	6601.74	2097.97	4941.85	11694.4	10001.6	9153.75	C10186	-
67	Hagn003556	7-Benzyloxy-5-hydroxy-3',4'-methylenedioxyflavonoid	388.095	C23H16O6	Flavonoids	Flavones	387.16	207.1	[M-H]-	-	2	144989	165145	148710	18447.9	17797.9	16151.1	20845.3	11865	18127.1	32747.3	22742.4	34021.3	42681	50434.8	55382.7	-	-
68	Wagp010678	5-Hydroxy-3,3',4',5',7-Pentamethoxyflavone*	388.116	C20H20O8	Flavonoids	Flavones	389.12	359.08	[M+H]+	5084-19-5	2	13123.3	10950	8601.7	55040.7	66800.6	68334.9	173024	160040	174679	16228.7	13308.8	18003.1	68697.5	59841.6	77810.1	-	-
69	Lmjp003655	6-C-MethylKaempferol-3-glucoside	462.116	C22H22O11	Flavonoids	Flavones	463.12	301.08	[M+H]+	-	3	48914.2	51480	18340	27534.2	22286.1	63696.4	132624	77715.8	94068.5	128053	130732	47603.7	86162.7	67325.3	71605.4	-	-
70	mws1434	Apigenin-6-C-glucoside (Isovitexin)	432.106	C21H20O10	Flavonoids	Flavones	431.1	311.05	[M-H]-	38953-85-4	1	3340	3141.96	1537.1	57652.5	55295.5	56149.1	23529.1	22589.1	30200.5	385652	339151	313911	102734	135296	123126	C01714	ko00944
71	Hajp008429	4',5-dihydroxy-7-methoxy-6-methylfavanone	300.1	C17H16O5	Flavonoids	Flavones	301.11	181.05	[M+H]+	-	1	41355.1	99700.9	51308.3	374970	402636	392255	928644	891804	901941	260984	218819	247091	451269	366912	352500	-	-
72	Hmgp002238	Jaceosidin-7-O-Glucoside	492.127	C23H24O12	Flavonoids	Flavones	493.14	331.08	[M+H]+	25474-11-7	1	18932.2	4816.08	23340	137171	123768	80721.6	126494	117953	113785	955877	902085	937065	352192	315861	265746	-	-
73	pmb2999	Chrysoeriol-5-O-glucoside	462.116	C22H22O11	Flavonoids	Flavones	461.11	299.1	[M-H]-	-	3	62403	76593	79845.2	122896	124122	110944	55634.6	54130.8	53754.3	41540	48606.2	56044.9	68706.6	67653	89317.9	-	-
74	Lmpp003930	Apigenin-7-O-(6''-p-Coumaryl)glucoside	578.142	C30H26O12	Flavonoids	Flavones	579.15	271.06	[M+H]+	-	3	14229.3	19127.8	8306.15	29964.1	18340	15324.2	14355.2	26128.9	15498	216042	212590	132019	81198.4	83785.7	60877.6	-	-
75	pmb0716	Tricin-4'-O-glucoside-7-O-glucoside	654.18	C29H34O17	Flavonoids	Flavones	655.19	331.08	[M+H]+	-	3	9	9	9	3340	11284.8	6523.48	3541.54	5005	20005	143637	124148	109083	28975.4	40702.8	34880.2	-	-
76	Lmtp002642	Apigenin-8-C-(2''-glucosyl)arabinoside	564.148	C26H28O14	Flavonoids	Flavones	565.16	457.11	[M+H]+	-	2	27927	13894.2	7961.31	14610.6	22148.1	14704.2	15921.1	16862.4	10447	435706	429234	457524	110043	118443	83205.3	-	-
77	mws1292	Isoschaftoside	564.148	C26H28O14	Flavonoids	Flavones	565.16	409.09	[M+H]+	52012-29-0	2	11266.3	18216.3	16156.8	85124.7	68206.4	58608.8	38161.7	42224.9	19599.5	820092	833561	866886	326515	289167	226643	-	-
78	Lmcp007240	5,6,7,4'-Tetramethoxyflavone*	342.11	C19H18O6	Flavonoids	Flavones	343.12	313.08	[M+H]+	1168-42-9	2	33257.4	29571	43241	41114.5	34311	40542.1	123602	104879	94886.2	13802.8	11723.5	9718.86	50756.2	39396.1	35552.8	C14472	-
79	pme0368	Apigenin-7-O-rutinoside (Isorhoifolin)	578.164	C27H30O14	Flavonoids	Flavones	579.17	271.04	[M+H]+	552-57-8	3	9	9	9	6670	26445.7	10607.3	12998.7	16675	31675	207849	214373	211346	80308.5	56155.4	59214.4	-	-
80	pmp000237	Apigenin-6-C-(2''-glucuronyl)xyloside	578.127	C26H26O15	Flavonoids	Flavones	579.13	283.06	[M+H]+	-	3	9	9	9	11670	3340	8875.32	1670	5005	8312.6	82855	62086.9	31330.7	16590.1	25464.3	22491	-	-
81	pmb3012	Chrysoeriol-7-O-glucoside	462.116	C22H22O11	Flavonoids	Flavones	461.11	299.06	[M-H]-	19993-32-9	3	11650.9	11789.6	13421	61625.5	56507.8	61907.1	63380.2	34342.1	71481.1	34756.3	7834.94	23644.2	38762.9	25494.6	37229.4	-	-
82	pmp001288	Acacetin-7-O-rutinoside (Linarin)	592.179	C28H32O14	Flavonoids	Flavones	593.19	285.08	[M+H]+	480-36-4	3	12760.2	9751.52	7188.65	24175	12349.1	210090	87800.4	77891.4	44661.6	38929.1	61820.8	47324.8	43729.7	67595.8	64846.4	-	-
83	pme1665	Isovitexin-7-O-glucoside(Saponarin)	594.159	C27H30O15	Flavonoids	Flavones	593.15	311.06	[M-H]-	20310-89-8	2	1457.1	2066.12	1878.46	83409.9	59279.8	70217	8203.62	8525.31	8527.98	70020	316316	288473	41680	28206.8	27103.9	C08064	-
84	MWSHY0104	Luteolin-7-O-glucoside (Cynaroside)	448.101	C21H20O11	Flavonoids	Flavones	449.108	287.062	[M+H]+	5373-11-5	3	362666	271742	328013	9	9	9	9	9	9	9	9	9	66965	42710.2	46364.4	C03951	ko00944
85	mws1073	Apigenin-6,8-di-C-glucoside (Vicenin-2)	594.159	C27H30O15	Flavonoids	Flavones	595.17	457.13	[M+H]+	23666-13-9	3	18237.3	4856.22	13774.1	57101.2	19173.6	45822.6	67452.1	40693.8	63350	162763	115498	135587	37884.6	53305.5	64534	C10195	-
86	mws1474	5,7-Dihydroxy-3',4',5'-trimethoxyflavone	344.09	C18H16O7	Flavonoids	Flavones	345.1	284.07	[M+H]+	18103-42-9	3	15614.1	13904.2	13266.9	21275.2	20439.8	18607.2	17665.7	19564.7	21179.1	8507.24	3868.88	6417.08	19444.8	20557.4	11786.8	C19807	-
87	Zmjp004852	5,6,3',4'-Tetrahydroxy-3,7-dimethoxyflavone-6-O-glucoside	508.122	C23H24O13	Flavonoids	Flavones	509.13	347.08	[M+H]+	-	3	391148	414754	426819	178675	135731	214714	69002.7	65020	85506.9	33183.2	24822	36270.3	137772	185065	101160	-	-
88	MWSslk185	5-Demethylnobiletin; 5-Hydroxy-6,7,8,3',4'-Pentamethoxyflavone*	388.116	C20H20O8	Flavonoids	Flavones	389.12	359.08	[M+H]+	2174-59-6	2	18708.4	7717.28	6702.41	63893.8	66635.3	47591	187898	172653	184355	13420.7	11650.1	9890.37	92655.2	69259.5	49702.8	-	-
89	pmb0745	Tricin-4'-O-syringyl alcohol	496.137	C26H24O10	Flavonoids	Flavones	497.14	331.08	[M+H]+	-	3	9	9	9	11160.5	7396.85	5810.72	14130.8	7609.38	17039.9	11958.9	6974.51	10293.4	7693.35	9925.76	5158.17	-	-
90	Hmgp002121	Hispidulin-7-O-(6''-O-p-Coumaroyl)Glucoside	608.153	C31H28O13	Flavonoids	Flavones	609.18	463.08	[M+H]+	-	3	10005	3556.2	11670	11642.2	10254.8	5148.43	196570	101645	164086	34806.4	42727.8	48846.4	108474	74489.8	58405.5	-	-
91	pme3227	Vitexin-2''-O-rhamnoside	578.164	C27H30O14	Flavonoids	Flavones	579.17	433.11	[M+H]+	64820-99-1	2	9785.39	3340	10005	11830.8	6551.05	4142.29	16675	8340	9	82833.4	170844	117685	41515.9	26756	52648.8	C12628	ko00944
92	MWSHY0190	Diosmetin-7-O-rutinoside (Diosmin)*	608.174	C28H32O15	Flavonoids	Flavones	609.181	301.079	[M+H]+	520-27-4	3	1670	23340	11344	17249	30538.6	33951.9	154727	262876	228758	325188	285306	301079	266841	162402	101743	C10039	-
93	pmb3041	Tricin-7-O-saccharic acid	522.101	C23H22O14	Flavonoids	Flavones	521.09	329.2	[M-H]-	-	3	12948	10662.9	15457.5	36174	69471.2	27701.6	75654.5	50216.5	75752.9	15217.9	15306.9	17680.8	36099.2	25897.9	64355.3	-	-
94	pmp000236	Isovitexin-8-O-xyloside	564.148	C26H28O14	Flavonoids	Flavones	565.16	367.1	[M+H]+	-	3	2778.78	6670	13340	18788.1	22952.3	15005	16675	2963.41	16675	117989	97479	139712	68355	23064.4	60744.8	-	-
95	Lmjp004941	3,5,4'-Trihydroxy-7-methoxyflavone (Rhamnocitrin)	300.063	C16H12O6	Flavonoids	Flavonols	301.071	286.047	[M+H]+	569-92-6	1	440910	492608	333488	369348	344019	292780	262982	260081	263865	252225	198670	188768	313877	289939	291742	C17059	-
96	MWSHY0136	Kaempferol-3-O-glucoside (Astragalin)*	448.101	C21H20O11	Flavonoids	Flavonols	449.108	287.055	[M+H]+	480-10-4	3	561859	618433	477221	9	9	9	16675	6612.69	12451.3	9	9	9	80070.1	81840	74132.5	C12249	ko00944,ko01110
97	Lahp004593	Flavoyadorinin A	492.127	C23H24O12	Flavonoids	Flavonols	493.13	331.08	[M+H]+	-	1	6130.4	15347.1	10137.6	85347	52667.2	99313.6	83424.1	107153	88117.8	731466	543310	565559	211396	192623	190076	-	-
98	pmb0565	Syringetin-3-O-glucoside	508.122	C23H24O13	Flavonoids	Flavonols	509.13	347.08	[M+H]+	40039-49-4	3	93813.7	33168.7	158808	100451	117783	94989.5	127981	121072	136396	105785	96422.5	92390.2	106116	95878.4	92955.8	-	-
99	mws1290	Kaempferol-3-O-(6''-p-Coumaroyl)glucoside (Tiliroside)	594.137	C30H26O13	Flavonoids	Flavonols	593.13	285.04	[M-H]-	20316-62-5	3	8161.34	4161.85	2965.42	9324.85	11125	8678.18	33236.7	30588.2	35935.9	12446.8	7620.62	9256.45	12706.4	13404.5	15035.6	C17140	-
100	pme1605	Kaempferol-3-O-robinobioside(Biorobin)	594.159	C27H30O15	Flavonoids	Flavonols	593.15	285.04	[M-H]-	17297-56-2	3	15244.4	3551.05	2360.36	8891.85	11323.4	11315.5	49059	54251.5	51002.4	21492.6	19516.9	16514.3	26155	24336.6	28966.7	-	-
101	Lmcp005645	Quercetin-3,4'-Dimethyl Ether	330.074	C17H14O7	Flavonoids	Flavonols	331.08	287.05	[M+H]+	33429-83-3	2	2528.49	2247.8	1459.85	37611	42841.4	45820	73015.4	65373.2	79386.4	92980	82971.9	76718.6	46702.7	47383.2	39401.3	-	-
102	mws1329	Quercetin-7-O-glucoside	464.096	C21H20O12	Flavonoids	Flavonols	463.09	301.04	[M-H]-	491-50-9	3	7135	9779.67	5467.41	78305.6	76633.5	93021.6	34291	28346.8	38160.2	10809.9	6203.37	7755.26	44755.1	34806.2	40559.5	C12639	-
103	MWSHY0165	Isosakuranetin-7-O-glucoside (Isosakuranin)	448.137	C22H24O10	Flavonoids	Flavonols	449.14	287.1	[M+H]+	491-69-0	2	208107	242109	222218	3964.04	5510.07	2054.91	1788.22	3265.67	2295.72	1912.03	5209.15	8951.71	58028.4	56470.3	37688.3	-	-
104	mws0059	Quercetin-3-O-rutinoside (Rutin)	610.153	C27H30O16	Flavonoids	Flavonols	609.15	301.04	[M-H]-	153-18-4	3	13529	9654.48	11323.4	4266.86	5430.96	10329.6	51742.9	60436.8	62957.8	22108.9	15443.2	13191.8	23332.2	15439.9	24476.8	C05625	ko00944,ko01100,ko01110
105	Lmmp002963	6-C-Methylquercetin-3-O-rutinoside	624.169	C28H32O16	Flavonoids	Flavonols	625.18	317.06	[M+H]+	-	3	4315.08	25005	7462.37	9960.62	13654.2	4312.26	6670	5757.94	7356.57	26466.1	23493.9	8024.09	21800.5	18442.4	13034.4	-	-
106	pmn001583	Quercetin-3-O-robinobioside	610.153	C27H30O16	Flavonoids	Flavonols	609.15	300.03	[M-H]-	52525-35-6	3	11249.7	14050.4	12145.3	9828.3	10578.8	17263.3	66172.5	67337.1	75976.2	20306.5	8984.06	12918.7	46591.6	30143.9	27798	-	-
107	pmp001161	5-Hydroxyauranetin	388.116	C20H20O8	Flavonoids	Flavonols	389.12	328.1	[M+H]+	50439-46-8	1	9	9	9	13944.9	1753.05	526.393	22768.5	18563.2	20815.1	9	9	9	12519.3	8177.15	6395.48	-	-
108	Xmyp005654	Kaempferol-4'-O-glucoside*	448.101	C21H20O11	Flavonoids	Flavonols	449.11	287.06	[M+H]+	-	3	503203	518972	515153	15005	26675	19174	20055.2	20692.7	18340	8840.3	17785.3	38345	80340	88365	40569.4	-	-
109	Hmjp002999	Isorhamnetin-3-O-rutinoside (Narcissin)	624.169	C28H32O16	Flavonoids	Flavonols	625.18	317.06	[M+H]+	604-80-8	3	12509.6	11164.8	5007.04	13340	6776.64	3340	8134.04	4910.96	16896	19215.9	40955	36631.1	24737.5	9932.96	13135.8	-	-
110	Lmhn004976	Aracarpene 2*	300.063	C16H12O6	Flavonoids	Isoflavones	299.06	284.02	[M-H]-	-	3	821642	849391	734085	785090	794204	701940	740469	655776	697787	537696	470903	442925	653280	618188	652905	-	-
111	MW0136848	7,8,4'-Trimethoxyisoflavone	312.1	C18H16O5	Flavonoids	Isoflavones	313.11	219.07	[M+H]+	37816-21-0	3	581.01	3355.21	733.54	171495	164676	163197	256074	278082	287367	456404	371451	395770	225705	234203	218477	-	-
112	Lmhn005110	Aracarpene 1*	300.063	C16H12O6	Flavonoids	Isoflavones	299.06	284.02	[M-H]-	1261245-78-6	3	934960	983767	713030	854359	818634	783509	783528	738142	775638	597734	504783	489132	679550	722062	724942	-	-
113	Lcyp000677	Prunitrin	446.121	C22H22O10	Flavonoids	Isoflavones	447.13	285.08	[M+H]+	154-36-9	3	150867	139197	111351	113718	84799.7	110405	102295	88001.9	72107.9	110341	80946.9	77380.7	94653.5	99678.1	91452	-	-
114	pmp000379	6,8-Diprenylgenistein; 5,7,4'-Trihydroxy-6,8-Diprenylisoflavone	406.178	C25H26O5	Flavonoids	Isoflavones	407.19	351.12	[M+H]+	51225-28-6	3	6080.24	10468.2	7203.14	23984.5	3282.9	12653.5	18326.4	11515.5	7655.53	45787.2	20969.8	15514.7	16853.2	15062.8	15412.1	-	-
115	Lmmp005689	Cajanin	300.063	C16H12O6	Flavonoids	Isoflavones	301.07	258.05	[M+H]+	32884-36-9	3	66051.9	57119.5	49539.5	50579.8	43421.6	47540.4	34734.1	41146.8	40398	31591.8	24064.3	20105.8	44552.7	39073.8	46071.1	C10203	-
116	Zmdp005767	Formononetin-7-O-(6''-Malonyl)glucoside	516.127	C25H24O12	Flavonoids	Isoflavones	517.13	269.09	[M+H]+	-	3	9957.15	21945.3	19445.1	29126.8	2772.44	15830.9	16104.5	8871.57	11927.7	69629.2	54272.4	40442.8	25732.4	28120.3	33408.1	C16222	ko00943
117	Lmgp004474	Genistein-7-O-galactoside-rhamnose	578.164	C27H30O14	Flavonoids	Isoflavones	579.17	271.06	[M+H]+	-	3	19594.4	12520.3	10005	11399.1	8545.16	13340	9	9	9	185092	135511	195517	49632	37823.3	31999.8	-	-
118	pmp000193	6''-O-Malonyldaidzin	502.111	C24H22O12	Flavonoids	Isoflavones	503.12	255.07	[M+H]+	124590-31-4	3	32698.9	20286.3	10672	20312.7	13104.2	94586	12533.6	6407.2	10005	156721	148233	92354	78075.7	52427	45092.1	C16191	ko00943
119	Zjhp090620	5,7-dihydroxy-6,8-dimethyl-3(R,S)-(3'-hydroxy-4'-methoxybenzyl)-chroman-4-one	344.126	C19H20O6	Flavonoids	Other Flavonoids	345.12	137.06	[M+H]+	-	1	90076.4	195276	55081	406426	365372	404702	259878	286976	266372	243616	251789	257693	258035	255989	260019	-	-
120	Jmyn006245	(3R)-5,7-Dihydroxy-8-methyl-3-(2',4'-dihydroxybenzyl)-chroma-4-one*	316.095	C17H16O6	Flavonoids	Other Flavonoids	315.087	125.02	[M-H]-	-	1	2.19462e+06	9.59507e+06	1.94128e+06	3.03282e+06	3.07539e+06	3.00483e+06	356757	324880	393218	117236	99333	75733.2	2.0544e+06	2.04539e+06	2.07743e+06	-	-
121	Zjmp102001	ophiopogonanone A	328.095	C18H16O6	Flavonoids	Other Flavonoids	331.12	137.06	[M+H]+	75239-63-3	3	3.86325e+06	1.06541e+07	3.34308e+06	1.50408e+06	1.18302e+06	1.33999e+06	491263	480952	435050	175373	172680	168828	1.73545e+06	1.69887e+06	1.74594e+06	-	-
122	Zjmp102030	methyl-ophiopogonanone B	328.131	C19H20O5	Flavonoids	Other Flavonoids	329.14	121.06	[M+H]+	-	3	9704.36	24228.2	8894.78	47768.5	45615	38554.4	28819.1	28504.2	28267.7	9251.54	9851.87	7275.3	24585.8	24614.1	25547.8	-	-
123	Wbtn009050	1,8-dihydroxy-2,6-dimethylxanthen-9-one	256.074	C15H12O4	Flavonoids	Other Flavonoids	255.07	255.06	[M-H]-	-	1	57571.3	61032.9	35896.9	801796	809835	865860	61751.9	59892	63738.8	103049	90321.5	129926	258199	252893	265163	-	-
124	Zjhp090606	(3R)-5,7-dihydroxyl-6-methyl-3-(4'-hydroxylbenzyl)-chroman-4-one*	300.1	C17H16O5	Flavonoids	Other Flavonoids	301.11	107.05	[M+H]+	-	1	24486	49333.5	26801.3	1.38141e+06	1.19954e+06	1.25398e+06	612717	622120	654674	546192	506013	535496	662692	639618	629358	-	-
125	Jmyn006479	3,5,7-Trihydroxy-6,8-dimethyl-3-(4'-hydroxybenzyl)-chroman-4-one (Polygonatone C)	330.11	C18H18O6	Flavonoids	Other Flavonoids	329.1	139.04	[M-H]-	-	1	1.71492e+07	7.7066e+06	1.3502e+07	1.09857e+07	1.08045e+07	1.09904e+07	1.16433e+06	1.17469e+06	1.28424e+06	292146	256845	295691	2.21699e+06	2.33686e+06	2.30959e+06	-	-
126	Hmdp001950	2',7-Dihydroxy-3',4'-dimethoxyisoflavan	302.115	C17H18O5	Flavonoids	Other Flavonoids	303.12	285.12	[M+H]+	52250-35-8	2	23340	13340	9228.64	1.08061e+06	1.09537e+06	996626	2.13206e+06	2.16205e+06	2.25068e+06	2.36164e+06	2.28247e+06	2.09102e+06	1.42454e+06	1.43661e+06	1.36307e+06	-	-
127	Zjhn090628	(3R)-5,7-Dihydroxy-8-methyl-3-(2',4'-dihydroxybenzyl)-chroman-4-one*	316.095	C17H16O6	Flavonoids	Other Flavonoids	315.09	125.02	[M-H]-	-	1	1.99165e+06	8.42991e+06	1.68642e+06	2.61426e+06	2.67366e+06	2.80145e+06	328769	317844	350725	100596	90286.2	72006.2	1.76736e+06	1.87787e+06	1.81621e+06	-	-
128	Wbtn007603	9,11-dimethoxy-2h-[1,3]dioxolo[4,5-b]xanthen-10-one	300.063	C16H12O6	Flavonoids	Other Flavonoids	299.06	284.03	[M-H]-	-	1	914686	985883	716369	769862	808334	754519	721614	736791	772731	608534	484287	475661	649211	689837	680595	-	-
129	Zjhp090604	5,7-dihydroxy-3-(4'-hydroxybenzyl)-chroman-4-one	286.084	C16H14O5	Flavonoids	Other Flavonoids	287.09	167.04	[M+H]+	-	2	1.68762e+06	2.17883e+06	1.26561e+06	35991.3	35002.5	39942.8	17444	27911.2	22819	13410.3	11954.2	12089.3	384765	366194	360818	-	-
130	Zjhp090614	5,7-dihydroxy-6-methyl-3-(2',4'-dihydroxybenzyl)-chroman-4-one*	316.095	C17H16O6	Flavonoids	Other Flavonoids	317.1	123.04	[M+H]+	-	1	547019	469724	435632	153438	168519	154165	53217.6	51457.6	51781.3	38175.7	31254.4	27866.7	159218	151589	148595	-	-
131	Zjhp090609	(E)-5,7-dihydroxy-6,8-dimethyl-3-(4'-hydroxybenzylidene)-chroman-4-one	312.1	C18H16O5	Flavonoids	Other Flavonoids	313.11	219.06	[M+H]+	-	1	895.23	9	750.72	169031	184776	163383	269767	270886	266011	405973	387286	396605	223785	210127	225036	-	-
132	Zjhp090608	Polygonatone D	302.115	C17H18O5	Flavonoids	Other Flavonoids	303.12	107.05	[M+H]+	-	1	44689.7	46723.1	29536.1	397785	325758	338880	289075	306259	287878	142450	140231	159724	221624	224285	208506	-	-
133	Hmhp006887	6,8-Dihydroxy-2-(4-hydroxybenzyl)-5,7-dimethyl-3,4-dihydronaphthalen-1(2H)-one	314.115	C18H18O5	Flavonoids	Other Flavonoids	315.119	209.08	[M+H]+	-	1	2.35522e+06	2.2685e+06	2032587	2.59158e+07	2.36069e+07	2.28811e+07	2.71979e+07	2.58036e+07	2.73563e+07	1.79134e+07	1.61509e+07	1.69612e+07	1.92662e+07	1.87556e+07	1.78308e+07	-	-
134	Zjmp102003	iso-ophiopogonanone B	314.115	C18H18O5	Flavonoids	Other Flavonoids	315.12	121.06	[M+H]+	-	3	102291	126564	88253.7	227582	178964	181855	132620	106906	113457	39110.9	43455.8	43168.9	124131	120049	114555	-	-
135	Zjmp102042	iso-5,7-dihydroxy-6,8-dimethyl-3-(4'-hydroxy-3'-methoxybenzyl)chroman-4-one	344.126	C19H20O6	Flavonoids	Other Flavonoids	345.13	137.06	[M+H]+	-	1	1.80016e+06	6.17339e+06	1.32853e+06	2.74609e+06	2.57992e+06	2.43212e+06	1.53453e+06	1.45763e+06	1.52661e+06	862739	883832	933937	1.97978e+06	1.94105e+06	1.82519e+06	-	-
136	Zjhp090605	(3R)-5,7-dihydroxy-8-methyl-3-(4'-hydroxybenzyl)-chroman-4-one*	300.1	C17H16O5	Flavonoids	Other Flavonoids	301.11	107.05	[M+H]+	-	1	1.08036e+06	917018	857917	338000	325020	307912	229143	194324	201788	122519	98746.2	111817	367434	338434	345896	-	-
137	Jmyn006493	(3R)-5,7-Dihydroxy-6,8-dimethyl-3-(4'-hydroxybenzyl)-chromone-4-one	314.115	C18H18O5	Flavonoids	Other Flavonoids	313.11	207.06	[M-H]-	-	1	108602	82835.6	86482.6	1.15736e+06	1.13365e+06	1.13762e+06	1.38981e+06	1.28608e+06	1.38496e+06	912582	820981	840646	888065	865245	815719	-	-
138	Zjhp090618	5,7-Dihydroxy-6,8-dimethyl-3-(2',4'-hydroxybenzyl)chroman-4-One	330.11	C18H18O6	Flavonoids	Other Flavonoids	331.12	137.06	[M+H]+	-	1	3.92059e+06	1.22078e+07	3.35119e+06	1.77482e+06	1.64401e+06	1.52827e+06	552632	542891	522065	251529	194153	186316	2.11363e+06	1.96533e+06	1.93157e+06	-	-
139	Zjhp090623	5-hydroxy-7-methoxy-6,8-dimethyl-3-(2'-hydroxy-4'-methoxybenzyl)-chroman-4-one	358.142	C20H22O6	Flavonoids	Other Flavonoids	359.15	137.06	[M+H]+	-	3	898248	2.54684e+06	705757	158020	162750	149778	65050.4	62101.4	61590.9	20840.7	19202.6	19376.7	323501	313802	293289	-	-
140	Zjhp090635	5,7-dihydroxy-6,8-dimethyl-3-(4'-methoxybenzyl)-chroman-4-one	328.131	C19H20O5	Flavonoids	Other Flavonoids	329.14	121.07	[M+H]+	-	1	89039.7	93840.8	75918.5	712813	727110	665138	434784	399212	396736	267513	266564	254866	422627	384022	392129	-	-
141	Wbtn007675	Calyxanthone	286.048	C15H10O6	Flavonoids	Other Flavonoids	285.04	285.04	[M-H]-	98973-45-6	2	9	9	9	139583	139614	140642	235010	227871	255492	112215	95528.5	102010	131965	120799	120604	-	-
142	Zjhp090611	(3S)-5,7-dihydroxy-3-[(4-methoxyphenyl)methyl]-6-methyl-2,3-dihydrochromen-4-one	314.115	C18H18O5	Flavonoids	Other Flavonoids	315.12	121.06	[M+H]+	-	3	109383	167055	101158	263346	226234	232784	130937	138240	133914	62528.5	48819.9	42162.5	141828	145752	131582	-	-
143	Zjmp102002	ophiopogonanone B	314.115	C18H18O5	Flavonoids	Other Flavonoids	315.12	209.08	[M+H]+	1316759-83-7	1	2.1437e+06	1.98598e+06	1.683e+06	2.26332e+07	2.07143e+07	2.01674e+07	2.42295e+07	2.38372e+07	2.41789e+07	1.58204e+07	1.44441e+07	1.50957e+07	1.61832e+07	1.67905e+07	1.50434e+07	-	-
144	Jmyp005575	5,7-Dihydroxy-6,8-dimethyl-3-(3'-hydroxy-4'-methoxybenzyl)-chroma4-one	344.126	C19H20O6	Flavonoids	Other Flavonoids	345.13	137.06	[M+H]+	-	1	1.96959e+06	6.51345e+06	1.60444e+06	3.05885e+06	2.80562e+06	2.66287e+06	1.66738e+06	1.72979e+06	1.72085e+06	1.06057e+06	1.02905e+06	996402	2.22379e+06	2.12983e+06	1.9846e+06	-	-
145	Hmhp006830	6,8-Dihydroxy-2-(2-hydroxy-4-methoxybenzyl)-7-methyl-3,4-dihydronaphthalen-1(2H)-one	330.11	C18H18O6	Flavonoids	Other Flavonoids	331.11	137.06	[M+H]+	-	1	5.8054e+06	1.55749e+07	4.95161e+06	2.43767e+06	2.37095e+06	2.2342e+06	779438	780309	736696	324734	288188	282953	2.93488e+06	2.87859e+06	2.63193e+06	-	-
146	Wbtn007469	Protogenkwanone	300.063	C16H12O6	Flavonoids	Other Flavonoids	299.058	284.034	[M-H]-	-	3	847320	877619	721353	800776	802971	789172	717276	701555	725479	607005	483409	457488	639275	705964	709749	-	-
147	Zjhp090603	(3R)-5,7-dihydroxy-3-(4'-hydroxybenzyl)-chroman-4-one	286.084	C16H14O5	Flavonoids	Other Flavonoids	287.09	107.05	[M+H]+	-	1	25628.1	28955.4	25257	83253.4	80847.9	81570.5	20653.3	23073.1	21124.2	29848.8	25747.1	34520.2	38151.3	37546.2	34094.8	-	-
148	Wbtn008012	2-hydroxy-8-methoxy-6-methyl-9-oxoxanthene-1-carboxylic acid	300.063	C16H12O6	Flavonoids	Other Flavonoids	299.054	284.033	[M-H]-	-	3	940950	942968	790818	854984	822187	811644	737642	699445	779472	579054	474756	482606	663980	719196	754098	-	-
149	Zjhp090636	5,7-dihydroxy-3-(4'-hydroxybenzylidene)-chroman-4-one	284.068	C16H12O5	Flavonoids	Other Flavonoids	285.08	191.03	[M+H]+	-	3	197936	170772	162604	75564	54787	51611.4	31161.8	25032.7	30793.7	14524.1	20205	21827.3	59382.9	55933.6	52027.4	-	-
150	Zjhp090615	5,7-dihydroxy-8-methyl-3-(2',4'-dihydroxybenzyl)-chroman-4-one*	316.095	C17H16O6	Flavonoids	Other Flavonoids	317.1	123.04	[M+H]+	-	1	580986	478294	479689	162546	157615	142880	55282.2	63260.7	54288.2	36668.1	29469.2	34036.3	161903	145585	142346	-	-
151	Zbdp001892	7-Methoxy-3-[1-(3-pyridyl)methylidene]-4-chromanone	267.09	C16H13NO3	Flavonoids	Other Flavonoids	268.103	136.061	[M+H]+	-	3	50181.9	46137.1	37530.7	8.43215e+06	8.21507e+06	8.21996e+06	7.49027e+06	6.43135e+06	7.19538e+06	4.24918e+06	3.8446e+06	4.23456e+06	5.443e+06	5.90996e+06	5.13669e+06	-	-
152	Zjhp090613	2-(2,4-dihydroxybenzyl)-6,8-dihydroxy-7-methyl-3,4-dihydronaphthalen-1(2H)-one	316.095	C17H16O6	Flavonoids	Other Flavonoids	317.1	137.06	[M+H]+	-	1	508487	2.21164e+06	455488	521387	506762	461789	66160.4	48552.1	41902.8	16502.1	14683	14030.5	370129	354685	319158	-	-
153	Zjhp090634	(E)-3-(3',4'-dihydroxybenzylidene)-5,7-dihydroxy-6,8-dimethylchroman-4-one	328.095	C18H16O6	Flavonoids	Other Flavonoids	329.1	205.05	[M+H]+	-	3	29939.9	61225.1	14561.2	91741.9	80787.3	88763.5	36118.5	42375.1	38808.6	27233.6	30093	30042.8	47111.5	51247.6	54837	-	-
154	Zjhp090619	(3R)-5,7-dihydroxy-8-methyl-3-(2'-hydroxy-4'-methoxybenzyl)-chroman-4-one	330.11	C18H18O6	Flavonoids	Other Flavonoids	331.12	221.08	[M+H]+	-	1	35169	53301.5	32548.6	376506	347563	353171	218979	197470	202024	199310	166446	174531	216803	191684	184758	-	-
155	Zbdn009137	Elliptone	352.095	C20H16O6	Flavonoids	Other Flavonoids	351.087	161.024	[M-H]-	-	3	47483	153361	46379.3	9974.18	31151.7	11011.3	5293.68	4784.96	5743.51	4730.93	6388.54	4299.49	32727.5	34726.7	29282.5	-	-
156	Zjmp102041	5,7-dihydroxy-6,8-dimethyl-3-(4'-hydroxy-3'-methoxybenzyl)chroman-4-one	344.126	C19H20O6	Flavonoids	Other Flavonoids	345.13	137.06	[M+H]+	-	1	89022.7	238456	52468.7	484553	470074	434028	340838	304886	305407	276956	263919	235976	324435	280309	275894	-	-
157	Wbtn004165	1,6-dihydroxy-3,7-dimethoxy-8-(3-methoxy-3-methylbutyl)-2-(3-methylbut-2-en-1-yl)xanthen-9-one	456.215	C26H32O7	Flavonoids	Other Flavonoids	455.21	395.19	[M-H]-	-	1	56026.1	84510.8	57075.2	312353	343906	253376	263241	274522	242134	163067	118223	121801	210285	197941	236618	-	-
158	Zjhp090617	5-hydroxy-3-(2-hydroxy-4-methoxybenzyl)-7-methoxychroman-4-one	330.11	C18H18O6	Flavonoids	Other Flavonoids	331.12	137.06	[M+H]+	-	1	83652.8	353905	51741.3	379620	332252	349453	95996	87526	91022.3	68887.2	57407.9	62237.9	172572	141907	151565	-	-
159	MWSHY0072	Methylophiopogonanone B	328.131	C19H20O5	Flavonoids	Other Flavonoids	329.14	121.06	[M+H]+	74805-91-7	1	64278.7	96246.7	89758.8	800581	748214	748945	414622	425881	446125	275574	252072	291241	465821	434826	371956	-	-
160	Zjhp090607	Disporopsin/5,7-dihydroxy-3-(2',4'-dihydroxybenzyl)-chroman-4-one	302.079	C16H14O6	Flavonoids	Other Flavonoids	303.09	123.04	[M+H]+	-	1	766929	691031	657251	325545	284557	264228	51533.7	71327.1	53887.7	52223	51267.7	50568	275922	237921	219843	-	-
161	Zjmp102044	5,7-dihydroxy-6-methyl-3(R)-(2,4-dihydroxybenzyl)chroman-4-one*	316.095	C17H16O6	Flavonoids	Other Flavonoids	317.102	123.043	[M+H]+	-	1	15998.3	31814.3	16543.4	146342	130706	140405	44814.5	42932.5	46406.9	33860.6	46459.6	40555.8	67085.5	53736.4	54762.4	-	-
162	Zbdp002220	2,6-Dimethoxypydroquinone-1-O-glucoside	332.111	C14H20O9	Flavonoids	Other Flavonoids	333.117	171.065	[M+H]+	-	3	344903	355526	368341	79505.1	116630	148705	86689.3	86476.4	99601.3	59758.4	51001.4	32807.7	79385.2	101481	101549	-	-
163	Zjhp090625	(E)-7-O-β-D-glucopyranoside-5-hydroxy-3-(4'-hydroxybenzylidene)-chroman-4-one	446.121	C22H22O10	Flavonoids	Other Flavonoids	447.13	285.08	[M+H]+	-	1	154096	107136	122477	118302	95715.2	86257	60532.9	61088	97796.9	66299	61765.4	95814.7	75285.9	89066.6	67974.1	-	-
164	Zjmp102025	Desmethyl-ophiopogonone B*	298.084	C17H14O5	Flavonoids	Other Flavonoids	299.09	205.05	[M+H]+	-	3	5690	1914.79	639.744	9683.97	7645.57	5475.98	11082.2	12694.7	7513.24	13248.9	12359.4	13219.7	6876.16	5052.68	5732.27	-	-
165	Zjmp102024	Desmethyl-iso-ophiopogonone B*	298.084	C17H14O5	Flavonoids	Other Flavonoids	299.09	205.05	[M+H]+	-	3	5690	1914.79	639.744	9683.97	7645.57	5475.98	11082.2	12694.7	7513.24	13248.9	12359.4	13219.7	6876.16	5052.68	5732.27	-	-
166	Smnp003415	7-O-Methylaloesin	408.142	C20H24O9	Flavonoids	Other Flavonoids	409.15	247.09	[M+H]+	-	3	54730.1	47862.9	46276.2	55223.5	74037.2	110626	96719.4	89784.1	75738.8	117982	157104	125807	80315.5	73863	101923	-	-
167	Wbtn012030	Methyl 8-hydroxy-6-methyl-9-oxoxanthene-1-carboxylate	284.068	C16H12O5	Flavonoids	Other Flavonoids	283.06	240.04	[M-H]-	-	1	1205.82	752.598	1266.6	94500.4	90505.3	98102.6	107835	146663	146483	46899.9	46675.2	39210.5	44742.9	67339.2	74251.5	-	-
1	MW0139619	(2S)-2-(2-hydroxypropan-2-yl)-9-[(2S,3R,4S,5S,6R)-3,4,5-trihydroxy-6-(hydroxymethyl)oxan-2-yl]oxy-2,3-dihydrofuro[3,2-g]chromen-7-one	424.137	C20H24O10	Lignans and Coumarins	Coumarins	423.13	197.05	[M-H]-	20320-81-4	3	1646.06	1648.62	1647.96	85008	95128.5	83507.9	197617	196498	183645	106941	90800.9	94992.8	92011.7	88700.3	103072	C09309	-
2	MWSmce221	5,7-Dihydroxy-4-methylcoumarin	192.042	C10H8O4	Lignans and Coumarins	Coumarins	193.05	91.05	[M+H]+	2107-76-8	3	130463	113528	102620	70411.4	109288	72607.6	66695.2	41671.5	58730.3	136730	73037.9	35010	67872	74985.7	62483.2	-	-
3	MWSslk183	7,8-Dihydroxy-4-phenylcoumarin	254.058	C15H10O4	Lignans and Coumarins	Coumarins	255.07	181.07	[M+H]+	842-01-3	2	5950.66	2152.32	5236.93	455574	438052	425600	441627	439782	444183	409689	341374	340627	369161	321605	302793	-	-
4	MW0136936	7-Amino-4-methylcoumarin	175.063	C10H9NO2	Lignans and Coumarins	Coumarins	176.07	130.06	[M+H]+	-	3	16675	17410.9	17657.3	900647	789070	815599	962794	968543	934747	685976	600204	534006	799159	660277	669867	C01386	-
5	HX1361	7-Methoxycoumarin	176.047	C10H8O3	Lignans and Coumarins	Coumarins	177.05	89.04	[M+H]+	531-59-9	2	3.57771e+06	3.91102e+06	3.79887e+06	1.71783e+06	1.71201e+06	1.6895e+06	983251	1.04206e+06	975673	431606	386631	403001	1.6165e+06	1.53994e+06	1.23119e+06	C09268	-
6	MW0138196	Fraxinol	222.053	C11H10O5	Lignans and Coumarins	Coumarins	221.05	175.04	[M-H]-	486-28-2	3	3283.07	2017.45	1296.62	211901	214455	240422	281362	258244	265072	173478	151010	151954	122922	164993	153276	-	-
7	Zmln002252	Sideretin (5,7,8-Trihydroxy-6-methoxycoumarin)	224.032	C10H8O6	Lignans and Coumarins	Coumarins	223.03	149.03	[M-H]-	-	3	31051.4	36669.3	27717.4	85269.9	89722.8	82574.5	50476.5	46634.8	55058.6	36414.3	30512	35197.9	43463.4	45026.4	56568.6	C22007	ko00999,ko01110
8	zjgp122320	6-hydroxycoumarin	162.032	C9H6O3	Lignans and Coumarins	Coumarins	163.04	89.04	[M+H]+	6093-68-1	3	131613	117749	145893	65669.8	80236.3	78476.5	58109.5	79634.6	67933.2	29875.2	47795.6	34870.5	83647.3	60977.1	58126.5	-	-
9	Lhhp120812	Methylillicinone F	278.152	C16H22O4	Lignans and Coumarins	Coumarins	279.158	149.023	[M+H]+	-	3	1.3207e+07	1.37613e+07	1.55793e+07	1.36153e+07	1.68994e+07	1.49106e+07	1.01689e+07	1.39036e+07	1.28916e+07	9.97354e+06	1.12654e+07	1.03591e+07	1.3423e+07	19383609	1.14626e+07	-	-
10	pmb4777	4-Hydroxy-7-methoxycoumarin-β-rhamnoside	338.1	C16H18O8	Lignans and Coumarins	Coumarins	337.09	161.05	[M-H]-	-	3	11898.8	6469.9	8770.26	9277.42	13293	12849.9	14786.8	10331.9	15764.8	5477.22	7297.91	3547.05	11263.1	7076.26	13285.4	-	-
11	Hmcp007916	3-Methyl-6-methoxy-8-hydroxy-3,4-dihydroisocoumarin	208.074	C11H12O4	Lignans and Coumarins	Coumarins	209.08	163.07	[M+H]+	6803-02-7	3	10192.2	7021.4	18270.8	22680.4	36393.5	22244.2	40676.6	40712.3	35509.9	28602.5	28527.9	23615.5	43083.5	21060.5	23335.2	-	-
12	Hmgn004693	8-Hydroxy-α-conidendrin	372.121	C20H20O7	Lignans and Coumarins	Lignans	371.11	327.03	[M-H]-	-	2	6265	12816.7	4576.05	75411	77640.9	60617.7	71554.7	51299.2	64925.8	32795.9	32581.5	39470.4	50946	51247.6	50026.2	-	-
13	Lcyn000106	Dichotomoside A	552.184	C26H32O13	Lignans and Coumarins	Lignans	551.18	193.05	[M-H]-	-	1	6.38784e+06	6.16693e+06	6.31457e+06	5.48024e+06	5.72693e+06	5.7485e+06	2.27675e+06	2.31037e+06	2.56677e+06	858608	841724	795499	3.51779e+06	3.54786e+06	3.41961e+06	-	-
14	mws0097	Pinoresinol*	358.142	C20H22O6	Lignans and Coumarins	Lignans	357.134	151	[M-H]-	487-36-5	1	99973.1	97112	86180.5	187519	199565	192686	176645	166072	160484	161167	131276	134869	153274	148329	158256	C05366	ko00999,ko01100,ko01110
15	Lmmn002274	Isolariciresinol-9'-O-glucoside	522.21	C26H34O11	Lignans and Coumarins	Lignans	521.2	359.15	[M-H]-	63358-12-3	2	66319.2	77768.4	79954.2	158164	183693	186372	218374	207651	221947	119584	137435	134156	149401	144675	139696	-	-
16	Lmmn002260	5'-Methoxyisolariciresinol-9'-O-glucoside	552.221	C27H36O12	Lignans and Coumarins	Lignans	551.21	389.17	[M-H]-	-	2	1.11285e+06	1.07992e+06	1.11029e+06	1.02125e+06	995275	1.0417e+06	486221	444122	523997	273116	294950	277069	638244	684362	674171	-	-
17	Lmyn003971	Dihydrodehydrodiconiferyl alcohol-4-O-glucoside	522.21	C26H34O11	Lignans and Coumarins	Lignans	521.2	359.15	[M-H]-	-	3	62738.4	85292.9	50685.9	159147	158729	156360	186048	202191	206538	101993	95635.8	119370	140357	129957	136976	-	-
18	Lazn006735	Erythro-Guaiacylglycerol-β-O-4'-dehydrodisinapyl Ether	584.226	C31H36O11	Lignans and Coumarins	Lignans	583.22	535.2	[M-H]-	613684-55-2	2	5339.39	5036.25	4631.06	14017.5	12950.8	12109.9	16282.6	18635.7	17012.7	14095.3	11115.6	8872.22	11567	12632.4	11701.8	-	-
19	Wbmn006600	3,4-Dihydro-4-(4-hydroxy-3-methoxyphenyl)-3-(hydroxymethyl)-6,7-dimethoxy-(3R,4S)-2-naphthalenecarboxaldehyde	370.142	C21H22O6	Lignans and Coumarins	Lignans	369.13	339.09	[M-H]-	-	2	11262	9244.82	11478.6	85170.8	84720.5	89924.5	67212.7	57397.7	59105.1	31231.9	36809.1	34017.6	44458.5	45637	49021	-	-
20	HJN083	Lariciresinol-4'-O-glucoside	522.21	C26H34O11	Lignans and Coumarins	Lignans	521.2	359.15	[M-H]-	143663-00-7	1	65045.5	66505.5	65553.5	125877	130486	118127	153327	128404	143866	77290.2	76847.9	86457.3	98310.4	107465	98421.8	-	-
21	Lazn003560	Methoxy-erythro-Guaiacyl glycerol β-threo-syringyl glycerol ether	470.179	C22H30O11	Lignans and Coumarins	Lignans	469.17	195.07	[M-H]-	-	2	61103.4	59825.4	57417.9	110991	134621	126309	146706	169325	163248	104906	93738.1	115563	109351	106592	118544	-	-
22	Hmgn002833	4-Ketopinoresinol	372.121	C20H20O7	Lignans and Coumarins	Lignans	371.11	297.11	[M-H]-	66288-89-9	2	1263.36	2295.36	1287.19	372168	412701	410821	298740	303317	315657	171565	156185	169590	205172	215226	230141	-	-
23	Jmzn006005	3,4-Methylenedioxy cinnamyl alcohol	178.063	C10H10O3	Lignans and Coumarins	Lignans	177.06	117.04	[M-H]-	58095-76-4	3	15034.4	11144.5	10148.4	42728.5	36321.1	36440.2	42256.4	38355.2	35809.9	15223	11789.2	21114.8	31775.7	31278.7	28383.6	-	-
24	Wbwp008548	[(1R,2S)-1-(1,3-benzodioxol-5-yl)-2-methyl-3-oxobutyl]4-hydroxy-3-methoxybenzoate	372.121	C20H20O7	Lignans and Coumarins	Lignans	373.13	343.08	[M+H]+	-	1	587042	540821	490607	248338	217297	175634	745111	702915	773424	96205.7	96854.9	91244.1	444740	408649	394257	-	-
25	Lazn006513	(1R,2S)-2-[4-[(3R,3aR,6R,6aS)-3-(4-Hydroxy-3,5-dimethoxyphenyl)-1,3,3a,4,6,6a-hexahydrofuro[3,4-c]furan-6-yl]-2,6-dimethoxyphenoxy]-1-(4-hydroxy-3,5-dimethoxyphenyl)propane-1,3-diol	644.247	C33H40O13	Lignans and Coumarins	Lignans	643.24	595.22	[M-H]-	-	3	21803	19606.9	16549.7	50884.8	53089.5	51319.9	61795.2	63448.7	62987.5	38960.3	28214.5	33519.4	39611.9	42590.3	45054.5	-	-
26	Lazn003727	(1S,2R)-1-(3-Methoxy-4-Hydroxyphenyl)-2-[2-(β-D-Glucopyranosyloxy)-4-[(E)-3-Hydroxy-1-Propenyl]-6-Methoxyphenoxy]-1,3-Propanediol	554.2	C26H34O13	Lignans and Coumarins	Lignans	553.19	391.14	[M-H]-	-	3	25532.1	16388.1	13657.1	87108.6	71036.5	294285	797086	777712	847803	276250	255595	247764	311723	356545	344946	-	-
27	MWSHC20189	Epipinoresinol*	358.142	C20H22O6	Lignans and Coumarins	Lignans	357.13	151.04	[M-H]-	24404-50-0	1	89686.2	102455	89367.3	214077	216679	215695	184009	195340	216851	158541	162592	159813	155204	172888	179901	-	-
28	Yamn004462	6-((4-(3-hydroxy-2-(4-(3-hydroxypropyl)-2-methylphenoxy)propoxy)-2-methoxyphenoxy)methyl)tetrahydro-2H-pyran-2,3,4,5-tetraol	524.226	C26H36O11	Lignans and Coumarins	Lignans	523.22	361.16	[M-H]-	-	3	47028.5	40886.3	23800.2	181033	121288	140715	218249	206987	203916	206105	220961	145854	164717	146478	169411	-	-
29	Ladn005852	Graminone A	372.121	C20H20O7	Lignans and Coumarins	Lignans	371.11	282.09	[M-H]-	161407-72-3	3	9	9	9	164004	165866	181450	158065	164922	150714	80198.4	63793.8	69119.1	90831.5	100244	86007.9	-	-
30	Zmdn005358	Vladinol D	374.137	C20H22O7	Lignans and Coumarins	Lignans	373.13	313.1	[M-H]-	-	3	4083.45	4073.24	4850.42	41230.2	50909	38945.6	70753.1	58324	60055.4	43979.9	41057.6	50089.3	42019.5	36768.8	36755	-	-
31	Lmtn003096	Secoisolariciresinol 4-O-glucoside	524.226	C26H36O11	Lignans and Coumarins	Lignans	523.22	361.14	[M-H]-	-	2	51391.8	20093.1	36826.8	116348	121533	124937	138626	190936	188616	175042	194777	161978	125824	147151	143089	-	-
32	Wbmn002185	6-Hydroxy-4-(4-hydroxy-3-methoxyphenyl)-7-methoxy-naphtho[2,3-c]furan-1,3-dione-1	366.074	C20H14O7	Lignans and Coumarins	Lignans	365.063	167.034	[M-H]-	-	3	150951	174350	162354	115095	172089	167406	96712	113594	74816.4	61472.7	70492.9	60806.1	127264	107910	117375	-	-
33	MWS20152	Syringaresinol	418.163	C22H26O8	Lignans and Coumarins	Lignans	417.16	402.1	[M-H]-	21453-71-4	1	77982.8	76974.9	93822.2	141208	137308	124043	147916	154937	169222	103562	89717.6	78601.8	108337	97394.3	116161	C10889	-
34	Lazn002030	Guaiacylglycerol-β-Guaiacyl Ether glucoside	482.179	C23H30O11	Lignans and Coumarins	Lignans	481.17	271.1	[M-H]-	-	1	106356	94537.1	103680	114227	162481	96246.9	72609.5	67231.7	65523.5	139534	131523	181151	106861	130921	113432	-	-
35	Lazn002951	Guaiacylglycerol-β-Guaiacyl Ether	320.126	C17H20O6	Lignans and Coumarins	Lignans	319.12	241.05	[M-H]-	7382-59-4	2	9	9	9	88277.3	83900.8	58415	121849	137046	105790	64325.5	63611.8	58997.4	64612.4	74717.4	81058.1	-	-
36	pmn001375	1-Hydroxypinoresinol-1-O-Glucoside	536.189	C26H32O12	Lignans and Coumarins	Lignans	535.182	373.129	[M-H]-	81495-71-8	3	43353.5	42554.8	43497.7	55219.2	65234	71717.5	50009.2	49996.4	52819.2	136680	120473	140209	60024	76152	76550.2	-	-
37	Hmln101664	Nortrachelogenin-4'-O-gentiobioside	698.242	C32H42O17	Lignans and Coumarins	Lignans	697.24	535.18	[M-H]-	-	3	7905.27	8399.25	4206.1	13421.1	10137.3	18322.9	10899.1	9879.3	7344.04	87538	89609.8	93981	34270.4	32676.7	25788.5	-	-
38	Lazn002600	Erythro-Guaiacylglycerol-β-threo-syringylglycerol Ether	440.168	C21H28O10	Lignans and Coumarins	Lignans	439.16	195.07	[M-H]-	1313434-74-0	2	19722.3	18438.5	22914.8	36459.5	37849.7	43170.9	29040.9	28912.4	29846.4	31481.3	25837.8	11478.3	27856.7	25038.8	33303.8	-	-
39	Jmzn003632	Manglieside D	522.21	C26H34O11	Lignans and Coumarins	Lignans	521.2	329.14	[M-H]-	-	3	13328.3	21706	15051.2	92568.2	52230.5	56243.5	72084	85181.3	82235.9	22007.3	20801.1	34966.9	62821.3	54543.5	43553.9	-	-
40	Lazn005469	Buddlenol F glucoside	776.289	C38H48O17	Lignans and Coumarins	Lignans	775.28	613.23	[M-H]-	-	3	17461.5	6072.76	13406.9	48661.8	54194.8	56564.5	19093.8	31918.1	27436.2	31467.5	20163.5	16545.8	16509.4	24611.1	21365.5	-	-
41	zjbp111502	Ciwujiatone	434.158	C22H26O9	Lignans and Coumarins	Lignans	435.16	181.05	[M+H]+	-	3	15304.1	16476.7	29980.9	120362	91204.1	108551	128756	156656	127166	65505.3	61085.5	97885.6	90914.4	103902	61886.1	-	-
42	Lazn004429	(2S,3R,4S,6S)-2-[4-[(1R,2R)-1,3-Dihydroxy-2-[4-[(E)-3-hydroxyprop-1-enyl]-2,6-dimethoxyphenoxy]propyl]-2,6-dimethoxyphenoxy]-6-(hydroxymethyl)oxane-3,4-diol	582.231	C28H38O13	Lignans and Coumarins	Lignans	581.22	329.14	[M-H]-	-	3	1581.63	722.108	1549.58	3597.9	3535.71	4397.78	7547.89	8288.94	13105.8	55603.5	63130.1	89452.4	11912.6	20476	17534.5	-	-
43	Qahn005195	Magnolignan A-2-O-glucoside	462.189	C24H30O9	Lignans and Coumarins	Lignans	461.18	299.13	[M-H]-	-	2	35924	8340	11296.6	75260.3	64088.4	62738.5	66801.1	55985.3	71606.2	45013	23279.5	30904.2	66177.4	36044.5	48257.8	-	-
44	MWSHC2047	Syringaresinol-4'-O-glucoside; Acanthoside B	580.216	C28H36O13	Lignans and Coumarins	Lignans	579.21	417.16	[M-H]-	7374-79-0	1	222867	689870	660979	105045	177397	62992.2	68578.9	74094	141242	49866.6	157424	100434	151367	85190.8	159744	C10890	-
45	Yacp008636	Icariside E4	506.215	C26H34O10	Lignans and Coumarins	Lignans	507.23	238.12	[M+H]+	126253-42-7	3	1517.87	1186.37	1261.42	65250.1	54589.1	68473.7	117638	70486.9	81625.4	31387.7	22321.3	26553.9	85274.5	61494.8	45043.9	-	-
46	Yarn005295	Tortoside A	580.216	C28H36O13	Lignans and Coumarins	Lignans	579.21	417.15	[M-H]-	-	3	255968	614752	552430	44259.8	25005	73833.6	91696	120096	90838	59490.6	77881.9	79816.5	118936	65139.6	145901	-	-
1	MWS5231	Tridecanedioic acid	244.167	C13H24O4	Lipids	Free fatty acids	243.16	181.16	[M-H]-	505-52-2	1	112852	133558	136928	445079	450063	448778	455566	422042	433730	345288	344261	348810	313663	315036	314324	-	-
2	pmf0293	1-Octadecanol	270.292	C18H38O	Lipids	Free fatty acids	269.29	209.23	[M-H]-	112-92-5	3	656539	629838	658425	637902	653393	628079	184190	605298	408331	671642	647043	728739	653337	646672	651756	-	-
3	pmf0297	1-Eicosanol	298.324	C20H42O	Lipids	Free fatty acids	297.32	183.21	[M-H]-	629-96-9	3	298492	338188	319653	676079	628841	689351	802683	831092	878425	455192	443627	432978	534907	541659	548062	-	-
4	MWSslk132	Hexadecanedioic acid	286.214	C16H30O4	Lipids	Free fatty acids	285.21	223.21	[M-H]-	505-54-4	1	63338.5	60355.8	68042.5	156047	169097	168201	191647	181812	198610	140880	127757	132153	134603	134191	138009	C19615	ko00073,ko01100
5	pmb2640	Dodecanoic acid (Lauric acid)	200.178	C12H24O2	Lipids	Free fatty acids	199.17	199.17	[M-H]-	143-07-7	1	143628	129696	142013	192544	173770	172990	174456	174312	182050	178372	159026	143844	143744	143196	147387	C02679	ko00061,ko01100,ko01110
6	MWSslk133	1,14-Tetradecanedioic Acid	258.183	C14H26O4	Lipids	Free fatty acids	257.18	195.18	[M-H]-	821-38-5	1	66595.2	66119.3	66801.8	181343	174125	172118	166389	171529	183470	142378	126604	131257	128642	130677	126477	-	-
7	Lmbn007891	Hydroxy ricinoleic acid	314.246	C18H34O4	Lipids	Free fatty acids	313.24	183.14	[M-H]-	-	1	22234.8	21472.4	12987.3	669481	624506	659246	974876	890613	884578	704701	591734	635062	519038	531921	535691	-	-
8	pmb2799	12,13-Epoxy-9-Octadecenoic Acid	296.235	C18H32O3	Lipids	Free fatty acids	295.23	195.14	[M-H]-	6799-85-5	1	19394.4	12237.2	19483.1	312697	295034	294672	321126	337307	343117	180518	157737	164180	200031	204799	207466	C14826	ko00591,ko01100
9	mws0371	Cis-4,7,10,13,16,19-Docosahexaenoic Acid	328.24	C22H32O2	Lipids	Free fatty acids	327.23	283.24	[M-H]-	6217-54-5	3	24723.7	20942	24967.3	32461	27393.3	36362.4	34306.8	36247.4	33190.9	28885.6	25891.4	25818.3	27719.6	28074	28801.6	C06429	ko01040
10	Wafn011571	alpha-Hydroxylinoleic acid*	296.235	C18H32O3	Lipids	Free fatty acids	295.23	195.14	[M-H]-	57818-44-7	1	146899	153161	139060	1.08414e+06	1.12613e+06	1.12745e+06	1.53903e+06	1.48166e+06	1.36406e+06	638296	606468	603561	811617	831328	845021	-	-
11	Lmbn003970	9,12,13-TriHOME; 9(S),12(S),13(S)-Trihydroxy-10(E)-octadecenoic acid	330.241	C18H34O5	Lipids	Free fatty acids	329.23	211.14	[M-H]-	97134-11-7	1	185419	214445	178504	4.89909e+06	4.69033e+06	4.69958e+06	6.87229e+06	6.90902e+06	7.43053e+06	8.37382e+06	7.65326e+06	7.55331e+06	4.69965e+06	4.89167e+06	4.87446e+06	C14833	ko00591
12	MWS1900	Undecanedioic acid	216.136	C11H20O4	Lipids	Free fatty acids	215.13	153.13	[M-H]-	1852-04-6	1	71390.2	69889.6	69552.2	886869	886139	848717	819502	781413	880825	767523	717674	663400	614206	626461	641877	-	-
13	MW0014090	3-Hydroxyhexadecanoic acid	272.235	C16H32O3	Lipids	Free fatty acids	271.23	225.22	[M-H]-	2398-34-7	3	60229	63169.9	60879.3	342579	356679	346331	339211	327902	348965	178099	160479	167820	213389	219587	223433	-	-
14	mws0367	α-Linolenic Acid	278.225	C18H30O2	Lipids	Free fatty acids	277.22	277.22	[M-H]-	463-40-1	1	2.10575e+06	2.08684e+06	2.07302e+06	1.52727e+07	1.57714e+07	1.57855e+07	2.60542e+07	2.62347e+07	2.66572e+07	1.21927e+07	1.07182e+07	1.05321e+07	1.31848e+07	1.34479e+07	1.38087e+07	C06427	ko00592,ko01040,ko01100,ko01110
15	Hmqn003054	9,10,11-Trihydroxy-12-octadecenoic acid	330.241	C18H34O5	Lipids	Free fatty acids	329.23	311.22	[M-H]-	61911-67-9	1	11828.2	13969.9	9709.94	296479	287011	276676	444012	435386	448618	432908	389660	398960	287804	274166	284429	-	-
16	Rfmb091	9S-Hydroxy-10E,12Z-octadecadienoic acid*	296.235	C18H32O3	Lipids	Free fatty acids	295.23	195.14	[M-H]-	15514-85-9	1	189706	182797	190564	1.30029e+06	1.31913e+06	1.35664e+06	1.73255e+06	1.6936e+06	1.79609e+06	803397	733389	751370	1.01576e+06	985804	1.03704e+06	C14767	ko00591
17	MWS80007	13-Hydroperoxy-9Z,11E-octadecadienoic acid	312.23	C18H32O4	Lipids	Free fatty acids	311.22	249.22	[M-H]-	23017-93-8	2	14969.5	15519.6	15671.7	395881	387347	384708	354905	358298	354459	162150	145867	153271	217677	220077	229178	-	-
18	mws0474	Dodecanedioic aicd	230.152	C12H22O4	Lipids	Free fatty acids	229.14	211.13	[M-H]-	693-23-2	1	2116.26	2794.19	2350.24	8479.54	8161.53	10592.5	8560.32	9032.31	8904.35	6885.73	6451.15	6280.99	6280.59	6530.2	6192.9	C02678	-
19	Lmbn005369	13(S)-HODE;13(S)-Hydroxyoctadeca-9Z,11E-dienoic acid*	296.235	C18H32O3	Lipids	Free fatty acids	295.23	195.14	[M-H]-	10219-69-9	1	183360	197658	179347	1.38046e+06	1.39705e+06	1.40809e+06	1.83084e+06	1.81965e+06	1.82119e+06	830945	784967	771463	986015	1.04193e+06	1.02449e+06	C14762	ko00591
20	Zmyn004449	9-Hydroxy-12-oxo-10(E),15(Z)-octadecadienoic acid	310.214	C18H30O4	Lipids	Free fatty acids	309.21	171.1	[M-H]-	-	1	10606.1	10802.1	10688.4	231200	229300	220644	277320	265489	284193	181886	169839	171378	184926	194276	195181	C21923	ko00592,ko01110
21	Lmbn005662	9(10)-EpOME;(9R,10S)-(12Z)-9,10-Epoxyoctadecenoic acid	296.235	C18H32O3	Lipids	Free fatty acids	295.23	171.1	[M-H]-	16833-56-0	1	15719.7	14114.7	14761.9	515808	506175	492824	544952	576991	619585	284725	234546	230385	336153	332768	352133	C14825	ko00591,ko01100
22	Lmbn004240	9,10-Dihydroxy-12,13-epoxyoctadecanoic acid	330.241	C18H34O5	Lipids	Free fatty acids	329.23	199.13	[M-H]-	-	1	68331.4	83071.6	78899.9	473893	484254	494378	859376	802315	879455	699497	559961	609762	451537	480487	468104	C14837	ko00591
23	Lmbn005923	Crepenynic acid	278.225	C18H30O2	Lipids	Free fatty acids	277.217	59.0139	[M-H]-	2277-31-8	3	8260.08	7612.37	8921.74	59943.9	58982.4	56613.8	89882.2	93792.7	95237.9	41842.8	42934.1	38378.8	51130.2	48012	50226.9	C07289	ko00591
24	pmn001689	9-Hydroxy-12-oxo-15(Z)-octadecenoic acid	312.23	C18H32O4	Lipids	Free fatty acids	311.223	223.172	[M-H]-	-	3	9	9	9	88488.2	86029.4	98494.9	121143	120765	139982	79330.7	78320.8	73010.4	79305.8	75148.5	74698.9	C21924	ko00592,ko01110
25	MW0055437	Octadecanedioic acid	314.246	C18H34O4	Lipids	Free fatty acids	313.24	183.14	[M-H]-	871-70-5	3	10477.3	7696.53	5488.56	249739	232897	220471	361189	363181	354177	224046	210319	209502	191891	200489	187614	-	-
26	mws0945	15-Oxo-5Z,8Z,11Z,13E-eicosatetraenoic acid	318.219	C20H30O3	Lipids	Free fatty acids	317.212	113.098	[M-H]-	81416-72-0	3	2440.8	2739.69	703.188	11163.6	12780.2	10554.2	9116.64	7499.78	12064.6	5285.88	4277.47	4962.25	7536.37	7149.77	6947.73	C04577	ko00590
27	Lmbn005287	7S,8S-DiHODE; (9Z,12Z)-(7S,8S)-Dihydroxyoctadeca-9,12-dienoic acid	312.23	C18H32O4	Lipids	Free fatty acids	311.22	249.22	[M-H]-	143288-65-7	1	19534.7	17043.3	18026.5	407337	440067	448849	405081	392824	402455	215252	178599	189163	246604	246992	265160	C07354	ko00591
28	pme2827	Palmitaldehyde	240.245	C16H32O	Lipids	Free fatty acids	239.24	223.24	[M-H]-	629-80-1	3	2.86672e+06	2.84833e+06	3.01048e+06	3.17875e+06	3.11219e+06	3.19935e+06	3.87696e+06	4.05271e+06	4.54671e+06	4.50128e+06	4.12972e+06	3.81777e+06	3.13173e+06	2.87753e+06	2.98201e+06	C00517	ko00071
29	Zmjn004133	9S-Hydroperoxy-10E,12Z-octadecadienoic acid	312.23	C18H32O4	Lipids	Free fatty acids	311.22	293.21	[M-H]-	5502-91-0	3	9685.86	6432.68	7369.72	148801	161854	161750	178230	219391	853782	165268	148328	156239	127252	135233	138633	C14827	ko00591,ko01100
30	mws0752	Undecylic Acid	186.162	C11H22O2	Lipids	Free fatty acids	185.15	185.16	[M-H]-	112-37-8	1	1.00964e+06	1.01281e+06	1.09402e+06	1.46003e+06	1.38756e+06	1.46178e+06	1.40666e+06	1.30415e+06	1.41501e+06	1.12206e+06	1.20173e+06	1.13093e+06	1.13129e+06	1.23477e+06	1.19376e+06	C17715	-
31	pmf0397	Arachidic acid	312.303	C20H40O2	Lipids	Free fatty acids	311.3	311.3	[M-H]-	506-30-9	3	4.02739e+06	2.67343e+06	6.54502e+06	9.27688e+06	1.05846e+07	4.72863e+06	1.08455e+07	2.91333e+06	3.06609e+06	3.05671e+06	3.26289e+06	9.2393e+06	7.26445e+06	7.88533e+06	7.29952e+06	C06425	ko01040
32	Zmyn004714	Ricinoleic acid	298.251	C18H34O3	Lipids	Free fatty acids	297.24	183.14	[M-H]-	141-22-0	1	255660	285085	270117	565494	582197	584325	728844	687524	764450	427734	401125	376318	453872	483216	497937	C08365	-
33	Zmyn004732	2R-hydroxy-9Z,12Z,15Z-octadecatrienoic acid	294.219	C18H30O3	Lipids	Free fatty acids	293.21	185.12	[M-H]-	-	1	18870.4	14737.5	15775.4	332834	420119	335849	549301	589674	635646	376102	402651	350134	486131	533909	522651	C16342	ko00592
34	MWSHC20163	Cetostearic acid	256.24	C16H32O2	Lipids	Free fatty acids	255.24	255.24	[M-H]-	-	1	2.18441e+07	2.14921e+07	2.06053e+07	2.41007e+07	2.55714e+07	2.41342e+07	2.67892e+07	2.75188e+07	2.25773e+07	2.41848e+07	2.2726e+07	2.54917e+07	1.93341e+07	1.99308e+07	2.12524e+07	-	-
35	Lmbn006152	(9Z,11E)-Octadecadienoic acid	280.24	C18H32O2	Lipids	Free fatty acids	279.233	59.0133	[M-H]-	2540-56-9	1	53455	44905.4	50498.9	164286	180297	182895	213650	236144	222333	180280	185050	177532	147718	154867	163397	C04056	ko00591
36	mws1491	Linoleic acid	280.24	C18H32O2	Lipids	Free fatty acids	279.23	59.01	[M-H]-	60-33-3	1	53455	44905.4	50498.9	164286	180297	182895	213650	236144	222333	180280	185050	177532	147718	154867	163397	C01595	ko00591,ko01040,ko01100
37	pmn001694	9,10,13-Trihydroxy-11-Octadecenoic Acid	330.241	C18H34O5	Lipids	Free fatty acids	329.23	229.15	[M-H]-	29907-57-1	1	111768	134593	102538	3.03277e+06	3.08154e+06	3.00602e+06	4.68216e+06	4.75536e+06	4.96658e+06	5.73198e+06	5.36112e+06	5.03202e+06	3.12675e+06	3.23459e+06	3.46158e+06	C14835	ko00591
38	Zmyn004676	17-Hydroxylinolenic acid	294.219	C18H30O3	Lipids	Free fatty acids	293.21	113.1	[M-H]-	-	1	127764	141960	142260	1.29376e+06	1.18373e+06	1.17374e+06	1.73379e+06	1.68338e+06	1.79271e+06	1.1438e+06	1.04658e+06	1.03667e+06	970306	1.07357e+06	1.05182e+06	C16346	ko00592
39	mws2623	11-Octadecanoic acid(Vaccenic acid)*	282.256	C18H34O2	Lipids	Free fatty acids	281.25	281.25	[M-H]-	506-17-2	1	832441	796158	718848	6.9921e+06	7.82958e+06	7.55662e+06	9.12411e+06	10154514	9.49857e+06	3.71786e+06	3.25865e+06	3.08798e+06	5.55661e+06	5.9852e+06	6.20836e+06	C21944	-
40	pmb2804	13S-Hydroperoxy-9Z,11E-octadecadienoic acid	312.23	C18H32O4	Lipids	Free fatty acids	311.22	171.14	[M-H]-	33964-75-9	3	24759.9	23161.7	23382.6	232899	230160	233638	271935	273854	299064	195766	173481	166704	174229	168510	188360	C04717	ko00591,ko01100
41	MWS4295	DL-2-hydroxystearic acid	300.266	C18H36O3	Lipids	Free fatty acids	299.26	253.25	[M-H]-	629-22-1	1	15907.1	14016.7	18029.9	33946.2	43108.2	46614.1	41808.2	44432.5	41249.2	30440.5	29618.7	33470.5	22712.3	24891.8	25437.2	-	-
42	MW0017099	9s,13r-12-Oxophytodienoic Acid	292.204	C18H28O3	Lipids	Free fatty acids	293.21	151.11	[M+H]+	71606-07-0	3	21187.8	34245.9	13567.2	242574	218695	215211	255251	231439	235809	152102	145332	143529	212596	190532	194053	-	-
43	MWS80006	9-Hydroperoxy-9Z,11E-Octadecadienoic Acid	312.23	C18H32O4	Lipids	Free fatty acids	311.22	293.21	[M-H]-	-	1	25207.6	5043.26	23197.4	183618	189716	167822	174608	167656	181223	123456	88430.4	106002	127777	115719	114610	-	-
44	mws1488	Palmitic acid	256.24	C16H32O2	Lipids	Free fatty acids	255.23	237.22	[M-H]-	57-10-3	2	90776.9	91328.1	89316.5	113669	99209.4	103833	113183	120135	104839	108673	105419	107260	80260.6	90163.8	82644	C00249	ko00061,ko00062,ko00071,ko00073,ko01040,ko01100,ko01212
45	Lmqn008288	3-Hydroxyoctadecanoic Acid	300.266	C18H36O3	Lipids	Free fatty acids	299.26	299.26	[M-H]-	45261-96-9	1	895388	929899	956544	1.87789e+06	1.39643e+06	1.35319e+06	2.13804e+06	1.32088e+06	2.1092e+06	1.20672e+06	1.19375e+06	1.40519e+06	1.1504e+06	1.2627e+06	1.29508e+06	-	-
46	pmn001691	9,12,13-Trihydroxy-10,15-octadecadienoic acid	328.225	C18H32O5	Lipids	Free fatty acids	327.22	291.2	[M-H]-	-	2	3125.02	2511.05	2228.91	34549.7	44997.2	10867.6	56676	55877	67788.5	82025.5	85083.1	78368.9	40448.2	41289.5	45484.9	-	-
47	Lmyn012331	Petroselinic acid*	282.256	C18H34O2	Lipids	Free fatty acids	281.25	281.25	[M-H]-	593-39-5	1	745286	793770	740989	7.23361e+06	8.04934e+06	7.33917e+06	8.39447e+06	9.89036e+06	9.47268e+06	3.60134e+06	2.97905e+06	3.09218e+06	5.29813e+06	6.04257e+06	5.64573e+06	C08363	-
48	MWS2430	13-methylmyristic acid	242.225	C15H30O2	Lipids	Free fatty acids	241.22	241.21	[M-H]-	2485-71-4	1	251096	257657	221651	526768	509927	605489	680873	621422	607262	415985	365565	422236	436321	499611	474464	-	-
49	pmb2791	9-Hydroperoxy-10E,12,15Z-octadecatrienoic acid	310.214	C18H30O4	Lipids	Free fatty acids	309.21	209.05	[M-H]-	111004-08-1	3	96136	99425.1	93193.7	97427.2	101631	100616	103685	100448	102835	101246	96236	96976.5	91701.1	93897.5	104179	C16321	ko00592,ko01110
50	Lmbn005487	12,13-DHOME; (9Z)-12,13-Dihydroxyoctadec-9-enoic acid	314.246	C18H34O4	Lipids	Free fatty acids	313.24	251.24	[M-H]-	263399-35-5	1	31030.7	28352.1	27335.9	168279	184329	197702	200302	183315	203470	114307	117447	106447	125229	139989	142865	C14829	ko00591
51	mws0359	Pentadecanoic Acid	242.225	C15H30O2	Lipids	Free fatty acids	241.22	241.22	[M-H]-	1002-84-2	2	177976	204123	220868	508337	559420	549408	631245	603237	604163	477828	386751	449656	400138	455026	451069	C16537	-
52	pmn001606	Eicosenoic acid	310.287	C20H38O2	Lipids	Free fatty acids	309.28	309.28	[M-H]-	26764-41-0	1	2.50776e+06	2.19775e+06	2.06889e+06	1.35028e+07	1.3337e+07	1.32892e+07	7.48203e+06	8.07414e+06	7.61679e+06	1.35188e+07	1.27178e+07	1.05944e+07	6.79076e+06	7.73839e+06	7.66569e+06	C16526	ko01040
53	mws0955	12-Oxo-5,8,10,14-eicosatetraenoic acid	318.219	C20H30O3	Lipids	Free fatty acids	317.21	113.1	[M-H]-	108437-64-5	3	2381.21	1648.39	529.195	12508	10583	7985.44	9806.77	8502.97	7927.63	5898.69	5431.45	4270.47	6884.88	6884.88	7779.01	C14807	ko00590
54	Zadn009075	Hydroperoxylinoleic acid	312.23	C18H32O4	Lipids	Free fatty acids	311.22	223.17	[M-H]-	34444-18-3	2	47454.5	11640.3	27617.1	85832.6	92263.2	83259.4	122199	145988	140470	86456.9	84488.6	84512.8	90605	79494.3	80711.8	-	-
55	Hmqp005411	9-Oxo-12Z-Octadecenoic acid	296.235	C18H32O3	Lipids	Free fatty acids	297.24	81.07	[M+H]+	112543-32-5	2	1743.95	6685.59	6566.71	120496	118662	85748.8	97240.1	81832	80571.5	62072.3	55947.4	63396.5	82353	70558.4	77339	-	-
56	Zmpn003368	13S-Hydroxy-9Z,11E,15Z-octadecatrienoic acid	294.219	C18H30O3	Lipids	Free fatty acids	293.21	195.14	[M-H]-	87984-82-5	2	3846.58	3567.04	2961.81	24019.4	25867.6	24866.3	28461.2	26534.5	29731.7	16170.2	15163.9	15911.3	20197.8	21476.8	18179.2	C16316	ko00592
57	Lmbn004685	5S,8R-DiHODE; (5S,8R,9Z,12Z)-5,8-Dihydroxyoctadeca-9,12-dienoate	312.23	C18H32O4	Lipids	Free fatty acids	311.22	223.17	[M-H]-	-	3	19786.9	20255.3	7587.8	86411	88932.2	107878	116512	108521	123992	94319.6	75404.3	82461.8	62993.3	73571.1	72621.8	C20186	ko00591
58	Lmyn007883	9,16-Dihydroxypalmitic acid	288.23	C16H32O4	Lipids	Free fatty acids	287.22	287.22	[M-H]-	38076-49-2	2	37863.2	31524.5	38455.5	140220	149736	137360	156516	156262	163125	139650	114769	130718	94811.4	110619	110525	-	-
59	MWS0552	Cis-10-Pentadecenoic Acid(C15:1)	240.209	C15H28O2	Lipids	Free fatty acids	239.2	223.03	[M-H]-	84743-29-3	1	126411	115454	105415	96980.4	67273.5	76172.8	82182.7	87195.8	85462.5	76886.2	87159.1	75257	171630	146968	149688	-	-
60	Zmzn003953	13(s)-hydroperoxy-(9z,11e,15z)-octadecatrienoic acid	310.214	C18H30O4	Lipids	Free fatty acids	309.2	227.2	[M-H]-	67597-26-6	1	2.93595e+06	2.76412e+06	2.81073e+06	3.35481e+06	3.12231e+06	3.64197e+06	3.47248e+06	3.8642e+06	3.94317e+06	2.74601e+06	3.37526e+06	3.46854e+06	2.88751e+06	3.43511e+06	3.11793e+06	C04785	ko00592,ko01100,ko01110
61	MWSmce689	Methyl linolenate	292.24	C19H32O2	Lipids	Free fatty acids	293.25	95.09	[M+H]+	301-00-8	3	27145.9	27980.1	27630	55282.6	56275.2	53746	60430.7	55210.7	55934.5	41119.8	31568.6	32121.1	52381.6	44347.5	45804.9	-	-
62	MW0054480	Lyngbic acid	256.204	C15H28O3	Lipids	Free fatty acids	255.2	211.21	[M-H]-	70607-97-5	3	11770.2	9813.25	8613.15	25291	23552.3	23607.1	25006.3	26998.7	26525.8	19581.2	15372.2	16767.1	19057.4	19109.6	16123.7	-	-
63	pmb1650	Octadeca-11E,13E,15Z-trienoic acid	278.225	C18H30O2	Lipids	Free fatty acids	279.23	149.13	[M+H]+	25575-00-2	3	2.2038e+06	2.90022e+06	1.67915e+06	2.7306e+06	2.9853e+06	3.67352e+06	2.19484e+06	2.34526e+06	2.26543e+06	1.78404e+06	2.37007e+06	1.71373e+06	2.41031e+06	2.90202e+06	2.52871e+06	-	-
64	mws5045	12-Hydroxydodecanoic acid	216.173	C12H24O3	Lipids	Free fatty acids	215.17	169.16	[M-H]-	505-95-3	3	5804.37	8239.02	6312.34	14589.3	13668.6	15160.4	15037.6	21260.5	14118	16463.7	11404.3	13215.6	11164.6	10313.9	12539.7	C08317	-
65	pmb0889	Punicic acid (9Z,11E,13Z-octadecatrienoic acid)	278.225	C18H30O2	Lipids	Free fatty acids	279.23	95.09	[M+H]+	544-72-9	3	278228	302985	267159	1.82798e+06	1.4881e+06	1.48462e+06	1.96347e+06	2.09807e+06	2.12617e+06	1.01316e+06	902221	1.01997e+06	1.48506e+06	1.35599e+06	1.20166e+06	C08364	-
66	MW0012723	19,20-DiHDPA	362.246	C22H34O4	Lipids	Free fatty acids	361.24	279.23	[M-H]-	-	3	1.23704e+06	1.40875e+06	1.63023e+06	4.34036e+06	3.88466e+06	4.27533e+06	5.14495e+06	5.081e+06	5.04247e+06	4.09123e+06	4.61841e+06	4.26251e+06	3.68956e+06	4.05793e+06	4.56896e+06	-	-
67	YC512118	Oleamide (9-Octadecenamide)	281.272	C18H35NO	Lipids	Free fatty acids	282.28	247.24	[M+H]+	301-02-0	1	4656.44	7399.25	27172.5	28683.5	11533.2	19916.9	18640.4	11946.8	12240.3	43288.2	9165.79	8518.15	9649.68	7854.28	9493.42	C19670	-
68	MWSmce692	γ-Linolenic Acid	278.225	C18H30O2	Lipids	Free fatty acids	277.22	59.01	[M-H]-	506-26-3	1	14037.1	11997.9	11379.7	69720.4	67062.6	78485.5	125789	122591	132896	59694.6	51058	39031.6	59596.5	65721.5	74456.2	C06426	ko00591,ko01040,ko01100
69	Zmyn004548	12-Oxo-phytodienoic acid	292.204	C18H28O3	Lipids	Free fatty acids	291.2	235.17	[M-H]-	85551-10-6	3	9	1871.73	1569.97	3061.09	8487.07	3229.18	6348.71	6569.35	11660.9	3545.38	3713.27	1714.9	4690.64	4029.24	3762.81	C01226	ko00592,ko01100,ko01110
70	Hmqp005455	15(R)-Hydroxylinoleic Acid	296.234	C18H32O3	Lipids	Free fatty acids	297.243	81.07	[M+H]+	177931-23-6	1	4420.94	9279.29	6021.87	177247	170294	155365	164574	146062	154159	96846	87646.5	92514.4	121760	112273	96463.5	-	-
71	Lmcn009539	E,E,Z-1,3,12-Nonadecatriene-5,14-diol	294.256	C19H34O2	Lipids	Free fatty acids	293.25	293.25	[M-H]-	-	1	2.05915e+06	1.78848e+06	1.91923e+06	6.53281e+06	6.61877e+06	7.43622e+06	4.24604e+06	4.19156e+06	4.11297e+06	5.80137e+06	5.91475e+06	5.72641e+06	3.73796e+06	4.50166e+06	4.7169e+06	-	-
72	MWSslk080	10-Hydroxydecanoic acid	188.141	C10H20O3	Lipids	Free fatty acids	187.13	141.13	[M-H]-	1679-53-4	3	5901.65	3061.06	3418.05	16695.4	14937.4	15871	22017.2	25854.4	21037.1	17375.9	17291.6	15431.1	12470.9	15654.8	12794.4	C02774	-
73	MWS3139	10-Hydroxy-2-Decenoic Acid	186.126	C10H18O3	Lipids	Free fatty acids	185.12	139.11	[M-H]-	14113-05-4	2	871.332	1573.86	557.06	24066.7	27077	21762	34799.6	30696.1	39626.3	17466.1	19146.5	16184.6	17366.4	16353.3	20831.8	-	-
74	Lmyn007622	9,10,18-Trihydroxystearic acid	332.256	C18H36O5	Lipids	Free fatty acids	331.249	157.123	[M-H]-	496-86-6	3	3814.25	1496.71	752.54	16751.4	8635.37	8779.9	9086.36	9223.69	22665.9	18927.8	14396.6	7961.64	15092	11587	14466.1	C19621	ko00073
75	pmb2636	8,15-Dihydroxy-5,9,11,13-eicosatetraenoic acid	336.23	C20H32O4	Lipids	Free fatty acids	335.22	253.18	[M-H]-	77667-08-4	3	105238	90538.5	51828.4	148061	193883	112467	128326	126528	241531	83055	113572	59986.5	89676	61971.2	73128.6	-	-
76	Zmyn005252	3-Hydroxy-palmitic acid methyl ester	286.251	C17H34O3	Lipids	Free fatty acids	285.24	239.24	[M-H]-	51883-36-4	1	12493.3	12217.5	13759.5	51570.4	53326.7	54590.4	40035.1	44836.5	41243	27985.4	26737.3	25163.6	19476.5	25363.2	28564.6	C11849	-
77	MWS5235	12-Hydroxyoctadecanoic acid	300.266	C18H36O3	Lipids	Free fatty acids	299.26	253.25	[M-H]-	106-14-9	3	24452.2	13141.2	11073.4	45919.1	35295.5	41454.8	29201.8	44730.5	44664.7	34298.5	35975	37845	31936.9	21713.4	35665.2	-	-
78	pmb2643	Myristoleic acid	226.193	C14H26O2	Lipids	Free fatty acids	225.19	207.18	[M-H]-	544-64-9	1	3728.11	3822.47	6222.07	4875.63	4768.2	10445.6	3792.44	7298.54	10423.6	4891.5	4901.32	6692.15	5086.3	6858.3	8430.98	C08322	-
79	Lmbn005443	13-KODE; (9Z,11E)-13-Oxooctadeca-9,11-dienoic acid	294.219	C18H30O3	Lipids	Free fatty acids	293.21	235.17	[M-H]-	54739-30-9	3	1732.22	1009.85	1097.48	12967.4	11596.5	15482.2	14597.2	11949.8	11540.9	6531.43	2177.67	5330.26	9625.22	8803.72	5767.3	C14765	ko00591
80	pmb2786	9-Hydroxy-10,12,15-octadecatrienoic acid	294.219	C18H30O3	Lipids	Free fatty acids	293.21	235.17	[M-H]-	89886-42-0	3	1732.22	1009.85	1097.48	12967.4	11596.5	15482.2	14597.2	11949.8	11540.9	6531.43	2177.67	5330.26	9625.22	8803.72	5767.3	C16326	ko00592
81	Lmhp011562	1-α-Linolenoyl-glycerol*	352.261	C21H36O4	Lipids	Glycerol ester	353.27	261.22	[M+H]+	-	1	282428	301500	289242	237005	260261	259796	319558	308833	325995	171373	161191	150416	275017	273505	282870	-	-
82	Lmhp011388	2-α-Linolenoyl-glycerol*	352.261	C21H36O4	Lipids	Glycerol ester	353.27	261.22	[M+H]+	55268-58-1	1	295507	294780	291751	239316	221198	237724	368131	326731	333064	183960	161818	155294	274550	259057	252858	-	-
83	Wagn011658	1-Palmitoyl-Sn-Glycerol 3-O-Diglucoside	654.383	C31H58O14	Lipids	Glycerol ester	653.38	397.14	[M-H]-	-	1	9	9	9	8424.27	5318.88	4030	8056.33	5721.96	7119.58	10189.8	8208.27	10703.2	4534.27	4441.72	4136.3	-	-
84	pmd0149	LysoPS 22:5	571.291	C28H46NO9P	Lipids	Glycerol ester	570.28	153	[M-H]-	-	3	4826.5	543.26	1006.51	16547.4	18139.2	19569.8	30725.1	31748.9	32123.3	26496.2	23607	25683.1	16199	17553.7	18065.2	-	-
85	Walp013004	Glycidyl Linoleate	336.266	C21H36O3	Lipids	Glycerol ester	337.27	263.24	[M+H]+	24305-63-3	1	45764.4	50315.1	45438.2	12471.3	18072.6	17827.3	24243	22581.8	27084	12611	10700.5	11742.5	26802.4	24276.3	24045.5	-	-
86	Lmyn005812	Gingerglycolipid A	676.367	C33H56O14	Lipids	Glycerol ester	675.36	397.14	[M-H]-	145937-22-0	1	1107.08	1152.05	1379.51	77438.7	92261	103375	125545	99115.1	191071	112423	94256.6	133947	77221.1	94583	89214.9	-	-
87	Wagn012030	2-Palmitoyl-Sn-Glycerol 3-O-Diglucoside	654.383	C31H58O14	Lipids	Glycerol ester	653.38	397.14	[M-H]-	-	2	9	9	9	30553.5	23297.2	26555.3	45116.7	43345.5	39756	45928.8	59575	42263.3	25368.8	24982.6	19869.1	-	-
88	Lmyn006011	Gingerglycolipid B	678.383	C33H58O14	Lipids	Glycerol ester	677.38	397.13	[M-H]-	88168-90-5	1	670.852	1493.39	602.514	119048	111663	99707.7	98536.5	198535	191643	112171	142764	132391	120040	91367.4	114143	-	-
89	Hmyn007168	LysoPG 16:0	484.28	C22H45O9P	Lipids	Glycerol ester	483.27	255.23	[M-H]-	-	1	17839	14614.9	13238.4	750363	662392	741961	830644	819021	836623	655046	557643	533036	410485	521282	564882	-	-
90	Hmyn006303	LysoPI 18:3	594.28	C27H47O12P	Lipids	Glycerol ester	593.27	315.05	[M-H]-	-	3	9	9	9	16865.5	20106.8	17362.6	23223.8	22407.2	26023.7	13551.8	9980	11980.4	9806.01	13592.6	13975.3	-	-
91	Lmhp009590	LysoPC 17:1	507.332	C25H50NO7P	Lipids	LPC	508.34	184.07	[M+H]+	-	1	10733	4706.3	8928.08	48356.9	29047.1	103412	124485	110364	48090.2	61238.6	60192.9	55307	83787.5	81254.2	78616.8	-	-
92	Lmhp011549	LysoPC 20:1	549.379	C28H56NO7P	Lipids	LPC	550.39	184.07	[M+H]+	-	1	1713.4	1264.54	619.916	80640	220701	216105	167552	166969	47728.7	55514.6	28509.7	16995.2	117351	121535	112030	-	-
93	pmp001251	LysoPC 18:2(2n isomer)	519.332	C26H50NO7P	Lipids	LPC	520.34	184.07	[M+H]+	-	1	61982.8	58592.9	47780.1	1.80947e+06	2.04617e+06	1.83488e+06	2.14963e+06	2.11196e+06	2.37723e+06	1.31549e+06	1.32721e+06	1.29018e+06	1.60588e+06	1.6364e+06	1.49341e+06	-	-
94	pmb0863	LysoPC 16:2(2n isomer)	491.301	C24H46NO7P	Lipids	LPC	492.31	184.07	[M+H]+	-	1	4745.06	8296.37	5476.79	255886	206234	220467	337170	325237	318573	185282	167791	176861	211752	192126	191865	-	-
95	pmd0130	LysoPC 14:0	467.301	C22H46NO7P	Lipids	LPC	468.31	184.07	[M+H]+	20559-16-4	1	12112.9	11960.3	8378.07	1.39026e+06	1.44563e+06	1.05602e+06	1.51068e+06	1.51536e+06	1.58655e+06	875680	789490	818052	978520	908143	853264	-	-
96	pmb2260	LysoPC 15:1	479.301	C23H46NO7P	Lipids	LPC	480.31	184.07	[M+H]+	-	1	21064.5	25422.2	13217.3	1.82318e+06	1.83938e+06	1.51645e+06	976708	2.11812e+06	1.06388e+06	1.17904e+06	642860	537002	1.01781e+06	1.01381e+06	899246	-	-
97	pmd0147	LysoPC 20:2	547.364	C28H54NO7P	Lipids	LPC	548.37	184.07	[M+H]+	-	3	22433.8	18359.9	19863.5	1.5246e+06	1.48853e+06	1.51542e+06	993962	968532	987030	599764	515488	544560	844295	832970	736778	-	-
98	pmb2319	LysoPC 15:0	481.317	C23H48NO7P	Lipids	LPC	482.32	184.07	[M+H]+	108273-89-8	1	32987.5	26279.9	25474.2	2.25723e+06	2.25076e+06	1.9663e+06	2.9975e+06	2.80184e+06	2.86394e+06	1.77828e+06	1.66955e+06	1.58849e+06	2.02398e+06	1.84652e+06	1.75134e+06	-	-
99	Lmhp010515	LysoPC 17:0(2n isomer)	509.348	C25H52NO7P	Lipids	LPC	510.36	184.07	[M+H]+	-	1	5894.34	4187.45	1668.34	598783	494126	498045	663033	669458	678101	356564	294648	305484	446895	438403	387722	-	-
100	pma1303	LysoPC 16:2	491.301	C24H46NO7P	Lipids	LPC	492.31	184.07	[M+H]+	-	1	1867.3	8772.07	4232.67	229121	244701	241079	320189	285171	298182	205312	140566	155820	200048	189529	171293	-	-
101	pmb0855	LysoPC 16:0	495.332	C24H50NO7P	Lipids	LPC	496.34	184.07	[M+H]+	17364-16-8	1	7447.96	13305.3	10563.6	1.332e+06	1.26083e+06	1.28697e+06	1.50752e+06	1.41986e+06	1.49143e+06	1.00154e+06	956129	899133	1.14541e+06	1.04955e+06	971167	-	-
102	Lmhp008833	LysoPC 16:1(2n isomer)	493.317	C24H48NO7P	Lipids	LPC	494.32	184.07	[M+H]+	-	1	25107	14013.2	5018.88	1.78308e+06	1.76317e+06	1.59475e+06	2.10239e+06	2.00577e+06	1.96315e+06	1.24475e+06	1.13309e+06	1.07588e+06	1.40924e+06	1.19813e+06	1.26741e+06	-	-
103	pmd0146	LysoPC 20:2(2n isomer)	547.364	C28H54NO7P	Lipids	LPC	548.37	184.07	[M+H]+	-	3	18830.1	13221.9	14826.7	1.31848e+06	1.31883e+06	1.34896e+06	885474	854679	859892	534745	470029	459147	755735	669199	639217	-	-
104	Lmhp007840	LysoPC 19:2	533.348	C27H52NO7P	Lipids	LPC	534.36	184.07	[M+H]+	-	2	4425.18	6457.69	11397.8	1.30108e+06	1.3122e+06	1.35289e+06	619244	2.53407e+06	557260	322304	371080	348183	307101	280395	256517	-	-
105	pmb2406	LysoPC 17:0	509.348	C25H52NO7P	Lipids	LPC	510.36	184.07	[M+H]+	50930-23-9	1	26899.3	17627	17937.7	1.83555e+06	1.73926e+06	1.69257e+06	2.41315e+06	2.32221e+06	2.34099e+06	1.27282e+06	1.16733e+06	1.1252e+06	1.56062e+06	1.40068e+06	1.30386e+06	-	-
106	pmb0854	LysoPC 18:3	517.317	C26H48NO7P	Lipids	LPC	518.32	184.07	[M+H]+	-	1	117589	140510	96734.8	13320348	1.31023e+07	1.38649e+07	1.56698e+07	1.48548e+07	1.5208e+07	7.19224e+06	6.1319e+06	6.1225e+06	1.03133e+07	9.06448e+06	8.55807e+06	-	-
107	pmd0132	LysoPC 16:0(2n isomer)	495.332	C24H50NO7P	Lipids	LPC	496.34	184.07	[M+H]+	-	1	9218.95	7251.91	10266.7	1.29211e+06	1.01319e+06	1.19003e+06	1.19484e+06	1.4588e+06	1.28192e+06	925789	688459	526255	793120	973497	913719	-	-
108	pmp001270	LysoPC 16:1	493.317	C24H48NO7P	Lipids	LPC	494.32	184.07	[M+H]+	76790-27-7	1	15645.3	31407.1	6649.01	1.80438e+06	1.62892e+06	1.56873e+06	1.76343e+06	1.70869e+06	1.70703e+06	1.06137e+06	1.1137e+06	1.08044e+06	1.35709e+06	1.33929e+06	1.11891e+06	-	-
109	Lmhp009129	LysoPC 15:0(2n isomer)	481.317	C23H48NO7P	Lipids	LPC	482.32	184.07	[M+H]+	-	1	4550.53	2479.71	5532.06	951988	623700	836502	967619	1.04127e+06	824190	638483	544989	449955	534058	613948	497257	-	-
110	pmp001273	LysoPC 18:2	519.332	C26H50NO7P	Lipids	LPC	520.34	184.07	[M+H]+	-	1	30015.1	28281.5	16157.1	3.09479e+06	2.90518e+06	2.81696e+06	3.43475e+06	3.29762e+06	3.45363e+06	2.30929e+06	2.24924e+06	2.15064e+06	2.64125e+06	2.37766e+06	2.11047e+06	-	-
111	Lmhp010190	LysoPC 18:1(2n isomer)	521.348	C26H52NO7P	Lipids	LPC	522.36	184.07	[M+H]+	-	1	68548.5	72074.4	61253.7	2.5637e+06	2.27513e+06	2.21073e+06	2.98722e+06	2.66811e+06	2.8956e+06	1.42203e+06	1.20106e+06	1.29296e+06	1.97403e+06	1.6868e+06	1.59865e+06	-	-
112	pmd0136	LysoPC 18:0(2n isomer)	523.364	C26H54NO7P	Lipids	LPC	524.37	184.07	[M+H]+	-	1	6198.2	1605.73	1261.79	336911	327531	333888	345326	325973	338462	195572	232277	168056	251736	215843	197990	-	-
113	pmp001281	LysoPC 18:1	521.348	C26H52NO7P	Lipids	LPC	522.36	184.07	[M+H]+	-	1	91388.2	73300.1	75124.8	9.07715e+06	8.64591e+06	8.59744e+06	9.5849e+06	9.41686e+06	9.32806e+06	5.51655e+06	4.87101e+06	4.99737e+06	7.11522e+06	6.23645e+06	5.50488e+06	-	-
114	pmb0865	LysoPC 18:3(2n isomer)	517.317	C26H48NO7P	Lipids	LPC	518.32	184.07	[M+H]+	-	1	87448.1	63967	72297.7	9.39931e+06	9.93187e+06	8.72644e+06	1.14758e+07	1.09727e+07	1.14052e+07	4.95448e+06	4.6245e+06	4.38329e+06	7.75678e+06	6.83405e+06	5.9803e+06	-	-
115	Lmhp008718	LysoPC 17:2	505.317	C25H48NO7P	Lipids	LPC	506.32	184.07	[M+H]+	-	1	6554.61	6299.98	9733.7	157664	135950	181216	212793	176844	176317	139029	99185.5	114115	132405	102298	111526	-	-
116	mws0126	LysoPC 18:0	523.364	C26H54NO7P	Lipids	LPC	524.37	184.07	[M+H]+	19420-57-6	1	18032.2	10096.9	10287.5	1.0958e+06	1.12095e+06	1.06762e+06	1.16589e+06	1.10374e+06	1.15567e+06	732485	665730	626846	897612	803851	665932	-	-
117	MEDP1345	LysoPC(18:3(9Z,12Z,15Z))	517.317	C26H48NO7P	Lipids	LPC	576.33	502.29	[M+CH3COO]-	-	3	3548.46	2247.34	2438.59	433711	399896	391604	533689	573715	490873	278544	327434	217182	221266	263206	332003	-	-
118	Lmhp007598	LysoPC 19:2(2n isomer)	533.348	C27H52NO7P	Lipids	LPC	534.36	184.07	[M+H]+	-	2	6644.93	7654.66	10433.7	1.87356e+06	1.72711e+06	530903	656037	706955	2.52252e+06	483489	431466	472689	404585	325053	512089	-	-
119	MEDP1341	1-(9Z,12Z-octadecadienoyl)-sn-glycero-3-phosphocholine	519.332	C26H50NO7P	Lipids	LPC	578.35	504.31	[M+CH3COO]-	22252-07-9	3	45231	38583.2	25192.1	660528	860817	1.48193e+06	2.38822e+06	2.15468e+06	2.13954e+06	1.37574e+06	755976	877113	1.43361e+06	672751	1.32059e+06	-	-
120	Lmhp008885	LysoPE 15:0(2n isomer)	439.27	C20H42NO7P	Lipids	LPE	440.28	299.26	[M+H]+	-	1	10903.7	14588	14125.9	1.22729e+06	1.37409e+06	1.36652e+06	1.17722e+06	1.35262e+06	1.27749e+06	726453	584881	569001	796808	819165	820397	-	-
121	Lmhp008440	LysoPE 15:1	437.254	C20H40NO7P	Lipids	LPE	438.26	297.24	[M+H]+	-	1	5665.09	3645.07	1827.23	291199	227357	277767	113170	99634.9	107906	53063.3	61416.2	57244.8	143345	134561	141267	-	-
122	pmb0864	LysoPE 14:0	425.254	C19H40NO7P	Lipids	LPE	426.26	285.24	[M+H]+	-	1	5282.22	9427.15	3097.29	712376	684477	686337	675028	582683	683857	252135	258512	261247	417969	447242	425410	-	-
123	Waln011524	1-(2,3-dihydroxypropoxy)-3-(((2-(dimethylamino)ethoxy)(hydroxy)phosphoryl)oxy)propan-2-yl palmitate*	555.354	C26H54NO9P	Lipids	LPE	554.35	255.23	[M-H]-	-	1	16656	14829.1	13873	1.55572e+06	1.83515e+06	1.53889e+06	2.36113e+06	1.56981e+06	1.78278e+06	1.6057e+06	1.56044e+06	1.29708e+06	1.18989e+06	1.10894e+06	1.17307e+06	-	-
124	Lmhp008801	LysoPE 18:3	475.27	C23H42NO7P	Lipids	LPE	476.28	335.26	[M+H]+	-	1	27443.8	16894.9	21247.7	2.84951e+06	2.48932e+06	2.13184e+06	2.00235e+06	2.18688e+06	2.05511e+06	954702	726269	837737	1.55271e+06	1.45672e+06	1.41853e+06	-	-
125	Waln011222	2-(2,3-dihydroxypropoxy)-3-(((2-(dimethylamino)ethoxy)(hydroxy)phosphoryl)oxy)propyl palmitate*	555.354	C26H54NO9P	Lipids	LPE	554.34	255.23	[M-H]-	-	1	4303.18	1850.27	884.136	508201	583614	504486	677104	631520	686364	409917	455132	493502	415642	442545	398341	-	-
126	pmb0874	LysoPE 18:2(2n isomer)	477.286	C23H44NO7P	Lipids	LPE	478.29	337.27	[M+H]+	-	1	35108.5	24238.1	33845.4	773156	792295	775485	813601	788837	1.58036e+06	494029	516549	433512	494749	457166	433471	-	-
127	mws0289	LysoPE 18:1	479.301	C23H46NO7P	Lipids	LPE	480.31	339.29	[M+H]+	89576-29-4	3	30149.5	24959.9	20376.4	1.46346e+06	1.47979e+06	1.57075e+06	1.05263e+06	548659	1.09787e+06	556943	593094	650020	989768	876646	859794	-	-
128	pmb0881	LysoPE 18:2	477.286	C23H44NO7P	Lipids	LPE	478.29	337.27	[M+H]+	-	1	22604.5	15569	12569.2	2.30266e+06	2.18201e+06	1.63214e+06	1.78283e+06	1.85062e+06	1.96052e+06	1.22405e+06	1.08834e+06	1.0782e+06	1.46358e+06	1.57197e+06	1.32738e+06	-	-
129	Lmhp010757	LysoPE 20:2	505.317	C25H48NO7P	Lipids	LPE	506.32	365.31	[M+H]+	-	1	6595.58	4380.08	1501.78	396359	433679	394901	242248	211940	215788	97984.1	101352	93485.4	197045	198316	168209	-	-
130	Waln011009	2-(2,3-dihydroxypropoxy)-3-(((2-(dimethylamino)ethoxy)(hydroxy)phosphoryl)oxy)propyl (11Z,14Z)-octadeca-11,14-dienoate*	579.354	C28H54NO9P	Lipids	LPE	578.34	279.23	[M-H]-	-	1	63880.5	58820.7	52373.9	1.85306e+06	1.67325e+06	1.86386e+06	3.05915e+06	2.6906e+06	3.32519e+06	2.12004e+06	1.77807e+06	2.0799e+06	1.74276e+06	1.93856e+06	1.61244e+06	-	-
131	pmb0856	LysoPE 18:1(2n isomer)	479.301	C23H46NO7P	Lipids	LPE	480.31	339.29	[M+H]+	-	3	26149	27951.9	26151.1	1.59247e+06	1.52156e+06	1.49567e+06	1.11308e+06	930977	1.11284e+06	611589	513377	492864	926834	784762	797255	-	-
132	Lmhp009034	LysoPE 16:1	451.27	C21H42NO7P	Lipids	LPE	452.28	311.26	[M+H]+	-	1	5421.59	6243.9	8345.55	417464	483291	515697	451511	452853	378437	199131	180291	154197	341817	292609	290405	-	-
133	Lmhp009187	LysoPE 15:0	439.27	C20H42NO7P	Lipids	LPE	440.28	299.26	[M+H]+	-	1	19460.9	17114.3	20124.3	1.51082e+06	1.31764e+06	1.17957e+06	1.18209e+06	1.2333e+06	1.15135e+06	818268	580561	674195	682873	828541	791857	-	-
134	Lmhp008337	LysoPE 14:0(2n isomer)	425.254	C19H40NO7P	Lipids	LPE	426.26	285.24	[M+H]+	-	1	5360.51	5536.97	2246.98	599802	582276	527175	557956	557723	581721	208475	267752	196855	369376	312198	378280	-	-
135	Lmhp008589	LysoPE 18:3(2n isomer)	475.27	C23H42NO7P	Lipids	LPE	476.28	335.26	[M+H]+	-	1	63309.3	17011.8	13111.8	2.27297e+06	2.27722e+06	2.03174e+06	1.88215e+06	1.81866e+06	1.94119e+06	827125	656748	674181	1.36159e+06	1.16469e+06	1.11922e+06	-	-
136	Lmhp008763	LysoPE 16:1(2n isomer)	451.27	C21H42NO7P	Lipids	LPE	452.28	311.26	[M+H]+	-	1	10925.8	4187.3	4640	320684	464844	393208	261895	369436	431668	177650	165312	149112	206085	250360	212357	-	-
137	Waln009920	1-(2,3-dihydroxypropoxy)-3-(((2-(dimethylamino)ethoxy)(hydroxy)phosphoryl)oxy)propan-2-yl (8E,11Z,14Z)-octadeca-8,11,14-trienoate*	577.338	C28H52NO9P	Lipids	LPE	576.33	277.22	[M-H]-	-	1	5316.88	4242.21	2980.35	58182.3	123120	130820	142915	138065	265052	63404.9	56882.1	34392.3	78404	92029.1	97100.1	-	-
138	Lmhp009349	LysoPE 20:4(2n isomer)	501.286	C25H44NO7P	Lipids	LPE	502.29	361.27	[M+H]+	-	3	3294.79	3639.5	4261.29	71202.7	64895.6	62562.8	69060.7	77323.2	76386.4	30856.4	35235.9	45670.7	68373.4	59440.1	54248.5	-	-
139	pmb0883	LysoPE 18:0	481.317	C23H48NO7P	Lipids	LPE	482.32	341.31	[M+H]+	69747-55-3	3	2632.83	768.308	562.48	84203.2	76174.1	94835.6	91552.9	86296	82847.8	54771.5	50845.4	44872.6	73161.1	61891.2	57420.6	-	-
140	pmb0876	LysoPE 16:0	453.286	C21H44NO7P	Lipids	LPE	454.29	313.27	[M+H]+	53862-35-4	1	541915	435300	280406	3.17641e+07	2.72067e+07	3.49743e+07	3.28214e+07	2.5186e+07	3.64253e+07	2.34586e+07	2.17335e+07	2.07511e+07	2.65353e+07	3.22689e+07	2.54265e+07	-	-
141	Lmhp008273	LysoPE 15:1(2n isomer)	437.254	C20H40NO7P	Lipids	LPE	438.26	297.24	[M+H]+	-	1	4350.4	5374.89	2943.66	331451	283302	344296	147839	182325	153427	59737.8	90439.9	65410.1	175104	150066	133223	-	-
142	Waln010192	2-(2,3-dihydroxypropoxy)-3-(((2-(dimethylamino)ethoxy)(hydroxy)phosphoryl)oxy)propyl (8E,11Z,14Z)-octadeca-8,11,14-trienoate*	577.338	C28H52NO9P	Lipids	LPE	576.33	277.22	[M-H]-	-	1	2340.02	2446.92	2168.2	302634	321871	303601	382194	377977	464923	264354	191829	123073	238811	306507	245682	-	-
143	pmd0160	LysoPE 16:0(2n isomer)	453.286	C21H44NO7P	Lipids	LPE	454.29	313.27	[M+H]+	-	3	579980	374456	374483	4.08692e+07	4.06119e+07	4.50737e+07	3.07208e+07	3.39689e+07	3.67515e+07	2.31341e+07	1.82256e+07	2.1826e+07	3.1475e+07	2.45202e+07	2.4404e+07	-	-
144	Lmhp009497	LysoPE 20:4	501.286	C25H44NO7P	Lipids	LPE	502.29	361.27	[M+H]+	-	3	9	9	9	72292.6	67965.9	72060.5	68428.6	65913.8	61740.4	38915.5	41608.3	33451.7	44958.6	33656.2	45734.3	-	-
145	Waln010743	1-(2,3-dihydroxypropoxy)-3-(((2-(dimethylamino)ethoxy)(hydroxy)phosphoryl)oxy)propan-2-yl (11Z,14Z)-octadeca-11,14-dienoate*	579.354	C28H54NO9P	Lipids	LPE	578.35	279.23	[M-H]-	-	1	110313	70763.3	76400.3	2.3217e+06	2.15554e+06	2.61699e+06	3.48011e+06	4.12057e+06	3.00361e+06	1.73222e+06	2.3032e+06	1.51382e+06	2.34647e+06	1.83658e+06	1.59888e+06	-	-
146	Lmhp010514	LysoPE 20:2(2n isomer)	505.317	C25H48NO7P	Lipids	LPE	506.32	365.31	[M+H]+	-	1	2975.62	5425.09	1955.72	387657	422076	377545	247649	216762	233672	114492	94758.8	108210	261004	212481	167162	-	-
147	Lmhp009464	LysoPE 17:1(2n isomer)	465.286	C22H44NO7P	Lipids	LPE	466.29	325.27	[M+H]+	-	1	2806.76	3745.08	4791.45	91951.8	85446.1	87395.1	75227.1	55752.3	65593.7	21922.6	24813.3	26036.5	61844.4	47835.1	38853.1	-	-
148	Lmhp010162	LysoPE 17:0	467.301	C22H46NO7P	Lipids	LPE	468.31	327.29	[M+H]+	-	2	556.14	544.617	786.37	110631	83774.6	67269.5	65630	64276.5	39725.3	17267.9	28151.7	31045.3	50853.9	36643.4	30988.1	-	-
149	Waln010449	1-(2,3-dihydroxypropoxy)-3-(((2-(dimethylamino)ethoxy)(hydroxy)phosphoryl)oxy)propan-2-yl (E)-hexadec-9-enoate	553.338	C26H52NO9P	Lipids	LPE	552.33	253.22	[M-H]-	-	1	9	9	9	43591	28690.1	25462.9	30047.4	39220.2	70063.4	26405.7	18820.7	15373.1	13873	23682.6	22882.5	-	-
150	Lmhp009769	LysoPE 17:1	465.286	C22H44NO7P	Lipids	LPE	466.29	325.27	[M+H]+	-	1	2105.5	3407.84	2239.85	78845.5	100175	73596.2	59692.9	50279.3	58039.2	30463.9	23866.3	21498.3	60911.6	49742	29728.4	-	-
151	mws0120	Choline Alfoscerate	257.103	C8H20NO6P	Lipids	PC	258.11	104.11	[M+H]+	28319-77-9	1	2.21144e+06	2.15823e+06	2.33889e+06	754673	703892	680021	1.46881e+06	1.39798e+06	1.46104e+06	1.61926e+06	2.04463e+06	1.84729e+06	1.50885e+06	1.32965e+06	1.28932e+06	C00670	ko00564,ko00565
152	MWS0952	Dihydrosphingosine-1-Phosphate	381.264	C18H40NO5P	Lipids	Sphingolipids	380.26	78.96	[M-H]-	19794-97-9	2	3958.37	4808.31	3650.62	38876.3	41885.7	48392.8	45109.1	43817.9	45572.7	14359.9	12419.3	11939	22532.9	24861.8	23663.2	C01120	ko00600,ko01100
153	pmb2221	4-Hydroxysphinganine	317.293	C18H39NO3	Lipids	Sphingolipids	318.3	60.04	[M+H]+	554-62-1	3	3.54946e+06	3.48221e+06	3.56378e+06	4.53547e+06	4.81867e+06	4.1518e+06	3.56496e+06	3.87843e+06	3.83181e+06	2.00588e+06	1.6942e+06	1.69225e+06	5.2066e+06	4.81907e+06	4.71549e+06	C12144	ko00600,ko01100
154	Walp006011	2-Aminotetradecane-1,4-diol	245.236	C14H31NO2	Lipids	Sphingolipids	246.24	88.08	[M+H]+	-	2	238170	308035	209997	179357	202944	146844	137666	142023	171417	124287	109849	120470	261162	232383	219546	-	-
155	Walp007043	2-Aminohexadecane-1,4-diol	273.267	C16H35NO2	Lipids	Sphingolipids	274.27	88.08	[M+H]+	-	2	2.80851e+06	4.21037e+06	2.72908e+06	2.44002e+06	2.17789e+06	2.18662e+06	2.50762e+06	2.24747e+06	2.39261e+06	2.46038e+06	2.26112e+06	2.55933e+06	5.13249e+06	4.68254e+06	4.13001e+06	-	-
156	ML10195036	3-Dehydrosphinganine	299.282	C18H37NO2	Lipids	Sphingolipids	300.3	60.05	[M+H]+	16105-69-4	3	47701.8	40363.6	56623.2	70444.7	72156.3	59381.8	42959.6	53196.2	55079.8	29675.3	29536.2	24938.7	80377.3	64712.1	80117.5	C02934	ko00600,ko01100
157	pmp001264	Hexadecylsphingosine	273.267	C16H35NO2	Lipids	Sphingolipids	274.27	256.27	[M+H]+	-	1	3.51134e+06	4.7556e+06	3.25701e+06	2.70392e+06	2.49074e+06	2.46191e+06	2.83229e+06	2.51471e+06	2.9248e+06	2.84126e+06	2.61929e+06	2.74933e+06	6.00429e+06	5.24198e+06	4.70385e+06	-	-
158	Walp004752	2-Aminododecane-1,4-diol	217.204	C12H27NO2	Lipids	Sphingolipids	218.21	88.08	[M+H]+	-	2	139860	162882	142700	101981	115076	61828.6	70791.8	67574.5	106374	70742.6	66327.6	60923.3	132546	161500	106905	-	-
1	pmc0281	Ribosyladenosine	399.139	C15H21N5O8	Nucleotides and derivatives	Nucleotides and derivatives	400.15	136.06	[M+H]+	-	3	73163	50380	137810	144806	111584	136216	95268.2	99319	95275.8	135925	116306	151773	104565	107407	105812	-	-
2	pmb0374	2-Aminopurine	135.054	C5H5N5	Nucleotides and derivatives	Nucleotides and derivatives	136.06	119.04	[M+H]+	452-06-2	1	395134	439336	443639	1.69394e+07	1.59283e+07	1.7415e+07	13269287	1.37277e+07	1.3782e+07	9.27855e+06	8.72043e+06	8.48827e+06	1.10702e+07	1.07865e+07	1.07145e+07	-	-
3	MW0168500	2'-Deoxyguanosine 5'-monophosphate	347.063	C10H14N5O7P	Nucleotides and derivatives	Nucleotides and derivatives	348.07	136.06	[M+H]+	902-04-5	3	1.89073e+06	2.39777e+06	1.98566e+06	1.8719e+07	2.11537e+07	1.87898e+07	1.53693e+07	13575090	1.38652e+07	7.19414e+06	5.68195e+06	5.89051e+06	9.78433e+06	1.01817e+07	1.00929e+07	C00362	ko00230,ko01100,ko01232
4	mws0884	Cyclic 3',5'-Adenylic acid	329.053	C10H12N5O6P	Nucleotides and derivatives	Nucleotides and derivatives	328.05	134.05	[M-H]-	60-92-4	1	17663.7	6093.86	3184.52	3.67552e+07	33796775	3.69166e+07	1.40613e+07	1.3252e+07	1.46881e+07	2.08985e+07	1.97267e+07	2.03715e+07	1.73946e+07	1.72798e+07	1.80978e+07	C00575	ko00230,ko01100
5	mws0976	β-Pseudouridine	244.07	C9H12N2O6	Nucleotides and derivatives	Nucleotides and derivatives	243.06	153.03	[M-H]-	1445-07-4	3	13467.8	11943.2	15720.3	404954	399008	428861	360610	377742	381005	310657	287827	298860	288740	297520	303894	C02067	ko00240,ko01100
6	pme0257	Uracil	112.027	C4H4N2O2	Nucleotides and derivatives	Nucleotides and derivatives	111.02	67.03	[M-H]-	66-22-8	3	2.18146e+06	2.10852e+06	2.19549e+06	978134	871052	768125	1.61856e+06	1.46858e+06	1.71227e+06	940555	875168	866166	1.4079e+06	1.48016e+06	1.46183e+06	C00106	ko00240,ko00410,ko00770,ko01100,ko01232
7	Zmsp001773	(2r,3s,4r,5s)-2-(6-aminopurin-9-yl)-5-(hydroxymethyl)oxolane-3,4-diol	267.097	C10H13N5O4	Nucleotides and derivatives	Nucleotides and derivatives	268.11	136.07	[M+H]+	-	1	28254.2	57347.5	45458.1	8.90612e+06	8.96416e+06	8.61806e+06	6.59413e+06	7.25172e+06	6.94638e+06	4.30085e+06	3.9982e+06	3.75222e+06	5.0867e+06	5.08893e+06	4.85309e+06	-	-
8	pme0256	Xanthine	152.033	C5H4N4O2	Nucleotides and derivatives	Nucleotides and derivatives	151.03	108.02	[M-H]-	69-89-6	3	7044.85	6280.46	11396.4	86059.4	113228	82364.4	243365	219004	265822	330381	307723	457300	175841	168563	178521	C00385	ko00230,ko00232,ko01100,ko01110,ko01232
9	mws0248	Uridine	244.07	C9H12N2O6	Nucleotides and derivatives	Nucleotides and derivatives	243.06	110.02	[M-H]-	58-96-8	1	95945.5	81047.8	109617	3.87467e+06	3.99739e+06	3.82649e+06	3342992	3.23773e+06	3.00527e+06	2.50639e+06	2.12317e+06	2.52065e+06	2.62863e+06	2.75917e+06	2.79275e+06	C00299	ko00240,ko01100,ko01232,ko02010
10	pmc0066	2'-Deoxyinosine-5'-monophosphate	332.052	C10H13N4O7P	Nucleotides and derivatives	Nucleotides and derivatives	333.06	137.05	[M+H]+	3393-18-8	3	4.2147e+06	4.30642e+06	4.13721e+06	2.98101e+06	2.79633e+06	2.66529e+06	1.78446e+06	1.83293e+06	1.88642e+06	4.23195e+06	5.67407e+06	5.88619e+06	2.97098e+06	3.12532e+06	3.15484e+06	C06196	ko00230,ko01232
11	pme3337	Succinyladenosine	383.108	C14H17N5O8	Nucleotides and derivatives	Nucleotides and derivatives	384.12	252.07	[M+H]+	4542-23-8	1	826172	896444	921555	2.24249e+06	2.00326e+06	2.1715e+06	1.43589e+06	1.27426e+06	1.27464e+06	551543	654420	558427	1.134e+06	1.1501e+06	1.21664e+06	-	-
12	MWS5083	Flavin Single Nucleotide(FMN)	456.105	C17H21N4O9P	Nucleotides and derivatives	Nucleotides and derivatives	455.1	96.97	[M-H]-	6184-17-4	3	97638.9	89528.8	99303.3	57837	57478.6	54813.6	67549.6	58428.7	75994	43818.8	22910.3	28027	55059.6	59411	57150.8	C00061	ko00190,ko00740,ko01100,ko01110,ko01240
13	mws0668	Xanthosine	284.076	C10H12N4O6	Nucleotides and derivatives	Nucleotides and derivatives	283.07	151.03	[M-H]-	146-80-5	1	89917	86530.9	79507.8	4.19323e+06	4.15632e+06	4.45223e+06	3.58942e+06	3.51397e+06	3.59381e+06	1.76282e+06	1.66199e+06	1.61977e+06	2.36621e+06	2.45969e+06	2.5539e+06	C01762	ko00230,ko00232,ko01100,ko01110,ko01232,ko02010
14	mws0609	Guanosine 3',5'-cyclic monophosphate	345.047	C10H12N5O7P	Nucleotides and derivatives	Nucleotides and derivatives	344.04	150.04	[M-H]-	7665-99-8	1	14770.2	6791.65	3334.37	2.77896e+07	2.70888e+07	2.90212e+07	1.1663e+07	1.35044e+07	1.4165e+07	1.28444e+07	1.2224e+07	1.31756e+07	1.25952e+07	1.29865e+07	1.36384e+07	C00942	ko00230,ko01100
15	mws1060	9-(Arabinosyl)hypoxanthine	268.081	C10H12N4O5	Nucleotides and derivatives	Nucleotides and derivatives	267.07	135.03	[M-H]-	7013-16-3	1	76484.6	79793.1	79684.1	1481313	1.62303e+06	1.52601e+06	3.32056e+06	3.62221e+06	3.78982e+06	1.06992e+06	1.07599e+06	958974	1.5953e+06	1.68126e+06	1.73286e+06	-	-
16	MWSmce116	5'-Deoxyadenosine	251.102	C10H13N5O3	Nucleotides and derivatives	Nucleotides and derivatives	252.1	136.06	[M+H]+	4754-39-6	1	53192.1	55612	64957.7	974582	898486	1.06879e+06	522083	448296	487051	153082	74803.6	91916.1	419333	394752	386755	C05198	-
17	Hmhp001812	2'-O-Methyladenosine	281.112	C11H15N5O4	Nucleotides and derivatives	Nucleotides and derivatives	282.12	136.06	[M+H]+	2140-79-6	1	38991.9	32485.9	49766.8	3.75935e+06	3.52066e+06	3.60601e+06	3.8959e+06	3.96155e+06	3.84188e+06	1.70251e+06	1.7507e+06	1.74978e+06	2.60528e+06	2.69146e+06	2.46731e+06	-	-
18	MWS2027	Barbituric acid;Malonylurea;2,4,6-Pyrimidinetrione	128.022	C4H4N2O3	Nucleotides and derivatives	Nucleotides and derivatives	129.03	69	[M+H]+	67-52-7	3	4.55221e+06	4.02176e+06	4.53376e+06	567361	559715	1.14081e+06	609181	555504	534394	392200	401868	384497	696364	636984	662773	C00813	ko00240,ko01100
19	pmb0964	Isopentenyladenine-7-N-glucoside	365.17	C16H23N5O5	Nucleotides and derivatives	Nucleotides and derivatives	366.18	204.12	[M+H]+	-	3	550779	145575	562592	1.1331e+06	983570	1.35857e+06	534729	453436	1.23787e+06	4.52406e+06	3.94438e+06	3.06375e+06	742725	801798	813249	-	-
20	pme1109	Guanine	151.049	C5H5N5O	Nucleotides and derivatives	Nucleotides and derivatives	152.06	135.03	[M+H]+	73-40-5	1	195157	184085	274748	1.57061e+07	1.58163e+07	1.64577e+07	1.06855e+07	1.1202e+07	1.05766e+07	6.60167e+06	6.01178e+06	5.78985e+06	7.97064e+06	8.59527e+06	7.85476e+06	C00242	ko00230,ko01100,ko01232
21	mws0255	Cytosine	111.043	C4H5N3O	Nucleotides and derivatives	Nucleotides and derivatives	112.05	95.02	[M+H]+	71-30-7	2	108148	69914.4	82580.7	1.84309e+06	1.64675e+06	1.89789e+06	1.10147e+06	1.14326e+06	1.18823e+06	1.2471e+06	1.37879e+06	1.38636e+06	1.18046e+06	1.30227e+06	1.21424e+06	C00380	ko00240,ko01100,ko01232
22	Wayn002636	N-(1-Deoxy-1-fructosyl)Tryptophan	366.142	C17H22N2O7	Nucleotides and derivatives	Nucleotides and derivatives	365.13	203.08	[M-H]-	-	1	210603	239680	269899	560394	582181	574302	481212	525558	498754	329497	300449	278179	365750	403899	394526	-	-
23	MWS5173	Isocytosine	111.043	C4H5N3O	Nucleotides and derivatives	Nucleotides and derivatives	112.05	70.03	[M+H]+	108-53-2	2	9	9	9	580339	570596	533726	1.5639e+06	1.87158e+06	1.76902e+06	833690	725060	755208	781242	836421	754638	-	-
24	pme0033	Hypoxanthine	136.038	C5H4N4O	Nucleotides and derivatives	Nucleotides and derivatives	137.05	119.04	[M+H]+	68-94-0	3	32461.3	88977.1	125434	415779	269929	424245	634875	644656	557950	673265	643012	621623	413806	391768	436751	C00262	ko00230,ko01100,ko01232
25	mws0847	1-Methyladenine	149.07	C6H7N5	Nucleotides and derivatives	Nucleotides and derivatives	150.08	133.05	[M+H]+	5142-22-3	2	559627	463779	587494	102758	91287.5	90733.5	90441.8	81542.3	111897	41832.5	18681.1	44340.4	200577	215940	193911	C02216	-
26	pme1178	Guanosine	283.092	C10H13N5O5	Nucleotides and derivatives	Nucleotides and derivatives	284.1	152.06	[M+H]+	118-00-3	1	370790	353248	289180	2.29e+07	2.12777e+07	2.19535e+07	1.89512e+07	1.84928e+07	1.97045e+07	9.30964e+06	7.73517e+06	7.49809e+06	1.45267e+07	1.36696e+07	1.29461e+07	C00387	ko00230,ko01100,ko01232,ko02010
27	mws0251	Thymine	126.043	C5H6N2O2	Nucleotides and derivatives	Nucleotides and derivatives	127.05	110.02	[M+H]+	65-71-4	3	9826.59	25540.2	13604.6	118652	118594	145582	291930	255253	262087	190696	224514	216748	177554	157716	166349	C00178	ko00240,ko01100,ko01232
28	pme1474	5'-Deoxy-5'-(methylthio)adenosine	297.09	C11H15N5O3S	Nucleotides and derivatives	Nucleotides and derivatives	298.1	136.06	[M+H]+	2457-80-9	1	9.28817e+06	9.51905e+06	1.03234e+07	2.10085e+07	1.88738e+07	1.81725e+07	9.8327e+06	9.68755e+06	9.99132e+06	1.00364e+06	763885	840695	1.02027e+07	9.75638e+06	9.01559e+06	C00170	ko00270,ko00908,ko01100
29	pmb2922	Uridine 5'-diphospho-D-glucose	566.055	C15H24N2O17P2	Nucleotides and derivatives	Nucleotides and derivatives	565.05	323.03	[M-H]-	133-89-1	1	1.76395e+06	1.7655e+06	1.59234e+06	94670	87213.9	87892.9	102867	80546	100377	19417.9	22730.7	21375.8	584398	629677	662420	C00029	ko00040,ko00052,ko00053,ko00500,ko00520,ko00524,ko00561,ko00908,ko01100,ko01110,ko01240,ko01250
30	pmb0532	Inosine 5'-monophosphate	348.047	C10H13N4O8P	Nucleotides and derivatives	Nucleotides and derivatives	349.05	137.05	[M+H]+	131-99-7	3	166838	110447	162145	1.29842e+06	1.32709e+06	1.14232e+06	1.06398e+06	800179	1.01903e+06	352888	364288	373217	606680	548714	538126	C00130	ko00230,ko01100,ko01110,ko01232,ko01240
31	Zmyp000878	Crotonoside; 2-Hydroxyadenosine	283.092	C10H13N5O5	Nucleotides and derivatives	Nucleotides and derivatives	284.1	152.06	[M+H]+	1818-71-9	1	59873.4	223438	176785	1.39289e+07	14765684	1.50986e+07	1.42759e+07	8.79262e+06	1.42163e+07	5.39323e+06	6.41946e+06	4.85909e+06	8.49882e+06	9.6772e+06	9.33048e+06	C08432	-
32	mws0724	8-Hydroxyguanosine	299.087	C10H13N5O6	Nucleotides and derivatives	Nucleotides and derivatives	298.08	208.05	[M-H]-	3868-31-3	2	16529.5	27972.4	12697.5	102955	101981	134564	494358	587057	577608	182833	183418	167740	209074	226858	239368	-	-
33	Zmjn001030	Adenosine 2'-Phosphate	347.063	C10H14N5O7P	Nucleotides and derivatives	Nucleotides and derivatives	346.06	211	[M-H]-	130-49-4	3	34349.2	24537.8	20237.1	5.56924e+06	5.22044e+06	5.67892e+06	3.4717e+06	3.47809e+06	3499406	3.60065e+06	2.93904e+06	2.95973e+06	2.37353e+06	2.71082e+06	2.62211e+06	C00946	-
34	mws0984	L-Sepiapterin	237.086	C9H11N5O3	Nucleotides and derivatives	Nucleotides and derivatives	236.08	164.06	[M-H]-	17094-01-8	2	9489.08	9835.83	3879.09	78474.9	69179.2	84066.7	154575	164523	177422	299730	305029	280663	144030	138128	157625	C00835	ko00790,ko01100
35	Wayp001024	N-(1-Deoxy-1-fructosyl)Valine	279.132	C11H21NO7	Nucleotides and derivatives	Nucleotides and derivatives	280.14	216.12	[M+H]+	-	1	17953.2	27647.2	14399.2	334767	409775	307701	814824	564906	449591	3.37676e+06	2.69127e+06	3.18147e+06	1.14242e+06	1.16522e+06	1.01992e+06	-	-
36	pme0230	Adenosine	267.097	C10H13N5O4	Nucleotides and derivatives	Nucleotides and derivatives	268.1	136.06	[M+H]+	58-61-7	1	38305.6	33522.9	29922.5	8.82464e+06	7.96276e+06	9.0561e+06	7.00771e+06	6.92934e+06	7.1162e+06	4.41363e+06	3.78726e+06	3.74885e+06	5.68142e+06	5.42267e+06	4.90429e+06	C00212	ko00230,ko01100,ko01232,ko02010
37	MW0156492	S-Adenosylhomocysteine-d4	388.147	C14H16D4N6O5S	Nucleotides and derivatives	Nucleotides and derivatives	387.13	96.96	[M-H]-	-	3	604532	546195	618390	848088	840109	958323	973130	1.0423e+06	1.00667e+06	526406	445048	479044	709394	815273	721970	-	-
38	Zmjp000966	Vidarabine	267.097	C10H13N5O4	Nucleotides and derivatives	Nucleotides and derivatives	268.11	136.06	[M+H]+	5536-17-4	1	27752.1	41283.2	25598.6	8.53296e+06	7.79736e+06	7.97605e+06	7.325e+06	6.10585e+06	7.22803e+06	3.95006e+06	3.67593e+06	3.27657e+06	5.27996e+06	5.40792e+06	4.64477e+06	-	-
39	MWSslk257	Cytidine 5'-monophosphate(Cytidylic acid)	323.052	C9H14N3O8P	Nucleotides and derivatives	Nucleotides and derivatives	324.06	112.05	[M+H]+	63-37-6	3	4890.78	31675	3560	275285	606586	477796	123247	546181	630861	224246	403782	352863	392729	461981	412576	C00055	ko00240,ko01100,ko01232
40	Wayp001104	N-(1-Deoxy-1-fructosyl)Tyrosine	343.126	C15H21NO8	Nucleotides and derivatives	Nucleotides and derivatives	344.13	182.08	[M+H]+	-	2	306099	242840	289710	443954	454165	455721	483003	557250	501916	1.08095e+06	1.08859e+06	1.10972e+06	635563	581506	534979	-	-
41	MWS4354	N6-methyladenosine	281.112	C11H15N5O4	Nucleotides and derivatives	Nucleotides and derivatives	282.12	150.08	[M+H]+	1867-73-8	3	11424.8	13340	17428.3	5.37849e+06	5.41281e+06	5.7069e+06	5.77695e+06	5.41322e+06	5.90398e+06	3.11582e+06	2.943e+06	3.07144e+06	4.23406e+06	3.66925e+06	3.57093e+06	-	-
42	pme3967	2-(Dimethylamino)guanosine	311.123	C12H17N5O5	Nucleotides and derivatives	Nucleotides and derivatives	312.13	180.09	[M+H]+	2140-67-2	1	31160.1	40980.7	33149.9	988973	859908	867434	1.01115e+06	853247	1.00449e+06	436127	401230	378370	679267	622274	561415	-	-
43	mws1715	Cordycepin (3'-Deoxyadenosine)	251.102	C10H13N5O3	Nucleotides and derivatives	Nucleotides and derivatives	252.11	136.06	[M+H]+	73-03-0	3	42199.6	40473.4	36341.9	630724	604482	675436	327500	366876	335658	107853	147717	120841	287150	301705	249034	C08431	-
44	pmb0981	Adenosine 5'-monophosphate	347.063	C10H14N5O7P	Nucleotides and derivatives	Nucleotides and derivatives	348.07	136.06	[M+H]+	61-19-8	3	2.2632e+06	1.9966e+06	2.41572e+06	2.07135e+07	2.24304e+07	2.22757e+07	1.65355e+07	1.61544e+07	1.64428e+07	6.98365e+06	6.66591e+06	6.92921e+06	1.12773e+07	1.28047e+07	1.05768e+07	C00020	ko00230,ko00908,ko01100,ko01110,ko01232,ko01240
45	pmf0289	Riboprine	335.159	C15H21N5O4	Nucleotides and derivatives	Nucleotides and derivatives	336.17	148.06	[M+H]+	7724-76-7	3	9	9	9	209684	204458	207824	242418	215555	251596	152072	113099	113145	157479	148112	129072	C16427	ko00908,ko01110
46	pmb0998	Guanosine 5'-monophosphate	363.058	C10H14N5O8P	Nucleotides and derivatives	Nucleotides and derivatives	364.07	152.06	[M+H]+	85-32-5	2	17562.6	11497.3	6769.69	491584	514370	470241	714839	673898	674740	219816	263163	207093	276334	315062	259249	C00144	ko00230,ko01100,ko01232
47	pme0151	5,6-Dihydrouracil	114.043	C4H6N2O2	Nucleotides and derivatives	Nucleotides and derivatives	115.05	98.02	[M+H]+	504-07-4	3	9	9	9	31940.6	73407	69862.3	35480.3	99641.2	96892.2	85021.9	75636.3	71703.2	50120.4	47411.3	57838.6	C00429	ko00240,ko00410,ko00770,ko01100
48	pme1373	2'-Deoxycytidine-5'-monophosphate	307.057	C9H14N3O7P	Nucleotides and derivatives	Nucleotides and derivatives	306.05	110.04	[M-H]-	1032-65-1	3	49978.1	39345.1	45653.8	11210.4	21519.9	20928.5	51244.6	45677	56031.8	63902.8	75000.2	53823.3	42662.1	48599.2	52659	C00239	ko00240,ko01100,ko01232
49	pmb2507	2-Deoxyribose-1-phosphate	214.024	C5H11O7P	Nucleotides and derivatives	Nucleotides and derivatives	213.02	96.97	[M-H]-	17210-42-3	3	272679	270170	245082	105859	127239	117930	146054	181633	161136	263892	117337	63223.6	181118	152789	189448	C00672	ko00030,ko00240,ko01100
50	pmb0530	Nicotinic acid adenine dinucleotide	663.109	C21H27N7O14P2	Nucleotides and derivatives	Nucleotides and derivatives	664.12	136.06	[M+H]+	53-84-9	1	517945	585549	642569	3623.12	7190.98	1304.6	6419.93	14359.2	17272.6	1699.7	5586.77	4527.76	155745	196037	174638	C00003	ko00190,ko00730,ko00760,ko01100,ko01240
51	pme3188	Uridine 5'-monophosphate	324.036	C9H13N2O9P	Nucleotides and derivatives	Nucleotides and derivatives	323.03	211	[M-H]-	58-97-9	1	12665.1	6325.96	12269.5	5.24832e+06	4.62416e+06	3.78502e+06	6.90681e+06	2.74865e+06	3.36357e+06	8.73087e+06	8.77536e+06	3.53372e+06	2.1966e+06	2.57492e+06	2.05693e+06	C00105	ko00240,ko01100,ko01232,ko01240
52	Lmqp000329	5-Aminoimidazole ribonucleotide	295.057	C8H14N3O7P	Nucleotides and derivatives	Nucleotides and derivatives	296.07	104.11	[M+H]+	25635-88-5	1	700280	851832	1.09148e+06	688919	604872	682033	1.45437e+06	1.26682e+06	1.28606e+06	967702	893526	872851	879876	1.09282e+06	1.09097e+06	-	-
53	pme0183	Isoguanine	151.049	C5H5N5O	Nucleotides and derivatives	Nucleotides and derivatives	152.06	135.03	[M+H]+	3373-53-3	3	894815	963415	924390	3.38169e+06	3.59293e+06	3.90572e+06	4.31533e+06	2.47459e+06	1.0272e+06	2.1484e+06	1.64829e+06	1.749e+06	2.9093e+06	2.35621e+06	2.96004e+06	-	-
54	Lmcp002302	N6-(2-Hydroxyethyl)adenosine	311.123	C12H17N5O5	Nucleotides and derivatives	Nucleotides and derivatives	312.13	180.09	[M+H]+	4338-48-1	1	21950.6	15140	16058.3	923909	945906	861098	853383	838372	829962	440510	403171	354562	660130	630860	519025	-	-
55	ML10180524	Cytarabine	243.085	C9H13N3O5	Nucleotides and derivatives	Nucleotides and derivatives	244.09	112.05	[M+H]+	147-94-4	3	58209.8	70019.5	56107.8	4.93647e+06	4.52704e+06	3.60807e+06	2.89195e+06	3.35534e+06	3.13821e+06	1.86097e+06	1.90411e+06	1.62851e+06	2.58519e+06	2.58268e+06	2.06758e+06	C02961	-
56	Lmqn000780	Uridine 5'-diphospho-N-acetylglucosamine	607.082	C17H27N3O17P2	Nucleotides and derivatives	Nucleotides and derivatives	606.08	384.98	[M-H]-	528-04-1	2	99441.4	41988.8	80486.9	60037.1	44721.6	42362.3	61295.9	51368.4	67422.4	34576.7	36415	30992.9	53255.6	42319.8	43750.3	C00043	ko00520,ko00524,ko01100,ko01250
57	Zmmp002106	4-methyl-1,5,2,3-dioxadiazinan-2-amine	119.07	C3H9N3O2	Nucleotides and derivatives	Nucleotides and derivatives	120.08	77.04	[M+H]+	-	2	1.41622e+06	1.26592e+06	1.32497e+06	354786	322529	340622	389544	385164	360910	266000	228030	233356	635712	547788	492947	-	-
58	pme3732	Cytidine	243.085	C9H13N3O5	Nucleotides and derivatives	Nucleotides and derivatives	244.09	112.05	[M+H]+	65-46-3	3	9626.24	18651.5	10090.4	4.09372e+06	3.91752e+06	3.7431e+06	2.28251e+06	3.20031e+06	2.36251e+06	2.49013e+06	2.51497e+06	2.5188e+06	2.04138e+06	2.4722e+06	2.6397e+06	C00475	ko00240,ko01100,ko01232,ko02010
59	Wayn001257	N-(1-Deoxy-1-fructosyl)Leucine	293.147	C12H23NO7	Nucleotides and derivatives	Nucleotides and derivatives	292.14	130.09	[M-H]-	-	1	14486.8	3248.7	5938.82	41019.1	67026.5	119097	229053	213835	138241	909682	1.14109e+06	1.24605e+06	345158	429452	445255	-	-
60	pme3007	Uridine 5'-diphosphate	404.002	C9H14N2O12P2	Nucleotides and derivatives	Nucleotides and derivatives	402.99	158.93	[M-H]-	27821-45-0	3	95266	85264.1	31992.8	61795.4	70306.9	71693	49054.1	82227.3	65250.4	53221.4	53975.2	54136.5	64861.9	69966.7	84089.2	C00015	ko00240,ko00908,ko01100,ko01232,ko01240
61	pme3961	2'-Deoxyadenosine	251.102	C10H13N5O3	Nucleotides and derivatives	Nucleotides and derivatives	252.11	136.06	[M+H]+	958-09-8	1	74954.8	70700.4	86093.9	1.20322e+06	1.05673e+06	1.14717e+06	533980	511224	530277	140187	110266	129493	527279	402838	421627	C00559	ko00230,ko01100,ko01232,ko02010
62	Wayn000341	N-(1-Deoxy-1-fructosyl)Asparagine	294.107	C10H18N2O8	Nucleotides and derivatives	Nucleotides and derivatives	293.1	131.05	[M-H]-	-	1	5005	18925.5	13994.4	91207.3	98267.7	89179.6	295431	248432	251318	1.33472e+07	1.38023e+07	1.30064e+07	1.52818e+06	1.61136e+06	2.0089e+06	-	-
63	pme2117	Adenosine 5'-diphosphate	427.029	C10H15N5O10P2	Nucleotides and derivatives	Nucleotides and derivatives	426.02	158.93	[M-H]-	58-64-0	3	99942.2	215376	220708	28586.7	28799.3	24522.5	41922.2	37343.8	40263.5	43387.2	39332.2	32159.9	58917.8	46687.2	63058	C00008	ko00190,ko00195,ko00230,ko00908,ko01100,ko01110,ko01232,ko01240
64	MWS4525	6-O-methylguanine	165.065	C6H7N5O	Nucleotides and derivatives	Nucleotides and derivatives	166.07	124.05	[M+H]+	20535-83-5	3	764062	591341	706663	635568	670348	630306	710449	578462	500996	403976	558278	482812	530408	658379	496286	-	-
65	mws0572	5-Methylcytosine	125.059	C5H7N3O	Nucleotides and derivatives	Nucleotides and derivatives	126.07	109.04	[M+H]+	554-01-8	3	30514.7	27735	23359.1	127205	81581	115626	115641	83716.5	69672.4	14028.8	66504.1	62784.3	67783.4	92537.9	87408.7	C02376	ko00240,ko01100
66	mws0663	1,7-Dimethylxanthine	180.065	C7H8N4O2	Nucleotides and derivatives	Nucleotides and derivatives	181.07	124.05	[M+H]+	611-59-6	3	5359.69	4440.22	7991.32	113435	150581	117759	163739	168424	183714	78971.2	77336.1	97945.8	135511	121833	96485.3	C13747	ko00232,ko01100,ko01110
67	MWS2984	8-Azaguanine	152.045	C4H4N6O	Nucleotides and derivatives	Nucleotides and derivatives	153.05	136.03	[M+H]+	134-58-7	3	9625.96	11875.4	14357.3	975663	893922	878786	948463	988982	914506	953154	270441	257003	870410	792218	601916	-	-
68	pme3968	7-Methylguanine	165.065	C6H7N5O	Nucleotides and derivatives	Nucleotides and derivatives	166.07	149.05	[M+H]+	578-76-7	3	1513.41	20484	1618.51	506949	508052	498148	507420	560329	429387	315122	458326	495094	475272	389735	322387	C02242	-
69	MWSmce295	1-beta-D-Arabinofuranosyluracil	244.07	C9H12N2O6	Nucleotides and derivatives	Nucleotides and derivatives	245.07	113.03	[M+H]+	3083-77-0	3	38707.9	24482	37198.3	286124	270737	224264	253115	177839	153742	201997	181286	171734	258077	209764	170789	C16908	-
70	Wayn000421	N-(1-Deoxy-1-fructosyl)Proline	277.116	C11H19NO7	Nucleotides and derivatives	Nucleotides and derivatives	276.11	114.06	[M-H]-	-	2	15137.1	10892.8	13304	31579.9	28749.7	41312.7	45599.1	19575	33195.6	48919.6	191857	157227	49450.2	42035	30665	-	-
71	pme3184	2'-Deoxyadenosine-5'-monophosphate	331.068	C10H14N5O6P	Nucleotides and derivatives	Nucleotides and derivatives	332.08	136.06	[M+H]+	653-63-4	1	230787	225532	239098	231716	223063	163754	119010	134391	111115	48043.9	49446.6	55654.2	136861	136258	77732.7	C00360	ko00230,ko01100,ko01232
1	MW0123524	Dehydro-L-(+)-ascorbic acid dimer	348.033	C12H12O12	Organic acids	Organic acids	347.03	61.99	[M-H]-	72691-25-9	3	459524	426858	422234	574884	509529	507272	523577	486364	509611	458880	482508	462103	481484	480121	479038	-	-
2	pme1730	D-Erythronolactone	118.027	C4H6O4	Organic acids	Organic acids	117.02	73.03	[M-H]-	15667-21-7	3	685008	664098	666138	262995	268018	268055	347592	315552	343020	286474	255511	247149	417094	413582	411045	-	-
3	pme2362	Mandelic acid	152.047	C8H8O3	Organic acids	Organic acids	151.04	107.05	[M-H]-	90-64-2	3	7784.03	13303.8	23502	343313	330446	330534	410415	452051	445011	291697	264383	294927	293196	290350	294998	C01984	-
4	mws0489	Benzoylformic acid	150.032	C8H6O3	Organic acids	Organic acids	149.02	77.04	[M-H]-	611-73-4	3	40540.2	34780.6	7642.18	60536.9	60201.1	59396.9	101765	102199	94074.8	73073.7	72757.4	75906.8	62485.2	61893.9	60915	C02137	ko00360,ko01100
5	mws0159	Phenylpyruvic acid	164.047	C9H8O3	Organic acids	Organic acids	163.04	91.06	[M-H]-	156-06-9	3	21327	33825	16337.8	471741	485944	458033	466839	442595	478600	311121	189095	191275	285098	287436	293001	C00166	ko00360,ko00400,ko00470,ko00960,ko01100,ko01110,ko01210,ko01230
6	MWSmce210	Chelidonic acid	184.001	C7H4O6	Organic acids	Organic acids	183	67.02	[M-H]-	99-32-1	1	988011	1.80661e+06	671224	2.22033e+06	896387	1.74558e+06	1.70327e+06	2.28086e+06	3.15294e+06	1.51433e+06	1.8906e+06	2.08857e+06	2.71286e+06	2.64528e+06	2.72021e+06	C08476	-
7	MW0105037	3-Hydroxydecanoic acid	188.141	C10H20O3	Organic acids	Organic acids	187.13	59.01	[M-H]-	14292-26-3	3	23051.6	3967.52	3153.3	90752.8	97938	92496.9	102812	113447	109783	143281	150306	142279	81427.7	84448.1	83151.7	-	-
8	Lmbn000216	3-Methylmalic acid*	148.037	C5H8O5	Organic acids	Organic acids	147.03	57.0344	[M-H]-	152204-30-3	1	992065	1.06506e+06	1.05259e+06	618151	641011	708697	869990	840361	863737	580947	571734	535017	714999	727551	742918	C06032	ko00290,ko00660,ko01100,ko01210,ko01230
9	MW0010749	(+)-7-iso-Jasmonic acid	210.126	C12H18O3	Organic acids	Organic acids	269.14	59.01	[M+CH3COO]-	62653-85-4	3	14458.8	19169.3	18545.2	131654	113134	141799	145902	156792	151751	175682	205902	202831	113210	117703	115219	-	-
10	pme3009	Trans-Citridic acid	174.016	C6H6O6	Organic acids	Organic acids	175.024	99	[M+H]+	4023-65-8	3	677565	725016	464347	152638	174021	172530	333197	333129	586212	199843	196795	194127	315994	308201	303903	C02341	ko00660,ko01100
11	MWS1962	cis-Citral	152.12	C10H16O	Organic acids	Organic acids	153.13	83.05	[M+H]+	5392-40-5	3	316244	358218	313916	479996	488154	483683	477125	458777	471798	435703	399715	376745	397272	391856	409099	C09847	ko01110
12	pme3096	Aminomalonic acid	119.022	C3H5NO4	Organic acids	Organic acids	118.01	74.02	[M-H]-	1068-84-4	3	684656	688743	732212	911261	1.0349e+06	1.05011e+06	1.31248e+06	1.30311e+06	1.36631e+06	1.41192e+06	1.44226e+06	1.26713e+06	1.05067e+06	1.09423e+06	1.10061e+06	C00872	-
13	mws0147	β-Hydroxyisovaleric acid	118.063	C5H10O3	Organic acids	Organic acids	117.06	59.01	[M-H]-	625-08-1	3	558640	374206	225641	294322	279106	388965	375997	241472	255697	168119	168904	164405	222067	232398	232012	C20827	ko00280,ko01100
14	MWS0274	DL-3-Phenyllactic acid	166.063	C9H10O3	Organic acids	Organic acids	165.06	119.05	[M-H]-	828-01-3	1	2444.44	6670	5311.6	195192	190373	162575	612004	610726	679997	7.64804e+06	8.25348e+06	7.45081e+06	2.22602e+06	2.23859e+06	2.33238e+06	-	-
15	mws0177	2-Furoic acid	112.016	C5H4O3	Organic acids	Organic acids	111.01	67.02	[M-H]-	88-14-2	3	144918	300744	153854	4.81462e+06	5.02213e+06	4.99872e+06	7.42776e+06	7.54817e+06	8.08889e+06	4.41543e+06	4.20168e+06	3.96758e+06	4.09286e+06	4.30173e+06	4.14454e+06	C01546	ko01100
16	pme3207	Muconic acid	142.027	C6H6O4	Organic acids	Organic acids	141.02	59.01	[M-H]-	1119-72-8	1	7.66535e+06	2.65478e+06	2.98805e+06	2.65252e+06	3.38221e+06	2.74464e+06	7.83318e+06	3.17946e+06	8.50248e+06	2.886e+06	2.8717e+06	3.45161e+06	3.18401e+06	3.12162e+06	3.30131e+06	C02480	ko01100
17	mws0237	Azelaic acid	188.105	C9H16O4	Organic acids	Organic acids	187.1	125.1	[M-H]-	123-99-9	1	1.68993e+06	1.50609e+06	1.54966e+06	3.04531e+07	3.1997e+07	3.38667e+07	3.9843e+07	3.9762e+07	4.21929e+07	3.99169e+07	3.50359e+07	3.47687e+07	2.61253e+07	2.65611e+07	2.76479e+07	C08261	-
18	Zmpn000638	3-Guanidinopropionic acid	131.07	C4H9N3O2	Organic acids	Organic acids	130.05	88.04	[M-H]-	353-09-3	3	34485.6	12143.2	15314.3	107564	117817	51891.6	121268	119955	135480	209317	226582	206664	116240	120587	123422	C03065	-
19	mws0206	2-Hydroxybutyric Acid*	104.047	C4H8O3	Organic acids	Organic acids	103.04	57.04	[M-H]-	3347-90-8	3	15869.6	14633.1	10188.3	16919.2	14526.2	18630.2	27983.4	23577.6	25059.5	109681	102220	100271	35519.6	35830	37601.1	C05984	ko00640
20	MEDP1799	Quinaldic acid	173.048	C10H7NO2	Organic acids	Organic acids	330.06	136.06	[M+H]+	93-10-7	3	11537.9	6235.52	9633.04	3.23791e+07	3.26359e+07	3.23907e+07	1.15523e+07	1.10423e+07	1.20314e+07	1.73336e+07	1.65092e+07	1.64695e+07	1.68893e+07	1.68892e+07	1.5965e+07	C06325	-
21	Lmbn003524	9-Oxononanoic acid	172.11	C9H16O3	Organic acids	Organic acids	171.1	99.08	[M-H]-	2553-17-5	3	5821.97	5365.1	8472.31	66561.4	71923.1	78052.2	78876.4	83395.7	75246.7	97618.9	87775.3	88021.4	67695.6	65792.3	63450.3	C16322	ko00592,ko01110
22	Zmyn000453	Isocitric Acid	192.027	C6H8O7	Organic acids	Organic acids	191.02	111.01	[M-H]-	320-77-4	1	2.24063e+07	2.2029e+07	2.275e+07	1.09516e+07	1.13052e+07	1.28722e+07	1.31214e+07	1.36723e+07	1.30654e+07	7.95763e+06	6.63859e+06	6.82642e+06	1.3784e+07	1.31406e+07	1.40253e+07	C00311	ko00020,ko00630,ko01100,ko01110,ko01200,ko01210,ko01230,ko01240
23	MWSmce536	Methyl 2-furoate	126.032	C6H6O3	Organic acids	Organic acids	125.02	79.02	[M-H]-	611-13-2	3	12153	14673.5	14425.3	105053	113732	92008.2	122269	120985	119966	74585.5	75822.5	74089.7	79800.7	78748.8	74851.6	-	-
24	Lmbn001754	3-Isopropylmalic Acid*	176.069	C7H12O5	Organic acids	Organic acids	175.061	115.04	[M-H]-	921-28-8	1	103592	118654	128602	515324	432904	454484	2.20421e+06	2.20095e+06	2.82674e+06	1.83543e+06	1.79795e+06	1.72959e+06	1.08034e+06	1.11569e+06	1.16033e+06	C04411	ko00290,ko01100,ko01110,ko01210,ko01230
25	pmf0096	Oxalic acid	89.9953	C2H2O4	Organic acids	Organic acids	88.99	70.98	[M-H]-	144-62-7	3	53713.7	18372.3	50024	116790	91836.6	141382	104949	156285	54429.1	706611	597328	611958	257600	238760	245491	C00209	ko00230,ko00630,ko01100
26	Lmbn001609	2-Acetyl-2-Hydroxybutanoic Acid	146.058	C6H10O4	Organic acids	Organic acids	145.05	83.05	[M-H]-	-	3	5040.94	23362.7	5637.7	64866.6	62286.8	67481.2	71499.9	71824	81922.3	58672.5	59967	42964.7	47846.4	51557.7	48595.9	C06006	ko00290,ko01100,ko01110,ko01210,ko01230
27	mws0576	3-Hydroxybutyric acid	104.047	C4H8O3	Organic acids	Organic acids	103.04	59.01	[M-H]-	300-85-6	3	125516	35094.2	22675.6	87069.6	96492.5	111625	113702	123015	129465	142122	135482	121893	96521.6	96934.4	103637	C01089	ko00650,ko01100
28	MWS2040	Methanesulfonic acid	95.9881	CH4O3S	Organic acids	Organic acids	94.98	79.96	[M-H]-	75-75-2	3	36782.5	40914.2	27600.6	171071	159785	160250	512150	410786	358664	1.03494e+06	789250	1.05487e+06	313054	289953	309428	C11145	ko00920,ko01100
29	MWS1882	Iminodiacetic acid	133.037	C4H7NO4	Organic acids	Organic acids	132.03	88.0403	[M-H]-	142-73-4	1	843617	888790	980831	1.00799e+06	1.04801e+06	1.03702e+06	911172	938354	937221	1.06743e+06	1.13038e+06	1.09303e+06	941567	1.02083e+06	963212	C19911	-
30	MWSmce583	Piperonylic acid	166.027	C8H6O4	Organic acids	Organic acids	165.02	91.02	[M-H]-	94-53-1	3	265114	295234	314163	257381	280175	296839	295074	362745	315656	293171	290935	305364	244999	229336	248408	-	-
31	Lmgn000160	3-Ureidopropionic Acid	132.054	C4H8N2O3	Organic acids	Organic acids	131.05	70.03	[M-H]-	462-88-4	1	555115	582199	564054	419685	404622	372084	400025	413670	408700	743644	738747	675744	472144	513782	495012	C02642	ko00240,ko00410,ko00770,ko01100
32	pme1216	2-Picolinic acid	123.032	C6H5NO2	Organic acids	Organic acids	122.02	78.03	[M-H]-	98-98-6	3	12692.9	4908.38	13300.4	191582	208928	186241	262390	278926	250655	221811	187377	217828	150443	154895	163975	C10164	ko00380,ko01100
33	pme0243	Glutaric acid*	132.042	C5H8O4	Organic acids	Organic acids	131.035	87.045	[M-H]-	110-94-1	1	52852.2	48768.8	71359.9	410653	445952	446979	898951	908128	1.02196e+06	780457	714827	735571	525447	571220	566760	C00489	ko00071,ko00310,ko01100
34	pme3154	Mevalonic acid	148.074	C6H12O4	Organic acids	Organic acids	147.07	59.01	[M-H]-	150-97-0	1	193853	230936	327066	2.22886e+06	2.32774e+06	2.42037e+06	3.83064e+06	3.92222e+06	4.08093e+06	5.21175e+06	5.72628e+06	5.31444e+06	2.56218e+06	2.78408e+06	2.7731e+06	C00418	ko00900,ko01100,ko01110
35	Zmjn001813	Pimelic acid*	160.074	C7H12O4	Organic acids	Organic acids	159.07	97.06	[M-H]-	111-16-0	3	11492.2	11470.4	10848.9	100586	102657	99292.2	176884	181579	195945	101712	100897	98544.6	99244.9	108248	106889	C02656	ko00780,ko01100,ko01240
36	mws0192	Succinic acid	118.027	C4H6O4	Organic acids	Organic acids	117.02	73.03	[M-H]-	110-15-6	1	1.7829e+07	1.85717e+07	1.84799e+07	2.49038e+07	2.57532e+07	2.65148e+07	3.3391e+07	3.46476e+07	3.6516e+07	3.77026e+07	3.76762e+07	3.54252e+07	2.76011e+07	2.87403e+07	3.02957e+07	C00042	ko00020,ko00190,ko00250,ko00310,ko00350,ko00360,ko00620,ko00630,ko00640,ko00650,ko00760,ko00920,ko01100,ko01110,ko01200
37	mws0208	Adipic Acid	146.058	C6H10O4	Organic acids	Organic acids	145.051	101	[M-H]-	124-04-9	3	9	9	9	361848	363400	329023	473981	608895	492722	347204	286191	294424	294783	284510	312234	C06104	ko01100
38	mws0567	4-Guanidinobutyric acid	145.085	C5H11N3O2	Organic acids	Organic acids	146.09	87.04	[M+H]+	463-00-3	1	3.50181e+06	3.39893e+06	3.72063e+06	724798	3.97377e+06	822913	9.96077e+06	8.63733e+06	9.41066e+06	7.74606e+06	7.86899e+06	7.11686e+06	6.21545e+06	5.67368e+06	5.81184e+06	C01035	ko00330,ko01100
39	MW0014259	3-Oxooctadecanoic acid	298.251	C18H34O3	Organic acids	Organic acids	297.24	279.22	[M-H]-	-	3	38962.7	33041.9	38892	3.23243e+06	3.25382e+06	3.39819e+06	2.92467e+06	2.79094e+06	2.91114e+06	2.00115e+06	1.90121e+06	1.76488e+06	1.82346e+06	1.96945e+06	1.99433e+06	-	-
40	Lmbn001467	5-Acetamidopentanoic Acid	159.089	C7H13NO3	Organic acids	Organic acids	158.08	116.07	[M-H]-	1072-10-2	1	175075	190667	188943	246476	234960	257892	289752	284113	295783	139235	115018	131058	195395	198778	214267	C03087	ko00310,ko01100
41	Wmzn000227	2,2-Dimethylsuccinic acid	146.058	C6H10O4	Organic acids	Organic acids	145.06	109.04	[M-H]-	597-43-3	1	1.52908e+06	1.59733e+06	1.57727e+06	2742.47	3737.23	2352.35	2634.63	1175.85	1956.56	1316.63	2912.57	1177.52	394264	413918	437468	-	-
42	pmb2826	L-Citramalic acid	148.037	C5H8O5	Organic acids	Organic acids	147.03	87.01	[M-H]-	6236-09-5	1	1.25695e+06	1.00055e+06	1.18866e+06	560734	645837	666965	788254	612822	802605	326648	635295	532026	819185	833641	902830	C02614	ko00660,ko01100
43	mws0277	Quinic Acid	192.063	C7H12O6	Organic acids	Organic acids	191.06	85.03	[M-H]-	77-95-2	1	5.0167e+07	4.54119e+07	4.34896e+07	2.58591e+07	2.53244e+07	2.5838e+07	2.37523e+07	2.51836e+07	2.73128e+07	1.56582e+07	1.44346e+07	1.49453e+07	2.99608e+07	2.81015e+07	2.7012e+07	C00296	ko00400,ko01100
44	Wayn000884	Citric acid glucoside	354.08	C12H18O12	Organic acids	Organic acids	353.07	111	[M-H]-	-	1	1.01358e+06	906069	873658	2.27989e+06	2.31532e+06	2.29435e+06	6.87201e+06	6.88002e+06	6.84453e+06	9.27602e+06	1.01387e+07	8.75817e+06	3.71314e+06	3.65108e+06	4.02387e+06	-	-
45	MWS3036	3-Hydroxyglutaric acid	148.037	C5H8O5	Organic acids	Organic acids	147.03	85.03	[M-H]-	638-18-6	2	511828	425272	468050	283117	284039	302822	317037	352884	251061	198311	169694	188106	350750	317921	347224	-	-
46	mws0376	Fumaric acid	116.011	C4H4O4	Organic acids	Organic acids	115	71.01	[M-H]-	110-17-8	1	1.42321e+06	1.34459e+06	1.36076e+06	1.85751e+06	2.34358e+06	2.9404e+06	3.08685e+06	3.25705e+06	3.17894e+06	1.93314e+06	1.86746e+06	1.93461e+06	2.30545e+06	2.07204e+06	2.22649e+06	C00122	ko00020,ko00190,ko00220,ko00250,ko00350,ko00360,ko00620,ko00650,ko00760,ko01100,ko01110,ko01200
47	Lmgn002091	2-Methyl-3-oxoadipic acid*	174.053	C7H10O5	Organic acids	Organic acids	173.05	93.03	[M-H]-	-	3	5629.48	4930.03	13985.9	27734.6	29202.5	32426.3	46862.9	61320.1	57949.2	50490.5	47986.3	34608.1	33213.9	31020.3	34576.5	C18307	-
48	Lmgn002184	2-Oxoheptanedionic acid*	174.053	C7H10O5	Organic acids	Organic acids	173.05	93.03	[M-H]-	17126-90-8	3	5629.48	4930.03	13985.9	27734.6	29202.5	32426.3	46862.9	61320.1	57949.2	50490.5	47986.3	34608.1	33213.9	31020.3	34576.5	C16588	ko01100,ko01210,ko01240
49	mws0341	2-Hydroxyisocaproic acid	132.079	C6H12O3	Organic acids	Organic acids	131.07	85.07	[M-H]-	20312-37-2	1	133562	39445.1	32603.5	61064.7	67488.9	81558.8	251544	119885	119902	1.23493e+07	1.11564e+07	1.14002e+07	3.03789e+06	3.17117e+06	3.38814e+06	C03264	-
50	pme2923	Acetoxyacetic acid	118.027	C4H6O4	Organic acids	Organic acids	117.02	75.01	[M-H]-	13831-30-6	3	3701.04	5115.46	5183.4	558560	572099	632651	1.10585e+06	1.14429e+06	1.21489e+06	906761	889978	825140	604316	637780	675876	-	-
51	pme0278	2,6-Diaminooimelic acid	190.095	C7H14N2O4	Organic acids	Organic acids	191.1	128.07	[M+H]+	583-93-7	3	1.42406e+06	1.37366e+06	1.4425e+06	804163	833621	940362	788356	860035	1.02469e+06	753745	908264	889207	1.03948e+06	939735	948372	C00666	ko00300,ko00470,ko01100,ko01110,ko01230
52	Lmbn000612	1-Pyrroline-4-hydroxy-2-carboxylic acid	129.043	C5H7NO3	Organic acids	Organic acids	128.04	82.03	[M-H]-	9054-77-7	1	11183.7	6686.01	14174.7	840824	868211	875773	1.3308e+06	1.34963e+06	1.37145e+06	831260	728853	892345	704997	632931	649024	C04282	ko00470,ko01100
53	mws0281	Citric Acid	192.027	C6H8O7	Organic acids	Organic acids	191.02	111.01	[M-H]-	77-92-9	1	2.67071e+07	2.66578e+07	28291818	1.44621e+07	1.52007e+07	1.63757e+07	1.90885e+07	1.93725e+07	2.20302e+07	1.28261e+07	1.04182e+07	1.09672e+07	1.61631e+07	1.80089e+07	1.77987e+07	C00158	ko00020,ko00250,ko00630,ko01100,ko01110,ko01200,ko01210,ko01230,ko01240
54	pmb3101	2-Isopropylmalic Acid*	176.069	C7H12O5	Organic acids	Organic acids	175.06	115.04	[M-H]-	49601-06-1	1	136374	131593	186817	600959	671776	575873	3.18177e+06	3.10348e+06	3.15478e+06	2.39624e+06	2.18293e+06	2.13337e+06	1.24676e+06	1.3833e+06	1.38111e+06	C02504	ko00290,ko00620,ko01100,ko01110,ko01210,ko01230
55	MW0104489	2-amino-3-(1H-pyrazol-1-yl)propanoic acid	155.069	C6H9N3O2	Organic acids	Organic acids	156.08	110.07	[M+H]+	2734-48-7	3	8.56965e+06	9.09375e+06	8.91585e+06	3.78652e+06	3.83868e+06	3.8196e+06	3.98685e+06	3.83005e+06	4.12151e+06	2.914e+06	3.271e+06	3.15794e+06	5.12844e+06	5.32632e+06	4.73905e+06	-	-
56	mws0574	2-Hydroxyisobutyric acid*	104.047	C4H8O3	Organic acids	Organic acids	103.04	57.03	[M-H]-	594-61-6	3	20627	11644.9	7048.81	17349.8	17252.9	20934.5	25371.8	25306.6	26660.4	141422	122462	107746	38707.9	43550.5	40908.4	C21297	-
57	MW0168514	2-Hydroxymyristic acid	244.204	C14H28O3	Organic acids	Organic acids	243.2	197.19	[M-H]-	2507-55-3	3	48873.1	45724.5	46674.8	154431	140618	160880	181660	210037	191357	95058.7	98862.5	103822	101527	106486	114311	-	-
58	Lmbn001288	2-Hydroxy-2-methyl-3-oxobutanoic acid*	132.042	C5H8O4	Organic acids	Organic acids	131.03	87.04	[M-H]-	71698-08-3	1	25914.9	25857.8	21761	238973	246933	248440	442025	457827	466434	454174	418073	440307	260570	281394	293640	C06010	ko00290,ko00650,ko00660,ko00770,ko01100,ko01110,ko01210,ko01230
59	MW0106532	2-Aminoheptanedioic acid	175.084	C7H13NO4	Organic acids	Organic acids	176.09	84.04	[M+H]+	3721-85-5	3	22291.7	9927.23	5067.71	9813.6	39243.8	26599.7	9	9	9	4.40792e+06	3.42857e+06	3.50939e+06	997829	1.13626e+06	1.07357e+06	-	-
60	MW0107126	Glycolic acid	76.016	C2H4O3	Organic acids	Organic acids	135.03	75.01	[M+CH3COO]-	79-14-1	3	51872	95099.5	66431.3	1.23756e+06	1.12643e+06	1.15759e+06	2.56497e+06	2.55459e+06	2.48211e+06	3.75861e+06	3.6254e+06	3.76402e+06	1.94211e+06	1.77229e+06	2.01523e+06	C03547	ko00071
61	Wccp000476	(2S)-2-[(1R)-1-carboxyethoxy]propanoic acid	162.053	C6H10O5	Organic acids	Organic acids	163.06	69.03	[M+H]+	-	1	154364	149674	149644	377875	312896	380380	394297	368257	410678	325819	461041	282919	332728	368225	323871	-	-
62	Zmyn002323	2-Hydroxyphenylacetic acid	152.047	C8H8O3	Organic acids	Organic acids	151.04	107.05	[M-H]-	614-75-5	3	12119.7	9325.83	8184.34	75379.5	57679	98248	100524	132370	126159	95020	99183.7	80521.1	74713.6	71611.9	65202.1	C05852	ko00360,ko01100
63	mws0470	Methylmalonic acid	118.027	C4H6O4	Organic acids	Organic acids	117.019	73	[M-H]-	516-05-2	1	1.8756e+07	2.04595e+07	1.9788e+07	2.5355e+07	2.86154e+07	2.94382e+07	3.66398e+07	3.67246e+07	3.9889e+07	3.9829e+07	3.96063e+07	3.81131e+07	2.92025e+07	3.13429e+07	3.35547e+07	C02170	ko00240,ko00280,ko00640,ko01100
64	Wayn000597	Citric acid-1-O-diglucoside	516.133	C18H28O17	Organic acids	Organic acids	515.12	111.01	[M-H]-	-	2	112095	85003.3	110137	506025	619521	706581	1.72584e+06	1.76434e+06	2.5071e+06	3.20315e+06	2.88686e+06	2.65753e+06	925330	823794	814126	-	-
65	pme3011	γ-Aminobutyric acid	103.063	C4H9NO2	Organic acids	Organic acids	104.07	69.03	[M+H]+	56-12-2	2	1.041e+06	945879	891543	1.32265e+06	1.31617e+06	1.32633e+06	947555	836316	944065	824115	921995	955032	1.07194e+06	1.06059e+06	938733	C00334	ko00250,ko00330,ko00410,ko00650,ko00760,ko01100
66	Rfmb320	1-Methylpiperidine-2-carboxylic acid	143.095	C7H13NO2	Organic acids	Organic acids	144.102	84.0813	[M+H]+	7730-87-2	3	8.3498e+06	8.25676e+06	6.5254e+06	9.13664e+06	9.3671e+06	9.71798e+06	9.16126e+06	9.02726e+06	9.41539e+06	8.43332e+06	7.2975e+06	7.98751e+06	9.3028e+06	8.08673e+06	8.42776e+06	-	-
67	Zmyn000247	2-Hydroxyglutaric Acid*	148.037	C5H8O5	Organic acids	Organic acids	147.03	57.03	[M-H]-	13095-48-2	1	1.04364e+06	1.11049e+06	1.07265e+06	585209	626882	708015	862080	728233	865150	652445	514726	569872	653025	710014	756111	C03196	ko00310,ko01100
68	Lmrn002746	2-Hydroxy-4-methylpentanoic acid	132.079	C6H12O3	Organic acids	Organic acids	131.07	85.07	[M-H]-	498-36-2	1	4940.66	8295.18	2839.55	11290.3	10511.8	13531.9	24111.3	12895.1	20243.9	974015	888710	902603	222139	255197	228626	-	-
69	Lmmn002164	Monomethyl succinate	132.042	C5H8O4	Organic acids	Organic acids	131.035	87.0452	[M-H]-	3878-55-5	1	26943.4	30088.6	24802	302033	296019	295312	523776	533589	529720	554665	511676	501337	320234	359392	369671	-	-
70	mws0473	2-Methylsuccinic acid*	132.042	C5H8O4	Organic acids	Organic acids	131.035	87.0452	[M-H]-	498-21-5	1	26943.4	30088.6	24802	302033	296019	295312	523776	533589	529720	554665	511676	501337	320234	359392	369671	-	-
71	Lmmn000806	Dimethylmalonic acid*	132.042	C5H8O4	Organic acids	Organic acids	131.03	87.05	[M-H]-	595-46-0	1	26943.4	30088.6	24802	302033	296019	295312	523776	533589	529720	554665	511676	501337	320234	359392	369671	-	-
72	MW0106498	3-Hydroxyoctanoic acid	160.11	C8H16O3	Organic acids	Organic acids	159.1	59.01	[M-H]-	14292-27-4	3	52349.9	46365.9	44257.4	150975	162475	145578	170111	173315	185596	170677	177720	157888	120943	117477	135100	C20793	-
73	pme3017	2-Aminoisobutyric acid	103.063	C4H9NO2	Organic acids	Organic acids	104.07	58.07	[M+H]+	62-57-7	2	6.68588e+06	6.71347e+06	6.55632e+06	2.53552e+06	2.36489e+06	2.37513e+06	2.99201e+06	2.78152e+06	2.85574e+06	3.28511e+06	3.36919e+06	3.18717e+06	4.28502e+06	3.95652e+06	3.67717e+06	C03665	-
74	MW0103813	(±)-3-Hydroxynonanoic acid	174.126	C9H18O3	Organic acids	Organic acids	173.12	127.11	[M-H]-	88930-09-0	3	3537.18	733.157	1557.22	50647.6	49815.6	50877.9	72591	61094.3	66592.5	48923.8	45695.5	44984.8	36826.7	42540.8	38051.9	-	-
75	Zmgn001448	2-Propylmalic Acid*	176.069	C7H12O5	Organic acids	Organic acids	175.06	115.04	[M-H]-	-	1	136933	146510	145117	501143	522253	541544	2.75085e+06	2.71958e+06	2.79924e+06	1.98626e+06	1.92708e+06	1.56712e+06	1.06917e+06	1.22181e+06	1.22931e+06	C05994	ko00620
76	Wasn003197	3-(Beta-D-Glucopyranosyloxy)-5-Hydroxyhexanoic Acid Methyl Ester	324.142	C13H24O9	Organic acids	Organic acids	323.13	179.06	[M-H]-	-	1	59388.9	57887.2	69553.3	157119	136633	136837	113073	118989	82353.9	109572	51633.2	83525.4	80934	94869.9	88326.1	-	-
77	MWS0811	L-Pipecolic Acid	129.079	C6H11NO2	Organic acids	Organic acids	130.09	84.08	[M+H]+	3105-95-1	1	903502	230190	173576	3.47057e+06	5.2666e+06	4.72831e+06	4.79536e+06	5.17784e+06	5.04205e+06	4.36903e+06	4.36764e+06	4.52107e+06	3.48911e+06	4.08333e+06	3.62479e+06	C00408	ko00310,ko00960,ko01100,ko01110
78	MWS1837	Tranexamic Acid	157.11	C8H15NO2	Organic acids	Organic acids	158.12	95.09	[M+H]+	1197-18-8	2	9	9	9	1.76996e+06	1.44313e+06	1.87251e+06	5.52533e+06	4.91984e+06	5.34879e+06	3.54367e+06	2.89432e+06	3.25475e+06	2.8357e+06	2.41817e+06	2.5267e+06	-	-
79	Lmyn002403	Mandelic acid-β-glucoside	314.1	C14H18O8	Organic acids	Organic acids	313.09	101.02	[M-H]-	-	3	119684	115783	134676	31595.5	22890.6	27607.6	13175.2	10766.6	8453.18	6901.4	6572.65	9884.69	36679.5	33781.9	39966.9	-	-
80	mws0924	2-Methylglutaric acid	146.058	C6H10O4	Organic acids	Organic acids	145.05	101.06	[M-H]-	617-62-9	3	147985	153451	147739	566805	549290	540155	731630	704152	173966	810408	807230	790044	499438	560030	592711	-	-
81	MW0106525	D-Phenylalanine	165.079	C9H11NO2	Organic acids	Organic acids	166.09	133.05	[M+H]+	-	3	3340	3107.27	2127.19	3.83433e+06	3.62848e+06	3.81584e+06	3.43001e+06	3.36049e+06	3.23804e+06	4.34991e+06	3.56579e+06	4.26179e+06	3.41998e+06	2.96961e+06	2.9078e+06	C02057	-
82	Lmsn015919	Phytic acid	659.861	C6H18O24P6	Organic acids	Organic acids	658.85	482.93	[M-H]-	83-86-3	3	74290.2	70858.6	58121.8	61009.6	61441.7	61555.3	63715.4	59847.3	56772.3	61671.5	60608.2	69192.2	78523.5	67299.3	67265.7	C01204	ko00562,ko01100,ko04070
83	Wayn000918	Isocitric acid-1-O-diglucoside	516.133	C18H28O17	Organic acids	Organic acids	515.12	111.01	[M-H]-	-	1	65863.3	76668	58042.2	599836	604806	553755	1.38888e+06	1.37953e+06	1.56304e+06	1.71181e+06	1.81954e+06	1.86569e+06	806235	675599	786855	-	-
84	mws0242	Suberic Acid	174.089	C8H14O4	Organic acids	Organic acids	173.08	111.08	[M-H]-	505-48-6	1	100781	85447.9	88864.9	803004	712872	718098	1.01863e+06	1.02952e+06	1.11624e+06	811027	829167	724460	572143	691708	640782	C08278	-
85	mws0275	L-Malic acid	134.022	C4H6O5	Organic acids	Organic acids	133.01	71.01	[M-H]-	97-67-6	1	209488	166624	147543	435616	449335	625299	515543	944743	943983	489419	301734	465414	410182	338833	368987	C00149	ko00020,ko00620,ko00630,ko00710,ko01100,ko01110,ko01200
86	Lmmn003323	2-Hydroxyhexadecanoic acid	272.235	C16H32O3	Organic acids	Organic acids	271.23	225.22	[M-H]-	764-67-0	1	186036	343301	160350	1.18334e+06	1.48188e+06	1.34657e+06	1.71748e+06	1.82264e+06	1.68929e+06	950307	723542	764207	824247	796396	963055	-	-
87	Lmbn001364	4-Hydroxy-2-Oxopentanoic Acid*	132.042	C5H8O4	Organic acids	Organic acids	131.03	87.05	[M-H]-	3318-73-8	1	21610.5	17886.2	18886.7	237623	239623	242820	434476	449079	439198	448476	447542	423519	236664	287749	283394	C03589	ko00360,ko01100
88	Wayn001528	Homocitrate	206.043	C7H10O7	Organic acids	Organic acids	205.03	111.01	[M-H]-	13052-73-8	1	1.91852e+06	2.09302e+06	2.24898e+06	1.81766e+06	1.84573e+06	1.8292e+06	1.82355e+06	1.85109e+06	1.98284e+06	873587	780403	767123	1.28825e+06	1.55728e+06	1.57027e+06	C01251	ko00300,ko00620,ko01100,ko01110,ko01210,ko01230,ko01240
89	pme2380	α-Ketoglutaric acid	146.022	C5H6O5	Organic acids	Organic acids	145.01	101.02	[M-H]-	328-50-7	3	102770	104148	51680	126745	141253	145443	244886	220864	201030	191761	193373	197993	171719	137060	159415	C00026	ko00020,ko00040,ko00053,ko00220,ko00250,ko00300,ko00310,ko00340,ko00430,ko00470,ko00630,ko00650,ko00660,ko01100,ko01110,ko01200,ko01210,ko01230,ko01240
90	Lmqp000873	Succinic anhydride	100.016	C4H4O3	Organic acids	Organic acids	101.02	55.02	[M+H]+	108-30-5	3	52056.4	7668.47	23160.4	66222.6	81531.5	24587.9	67865.5	117938	19253.9	65085.4	73544.8	81740.2	91274.8	72549.9	82248.3	C19524	-
91	mws4052	1-Aminocyclopropane-1-carboxylic acid	101.048	C4H7NO2	Organic acids	Organic acids	102.06	56.05	[M+H]+	22059-21-8	1	1.44048e+07	1.44082e+07	1.42898e+07	1.05112e+07	1.01303e+07	1.03894e+07	8.01007e+06	7.92759e+06	7.40174e+06	5.12271e+06	5.79804e+06	5.80678e+06	1.05808e+07	9.32737e+06	8.41389e+06	C01234	ko00270,ko01100,ko01110
92	mws0236	2-Aminoethanesulfonic acid	125.015	C2H7NO3S	Organic acids	Organic acids	124.01	79.96	[M-H]-	107-35-7	3	27475	26862	29860	67865.7	55614.9	72413.8	265105	268855	201140	127112	229957	230847	147211	126443	117911	C00245	ko00430,ko00920,ko01100,ko02010
93	Zmgn000217	Itaconic acid	130.027	C5H6O4	Organic acids	Organic acids	129.02	85.03	[M-H]-	97-65-4	1	300397	310250	316368	192516	190002	190710	283762	270284	248053	259115	164454	187567	232090	256308	292181	C00490	ko00660,ko01100
94	mws0972	6-Hydroxyhexanoic acid	132.079	C6H12O3	Organic acids	Organic acids	131.07	85.07	[M-H]-	1191-25-9	3	49359.1	63149.8	54725.6	216437	201327	186461	519303	526132	565852	345382	352406	294362	230203	270431	291554	C06103	-
95	pme0274	6-Aminocaproic acid	131.095	C6H13NO2	Organic acids	Organic acids	132.1	69.07	[M+H]+	60-32-2	2	1.38603e+06	838331	1.53357e+06	441754	498718	447738	663663	674934	613207	531470	532007	513606	869398	898041	714724	C02378	ko01100
96	Lmbn002072	2-Propylsuccinic acid*	160.074	C7H12O4	Organic acids	Organic acids	159.07	97.07	[M-H]-	618-57-5	3	20303.2	13474.9	16581.6	163203	152396	178847	301919	275470	309199	149731	175280	147682	135930	153660	172818	C16657	-
97	mws0336	Urocanic acid	138.043	C6H6N2O2	Organic acids	Organic acids	137.04	93.05	[M-H]-	104-98-3	3	151087	153126	155550	47562.6	49857.8	37975.2	64293.3	73980.7	69938.5	38373.2	63579.2	40768.8	62378.8	73534	80985.5	C00785	ko00340,ko01100
98	pme0275	4-Oxopentanoic Acid	116.047	C5H8O3	Organic acids	Organic acids	115.04	97.03	[M-H]-	123-76-2	3	3827.79	3127.16	6000.26	16146.6	19478.9	9549.23	12818.5	16727.8	17034.5	42940.6	34476.5	38655.6	13946	17740.4	14694	-	-
99	Zmdp000917	δ-Guanidinovaleric acid	159.101	C6H13N3O2	Organic acids	Organic acids	160.11	114.04	[M+H]+	462-93-1	2	52554.7	47389.1	26428.2	1.83392e+06	1.74804e+06	1.71075e+06	3.46775e+06	1.90952e+06	1.70913e+06	4.22405e+06	2.33727e+06	3.30035e+06	2.31971e+06	2.17289e+06	2.79523e+06	-	-
100	Lmgn000219	Succinic semialdehyde	102.032	C4H6O3	Organic acids	Organic acids	101.02	55.02	[M-H]-	692-29-5	3	5812.19	7411.3	4567.05	38251.1	32499.7	31585.4	38155.8	28629	46472.7	44831.4	47695.5	44431	31514.6	41950.2	38461.4	C00232	ko00250,ko00350,ko00650,ko00750,ko00760,ko01100,ko01200
101	pme2550	Cis-Aconitic acid	174.016	C6H6O6	Organic acids	Organic acids	173.01	129.02	[M-H]-	585-84-2	3	1.45857e+06	1.46721e+06	1.43861e+06	924619	1.01158e+06	960273	992493	1.07249e+06	1.08643e+06	578444	825468	683427	856177	1.10191e+06	1.14871e+06	C00417	ko00020,ko00630,ko00660,ko01100,ko01110,ko01210
102	mws0601	Pyrrole-2-carboxylic acid	111.032	C5H5NO2	Organic acids	Organic acids	110.02	66.03	[M-H]-	634-97-9	3	5246.69	2098.1	4781.06	124768	117096	115696	116740	119538	129365	58686.5	58154.2	70170.6	80904.6	72989.4	98373.8	C05942	ko00470
103	Lmtn004049	Abscisic acid	264.136	C15H20O4	Organic acids	Organic acids	263.13	204.12	[M-H]-	21293-29-8	2	9986.71	11735.3	9391.48	17432.9	15195.1	18485.3	14701.5	15105.3	13328.7	14449.1	11587.4	14900.1	11212	15946.8	15573.2	C06082	ko00906,ko01100,ko01110,ko04075
104	pmb2657	Argininosuccinic acid	290.123	C10H18N4O6	Organic acids	Organic acids	289.12	131.08	[M-H]-	2387-71-5	3	58412.6	69222	61856.2	62722	66009.7	82939.9	108975	84610.7	52247.5	133183	31466.5	136743	73027.1	100346	72419.3	C03406	ko00220,ko00250,ko01100,ko01110,ko01230
105	Lmgn000242	4,5,6-Trihydroxy-2-oxohexanoic acid	178.048	C6H10O6	Organic acids	Organic acids	177.04	113.02	[M-H]-	56742-44-0	3	10567.7	3132.23	6655.86	10569.6	7830.58	7047.52	8612.46	10177.4	5874.7	1961.2	5248.02	2115.89	8471.34	6265.03	9281.91	C01216	ko00052,ko01100
106	pme0266	Sebacic acid	202.12	C10H18O4	Organic acids	Organic acids	201.11	139.11	[M-H]-	111-20-6	1	1559.07	2372.42	701.558	10356.7	13538.6	13621.7	17817.5	15884.9	15813.4	14475.4	13804.9	12722.6	10917.2	8429.68	12559.6	C08277	-
107	mws1039	3-Aminoisobutyric acid	103.063	C4H9NO2	Organic acids	Organic acids	102.06	73.03	[M-H]-	144-90-1	3	18259.3	30137.6	24907.5	9783.47	7831.75	11753.5	10375.4	8214.52	8219.19	8143.07	7836.07	9366.29	10177.4	14523.3	10569.5	C05145	-
108	pme3186	DL-Glyceraldehyde-3-phosphate	169.998	C3H7O6P	Organic acids	Organic acids	168.99	78.96	[M-H]-	591-59-3	3	316866	346870	378265	26891.6	11503.7	28296.3	23926.4	17023.7	83953.8	14253.3	20825.6	11645.4	82523.1	113803	129792	C00661	-
109	Lmgn000224	2-Methyl-3-oxosuccinic acid	146.022	C5H6O5	Organic acids	Organic acids	145.01	57.03	[M-H]-	-	3	35420	39080.8	43203.5	9	9	9	9	9	9	2080.1	6681.83	5395.55	11897.8	15952.3	9881.96	C06030	ko00660
110	Wasn003258	Glucosyl 2-Hydroxy-4-Methylpentanoic Acid	294.132	C12H22O8	Organic acids	Organic acids	293.12	131.07	[M-H]-	-	1	1.48973e+06	1.66469e+06	2.38353e+06	3.1749e+06	3.14305e+06	3.15309e+06	3.66275e+06	3.48908e+06	3.66394e+06	2.44314e+06	2.43092e+06	2.08881e+06	2.55389e+06	2.31626e+06	3.63562e+06	-	-
111	pme1654	Jasmonic acid	210.126	C12H18O3	Organic acids	Organic acids	209.12	59.02	[M-H]-	77026-92-7	3	71656.1	64105.3	65503.8	43150.3	45232.3	60808.2	42733.6	69916.5	45221.6	66905.2	36852.8	78941.3	67688	44001.8	44667.5	C08491	ko00592,ko01100,ko01110,ko04075
112	mws0267	DL-Glyceric Acid	106.027	C3H6O4	Organic acids	Organic acids	105.02	105.02	[M-H]-	473-81-4	3	315250	260051	199173	270123	311716	303409	169270	468842	443594	231909	225586	653464	391483	247517	266679	C00258	ko00030,ko00260,ko00561,ko00630,ko01100,ko01110,ko01200
113	MW0107572	1-(2-Amino-3-methylpentanoyl)pyrrolidine-2-carboxylic acid	228.147	C11H20N2O3	Organic acids	Organic acids	229.15	70.07	[M+H]+	-	3	103199	49022.8	76326.5	5.50915e+06	5.21833e+06	6.07983e+06	1.22162e+07	1.08522e+07	1.24696e+07	5.19548e+06	5.91818e+06	6.01777e+06	1.07249e+07	1.07858e+07	5.94113e+06	-	-
114	mws0832	2-(4-Aminobutanamido)-3-(1-methyl-1H-imidazol-5-yl)propanoic acid	240.122	C10H16N4O3	Organic acids	Organic acids	241.13	170.09	[M+H]+	584-85-0	3	17830.2	7095.93	12352.4	26862.9	14512.7	56860.4	271867	233149	188243	36042.5	44206.9	65049	59841.2	47971.4	92676.9	C01262	ko00340,ko00410,ko01100
115	pme2601	3-Hydroxypropanoic acid	90.0317	C3H6O3	Organic acids	Organic acids	89.02	59.01	[M-H]-	503-66-2	3	16957.1	29895.3	40246.2	121094	138612	67764	161387	183816	97852.1	148876	239014	212785	120989	84602.6	176428	C01013	ko00240,ko00410,ko00640,ko01100,ko01200
1	HJN003	1-O-Sinapoyl-β-D-glucose	386.121	C17H22O10	Phenolic acids	Phenolic acids	385.11	223.06	[M-H]-	-	1	85700	90631.3	88986.4	177536	178422	162959	198566	207615	206661	274312	224797	270913	186236	186754	187858	C01175	ko00940,ko01110
2	NK10264324	Phloroglucinol; 1,3,5-Benzenetriol	126.032	C6H6O3	Phenolic acids	Phenolic acids	127.04	81.03	[M+H]+	108-73-6	1	63819.1	140921	51375.4	3.33808e+06	3.33907e+06	3.28048e+06	4.54368e+06	4.07297e+06	4.39491e+06	3.94947e+06	3.76323e+06	4.0271e+06	3.45581e+06	3.49523e+06	3.46146e+06	C02183	-
3	Lmyn003028	Benzyl-β-gentiobioside*	432.163	C19H28O11	Phenolic acids	Phenolic acids	431.16	269.1	[M-H]-	56775-64-5	1	526742	583600	627849	788844	796059	790482	636740	487779	547680	316327	290918	271730	581043	572819	569302	-	-
4	Ymjm000152	p-Hydroxypheny-β-D-allopyranoside	272.09	C12H16O7	Phenolic acids	Phenolic acids	271.08	108.02	[M-H]-	-	2	70207.7	75637.7	72753	100340	104085	102985	69081.2	71433.5	72563	313510	310460	295017	135869	135449	133091	-	-
5	NK10253223	2-Amino-3-methoxybenzoic acid	167.058	C8H9NO3	Phenolic acids	Phenolic acids	168.06	94.06	[M+H]+	3177-80-8	1	1.79712e+06	1.70728e+06	1.74521e+06	1.76916e+06	1.8087e+06	1.78947e+06	1.57687e+06	2.07459e+06	1.60481e+06	1.41812e+06	1.25953e+06	1.26463e+06	938662	942968	959051	C05831	ko00380
6	Zmhn001926	1-O-Salicyloyl-β-D-glucose	300.084	C13H16O8	Phenolic acids	Phenolic acids	299.077	137.025	[M-H]-	60517-74-0	1	712021	772518	773836	249202	324387	314378	286938	238718	279610	247075	139067	154420	169516	172253	168431	-	-
7	pmn001525	3,5-Digalloylshikimic acid	478.147	C23H26O11	Phenolic acids	Phenolic acids	477.14	169	[M-H]-	95753-52-9	3	39990.4	42339.2	35216.5	31925.4	25394.6	34422.8	16589.5	27124.4	23691.1	9651.49	7395.81	9001.83	26035.8	25408.8	25742.7	-	-
8	Jmwn002494	(2E)-3-[4-(β-D-glucopyranoside)-phenylacrylic]-acid	326.1	C15H18O8	Phenolic acids	Phenolic acids	325.09	119.05	[M-H]-	-	2	27158.8	38628.3	35521	68971.4	75490.8	62821.6	40288.9	37320.2	40995.4	19952.8	21902	22972.8	45018	44139.1	45197.5	-	-
9	Hmln000659	3-O-Galloyl-D-glucose*	332.074	C13H16O10	Phenolic acids	Phenolic acids	331.07	169.01	[M-H]-	-	1	41007.4	41291.3	58292.8	86048.3	107752	117293	100041	96989.4	98923.9	28520.8	85720.6	96613.2	84243.6	84751.9	82433.8	-	-
10	Lmfn000604	6-O-Galloyl-β-D-glucose*	332.074	C13H16O10	Phenolic acids	Phenolic acids	331.067	169.014	[M-H]-	13186-19-1	1	41007.4	41291.3	58292.8	86048.3	107752	117293	100041	96989.4	98923.9	28520.8	85720.6	96613.2	84243.6	84751.9	82433.8	-	-
11	Lafp003256	3,4'-Dihydroxy-3',5'-dimethoxypropiophenone	226.084	C11H14O5	Phenolic acids	Phenolic acids	227.09	181.05	[M+H]+	136196-47-9	1	9	9	9	377226	263947	245528	405963	394661	381196	617921	547117	615361	387080	397712	388352	-	-
12	MW0006086	Aspulvinone E	296.068	C17H12O5	Phenolic acids	Phenolic acids	295.06	133.03	[M-H]-	49637-60-7	3	512.46	793.592	2237.61	112599	113723	117817	149035	139114	135804	50310.6	52349.8	47304.9	75437.5	75915.9	73779.4	C02006	-
13	Zmgn004894	Methyl 4-hydroxybenzoate	152.047	C8H8O3	Phenolic acids	Phenolic acids	151.04	136.02	[M-H]-	99-76-3	1	52709.5	65944.7	53983.3	1.24137e+06	1.36065e+06	1.40572e+06	1.30647e+06	1.21898e+06	1.18147e+06	1.06477e+06	938863	927244	957045	967837	987941	-	-
14	Lmbn001981	2,5-Dihydroxybenzaldehyde	138.032	C7H6O3	Phenolic acids	Phenolic acids	137.02	93.03	[M-H]-	1194-98-5	1	377120	413838	404271	2.98246e+06	3.05761e+06	2.86796e+06	3.67645e+06	3.95498e+06	4.05692e+06	3.98516e+06	3.87648e+06	3.55539e+06	2.91288e+06	2.82839e+06	2.90636e+06	C05585	ko00350,ko01100
15	Lmmn001552	Leonuriside A	332.111	C14H20O9	Phenolic acids	Phenolic acids	331.1	169.05	[M-H]-	121748-12-7	1	780170	867506	928283	915047	994667	969454	382137	397113	389275	173915	176997	157152	536417	554628	547613	-	-
16	Yshj000011	2,6-dimethoxy-4-hydroxyphenyl-1-O-beta-D-glucopyranoside	332.111	C14H20O9	Phenolic acids	Phenolic acids	333.12	171.06	[M+H]+	-	1	318458	392874	352717	118974	101084	119786	117303	92162.6	79598.7	47409.2	57273.7	55777	99802.6	96352.5	98021.3	-	-
17	Hmqp002567	4-Hydroxycinnamic acid p-hydroxyphenethylamine	283.12	C17H17NO3	Phenolic acids	Phenolic acids	284.127	147.04	[M+H]+	-	1	1.2785e+07	1.39663e+07	1.14438e+07	3.63671e+06	3.46314e+06	3.38945e+06	1.2764e+06	1.34384e+06	1.62426e+06	824501	762667	728798	3.98082e+06	4.03179e+06	3.8899e+06	-	-
18	MWS3149	3-Methoxybenzoic acid	152.047	C8H8O3	Phenolic acids	Phenolic acids	151.041	107.052	[M-H]-	586-38-9	3	8019.33	6085.16	7070.49	144597	153560	151076	160181	141835	170121	157527	132118	118743	100615	100202	103648	-	-
19	pme0422	Isoferulic Acid*	194.058	C10H10O4	Phenolic acids	Phenolic acids	193.058	134	[M-H]-	25522-33-2	1	181276	199639	182260	4.29197e+06	4.14776e+06	4.80304e+06	3.35868e+06	3.6729e+06	3.72165e+06	1.02111e+06	994700	920291	2.3131e+06	2.35687e+06	2.40626e+06	C10470	-
20	pme1292	Homogentisic acid	168.042	C8H8O4	Phenolic acids	Phenolic acids	167.03	123.05	[M-H]-	451-13-8	3	352542	385732	295550	810536	807217	766099	718965	750427	780853	946088	863720	878724	644776	654909	671684	C00544	ko00130,ko00350,ko01100,ko01240
21	Lmxp001668	2-Methoxy-4-ethenylphenol	150.068	C9H10O2	Phenolic acids	Phenolic acids	151.08	91.05	[M+H]+	7786-61-0	1	1.03638e+06	1.02336e+06	1.02496e+06	796904	803447	804203	739027	748886	737637	488011	432160	420110	693927	665790	679573	C17883	-
22	mws0028	Vanillic acid	168.042	C8H8O4	Phenolic acids	Phenolic acids	167.03	108.02	[M-H]-	121-34-6	1	53078.5	72874.8	38953.8	1.12058e+06	1.06892e+06	1.08848e+06	1.47945e+06	1.5353e+06	1.5284e+06	1.53753e+06	1.52388e+06	1.41897e+06	1.083e+06	1.10538e+06	1.12917e+06	C06672	-
23	MWSmce675	Arbutin	272.09	C12H16O7	Phenolic acids	Phenolic acids	271.08	108.02	[M-H]-	497-76-7	2	82966.5	69954.3	78039.3	103427	103250	105515	85410.8	70220.1	73143	295670	313307	314365	137793	143376	142304	C06186	ko00010
24	MWSHC2022	Glucosyringic acid	361.113	C15H20O10	Phenolic acids	Phenolic acids	359.1	197.05	[M-H]-	33228-65-8	1	9.79333e+06	1.08496e+07	10261990	1.54342e+07	1.47798e+07	1.61575e+07	9.81251e+06	9.76578e+06	9.97715e+06	4.98396e+06	4.80627e+06	4.79466e+06	9.69014e+06	9.94142e+06	1.0125e+07	-	-
25	mws1350	Syringaldehyde; 4-Hydroxy-3,5-Dimethoxybenzaldehyde	182.058	C9H10O4	Phenolic acids	Phenolic acids	181.05	151	[M-H]-	134-96-3	1	285665	281785	300073	3.45777e+06	3.3627e+06	3.21028e+06	4.49825e+06	4.70918e+06	5.03468e+06	3.25402e+06	2.99976e+06	3.06397e+06	3.01779e+06	3.07565e+06	2.94073e+06	-	-
26	pme3443	Sinapinaldehyde	208.074	C11H12O4	Phenolic acids	Phenolic acids	207.07	192.04	[M-H]-	4206-58-0	1	144105	164885	181345	1.49074e+06	1.40148e+06	1.51951e+06	1.42483e+06	1.34033e+06	1.4522e+06	557467	525230	503151	906316	897307	938264	C05610	ko00940,ko01100,ko01110
27	pmf0440	4-MethoxycinnaMaldehyde	162.068	C10H10O2	Phenolic acids	Phenolic acids	163.08	91.05	[M+H]+	1963-36-6	3	1.04226e+06	1.03619e+06	1.07748e+06	882866	941647	890491	933802	937419	876039	925072	938646	965301	963973	966017	925634	C10475	-
28	pmb0069	Benzamide	121.053	C7H7NO	Phenolic acids	Phenolic acids	122.06	105.03	[M+H]+	55-21-0	3	364593	391590	452286	117504	108952	114980	96702.3	111830	84575.4	79059.6	59766.8	67033.3	155766	151627	148467	C09815	-
29	Lmdn009099	Coniferyl ferulate	356.126	C20H20O6	Phenolic acids	Phenolic acids	355.12	193.05	[M-H]-	63644-62-2	2	3627.16	5183.04	1069.85	556181	572086	557634	590445	622063	447159	416673	363951	385355	358348	365719	348428	C17855	-
30	mws0458	Vanillin; 4-Hydroxy-3-Methoxybenzaldehyde	152.047	C8H8O3	Phenolic acids	Phenolic acids	151.04	136.02	[M-H]-	121-33-5	1	284976	279386	217941	7.77918e+06	8.04652e+06	7.92823e+06	7.24032e+06	6.83517e+06	7.45712e+06	5.78962e+06	5.86771e+06	5.62907e+06	5.26344e+06	5.53332e+06	5.39213e+06	C00755	ko00996,ko01100,ko01110
31	mws0749	4-Hydroxybenzoic acid	138.032	C7H6O3	Phenolic acids	Phenolic acids	137.02	93.03	[M-H]-	99-96-7	1	445389	661907	407018	4.7552e+06	4.9554e+06	4.95319e+06	5.9638e+06	6422202	6.05386e+06	6.49859e+06	5.73992e+06	5.66828e+06	4.47786e+06	4.603e+06	4.37317e+06	C00156	ko00130,ko00790,ko01100,ko01110,ko01240
32	mws0628	4-Hydroxybenzaldehyde	122.037	C7H6O2	Phenolic acids	Phenolic acids	121.03	92.03	[M-H]-	123-08-0	1	492426	580772	483891	2.24196e+07	2.24743e+07	2.15056e+07	1.98893e+07	1.88963e+07	2.07078e+07	2.44134e+07	2.32627e+07	2.27733e+07	1.70061e+07	1.78988e+07	1.73982e+07	C00633	ko01100
33	pmb2871	1-O-Gentisoyl-β-D-glucoside	316.079	C13H16O9	Phenolic acids	Phenolic acids	315.072	153.019	[M-H]-	23445-11-6	1	2.59883e+06	3.03439e+06	3.09286e+06	5.28539e+06	5.31232e+06	5.67357e+06	3.63963e+06	3.81956e+06	3.98447e+06	3.55703e+06	3.93202e+06	3.76738e+06	3.77403e+06	3.93077e+06	3.9788e+06	-	-
34	MEDL01869	Methylgingerol	308.199	C18H28O4	Phenolic acids	Phenolic acids	307.19	191.14	[M-H]-	-	3	2789.22	4328.76	3787.28	20123	17390	18283.3	23343.8	24061.5	24185.9	12287.7	11316.1	12008.6	14820	14947.9	14191.4	-	-
35	Hmln007772	Nordihydrocapsiate	294.183	C17H26O4	Phenolic acids	Phenolic acids	293.18	221.16	[M-H]-	220012-53-3	2	2.2243e+06	2.27334e+06	2.39613e+06	2.43885e+06	2.54405e+06	2.37132e+06	2.52154e+06	2.81836e+06	2.91719e+06	2.57236e+06	2.43409e+06	2.77813e+06	1.50421e+06	1.51077e+06	1.58163e+06	-	-
36	Lmtn002324	Benzyl-(2''-O-glucosyl)glucoside*	432.163	C19H28O11	Phenolic acids	Phenolic acids	431.15	269.1	[M-H]-	-	1	559888	539562	552165	866826	771205	936402	562676	571578	582621	312417	262246	248363	558637	535747	529405	C17564	-
37	Lmrn003000	2-Hydroxy-3-phenylpropanoic acid	166.063	C9H10O3	Phenolic acids	Phenolic acids	165.06	103.06	[M-H]-	7326-19-4	1	7543.81	2452.67	2042.02	45860.9	42088.6	42124.1	436180	465676	479715	8.88772e+06	8.89692e+06	8.13806e+06	2.31034e+06	2.4405e+06	2.41648e+06	C05607	ko00360,ko00960,ko01100,ko01110
38	MWSmce466	4-Hydroxyacetophenone	136.052	C8H8O2	Phenolic acids	Phenolic acids	135.05	92.03	[M-H]-	99-93-4	1	103918	107044	116214	1.3212e+06	1.31912e+06	1.36063e+06	1.58251e+06	1.57027e+06	1.53998e+06	1.35806e+06	1.32976e+06	1.29507e+06	1.15101e+06	1.08735e+06	1.14307e+06	C10700	ko01100
39	mws0025	Pyrogallol	126.032	C6H6O3	Phenolic acids	Phenolic acids	125.02	79.02	[M-H]-	87-66-1	3	3606.48	2211.31	3167.45	91826.2	85152.6	75964.3	102169	88467	107538	65469	68747.7	65893.8	68034.3	71559.8	67657.3	C01108	-
40	Hmmn002544	Ferulic acid-4-O-glucoside	356.111	C16H20O9	Phenolic acids	Phenolic acids	355.1	193.05	[M-H]-	117405-51-3	1	159064	153790	180098	148714	219159	269657	172056	138110	132113	81603.5	89546.3	69125.1	235449	250193	247332	-	-
41	pme2598	3,4-Dihydroxybenzeneacetic acid	168.042	C8H8O4	Phenolic acids	Phenolic acids	167.03	123.05	[M-H]-	102-32-9	3	220636	324926	258552	689202	715470	664021	646744	646127	667433	787151	285629	807660	618068	615596	652882	C01161	ko00350,ko01100
42	Lmbn005172	2,6-Dimethoxybenzaldehyde	166.063	C9H10O3	Phenolic acids	Phenolic acids	165.06	119.05	[M-H]-	3392-97-0	1	7208.4	2038.3	2865.05	184313	165008	174629	551013	560982	622716	7.24846e+06	7.17485e+06	6.63271e+06	1.995e+06	2.10448e+06	1.97714e+06	-	-
43	MWSmce355	Methyl Syringate	212.069	C10H12O5	Phenolic acids	Phenolic acids	211.06	181.01	[M-H]-	884-35-5	3	5004.09	7997.07	4776.66	104268	106762	105597	192581	174265	201672	127130	120434	112975	102462	106884	99889.2	-	-
44	mws0027	Syringic acid	198.053	C9H10O5	Phenolic acids	Phenolic acids	197.05	123.01	[M-H]-	530-57-4	1	120231	103551	104064	2.20419e+06	2.21964e+06	2.24648e+06	3.55579e+06	3.45079e+06	3.64228e+06	3.5993e+06	3.52949e+06	3.58372e+06	2.31342e+06	2.35447e+06	2.47513e+06	C10833	-
45	pme0241	Benzoic acid	122.037	C7H6O2	Phenolic acids	Phenolic acids	123.04	79.05	[M+H]+	65-85-0	3	15608.9	37073.2	37047.8	37307.6	44338.3	30586	51341.6	63309.2	31659.7	76803.6	45644.1	67102.8	43282.9	46547.6	44430.2	C00180	ko00996,ko01100,ko01110
46	Lmyn000160	Mucic acid Dimethyl Ester	238.069	C8H14O8	Phenolic acids	Phenolic acids	237.06	87.01	[M-H]-	-	1	462014	510761	542514	108567	102083	154234	120793	128719	112386	201581	193264	203150	195797	210847	202063	-	-
47	Hmgn001653	Protocatechualdehyde	138.032	C7H6O3	Phenolic acids	Phenolic acids	137.02	93.04	[M-H]-	139-85-5	1	297540	276451	278617	2.06864e+06	2.17491e+06	2.35931e+06	2.78734e+06	2.77553e+06	3.21727e+06	2.86604e+06	2.86681e+06	2.58513e+06	1.99023e+06	2.03839e+06	2.1407e+06	C16700	ko00950
48	Jmwn002117	2-(3,4-dihydroxyphenyl)ethanediol 1-O-β-D-glucopyranoside	332.111	C14H20O9	Phenolic acids	Phenolic acids	331.1	153.02	[M-H]-	-	1	798075	860654	860808	1.04162e+06	1.08774e+06	1.13534e+06	824154	756647	794476	363713	382004	371544	669550	717781	711623	-	-
49	mws2108	Cryptochlorogenic acid (4-O-Caffeoylquinic acid)*	354.095	C16H18O9	Phenolic acids	Phenolic acids	353.09	191.06	[M-H]-	905-99-7	1	23213.9	27599.1	11124.7	33110	57489.5	38187.7	38683	35169.4	54000.9	149543	233992	171140	99315	104578	97040	-	-
50	mws0180	2,5-Dihydroxybenzoic acid; Gentisic Acid*	154.027	C7H6O4	Phenolic acids	Phenolic acids	153.02	109.03	[M-H]-	490-79-9	3	12968.9	60977.4	55247.6	371818	381474	389548	781486	762586	816379	870681	876958	810397	491570	494574	527120	C00628	ko00350,ko01100
51	mws1358	Pyrocatechol	110.037	C6H6O2	Phenolic acids	Phenolic acids	109.03	81.03	[M-H]-	120-80-9	3	5442.72	4118.06	6355.75	98079.1	86546.4	85783.9	123420	135042	115486	262509	301831	273681	116774	115594	124175	C00090	ko01100
52	MWSmce248	3-Hydroxycinnamic Acid*	164.047	C9H8O3	Phenolic acids	Phenolic acids	163.045	119.054	[M-H]-	14755-02-3	1	2.1772e+07	2.13425e+07	2.10961e+07	8.28505e+06	9.58182e+06	1.03238e+07	3.76253e+06	4.02814e+06	4.00466e+06	9	9	9	8.56937e+06	8.86063e+06	9.27763e+06	C12621	ko00360,ko01100
53	mws0885	2,4-Dihydroxybenzoic acid*	154.027	C7H6O4	Phenolic acids	Phenolic acids	153.02	109.03	[M-H]-	89-86-1	3	68020.3	156738	228251	1.05015e+06	1.07141e+06	1.03723e+06	1.99228e+06	2.00703e+06	2.27128e+06	2.05643e+06	2.37982e+06	1.95624e+06	1.23634e+06	1.24158e+06	1.3274e+06	-	-
54	mws0014	Ferulic acid*	194.058	C10H10O4	Phenolic acids	Phenolic acids	193.05	134.04	[M-H]-	537-98-4	1	239103	254567	274437	7.54121e+06	7.76788e+06	7.30483e+06	5.83395e+06	5.76911e+06	5.9976e+06	1.59705e+06	1.71166e+06	1.59582e+06	4.00491e+06	3.824e+06	3.68858e+06	C01494	ko00940,ko01100,ko01110
55	Lmmn000774	Dihydrocaffeoylglucose	344.111	C15H20O9	Phenolic acids	Phenolic acids	343.1	181.05	[M-H]-	-	3	203470	254170	229394	267848	260848	312131	269121	245049	256550	133187	123940	114202	203703	216544	220813	-	-
56	Hmqn000843	Tachioside*	302.1	C13H18O8	Phenolic acids	Phenolic acids	301.09	123.01	[M-H]-	109194-60-7	1	496722	557638	597022	662819	757290	779690	599940	607742	592072	284788	302884	287959	656728	668708	710690	-	-
57	Zbdn001947	Isotachioside*	302.1	C13H18O8	Phenolic acids	Phenolic acids	301.09	123.01	[M-H]-	31427-08-4	1	496722	557638	597022	662819	757290	779690	599940	607742	592072	284788	302884	287959	656728	668708	710690	-	-
58	pme3083	2-(Formylamino)benzoic acid	165.043	C8H7NO3	Phenolic acids	Phenolic acids	164.04	120.05	[M-H]-	3342-77-6	3	45520.1	70346.8	141379	4.67465e+06	4.56039e+06	4.91124e+06	4.22078e+06	4.09036e+06	4.73228e+06	1.684e+06	1.66482e+06	1.51234e+06	2.57308e+06	2.75885e+06	2.78218e+06	C05653	ko00380,ko01100
59	pme2828	4-Nitrophenol	139.027	C6H5NO3	Phenolic acids	Phenolic acids	140.03	98.96	[M+H]+	100-02-7	3	2.89618e+07	30756410	2.97106e+07	3.74822e+07	3.51704e+07	3.87436e+07	3.52527e+07	3.39626e+07	3.46194e+07	5.431e+07	5.59749e+07	5.57915e+07	3.68372e+07	3.95792e+07	3.67169e+07	C00870	-
60	mws0639	2,3-Dihydroxybenzoic Acid*	154.027	C7H6O4	Phenolic acids	Phenolic acids	153.019	109.029	[M-H]-	303-38-8	3	114100	136926	108020	906955	819148	854273	1.64808e+06	1.5877e+06	1.78553e+06	1.99199e+06	1.88846e+06	1.8604e+06	1.03606e+06	1.12201e+06	1.04944e+06	C00196	ko01110
61	pmn001671	Furanofructosyl-α-D-(6-mustard acyl)glucoside	548.174	C23H32O15	Phenolic acids	Phenolic acids	547.17	223.1	[M-H]-	-	3	5571.76	5090.55	8197.24	57122.9	57450.3	57787.9	22495	22557.8	23931.4	100954	97268.3	84738.4	52131.9	49690	47757.9	-	-
62	Lmmn001294	Koaburaside	332.111	C14H20O9	Phenolic acids	Phenolic acids	331.1	153.02	[M-H]-	41653-73-0	1	737554	782240	864241	1.05455e+06	1.09723e+06	1.08624e+06	779636	759957	790246	385740	363971	339289	637968	667396	698206	-	-
63	mws0178	Chlorogenic acid (3-O-Caffeoylquinic acid)*	354.095	C16H18O9	Phenolic acids	Phenolic acids	353.09	191.06	[M-H]-	327-97-9	1	25474.4	22854.2	10653	33445.7	22318.6	31456.1	72514	62016.5	43915.2	241260	223499	241977	84743.4	92771.9	89426.6	C00852	ko00940,ko00941,ko00945,ko01110
64	Zmhn002334	6-O-Feruloyl-β-D-glucose	356.111	C16H20O9	Phenolic acids	Phenolic acids	355.1	193.05	[M-H]-	137887-25-3	1	222416	53313.8	54189.6	232177	260421	237982	254074	280942	286196	220183	188185	221861	214087	208560	228218	-	-
65	mws2212	Caffeic acid	180.042	C9H8O4	Phenolic acids	Phenolic acids	179.03	135.05	[M-H]-	331-39-5	1	35137	33027.3	25366.9	375938	341851	377541	462390	434987	453683	271454	274368	241381	281534	258284	261041	C01197	ko00940,ko01100,ko01110
66	pmn001367	Protocatechuic acid-4-O-glucoside	316.079	C13H16O9	Phenolic acids	Phenolic acids	315.07	153.02	[M-H]-	-	1	4.05888e+06	4.38501e+06	4.30151e+06	6.09606e+06	6.32112e+06	6.48173e+06	4.29371e+06	4.43134e+06	4.64439e+06	3.67777e+06	3.46575e+06	5.95316e+06	4.99872e+06	4.57361e+06	4.62863e+06	-	-
67	pmn001690	3-Hydroxy-4-isopropylbenzylalcohol-3-O-glucoside	328.152	C16H24O7	Phenolic acids	Phenolic acids	327.14	165.09	[M-H]-	-	3	136516	148356	159662	248864	221715	214395	234468	232412	229343	110410	99957.5	76850.4	161782	164108	177125	-	-
68	MWS1875	2-Naphthol*	144.058	C10H8O	Phenolic acids	Phenolic acids	143.05	115.05	[M-H]-	135-19-3	3	14590.2	10102.2	11817.6	32987	35653.5	30608.8	32154.8	33144.8	35753.6	12074.5	12692.2	12273.4	23864.2	22062	24211.6	C11713	-
69	MA10002917	2,4-Dinitrophenol	184.012	C6H4N2O5	Phenolic acids	Phenolic acids	183	109.02	[M-H]-	51-28-5	1	493429	483931	476233	526414	523965	531659	514611	508726	521575	537682	545798	547107	488822	487813	533969	C02496	-
70	Hmtn001302	Glucosyloxybenzoic acid	300.084	C13H16O8	Phenolic acids	Phenolic acids	299.08	137.02	[M-H]-	-	1	956924	960166	983437	254139	243354	329474	253682	293097	317009	163934	177491	171662	181304	201205	187944	-	-
71	mws0183	3,4-Dihydroxybenzoic acid (Protocatechuic acid)*	154.027	C7H6O4	Phenolic acids	Phenolic acids	153.02	109.03	[M-H]-	99-50-3	3	142605	133606	154340	1.04821e+06	1.08384e+06	1.018e+06	2.03807e+06	1.95587e+06	2.0055e+06	2.33019e+06	2.30501e+06	2.27625e+06	1.30584e+06	1.44195e+06	1.33034e+06	C00230	ko01100,ko01110
72	Zmhn002227	4-O-Glucosyl-sinapate	386.121	C17H22O10	Phenolic acids	Phenolic acids	385.11	223.06	[M-H]-	-	1	643021	713480	674714	347944	294798	355208	168351	181276	199092	71435.4	70345.1	67731.3	255955	275417	284338	C02919	-
73	Lmbn002648	α-Hydroxycinnamic Acid*	164.047	C9H8O3	Phenolic acids	Phenolic acids	163.04	119.05	[M-H]-	5801-57-0	1	9	9	9	1.9556e+07	1.84812e+07	1.90342e+07	1.68225e+07	1.83435e+07	1.94793e+07	1.20651e+07	1.12513e+07	6.33814e+06	1.01653e+07	1.01788e+07	1.11894e+07	C02763	ko00360,ko01100
74	pmb3061	5-O-p-Coumaroylquinic acid O-glucoside	500.153	C22H28O13	Phenolic acids	Phenolic acids	499.15	163.1	[M-H]-	-	3	27145.2	21261.8	24196.4	49775	45470.3	44870.6	39498.7	41563.6	42242.2	32837.8	17599.5	15000.5	29174.4	31181.5	32681.8	-	-
75	pmb1587	4-Hydroxy-3,5-diisopropylbenzaldehyde	206.131	C13H18O2	Phenolic acids	Phenolic acids	207.14	165.09	[M+H]+	10537-86-7	3	72795.4	74552.7	81794	59377.7	34585.8	56572.3	44491.1	46001.1	47495.5	68338.8	74694.8	60399.5	66336.7	60660.4	67733.6	-	-
76	pmb3068	1-O-p-Coumaroylquinic acid	338.1	C16H18O8	Phenolic acids	Phenolic acids	337.09	163.04	[M-H]-	-	1	127245	131345	126973	126640	405739	123131	303705	100734	159921	160767	157609	144398	148469	132674	144341	-	-
77	MWS1848	Phenyl acetate	136.052	C8H8O2	Phenolic acids	Phenolic acids	135.05	92.03	[M-H]-	122-79-2	1	82093.1	72017.7	81545.7	877642	975809	901972	1.12679e+06	1.02938e+06	1.18114e+06	882862	991277	874171	834770	743989	801054	C00548	-
78	MW0114092	cis-coumarinic acid-beta-D-glucoside	326.1	C15H18O8	Phenolic acids	Phenolic acids	325.1	163.04	[M-H]-	2446-60-8	3	6.24893e+06	6.89621e+06	7.02344e+06	2.54469e+06	2.75112e+06	2.6749e+06	660186	595178	595515	31754.4	28728.5	22446.9	2.24563e+06	2.27423e+06	2.5048e+06	C05839	ko00999,ko01110
79	Lmbn004790	Methyl 3-(3-hydroxy-4-methoxyphenyl)propanoate	210.089	C11H14O4	Phenolic acids	Phenolic acids	209.08	179.03	[M-H]-	129150-61-4	3	32492.9	20380.2	43476.1	62811	72115.2	47510.7	39431.4	65368.2	43148.5	25840.6	21405.9	23822.7	49444.2	43813	46243.8	-	-
80	Lakn003294	2-β-D-Glucopyranosyloxy-5-hydroxyphenylacetic acidmethylester	344.111	C15H20O9	Phenolic acids	Phenolic acids	343.1	181.05	[M-H]-	-	1	107846	115348	96920.4	189842	171558	176289	260043	263183	280501	503078	532307	527989	273329	297738	308069	-	-
81	Hmhn003067	Phenylpropionic acid-O-β-D-glucopyranoside	326.1	C15H18O8	Phenolic acids	Phenolic acids	325.09	119.05	[M-H]-	-	1	1.28105e+06	1.26952e+06	1.42424e+06	491613	504013	451609	108268	110244	119150	9	9	9	423120	459362	478318	-	-
82	Hmhn003518	4-O-β-D-glucopyranosylferulic acid	356.111	C16H20O9	Phenolic acids	Phenolic acids	355.104	175.04	[M-H]-	-	3	294862	326802	292851	54538.2	78332.8	72546.8	37120.4	26409.5	22250.6	25336.1	33086.6	45728.8	83281.1	84033	74997	-	-
83	Hmtn001120	5-(2-Hydroxyethyl)-2-O-glucosylphenol	316.116	C14H20O8	Phenolic acids	Phenolic acids	315.11	153.06	[M-H]-	-	1	4.42855e+06	4.18947e+06	4.75507e+06	6.98211e+06	6.47563e+06	7.12408e+06	4.95774e+06	4.59852e+06	5.09187e+06	2.83531e+06	6.26543e+06	2.80531e+06	5.10889e+06	5.63495e+06	5.75592e+06	-	-
84	MA10107783	3-[(1-Carboxyvinyl)oxy]benzoic acid	208.037	C10H8O5	Phenolic acids	Phenolic acids	207.03	119.05	[M-H]-	16929-37-6	3	8064.51	1467.16	3661.83	81144.1	85484.5	78366.7	99817.8	118222	121719	81165.4	64772.8	72941.9	56316.4	59898.7	63882.5	C20772	ko00130,ko01100,ko01110,ko01240
85	pmn001421	3-O-p-Coumaroylquinic acid*	338.1	C16H18O8	Phenolic acids	Phenolic acids	337.09	191.06	[M-H]-	87099-71-6	1	12181.7	8000.33	8333.05	237807	192960	214978	141269	184455	169360	221360	179718	190414	136784	153844	140069	-	-
86	Zblp002839	3-(3-Hydroxyphenyl)-propionic acid	166.063	C9H10O3	Phenolic acids	Phenolic acids	167.07	123.05	[M+H]+	621-54-5	2	380936	426097	413112	434294	354723	403540	405293	339640	403859	306064	360504	362950	370013	364734	327123	C11457	ko00360,ko01100
87	Lmyp003371	3,5-Dihydroxytoluene	124.052	C7H8O2	Phenolic acids	Phenolic acids	125.06	110.04	[M+H]+	504-15-4	3	277367	302801	303464	28478.7	36064.9	26786.5	21890	47057	25048.6	7415.65	32487.1	29155.9	69993.7	76847.3	67768.4	C00727	-
88	MWS2066	1-Naphthol*	144.058	C10H8O	Phenolic acids	Phenolic acids	143.05	115.06	[M-H]-	90-15-3	3	13317.4	12812.1	13789.8	35558.4	31722.9	39199.2	39658.4	37701.3	36997.9	14657.5	12513.2	14638.6	21799.8	22151.9	19565.1	C11714	-
89	MWS1852	4-Methoxybenzaldehyde	136.052	C8H8O2	Phenolic acids	Phenolic acids	137.06	94.04	[M+H]+	123-11-5	3	231092	253106	273468	108849	62252.3	74549	59788.9	66205	93052.6	49654.2	41197.4	43772.8	191601	196630	172859	C10761	-
90	MWSmce501	Protocatechuic Acid Methyl Ester	168.042	C8H8O4	Phenolic acids	Phenolic acids	167.04	108.02	[M-H]-	2150-43-8	3	22429.4	11099.1	11621.3	98510.6	82601.3	99685.3	116990	113812	113008	92049.5	89301.6	103307	73102.6	73481.7	82223.7	-	-
91	Lakn001671	2-β-D-Glucopyranosyloxy-5-hydroxy-phenylacetic acid	330.095	C14H18O9	Phenolic acids	Phenolic acids	329.09	123.05	[M-H]-	-	2	1.62782e+06	1.53683e+06	1.75421e+06	712791	1.20894e+06	1.04811e+06	877390	1.32163e+06	1.34196e+06	614383	550282	243053	977426	1.11175e+06	1.09758e+06	-	-
92	mws0444	3-Aminosalicylic acid	153.043	C7H7NO3	Phenolic acids	Phenolic acids	152.04	108.05	[M-H]-	570-23-0	3	4076.15	6111.72	3943.62	205376	216112	215427	359253	379004	401691	333414	327512	319192	209402	240034	219388	-	-
93	MWS5185	2',4'-Dihydroxyacetophenone*	152.047	C8H8O3	Phenolic acids	Phenolic acids	151.04	109.029	[M-H]-	89-84-9	3	5043.13	3761.82	1841.42	31095.9	33888.6	37482.7	34676.4	34095.7	32884.4	32712.8	29342.2	30537.9	22736.2	20344.7	23323.1	C03663	-
94	Lmln010063	2,6-Di-tert-butylphenol*	206.167	C14H22O	Phenolic acids	Phenolic acids	205.16	189.13	[M-H]-	128-39-2	1	370133	389867	359968	342003	290816	292607	333381	316797	296481	284926	343143	320778	287990	267862	309801	-	-
95	Lmmn001643	2-Hydroxycinnamic acid*	164.047	C9H8O3	Phenolic acids	Phenolic acids	163.04	119.05	[M-H]-	583-17-5	1	9	9	9	2e+07	1.76704e+07	2.20677e+07	1.62542e+07	1.6543e+07	1.91671e+07	6.65415e+06	6.49645e+06	6.4181e+06	1.01057e+07	1.14844e+07	1.15216e+07	C01772	ko00360,ko00999,ko01100,ko01110
96	Jmwn002620	Vanillic Acid-4-O-Glucuronide	342.095	C15H18O9	Phenolic acids	Phenolic acids	341.09	161.02	[M-H]-	-	2	770030	757125	846991	361898	378604	371476	113543	110901	126424	54599.2	111566	64545.3	295031	281641	325401	-	-
97	pmb3066	5-O-p-Coumaroylshikimic acid O-glucoside	482.142	C22H26O12	Phenolic acids	Phenolic acids	481.14	319.2	[M-H]-	-	2	49716.8	49370.5	47587.7	26558.9	40606.6	36817.8	28205.2	33004.6	20854.6	30683.2	35373.2	30615.7	34606.8	29896.8	31548.2	-	-
98	MWSslk084	4-Butylresorcinol	166.099	C10H14O2	Phenolic acids	Phenolic acids	165.09	122.04	[M-H]-	18979-61-8	2	38480.6	140672	28570.4	244487	300913	300691	109368	118462	102923	47201.3	56936.5	44806.5	132120	121173	113754	-	-
99	MWS5206	4-Hydroxyphenyllactic Acid	182.058	C9H10O4	Phenolic acids	Phenolic acids	181.05	135.04	[M-H]-	306-23-0	1	2373.99	9474.37	648.857	35511.3	33632.3	39049.4	318567	321214	310399	1.85552e+06	1.66628e+06	1.76196e+06	511797	588312	524176	C03672	-
100	Lazn002744	C-Veratroylglycol	212.069	C10H12O5	Phenolic acids	Phenolic acids	211.06	148.02	[M-H]-	168293-10-5	1	5474.47	7293.39	4936.77	148062	135755	110329	158432	174836	165513	89400.3	75207	76313	99661.9	110079	116161	-	-
101	MWSHC20168	Methyl cumalate	154.027	C7H6O4	Phenolic acids	Phenolic acids	153.02	109.03	[M-H]-	6018-41-3	2	25139.4	42576.7	33156.9	368086	355019	394694	748113	794031	757601	847020	898057	886154	500858	467967	545632	-	-
102	MWSmce283	4'-Hydroxypropiophenone	150.068	C9H10O2	Phenolic acids	Phenolic acids	149.07	92.03	[M-H]-	70-70-2	3	31439.9	19717	20688.8	70540.4	80179.9	79328.6	87104.6	86516.9	95825.1	98923.5	87177.5	88074.7	67709.9	67726.4	77307.3	C13342	-
103	Zmln000899	Syringaldehyde-4-O-glucoside	344.111	C15H20O9	Phenolic acids	Phenolic acids	343.11	181.05	[M-H]-	-	1	214161	196391	207293	259666	255065	257463	221668	234052	235246	112753	97943.6	106672	189804	221693	202415	-	-
104	Lmyn002788	Methyl gallate	184.037	C8H8O5	Phenolic acids	Phenolic acids	183.03	124.02	[M-H]-	99-24-1	3	4733.95	7218.34	4822.89	116478	126890	125195	248610	283731	285110	235300	222090	191768	149449	160607	175788	-	-
105	pmb3074	5-O-p-Coumaroylquinic acid*	338.1	C16H18O8	Phenolic acids	Phenolic acids	337.09	191.06	[M-H]-	1899-30-5	1	77083.5	98037.6	84526.8	211616	222392	233019	204895	176792	205586	256906	243695	206993	155376	180265	179109	C12208	ko00940,ko00941,ko00945,ko01110
106	Cmbn003996	Regaloside G	430.147	C19H26O11	Phenolic acids	Phenolic acids	429.14	193.05	[M-H]-	120601-64-1	2	21587.3	21590.7	29889	68315.6	56609.2	54782.2	113680	109186	110340	93727.7	95513.9	88233.3	74142.9	63543.1	65566.8	-	-
107	MWSmce363	2,5-Dihydroxyacetophenone	152.047	C8H8O3	Phenolic acids	Phenolic acids	151.04	108.02	[M-H]-	490-78-8	2	7515.52	17459.3	11603.7	89527.6	78901.8	76423.6	63312.9	78525.2	90768.8	77079.5	78141.7	70314.7	55909.7	49947.6	47544.4	-	-
108	Lakn002075	4-Hydroxybenzoic acid glucosyl xyloside	432.127	C18H24O12	Phenolic acids	Phenolic acids	431.12	137.02	[M-H]-	-	1	2247.52	7420.06	2498.16	12550.9	7094.79	6108.98	9779.53	6699.1	12837.4	469263	465629	454505	132994	145251	157567	-	-
109	Ymjm000144	2,3,4,5-Trihydroxybutyl 6-O-(E)-caffeoyl-β-D-glucopyranoside	490.169	C21H30O13	Phenolic acids	Phenolic acids	489.161	267.085	[M-H]-	-	3	32647	32664.8	30802.4	21311.7	34951.1	16600.9	31608.4	22076.4	27579.9	7716.68	9056.55	8214.83	27186.3	27552.4	31640.8	-	-
110	MWSmce329	Antiarol; 3,4,5-Trimethoxyphenol	184.074	C9H12O4	Phenolic acids	Phenolic acids	185.08	125.06	[M+H]+	642-71-7	3	14603.6	13340	10023	53315.8	21836.8	18889.5	34071.9	51977.4	40251.1	42500.2	38062.2	49193.5	39450.4	41410.8	46718.4	C10765	-
111	MWSmce040	Isovanillin	152.047	C8H8O3	Phenolic acids	Phenolic acids	153.05	65.04	[M+H]+	621-59-0	1	91056	100725	66033	2.07115e+06	1.93141e+06	1.9407e+06	1.61366e+06	1.73438e+06	1.58189e+06	1.52721e+06	1.44946e+06	1.5216e+06	1.70831e+06	1.43634e+06	1.5256e+06	-	-
112	MW0103150	Xanthorrhizol	218.167	C15H22O	Phenolic acids	Phenolic acids	217.16	133.07	[M-H]-	30199-26-9	3	42268.5	49136.6	54609.1	36036.6	30214.8	36656.1	37140	34302.6	26623.4	3561.53	2140.15	2596.38	23736.3	26473.1	22226	-	-
113	Lman002731	Grevilloside F	342.095	C15H18O9	Phenolic acids	Phenolic acids	341.09	135.04	[M-H]-	1094004-50-8	1	188329	210568	195898	146663	126790	131837	125697	121686	122554	74623.8	68551.2	64925.3	111049	130455	113502	-	-
114	Lmsn003409	1-O-Galloyl-6-O-p-Coumaroyl-β-D-glucose	478.111	C22H22O12	Phenolic acids	Phenolic acids	477.1	169.01	[M-H]-	-	3	79579.3	76837.7	90355.1	53461.4	66417.5	63595.4	44710.4	31530.8	38485.3	18939.7	16979	11147.2	61227.3	51197.4	57918.3	-	-
115	pme1816	Neochlorogenic acid (5-O-Caffeoylquinic acid)*	354.095	C16H18O9	Phenolic acids	Phenolic acids	353.09	191.06	[M-H]-	906-33-2	1	10539.4	16122.2	24347.8	37316.9	49513.7	47449.8	72387.4	74304.1	65548.6	292690	285720	277010	93747.6	112089	99579.2	C17147	-
116	Lmgn001670	Salicylic acid	138.032	C7H6O3	Phenolic acids	Phenolic acids	137.03	108.02	[M-H]-	69-72-7	1	50693.8	94144.3	53915.3	583317	534774	522066	737060	733364	734212	933161	965108	987109	506714	557117	610219	C00805	ko00996,ko01100,ko01110,ko04075
117	Lmbn001930	2-Hydroxybenzaldehyde (Salicylaldehyde)	122.037	C7H6O2	Phenolic acids	Phenolic acids	121.03	77.04	[M-H]-	90-02-8	3	18584.5	13237.8	4214.11	51502.5	54293.3	60990.1	87559.8	86015.4	96135.9	53219	43958.2	56302.6	44288.8	48054.5	53256.7	C06202	ko01100
118	ML10179289	2-Phenylethanol	122.073	C8H10O	Phenolic acids	Phenolic acids	105.07	77.04	[M-H2O+H]+	60-12-8	1	3.1904e+06	3.08784e+06	2.98879e+06	1.09993e+06	934075	1.00783e+06	859022	861365	808848	1.21705e+06	604062	571026	1.28508e+06	1.23605e+06	1.06932e+06	C05853	ko00360
119	mws2368	Tyrosol; 4-Hydroxyphenylethanol	138.068	C8H10O2	Phenolic acids	Phenolic acids	137.06	119.05	[M-H]-	501-94-0	2	7891.4	68209.1	69749	74164	76491	88657	94765.8	112957	93382.9	144994	142071	172310	92875.1	93034.9	78522.9	C06044	ko00350,ko01100
120	Lmbn013410	2,4-Di-Tert-Butylphenol*	206.167	C14H22O	Phenolic acids	Phenolic acids	205.16	189.127	[M-H]-	96-76-4	1	395071	384411	333346	380735	294814	216420	376889	299156	315864	296568	312727	400928	272284	326248	317039	-	-
121	Hmsn002272	Demethyl coniferin	328.116	C15H20O8	Phenolic acids	Phenolic acids	327.11	165.05	[M-H]-	-	2	61650.3	56785.9	54093.5	80736.5	83568.2	91120.3	56554.5	53909.9	68446.9	9	9	9	44378.8	53559.2	51145.3	-	-
122	MWSmce712	Ethyl phenylacetate	164.084	C10H12O2	Phenolic acids	Phenolic acids	165.09	91.05	[M+H]+	101-97-3	3	149440	144712	93211.5	147142	66485.9	144914	159027	144571	107741	121721	147103	197596	116597	103684	125855	-	-
123	Zmhn002301	p-Coumaric acid-4-O-glucoside	326.1	C15H18O8	Phenolic acids	Phenolic acids	325.09	163.04	[M-H]-	117405-48-8	1	7.11e+06	6.45087e+06	7.11961e+06	2.86045e+06	2.83445e+06	2.89239e+06	678176	580163	650934	43029.6	37634.3	31650.5	2.55475e+06	2.2689e+06	2.75899e+06	C06739	-
124	Lmsn003628	6'-O-Sinapoylsucrose	548.174	C23H32O15	Phenolic acids	Phenolic acids	547.17	223.06	[M-H]-	-	3	10891.5	8318.76	7853.06	57795.1	49432.6	57767.4	25896.6	18857.9	26278.1	106265	85315.3	89628.8	41734.6	45700.6	50697.5	-	-
125	Lmhn001650	4-Hydroxybenzoyltartaric acid	270.038	C11H10O8	Phenolic acids	Phenolic acids	269.03	137.02	[M-H]-	-	2	5207.08	4087.77	4704.78	16849.3	44473.8	88176.6	50433.6	64435.8	33930	172617	154418	169215	55272	55660.1	65509.5	-	-
126	Lhhp120814	Eugenol	164.084	C10H12O2	Phenolic acids	Phenolic acids	165.09	91.05	[M+H]+	97-53-0	2	211071	172388	234206	1.01606e+06	940002	654879	904050	750382	761559	706755	755335	365340	796518	656541	697014	C10453	ko00940
127	pmb2654	Anthranilate-1-O-Sophoroside	461.153	C19H27NO12	Phenolic acids	Phenolic acids	460.15	117.9	[M-H]-	-	3	139182	125465	240857	105498	125910	125082	136505	267152	176464	382588	245706	357159	208048	177087	215032	-	-
128	MWSHC20102	3-Hydroxy-1-(4-Hydroxy-3-Methoxyphenyl)Propan-1-One	196.074	C10H12O4	Phenolic acids	Phenolic acids	197.08	151.04	[M+H]+	2196-18-1	1	142721	140926	151066	215857	205920	238143	241210	204376	169426	48068.9	59263.6	54644.1	149946	139772	171360	-	-
129	Sazp001763	4-Hydroxyphenyl 6-O-(2-Methyl-3-Hydroxypropionyl)-Beta-D-Galactopyranoside	358.126	C16H22O9	Phenolic acids	Phenolic acids	357.12	195.07	[M-H]-	-	2	84712.7	85654.1	96908.2	78791.2	63109	78616.7	68943	50288	56769	253003	287938	273034	106111	110711	129188	-	-
130	mws1200	p-Coumaric acid methyl ester	178.063	C10H10O3	Phenolic acids	Phenolic acids	177.06	145.03	[M-H]-	19367-38-5	3	9671.13	8059.12	22322.3	41217.5	36955.6	39457.6	28472.1	33244.1	28227.7	17985.5	21990.2	24641.6	20978.2	17611.9	17480.6	-	-
131	Lmtn002233	Androsin	328.116	C15H20O8	Phenolic acids	Phenolic acids	327.11	165.05	[M-H]-	531-28-2	1	409280	469014	476119	409583	260148	247930	73837.8	76449.7	56563.1	18264.2	27811.5	20382.7	170917	194711	211723	-	-
132	Lmsn002548	1-O-Caffeoyl-β-D-glucose	342.095	C15H18O9	Phenolic acids	Phenolic acids	341.088	161.025	[M-H]-	14364-08-0	3	738485	727380	715288	342339	337358	357896	138129	119580	126491	107053	185878	122405	260704	276523	319955	C10433	-
133	Hmbp001276	Gallacetophenone	168.042	C8H8O4	Phenolic acids	Phenolic acids	169.05	65.03	[M+H]+	528-21-2	1	1.0455e+06	833218	895083	500936	524603	703712	465054	245036	368888	240357	121393	198548	375025	306000	368790	-	-
134	Cmbn003192	Regaloside K	416.132	C18H24O11	Phenolic acids	Phenolic acids	415.13	161.03	[M-H]-	138772-00-6	2	22160.4	23741.5	23572.5	16177.5	20665.8	21426.3	13213.8	13055.8	9203.47	12411.6	7954.61	11945.1	12853.1	13107.9	10639.8	-	-
135	Zmhn001793	6-O-Caffeoyl-D-glucose	342.095	C15H18O9	Phenolic acids	Phenolic acids	341.09	179.03	[M-H]-	-	1	768281	693280	787132	281081	243856	269645	328973	223655	250658	237359	352745	201862	289742	337858	362625	-	-
136	Lmcn003470	Vanillic acid methyl ester	182.058	C9H10O4	Phenolic acids	Phenolic acids	181.05	151	[M-H]-	3943-74-6	2	23004.4	7707.25	23347.4	139978	124601	157568	131096	141996	145414	87266	98543.6	87875.2	85750.6	79831.3	99376.8	-	-
137	mws0024	Gallic acid	170.022	C7H6O5	Phenolic acids	Phenolic acids	169.01	125.02	[M-H]-	149-91-7	3	56190	26079.5	123050	197559	194226	228769	245847	170474	255635	335651	168802	305313	209273	218276	258226	C01424	ko00999
138	Hmtn001288	Methyl 2,4-dihydroxyphenylacetate	182.058	C9H10O4	Phenolic acids	Phenolic acids	181.05	135.04	[M-H]-	67828-42-6	1	5673.34	7498.8	1482.41	35985.1	39288	38672.6	254460	264769	253255	1.49334e+06	1.47773e+06	1.41103e+06	368041	434835	461576	-	-
139	Jmbp006554	Ethyl Rosmarinate	388.116	C20H20O8	Phenolic acids	Phenolic acids	389.12	359.07	[M+H]+	-	2	17040.5	10940.6	12964	42387	45721.1	70260.3	141187	167026	177431	22413.5	15354.6	15043.5	71080.3	71872.8	57593.9	-	-
140	pmb3064	3-O-p-Coumaroylquinic acid-O-glucoside	500.153	C22H28O13	Phenolic acids	Phenolic acids	499.15	163.2	[M-H]-	-	3	13400.7	14185.9	17082.8	43396.4	37753.7	31804.1	28293	28706.8	30369.1	8339.31	7624.42	20482.5	26228.8	20722.8	22518.5	-	-
141	MWS2070	Propyl 4-hydroxybenzoate	180.079	C10H12O3	Phenolic acids	Phenolic acids	179.07	92.03	[M-H]-	94-13-3	3	26095.7	24774	26138.4	27013.3	26335.5	30061.9	26415.2	25992.2	31940.1	29719.4	29120.1	25979.5	27275.9	22160.9	28102.5	-	-
142	MWSslk097	Dimethyl phthalate	194.058	C10H10O4	Phenolic acids	Phenolic acids	195.06	163.04	[M+H]+	131-11-3	1	1.92576e+07	2.03482e+07	1.71941e+07	1.67919e+07	1.86073e+07	1.77818e+07	1.63152e+07	1.50925e+07	1.33182e+07	1.57201e+07	1.5526e+07	1.61975e+07	1.70848e+07	1.7684e+07	1.39121e+07	C11233	-
143	Zmjn002583	2',4',6'-Trihydroxyacetophenone	168.042	C8H8O4	Phenolic acids	Phenolic acids	167.03	123.05	[M-H]-	480-66-0	2	3599.58	4869.61	1608.23	54223.2	60177.6	65347.2	73497.2	72908.4	76503	28376.8	28297.9	27248.4	34371.8	44002.8	42890	C21895	-
144	pma0149	Sinapoyl malate	340.079	C15H16O9	Phenolic acids	Phenolic acids	341.09	207.07	[M+H]+	92344-58-6	3	53501.9	41573.3	43242.6	153864	175426	169314	87076.7	90339.3	135426	35453	38871.9	30325.1	151876	160389	123979	C02887	ko00940,ko01110
145	pmp001285	Phthalic anhydride	148.016	C8H4O3	Phenolic acids	Phenolic acids	149.02	65.04	[M+H]+	85-44-9	1	3.64354e+07	3.35178e+07	2.82812e+07	2.34697e+07	2.14406e+07	3.15114e+07	2.62218e+07	1.9295e+07	2.27238e+07	3.97932e+07	2.55018e+07	1.77561e+07	2.5477e+07	2.98102e+07	2.29181e+07	-	-
146	pme0428	3,4,5-Trimethoxycinnamic acid	238.084	C12H14O5	Phenolic acids	Phenolic acids	237.08	103.02	[M-H]-	90-50-6	3	951.47	982.327	532.91	20299.8	20433.4	21578.5	24270	29013	25804.3	24948.8	23005.1	21199.3	20652.3	19956.3	15941	-	-
147	mws0853	Sinapyl alcohol	210.089	C11H14O4	Phenolic acids	Phenolic acids	209.08	179.07	[M-H]-	537-33-7	3	28524.8	21362.9	15175.7	56821.4	48424.4	13340	46457	53257.7	62390.5	52096.2	6520.59	34984.1	37828.7	47281.1	50059.7	C02325	ko00940,ko01100,ko01110
148	Zmxn002705	2,5-dihydroxyphenylethanone*	152.047	C8H8O3	Phenolic acids	Phenolic acids	151.04	109.027	[M-H]-	-	3	2171.41	6481.83	2692.78	34074.7	42121.3	39290.6	29605.9	34300.8	35013.9	27151.9	33494.4	25187.8	19308.8	24352.6	25556.7	-	-
149	Lmgn002679	Phenol	94.0419	C6H6O	Phenolic acids	Phenolic acids	93.03	75.02	[M-H]-	108-95-2	3	9	9	9	31827.6	25886.2	32299	34600.2	30748.3	31443	40949.2	37784.1	31408.2	23999.7	32094.3	28655.5	C00146	ko00350,ko01100
150	Wafn002827	Dihydroferulic acid glucoside	358.126	C16H22O9	Phenolic acids	Phenolic acids	357.119	195.067	[M-H]-	-	3	89917	69027.9	80232.5	352998	299334	313063	204159	247418	238791	221732	226348	209909	208348	232150	276076	-	-
151	HJN037	4-O-Methylgallic Acid	184.037	C8H8O5	Phenolic acids	Phenolic acids	183.03	124.02	[M-H]-	4319-02-2	3	1885.43	5024.29	3821.32	35644.8	34747	48011.6	84374.9	70910.3	67025	57343.4	60915.3	73382.4	40767.7	47149.6	54464.7	-	-
152	pmb3142	Salicylic acid-2-O-glucoside	300.084	C13H16O8	Phenolic acids	Phenolic acids	299.08	137.02	[M-H]-	10366-91-3	3	4.15172e+06	4.76809e+06	4.66866e+06	2.06161e+06	2.07473e+06	2.18378e+06	1.87829e+06	2.11356e+06	2.2892e+06	1.74749e+06	1.87428e+06	1.64959e+06	1.92099e+06	2.35815e+06	2.58257e+06	-	-
153	Lmcn004052	Buddlenol D	644.247	C33H40O13	Phenolic acids	Phenolic acids	643.24	417.16	[M-H]-	97465-75-3	1	18204.4	12132.9	11516.2	37512.8	42396.9	32622	45198.8	35043.5	41051.1	24033.8	17082	20113.5	22298.5	30105.5	25816.1	-	-
154	Hmbn002692	6'-O-Feruloyl-D-sucrose	518.164	C22H30O14	Phenolic acids	Phenolic acids	517.16	175.04	[M-H]-	118230-77-6	2	4581.67	4092.11	12247	229251	238547	223144	48383.2	50940.2	54295.1	210708	175396	166424	96376	126580	127110	-	-
155	pmn001672	Furanofructosyl-α-D-(3-mustard acyl)glucoside	548.174	C23H32O15	Phenolic acids	Phenolic acids	547.17	223.1	[M-H]-	-	3	33776.9	37324.3	21387.1	84640.1	68649.5	66327	33508.6	25091.2	34731.6	23008.5	20757.3	15749.8	45570	34814.6	46087.6	-	-
156	mws0179	Chlorogenic acid methyl ester	368.111	C17H20O9	Phenolic acids	Phenolic acids	367.1	190.9	[M-H]-	29708-87-0	2	10041.7	7091.27	13832.4	43693.1	43823.8	58634	35185.4	33779.3	40269.1	376134	326799	312539	94314.5	93578.2	121562	-	-
157	MWS2099	4-Methylbenzoic acid	136.052	C8H8O2	Phenolic acids	Phenolic acids	137.06	77.04	[M+H]+	99-94-5	3	324018	403447	405406	177452	71850.3	62166	41270.1	47506.6	65469.3	29158.3	131406	33680.3	167034	126755	130334	C01454	ko01100
158	pmb2497	4-Hydroxy-3-methoxymandelate	198.053	C9H10O5	Phenolic acids	Phenolic acids	197.05	153.06	[M-H]-	55-10-7	3	37921.1	44843.3	41689.8	28838.7	33374.5	37921.1	51233.5	44962.3	70049.7	78502.6	75815	65643.2	45231.2	46023.1	59704.2	C05584	ko00350,ko01100
159	Zbjn003642	1-O-rhamnose-3-O-Caffeoyl Quinic Acid	500.155	C22H28O13	Phenolic acids	Phenolic acids	499.15	191.06	[M-H]-	-	2	11060.3	7044.35	8720.52	15285.3	18004.4	10084.7	18305.4	13517	24787.3	16728	11948.2	7156.11	13143	9467.13	12320.3	-	-
160	pmn001681	1-(4-Methoxyphenyl)-1-propanol	166.099	C10H14O2	Phenolic acids	Phenolic acids	165.09	149.06	[M-H]-	5349-60-0	3	259615	265592	277066	278335	291321	308648	311506	364636	394367	394131	422965	407187	291153	212289	283865	-	-
161	Lmsn002288	1-O-Caffeoyl-(6-O-glucosyl)-β-D-glucose	504.148	C21H28O14	Phenolic acids	Phenolic acids	503.14	341.09	[M-H]-	-	3	9	9	9	34101.6	22228.3	44483.5	35556.9	26262.5	30336.6	101123	100676	101126	42492.7	30426.8	41481.5	-	-
162	Lmrn001951	(S)-2-Hydroxy-3-(4-Hydroxyphenyl)Propanoic Acid	182.058	C9H10O4	Phenolic acids	Phenolic acids	181.05	135.04	[M-H]-	23508-35-2	1	51389.5	5376.12	6866.44	34739.7	34561.9	34617.6	235451	228120	237249	1.14927e+06	1.11641e+06	1.14143e+06	302595	388668	441966	-	-
163	MWS1839	Ethylparaben	166.063	C9H10O3	Phenolic acids	Phenolic acids	165.06	92.03	[M-H]-	120-47-8	3	10487	8258.11	9719.19	12334.3	17497.3	15282.7	16210.5	18232.2	14810.1	22583.6	27805.4	25312.9	15378.5	16181.5	11153.7	-	-
164	Lmbp000728	(S)-2-Phenyloxirane	120.058	C8H8O	Phenolic acids	Phenolic acids	121.06	77.04	[M+H]+	20780-54-5	1	1.3942e+07	1.19774e+07	1.37421e+07	1.42378e+07	1.61789e+07	1.49989e+07	9.68402e+06	9.86998e+06	8.26215e+06	4.55431e+06	5.87867e+06	5.3146e+06	1.11506e+07	1.02175e+07	7.48478e+06	C20782	ko01100
165	MWSmce713	3-(4-Hydroxyphenyl)-1-propanol	152.084	C9H12O2	Phenolic acids	Phenolic acids	151.08	106.04	[M-H]-	10210-17-0	3	2736.61	3340	792.163	21369.5	19800.4	17007.2	32050.3	27365	24347	31629.9	22301.8	20758.7	13964.4	21441.8	18639	-	-
166	MWSHC20164	Dibutyl phthalate	278.152	C16H22O4	Phenolic acids	Phenolic acids	279.16	149.02	[M+H]+	84-74-2	1	3.58734e+07	2.57398e+07	3.76762e+07	2.19105e+07	2.03784e+07	1.51386e+07	2.7022e+07	2.36253e+07	1.96795e+07	1.62547e+07	1.83279e+07	1.9047e+07	2.28399e+07	1.62805e+07	2.54523e+07	-	-
167	MWS1846	Phenoxyacetic acid	152.047	C8H8O3	Phenolic acids	Phenolic acids	151.04	93.03	[M-H]-	122-59-8	2	2535.73	2567.5	1468.26	26844.9	17775.7	42402.5	31894.8	37007.3	40787.5	49113	43732.9	42979.3	29321.7	31599	20292.9	C02181	-
168	MWSCX015	Caffeic aldehyde	164.047	C9H8O3	Phenolic acids	Phenolic acids	165.05	91.05	[M+H]+	141632-15-7	1	73880.3	82096.2	114333	1178190	589334	514601	289272	490396	503611	116347	126055	153304	411871	314594	265530	C10945	ko00940,ko01110
169	Lmbn004847	4-Methoxyphenylpropionic acid	180.079	C10H12O3	Phenolic acids	Phenolic acids	179.07	146.04	[M-H]-	-	3	6981.49	6212.27	4652.32	33393.5	36290.2	34990.5	23525.2	25130.8	28719.6	8227.44	10038.5	8323.09	17663.4	12792.1	20959	-	-
170	Wafn003070	Hydroxyferulic acid glucoside	372.106	C16H20O10	Phenolic acids	Phenolic acids	371.098	209.046	[M-H]-	-	3	13507.3	16456	6475.39	167069	161714	179327	110183	75966.7	121070	65564.4	56409	58323.4	110338	76519.9	71792.4	-	-
171	pme3437	Eudesmic acid (3,4,5-trimethoxybenzoic acid)	212.069	C10H12O5	Phenolic acids	Phenolic acids	213.08	154.06	[M+H]+	118-41-2	1	15092.8	11473	26548.1	158193	133329	159180	232584	283867	241981	157801	182249	195189	236148	167349	150742	-	-
172	MEDL01876	(8)-Shogaol	304.204	C19H28O3	Phenolic acids	Phenolic acids	283.06	240.04	[M-H]-	-	3	1205.82	752.598	1266.6	94500.4	90505.3	98102.6	107835	146663	146483	46899.9	46675.2	39210.5	44742.9	67339.2	74251.5	-	-
173	pmb0475	Gallic acid-4-O-(6'''-feruloyl)sophoroside	670.174	C29H34O18	Phenolic acids	Phenolic acids	671.18	509	[M+H]+	-	2	28340	10005	35010	14738	15005	13340	16675	16475.1	8340	364936	310913	345630	97985.4	87429.5	58642.4	-	-
174	Lmdn003756	Methyl caffeate	194.058	C10H10O4	Phenolic acids	Phenolic acids	193.05	135.05	[M-H]-	3843-74-1	3	310693	308276	356244	109343	143565	116992	156795	133107	87138.1	53173.3	53193.1	65826.7	192281	133500	121578	C10477	-
175	Ymjm000148	Salidroside	300.121	C14H20O7	Phenolic acids	Phenolic acids	299.11	137.02	[M-H]-	10338-51-9	2	509593	466694	476740	186315	188393	170358	180580	178466	202931	168891	117437	155907	62953.6	110996	83693.5	C06046	ko00350,ko01100
176	mws1336	4-Aminobenzoic acid	137.048	C7H7NO2	Phenolic acids	Phenolic acids	138.06	120.04	[M+H]+	150-13-0	3	9687.21	38345	8802.2	102595	88593	99657.7	94453.7	146103	116881	257568	302866	295016	200656	154495	111817	C00568	ko00790,ko01100,ko01240
177	pmb2795	4-Methoxycinnamic acid	178.063	C10H10O3	Phenolic acids	Phenolic acids	177.06	133.07	[M-H]-	830-09-1	3	9455	1697.12	4122.86	41563.3	56718	22791.5	58087.9	53189.4	51179.4	51311.6	38482.7	68835.3	37509.2	22470.7	23621.7	-	-
178	MEDL02741	Xanthoxylin	196.074	C10H12O4	Phenolic acids	Phenolic acids	195.07	96.96	[M-H]-	90-24-4	3	19816.8	16426.8	17754.3	73086.3	79095.5	76465.7	90334.9	95721.4	103958	53342	98384.1	98887.9	50673.1	67129.9	98296.9	C10726	-
179	MWSslk066	3-Hydroxy-4-methoxybenzoic acid; Isovanillic Acid	168.042	C8H8O4	Phenolic acids	Phenolic acids	169.05	65.04	[M+H]+	645-08-9	3	22033	19555.6	16623.2	118079	85261.8	112782	108810	149779	66334.1	103991	20005	102438	107323	53648.6	66987.6	-	-
180	MWS20194	Cinnamic acid	148.052	C9H8O2	Phenolic acids	Phenolic acids	149.06	103.057	[M+H]+	140-10-3	3	10518	24009.4	14046.6	88864.9	103715	102561	66354.5	70100.5	67202.2	33284.1	39200.5	39422	74697.4	58747.5	32007.9	C00423	ko00130,ko00360,ko00940,ko00996,ko00999,ko01100,ko01110
181	pme1439	p-Coumaric acid	164.047	C9H8O3	Phenolic acids	Phenolic acids	165.05	119.05	[M+H]+	501-98-4	1	69413.5	95035	61685	625428	1706840	462557	1582080	472213	411156	174613	178005	144237	348298	367066	767065	C00811	ko00130,ko00350,ko00940,ko00950,ko01100,ko01110
1	Zmdn006929	Aloe-Emodin-9-Anthrone	256.074	C15H12O4	Quinones	Anthraquinone	255.07	213.06	[M-H]-	6247-99-0	2	6726.97	4802.13	5043.02	351834	359652	373162	9552.55	6459.56	9015.88	8619.74	8408.22	9530.52	99138.7	99493.9	102223	C16760	-
2	Zmdn006903	6-Methylaloe emodin	284.068	C16H12O5	Quinones	Anthraquinone	283.06	240.04	[M-H]-	-	1	2028.88	2235.59	2469.69	69048.5	67695.8	66349.1	63654.3	59958.8	66141.2	25865	24690.2	23742.2	36668.2	36217	37869.4	-	-
3	mws1659	Emodin*	270.053	C15H10O5	Quinones	Anthraquinone	269.05	225.06	[M-H]-	518-82-1	1	7426.69	8455.81	8025.35	39723.2	41889.4	40774	63539	60776.6	64811.6	35656.6	28865.2	27808.7	32313.6	35189.4	34420.3	C10343	-
4	Wcfn008271	Danthron; 1,8-Dihydroxyanthraquinone	240.042	C14H8O4	Quinones	Anthraquinone	239.03	223.02	[M-H]-	117-10-2	2	2.34991e+06	2.28619e+06	2.44302e+06	2.59376e+06	2.51581e+06	2.65278e+06	3.11691e+06	3.29769e+06	3.71253e+06	3.61554e+06	3.43833e+06	3.25727e+06	2.56903e+06	2.36995e+06	2.37382e+06	C10312	-
5	pmp000608	Aurantio-obtusin-6-O-Glucoside	492.127	C23H24O12	Quinones	Anthraquinone	493.13	331.08	[M+H]+	129025-96-3	2	6130.4	15347.1	10137.6	85347	52667.2	99313.6	83424.1	107153	88117.8	731466	543310	565559	211396	192623	190076	C10303	-
6	Smln006854	Xanthorin	300.063	C16H12O6	Quinones	Anthraquinone	299.05	284.03	[M-H]-	17526-15-7	1	1408.02	8046.08	5732.94	51256.5	52022.9	58806.2	79513.2	76828.3	82180.8	57764.6	57278.2	52349	44344.7	45002.8	51245.1	-	-
7	Zmdn007764	isoemodin*	270.053	C15H10O5	Quinones	Anthraquinone	269.05	225.06	[M-H]-	-	1	11252.3	8840.04	8602.45	39501.8	41948.3	49880	63684.6	61274.8	67388.1	40106.3	33035	31972.3	30326.2	37590.3	33227.2	-	-
8	Smln006508	Laccaic acid D	314.043	C16H10O7	Quinones	Anthraquinone	313.03	269.04	[M-H]-	18499-84-8	1	2692.29	1364.94	1139.84	80345	89052.7	96710.8	136017	134598	163075	72571.6	58038.2	40413.3	62536.8	53676	66657.8	-	-
9	pmn001346	Physcion	284.068	C16H12O5	Quinones	Anthraquinone	283.06	240.04	[M-H]-	521-61-9	1	1738.25	904.414	1245.27	90486.8	88694.6	98173	107237	137737	157947	45974.1	42505.7	39832.9	47297.5	71215.4	76443	C17045	-
10	Zbzn008048	Embelin	294.183	C17H26O4	Quinones	Quinones	293.18	221.15	[M-H]-	550-24-3	1	1.98474e+06	2.28367e+06	2.41392e+06	2.48692e+06	2.74828e+06	2.78107e+06	2.76009e+06	3.44801e+06	2.8497e+06	2.73996e+06	2.5964e+06	3.05399e+06	1.61858e+06	1.66891e+06	1.62858e+06	-	-
11	Wmhp000055	2,5-Dimethoxybenzoquinone	168.042	C8H8O4	Quinones	Quinones	169.05	65.04	[M+H]+	3117-03-1	1	635395	733636	571901	617996	659564	333419	200183	177776	246966	145153	102152	97890.5	335215	332841	317520	-	-
12	Zbzp007301	2-Methoxy-6-undecyl-1,4-benzoquinone	292.204	C18H28O3	Quinones	Quinones	293.209	55.0541	[M+H]+	-	3	7156.98	4479.99	2238.42	14884.4	15422	17809.5	21790.7	20959.5	11499.1	22660.7	17929.2	10327	20582.3	17775.6	18470.4	-	-
13	Wmhn003276	4,5,8-Trihydroxy-α-tetralone 5-O-D-[6'-O-(4''-acetoxylbenzoyl)]glucoside	518.142	C25H26O12	Quinones	Quinones	517.14	355.08	[M-H]-	-	2	70289.7	75388.7	80856.4	134478	113935	159281	32227.5	24462.7	36660.2	17613.7	28169.4	15573.3	57468.1	56304.7	65625.4	-	-
14	Zmsp001834	2,6-Dimethoxy-1,4-benzoquinone	168.042	C8H8O4	Quinones	Quinones	169.05	65	[M+H]+	530-55-2	1	624602	591442	444346	627804	449572	554573	240998	240803	277035	151339	114553	132531	451420	292985	288775	C10331	-
1	Zanp004251	podecdysone B	462.298	C27H42O6	Steroids	Steroid	463.31	301.18	[M+H]+	22612-27-7	2	174784	202173	187832	360200	151116	184894	118301	269706	88659.2	762600	582758	286834	262791	269950	257764	C08832	-
2	Zjhp082611	Spirost-5-ene-3,12-diol	430.308	C27H42O4	Steroids	Steroid	431.31	287.2	[M+H]+	-	2	58456.8	52161.7	52532.7	191636	179709	187733	150944	132009	148305	66282.9	57553.8	53462.5	177429	172224	156784	-	-
3	pmf0070	Stigmast-5-en-3-ol (β-Sitosterol)	414.386	C29H50O	Steroids	Steroid	415.39	119.2	[M+H]+	83-46-5	3	4.5692e+07	5.13688e+07	4.5798e+07	3.92877e+07	3.42925e+07	4.36503e+07	4.30166e+07	4.26709e+07	4.03585e+07	3.63887e+07	4.18696e+07	4.07199e+07	2.3589e+07	2.22432e+07	2.00122e+07	C01753	ko00100,ko01100,ko01110
4	mws1620	Spirost-5-ene-1,3-diol (Ruscogenin)	430.308	C27H42O4	Steroids	Steroid	431.32	287.2	[M+H]+	472-11-7	3	136495	126174	115979	23013.5	30302.6	21882.4	26731	19706.4	24661	13818	13365.2	10124.7	39065.4	44444.9	35270.9	C08909	-
5	Zjhp082604	Diosgenin*	414.313	C27H42O3	Steroids	Steroid	415.32	271.21	[M+H]+	-	3	18789.9	32583	21481.3	72867.3	74872.6	69689.7	15236.4	25251.9	16869.9	32454.9	28631.2	39421.4	51896.6	60055.5	35856.2	-	-
6	Zmcp010827	Spirost-5-en-3-ol (Diosgenin)*	414.313	C27H42O3	Steroids	Steroid	415.32	271.21	[M+H]+	512-04-9	3	43617.7	37608.8	46603.3	99912.6	71308.5	72248.9	17929.4	20593.1	19098.5	28364	38768.7	42762.3	41424.1	61835.5	39306.1	C08898	-
7	Lamp000484	4-Methylazetidine-2-Carboxylic acid	115.063	C5H9NO2	Steroids	Steroidal saponins	116.07	70.06	[M+H]+	1779725-63-1	1	2.3928e+06	2.49657e+06	2.391e+06	1.70972e+06	1.71665e+06	1.75653e+06	2.12763e+06	2.23752e+06	2.07525e+06	1.34006e+06	1.51005e+06	1.44151e+06	1.96397e+06	1.9067e+06	1.83228e+06	-	-
8	Zjhp082619	Pennogenin-Glc	592.361	C33H52O9	Steroids	Steroidal saponins	593.37	431.32	[M+H]+	-	3	646470	1.21055e+06	905594	365538	352063	373515	211044	150005	260358	50949.5	41680	109145	282496	272269	255800	-	-
9	Zjbp081703	3-hydroxy-5,20-diene-26 furostanol-Glc	576.366	C33H52O8	Steroids	Steroidal saponins	577.37	271.2	[M+H]+	-	3	132384	84809.5	75496.8	144837	157506	189238	51720.1	62584.2	32759.8	38270	14806.9	11659.8	74408.5	78700.8	85970.4	-	-
10	Zjhp082617	Gentrogenin-Glc	590.346	C33H50O9	Steroids	Steroidal saponins	591.35	429.3	[M+H]+	-	3	831512	693917	874164	689217	409936	551320	335481	262307	310415	161504	83623.8	130527	333419	243516	314519	-	-
11	Lhzp102628	3-Epidiosgenin-3-O-glucoside*	576.366	C33H52O8	Steroids	Steroidal saponins	577.37	271.21	[M+H]+	-	3	118118	142849	141794	76230.9	93286.8	73542	33567.6	34176.6	40177.9	5661.51	9563.78	16675	71527.2	57034.1	51791.2	-	-
12	Zjhp082629	iso-Disogenin-Gal-Glc	738.419	C39H62O13	Steroids	Steroidal saponins	739.43	577.37	[M+H]+	-	3	1.34559e+06	1.2628e+06	1.87162e+06	207602	193604	146807	84031.5	125688	46134.4	44324.9	66708.8	73355	335895	408679	239584	-	-
13	pmp000756	Ruscogenin-1-O-carboxyglucosyl(1,2)rhamnoside	780.43	C41H64O14	Steroids	Steroidal saponins	781.44	619.4	[M+H]+	-	3	17444.8	6754.18	13340	79802.7	47656.7	50769.9	107584	101674	102337	11538.7	9089.3	16471.2	38053.6	66086.1	64863.3	-	-
14	Zjhp082616	Disogenin-Gal*	576.366	C33H52O8	Steroids	Steroidal saponins	577.37	271.21	[M+H]+	-	3	156577	140837	160789	81737.1	65635.3	82223.4	36775.4	34784.2	58054.7	5234.62	21261.2	7409.38	68583.5	37211	67311	-	-
15	pmp000762	Ruscogenin-1-O-rhamnosyl(1,2)glucosyl(1,2)glucoside	900.472	C45H72O18	Steroids	Steroidal saponins	901.479	739.4	[M+H]+	-	1	267262	279350	765390	99330.7	65503.5	42144.9	61280.2	38776.9	28415.7	26159	14187.9	27465.1	71896.2	89436	148687	-	-
16	Jmyn005535	Yamogenin-3-O-glucosyl(1→2)[xylosyl(1→3)]glucosyl(1→4)galactoside	1018.5	C49H78O22	Steroids	Steroidal saponins	1017.49	957.48	[M-H]-	-	2	1587.83	760	1148.81	11269.4	10839.7	12313.9	16468.8	12539.1	14794.8	6466.68	3278.01	6148.29	11376	5233.9	12679.1	-	-
17	Zjhp082646	Spirost-5-ene-3,27-diol-27-O-glucoside-3-O-[rhamnosyl(1→4)]glucoside (Polygonatoside D)	900.472	C45H72O18	Steroids	Steroidal saponins	901.48	739.43	[M+H]+	-	2	438548	425023	398960	76475	71690	44397.4	34242	48951.6	80025	15924.3	18212	13073.5	214703	99010.2	123686	-	-
18	Zjhp082643	Gentrogenin-Glc-Glc-Rha	898.456	C45H70O18	Steroids	Steroidal saponins	899.46	429.3	[M+H]+	-	2	94323.1	32388.1	150085	158008	188487	262213	33717.8	168520	76450.9	75025	100040	45537.6	98904.7	49062.9	51440.6	-	-
19	Zjhp082689	neoprazerigenin A-3-O-β-D-lycotetraosid	1062.52	C51H82O23	Steroids	Steroidal saponins	1063.53	431.32	[M+H]+	-	2	295814	194802	204248	19442.3	38754.3	46649.9	22991.1	8340	21341.3	4716.12	4743.7	5325.82	72482.3	39478.3	102566	-	-
1	Sadp007533	5-formyl-2,6-dihydroxy-1,7-dimethyl-9,10-dihydrophenanthrene	268.11	C17H16O3	Terpenoids	Ditepenoids	269.12	223.11	[M+H]+	-	3	3977.93	2373.38	4745.39	1.58321e+06	1.37071e+06	1.48298e+06	1.54999e+06	1.51563e+06	1.54869e+06	1.34409e+06	1.2002e+06	1.19078e+06	1.14573e+06	1.13634e+06	1.14941e+06	-	-
2	Sadp008019	5-formyl-2,7-dihydroxy-1,6-dimethyl-9,10-dihydrophenanthrene	268.11	C17H16O3	Terpenoids	Ditepenoids	269.12	223.11	[M+H]+	-	3	7200.36	2380.05	2335.49	59184.2	54819.5	58300.8	62017.8	67909.8	63683	79607.2	61918.7	72086.3	47062.1	44349.5	46032.4	-	-
3	Wbmn010746	Negundoin A	378.241	C22H34O5	Terpenoids	Ditepenoids	377.23	295.23	[M-H]-	-	3	446580	427367	480007	2.91566e+06	3.08368e+06	3.76178e+06	4.89482e+06	4.96233e+06	5.56141e+06	2.69214e+06	2.72899e+06	2.67691e+06	2.90629e+06	2.93087e+06	2.73119e+06	-	-
4	Zaxn005611	Methyl abieta	316.24	C21H32O2	Terpenoids	Ditepenoids	315.2	315.2	[M-H]-	-	3	138213	129075	131731	5.33579e+06	5.51569e+06	5.22689e+06	5.88476e+06	5.61753e+06	5.85385e+06	3.27034e+06	2.93287e+06	2.99165e+06	3.52835e+06	3.48132e+06	3.75587e+06	-	-
5	Wcgn012055	Araucarolone	334.214	C20H30O4	Terpenoids	Ditepenoids	333.2	251.2	[M-H]-	-	3	124720	135308	114706	260263	260109	275210	439660	450163	439090	251320	234086	251858	271525	291377	295981	-	-
6	Wbkn004126	Javanicolide C	524.226	C26H36O11	Terpenoids	Ditepenoids	523.22	361.16	[M-H]-	-	3	36246.2	30393.5	40486.6	171312	172477	164382	203485	159266	211318	154931	228464	195738	162807	172357	156935	-	-
7	Wbmn011269	Vitexilactone	378.241	C22H34O5	Terpenoids	Ditepenoids	377.23	295.23	[M-H]-	61263-49-8	1	464907	482385	486050	3.22213e+06	2.97536e+06	3.3889e+06	4.8946e+06	4.6652e+06	4.74891e+06	2.68683e+06	2.62615e+06	2877221	2.53361e+06	2.52758e+06	2.78974e+06	-	-
8	pmf0314	cis-Abienol	290.261	C20H34O	Terpenoids	Ditepenoids	289.25	157.16	[M-H]-	17990-16-8	3	34271.3	33280.2	31534	35527	36076.3	36777.5	36596.8	36948.7	33737.4	30915.3	31349.9	34967.8	33010.8	37005.9	37989.5	-	-
9	MWSslk208	Kaurenoic Acid	302.225	C20H30O2	Terpenoids	Ditepenoids	301.22	301.22	[M-H]-	6730-83-2	1	142488	144915	129192	108811	104993	108759	131584	127385	151349	149509	152396	134785	130549	136757	117396	C11874	ko00904,ko01100,ko01110
10	Wbmn013660	3,9-Dihydroxy-13(14)-labden-16,15-olide	336.23	C20H32O4	Terpenoids	Ditepenoids	335.22	253.22	[M-H]-	-	3	233025	178657	293218	976118	832443	1.17697e+06	1.41953e+06	1.24175e+06	1.28962e+06	660372	571761	580308	810924	707853	701219	-	-
11	Cmmn012461	Dehydroabietic acid	300.209	C20H28O2	Terpenoids	Ditepenoids	299.2	299.2	[M-H]-	1740-19-8	3	957113	993973	971271	1.22047e+06	1.25011e+06	1.26219e+06	1.32712e+06	1.30516e+06	1.31637e+06	1.10628e+06	1.20947e+06	1.14985e+06	1.07533e+06	1.11036e+06	1.30989e+06	C12078	-
12	Yshs000041	Vibsanin J	460.246	C26H36O7	Terpenoids	Ditepenoids	459.23	295.22	[M-H]-	-	3	26584.4	35047.5	34888.5	169503	170530	159711	212721	225489	223310	165441	139997	120784	132132	149028	164378	-	-
13	Lmbn014696	Pimaric acid	302.225	C20H30O2	Terpenoids	Ditepenoids	301.22	301.22	[M-H]-	127-27-5	1	95556.3	87449.6	108000	108212	107192	106381	119165	111895	116732	131309	119640	119799	116206	95881.4	119400	C09159	-
14	Cmmn012997	Abietic acid	302.225	C20H30O2	Terpenoids	Ditepenoids	301.22	301.22	[M-H]-	514-10-3	2	77527.4	91893.6	91403.9	97001.8	86641.7	88654.2	90706.8	86399.2	78414.5	96557.3	107222	90727.7	103778	90569.4	81813.6	C06087	ko00904,ko01100,ko01110
15	Lhyp112511	Rumphioside B	582.231	C28H38O13	Terpenoids	Ditepenoids	581.22	329.14	[M-H]-	-	3	1581.63	722.108	1549.58	3597.9	3535.71	4397.78	7547.89	8288.94	13105.8	55603.5	63130.1	89452.4	11912.6	20476	17534.5	-	-
16	Yajn003045	Ebuloside	444.2	C21H32O10	Terpenoids	Monoterpenoids	443.19	59.01	[M-H]-	-	3	244127	256469	220723	240011	231174	206090	193249	191337	205160	69508.9	65442.6	62168.2	173649	179521	188478	-	-
17	Yajn003986	Dihydropenstemide	446.215	C21H34O10	Terpenoids	Monoterpenoids	445.21	59.01	[M-H]-	-	3	551771	558010	454947	661234	684118	482010	388000	716295	652930	199043	138274	242662	414885	456349	458253	-	-
18	Hmcn001415	Majoroside	388.137	C17H24O10	Terpenoids	Monoterpenoids	387.13	225.07	[M-H]-	134140-02-6	1	179777	228939	206887	417084	477907	408295	395321	402884	391081	262049	190136	197160	291015	327296	309540	-	-
19	Saln000494	6-O-E-P-Methoxycinnamoyl Scandoside Methyl Ester	564.184	C27H32O13	Terpenoids	Monoterpenoids	563.18	503.16	[M-H]-	-	3	347271	716848	373207	338138	443615	243403	365775	347829	248674	220379	345114	267654	344566	304020	306353	-	-
20	Lmdn003868	Frehmaglutoside G	432.236	C21H36O9	Terpenoids	Monoterpenoids	431.23	161.05	[M-H]-	-	3	506519	617553	667537	537226	466763	553720	461123	485490	436076	238236	213956	204462	387931	361269	452259	-	-
21	Yajn004424	2-((6-hydroxy-4-(hydroxy(methoxy)methyl)-7-methyl-1,4a,5,6,7,7a-hexahydrocyclopenta[c]pyran-1-yl)oxy)-6-(hydroxymethyl)tetrahydro-2H-pyran-3,4,5-triol	392.168	C17H28O10	Terpenoids	Monoterpenoids	391.16	59.01	[M-H]-	-	3	430026	370989	345567	510557	470149	482831	201172	221855	237415	164341	157367	149356	298186	320031	407030	-	-
22	Saln004355	Luzonoside C	536.189	C26H32O12	Terpenoids	Monoterpenoids	535.18	343.12	[M-H]-	-	3	92844	82051.3	83231.7	111666	101661	100227	52411.1	57618	58024.8	92624.1	98861.5	77016.1	71625.6	68593.2	94438.6	-	-
23	Saln000462	7-O-coumaroyl-loganic acid	522.174	C25H30O12	Terpenoids	Monoterpenoids	521.17	341.11	[M-H]-	-	3	1670	4466.5	1751.52	98973	59295.8	68179.5	102906	140147	111912	495433	475821	434246	143328	123498	180200	-	-
24	Saln000499	7-O-(4''-O-glucosyl)coumaroyl-loganic acid	684.226	C31H40O17	Terpenoids	Monoterpenoids	683.22	341.11	[M-H]-	-	3	252484	281735	275294	270223	190125	181679	278961	444021	410159	2.45901e+06	2846193	3.38388e+06	399667	473285	652141	-	-
25	Jmmn002533	coleoside-B	476.189	C21H32O12	Terpenoids	Monoterpenoids	475.18	179.07	[M-H]-	-	3	70342.8	50508.3	43488.7	28292.8	52748.7	44600.1	53922	34344.8	24969.8	13784.3	12995.3	10339.2	26027.5	39548	44529.1	-	-
26	Hmln008119	Robinlin	198.126	C11H18O3	Terpenoids	Terpene	197.12	153.12	[M-H]-	-	3	4839.44	2862.35	1850.05	11712.9	11334.6	10614.1	11315.2	11172.8	11413.1	8770.91	6914.32	6796.36	8741.17	8701.31	9016.83	-	-
27	MW0102839	Totarol-19-carboxylic acid	316.204	C20H28O3	Terpenoids	Terpene	375.21	293.21	[M+CH3COO]-	-	3	73514.6	86202.2	165797	1.53579e+06	1.58218e+06	2.02467e+06	2.06563e+06	2.17444e+06	2.3466e+06	1.5172e+06	1.29219e+06	1.33368e+06	1.23561e+06	1.22678e+06	1.47607e+06	-	-
28	Cmyp003257	Icariside B1	386.194	C19H30O8	Terpenoids	Terpene	387.2	225.14	[M+H]+	109062-00-2	1	103991	51005.3	215241	146564	106675	125315	196832	132805	117377	82594	80345.2	103306	147865	119513	127903	-	-
29	Wmqn000820	dehydrololiolide	194.094	C11H14O3	Terpenoids	Terpene	193.087	163.039	[M-H]-	19355-58-9	3	563066	535515	395784	136649	192779	166959	106158	206135	138769	84218.1	62424	65167.1	176217	293601	264633	-	-
30	pmf0085	9,19-Cyclolanost-24-en-3-ol (Cycloartenol)	426.386	C30H50O	Terpenoids	Triterpene	427.39	345.32	[M+H]+	469-38-5	3	2.34146e+06	2.36446e+06	2.39619e+06	2.37742e+06	2.37113e+06	2.34274e+06	2.43307e+06	2.46221e+06	2.39984e+06	2.44424e+06	2.51191e+06	2.54327e+06	2.37755e+06	2.51358e+06	2.59289e+06	C01902	ko00100,ko01100,ko01110
31	Lmzn006284	2-Hydroxyursolic acid	472.355	C30H48O4	Terpenoids	Triterpene	471.35	471.35	[M-H]-	-	3	93880.3	111163	101412	185489	187024	337710	145318	259570	291064	121781	188785	74606.7	107018	119892	110306	-	-
32	mws1610	Maslinic acid	472.355	C30H48O4	Terpenoids	Triterpene	471.348	471.348	[M-H]-	4373-41-5	3	93880.3	111163	101412	185489	187024	337710	145318	259570	291064	121781	188785	74606.7	107018	119892	110306	C16939	-
33	pmn001427	16,23:16,30-Diepoxydammar-24-ene-3,20-diol (Jujubogenin)	472.355	C30H48O4	Terpenoids	Triterpene	471.35	471.34	[M-H]-	54815-36-0	2	41908.4	65008.6	56518	41728.9	44762.5	48292.4	44934	22084.9	119366	87213.5	37533.7	83866.6	35210	44129.2	42271.6	-	-
34	Smpn011792	2,3-Dihydroxy-12-ursen-28-oic acid	472.355	C30H48O4	Terpenoids	Triterpene	471.35	471.34	[M-H]-	-	2	41908.4	65008.6	56518	41728.9	44762.5	48292.4	44934	22084.9	119366	87213.5	37533.7	83866.6	35210	44129.2	42271.6	-	-
35	Hmdn006855	3,4-Cycloopen-cycloaltin-4(29),25-diene-24(R)-hydroxy-3-carboxylic acid	456.36	C30H48O3	Terpenoids	Triterpene	455.35	455.35	[M-H]-	-	3	2981.03	2654.96	1781.64	3079.13	4054.75	8121.51	7765.5	6001.18	2569.45	4687.43	6522.53	3319.9	3355	6076.95	5394.05	-	-
36	Lmmn009932	3-Hydroxy-24-methylene-9,19-cyclolanostan-26-oic acid (Ambolic acid)	470.376	C31H50O3	Terpenoids	Triterpene	469.37	469.37	[M-H]-	13878-93-8	3	5609.9	4499.18	3329.53	45554.8	35261.6	47375.7	43161.3	30176.4	25297.1	41758.7	26627.5	35389.5	19180.5	36236.1	39296.5	-	-
37	Zmcn006984	Hederagenin-3-O-[β-D-glucosyl-(1-3)-a-L-rhamnosyl-(1-2)-a-L-arabinoside]	912.508	C47H76O17	Terpenoids	Triterpene Saponin	911.5	749.45	[M-H]-	-	3	9	9	9	12758.6	18691.1	14600.8	20555.1	19652.5	22217.8	16479.2	14229.9	12844.1	10991.9	12229.5	11675.8	-	-
1	MW0110229	H-Tyr-tyr-tyr-OH	507.201	C27H29N3O7	Amino acids and derivatives	Amino acids and derivatives	506.19	341.11	[M-H]-	7390-78-5	3	277023	309220	292023	95236.6	103416	105808	104764	102435	64682.8	221619	233370	246600	191876	192946	193246	-	-
2	mws0715	Phenylacetyl-L-glutamine	264.111	C13H16N2O4	Amino acids and derivatives	Amino acids and derivatives	263.1	145.06	[M-H]-	28047-15-6	3	5005	4288.81	7744.77	5354.24	2060.06	5985.36	11433.7	12421.7	22006.2	119769	102583	102919	33974.7	33613.8	33945.2	C04148	ko00360
3	MWS20672	Glu-Phe-Ala	365.159	C17H23N3O6	Amino acids and derivatives	Amino acids and derivatives	366.17	120.08	[M+H]+	-	2	8340	4633.95	6670	37976.4	84258.1	38835.8	78063.6	93756.2	92517.1	185255	146853	185225	86922.1	86160	85835.1	-	-
4	pme1086	Glutathione reduced form	307.084	C10H17N3O6S	Amino acids and derivatives	Amino acids and derivatives	306.08	143.05	[M-H]-	70-18-8	1	2.64685e+06	2.587e+06	2.38376e+06	30522.2	7433.86	51136.4	16268.3	44324.1	28340	25964.3	5695.9	19552.4	741377	733021	747535	C00051	ko00270,ko00480,ko01100,ko01240,ko02010
5	mws0875	L-Cysteinyl-L-glycine	178.041	C5H10N2O3S	Amino acids and derivatives	Amino acids and derivatives	179.05	76.02	[M+H]+	19246-18-5	3	1.38262e+06	1.22557e+06	1.17788e+06	8170.47	15369.9	15755.4	8000.67	7546.52	10799.9	1887.77	892.446	6073.4	190998	194824	193890	C01419	ko00480,ko01100
6	mws0193	L-Homocitrulline	189.111	C7H15N3O3	Amino acids and derivatives	Amino acids and derivatives	190.12	84.08	[M+H]+	1190-49-4	3	45190.9	70020	19527.1	1.18858e+06	1.17879e+06	1.25027e+06	1.40028e+06	1.20662e+06	1.41145e+06	960187	1.00615e+06	990554	993675	988593	1.01037e+06	C02427	-
7	MWS201400	Val-Trp	303.158	C16H21N3O3	Amino acids and derivatives	Amino acids and derivatives	304.17	188.07	[M+H]+	24587-37-9	1	23671.5	9376.02	19238.4	999147	871048	767978	190659	221946	230053	139852	149227	119942	320199	324588	316297	-	-
8	MW0155362	Phe-Thr-Tyr	429.19	C22H27N3O6	Amino acids and derivatives	Amino acids and derivatives	430.2	136.06	[M+H]+	-	3	55505	78959.3	61086.1	512186	530951	545015	573406	723758	624090	719305	684670	636547	455765	465323	469769	-	-
9	MW0150465	Gly-Pro-Gly	229.106	C9H15N3O4	Amino acids and derivatives	Amino acids and derivatives	252.09	234.08	[M+Na]+	2441-63-6	3	5762.54	8891.11	6682.67	321375	270988	241865	248991	227314	250681	165230	119067	139927	195726	190172	190618	-	-
10	mws0254	L-Histidine	155.07	C6H9N3O2	Amino acids and derivatives	Amino acids and derivatives	156.08	110.07	[M+H]+	71-00-1	1	4.98846e+07	4.96975e+07	5.23959e+07	1.71051e+07	1.68688e+07	1.7646e+07	2.01977e+07	1.90556e+07	1.99644e+07	1.48959e+07	1.47895e+07	1.46662e+07	2.50553e+07	2.55266e+07	2.47242e+07	C00135	ko00340,ko00410,ko00470,ko00970,ko01100,ko01110,ko01230,ko02010
11	MW0153005	Lys-Ile-Asp-Asn-Glu	617.302	C25H43N7O11	Amino acids and derivatives	Amino acids and derivatives	618.31	456.26	[M+H]+	-	3	2.93117e+06	3.10295e+06	2.94463e+06	1.5207e+06	1.3041e+06	1.155e+06	1.03741e+06	1.20129e+06	1.04732e+06	1.0569e+06	927262	1.03302e+06	1.49546e+06	1.52783e+06	1.47338e+06	-	-
12	MWS0813	5-Oxoproline	129.043	C5H7NO3	Amino acids and derivatives	Amino acids and derivatives	128.04	82.03	[M-H]-	149-87-1	1	49134	57879.7	47914.8	3.03769e+06	2.95396e+06	2.98972e+06	4.01744e+06	3.417e+06	3.76123e+06	2.27893e+06	2.07298e+06	1.96411e+06	2.33455e+06	2.40131e+06	2.31872e+06	C02237	ko00470,ko01100
13	pme0193	L-Glutamine	146.069	C5H10N2O3	Amino acids and derivatives	Amino acids and derivatives	147.08	84.04	[M+H]+	56-85-9	1	4.38059e+07	4.28151e+07	4.53578e+07	1.91886e+07	1.63741e+07	1.96123e+07	3.3953e+07	3.25884e+07	3.50292e+07	1.92808e+07	1.71046e+07	1.74023e+07	2.68275e+07	2.77915e+07	2.68051e+07	C00064	ko00220,ko00230,ko00240,ko00250,ko00470,ko00630,ko00750,ko00910,ko00970,ko01100,ko01230,ko01232,ko01240,ko02010
14	MW0144656	Ala-Lys-Asn-Glu	460.228	C18H32N6O8	Amino acids and derivatives	Amino acids and derivatives	519.24	459.22	[M+CH3COO]-	-	3	56848.9	101453	163404	165379	189609	207374	70792.1	80755.1	111932	44371.6	53322.9	51263	74783.3	74097.6	77330.2	-	-
15	MW0106862	Gln-Met	277.11	C10H19N3O4S	Amino acids and derivatives	Amino acids and derivatives	278.12	228.09	[M+H]+	114659-59-5	3	9	9	9	2.27471e+06	2.08958e+06	2.34761e+06	2.05769e+06	2.03256e+06	2.18771e+06	5.25541e+06	5.57464e+06	5.48228e+06	2.161e+06	2.18687e+06	2.09152e+06	-	-
16	pmb2857	L-Glutamic acid-O-glycoside	309.106	C11H19NO9	Amino acids and derivatives	Amino acids and derivatives	308.1	146.05	[M-H]-	-	3	69453	18681.2	61656.6	47378.1	47626.3	50444.8	121742	126320	114314	646197	637229	684232	139990	142918	136388	-	-
17	MW0152475	Leu-Pro-Val-Leu-Glu	569.342	C27H47N5O8	Amino acids and derivatives	Amino acids and derivatives	628.35	554.31	[M+CH3COO]-	-	3	9	9	9	90533.4	75820.1	97998.1	191968	218788	181603	182018	145795	175423	106913	111432	111717	-	-
18	MW0152394	Leu-Leu-Gln	372.237	C17H32N4O5	Amino acids and derivatives	Amino acids and derivatives	373.24	86.1	[M+H]+	-	3	8565.89	7662.64	7824.44	200590	272877	234028	169228	230075	190058	699731	806847	764614	309929	308837	323944	-	-
19	NK10251888	NG,NG-Dimethyl-L-arginine*	202.143	C8H18N4O2	Amino acids and derivatives	Amino acids and derivatives	203.15	70.07	[M+H]+	30315-93-6	1	2.24666e+06	2.21034e+06	2.58332e+06	3.42183e+06	2.70545e+06	3.10208e+06	5.16507e+06	4.98276e+06	5.15216e+06	3.29166e+06	3.14806e+06	3.08464e+06	3.16515e+06	3.20287e+06	3.34632e+06	C03626	-
20	MWS04412	N(6),N(6)-Dimethyl-L-lysine	174.137	C8H18N2O2	Amino acids and derivatives	Amino acids and derivatives	175.12	70.07	[M+H]+	2259-86-1	2	4.3705e+06	4.19344e+06	4.32121e+06	1.21275e+06	1.15958e+06	1.26647e+06	2.92692e+06	2.5335e+06	2.89105e+06	1.46701e+06	1.5209e+06	1.38717e+06	2.58772e+06	2.51724e+06	2.42877e+06	-	-
21	pme0021	L-Phenylalanine	165.079	C9H11NO2	Amino acids and derivatives	Amino acids and derivatives	166.09	120.08	[M+H]+	63-91-2	1	1.90645e+06	2.05013e+06	1.94853e+06	553205	527382	557244	630307	531311	610078	402197	409695	393497	838785	868923	815460	C00079	ko00360,ko00400,ko00460,ko00470,ko00940,ko00960,ko00966,ko00970,ko00996,ko00999,ko01100,ko01110,ko01210,ko01230,ko02010
22	pme2914	3-Hydroxy-3-methylpentane-1,5-dioic acid	162.053	C6H10O5	Amino acids and derivatives	Amino acids and derivatives	161.05	99.05	[M-H]-	503-49-1	1	755762	790722	836143	4.84903e+06	4.98621e+06	5.27336e+06	5.25427e+06	5.35336e+06	5.74358e+06	5.25012e+06	5.10603e+06	4.76693e+06	3.69118e+06	3.91549e+06	3.89222e+06	C03761	-
23	MW0110454	Val-Tyr	280.142	C14H20N2O4	Amino acids and derivatives	Amino acids and derivatives	281.15	72.08	[M+H]+	3061-91-4	3	1728.01	11542.4	9494.89	121324	142421	134900	110585	69272.9	62131.4	1.21897e+06	1.19309e+06	1.16225e+06	400568	400390	377297	-	-
24	MW0146137	Asp-Ile-Ala-Lys	445.254	C19H35N5O7	Amino acids and derivatives	Amino acids and derivatives	444.25	400.22	[M-H]-	-	3	12252.9	7740.74	12089.2	654960	624927	598324	318985	277253	332676	170068	81090.5	118356	279843	269544	261184	-	-
25	pme3388	Homoarginine	188.127	C7H16N4O2	Amino acids and derivatives	Amino acids and derivatives	189.13	144.1	[M+H]+	156-86-5	2	5.29099e+06	5.68386e+06	5.38603e+06	3.03196e+06	3.29287e+06	3.50276e+06	5.53823e+06	5.28834e+06	5.83406e+06	2.65415e+06	2.56018e+06	2.24353e+06	4.3292e+06	4.49657e+06	4.18879e+06	C01924	-
26	MWS00123g	L-Homophenylalanine	179.095	C10H13NO2	Amino acids and derivatives	Amino acids and derivatives	180.1	91.06	[M+H]+	943-73-7	2	60298.5	48820.1	55201.3	156330	144691	143409	40307.1	47914.9	47914.9	19949.9	29084.1	13674.9	59422	59401.4	63151	C17235	ko00400,ko00966,ko01100,ko01110,ko01210
27	Zmzp000145	Trimethyllysine	188.153	C9H20N2O2	Amino acids and derivatives	Amino acids and derivatives	189.16	84.08	[M+H]+	23284-33-5	1	4.76405e+06	4.62081e+06	4.79486e+06	5.32288e+06	5.26427e+06	5.45206e+06	7.53029e+06	7.38195e+06	7.53021e+06	4.64243e+06	4.29662e+06	4.20783e+06	5.35441e+06	5.35359e+06	5.02337e+06	C03793	ko00310,ko01100
28	mws0671	L-Homoserine	119.058	C4H9NO3	Amino acids and derivatives	Amino acids and derivatives	120.07	74.06	[M+H]+	672-15-1	3	483279	355752	340506	1.18474e+06	1.87728e+06	1.32959e+06	1.072e+06	1.00558e+06	1.3296e+06	2.11248e+06	1.3411e+06	1.37514e+06	952170	891338	952333	C00263	ko00260,ko00270,ko00300,ko00920,ko01100,ko01110,ko01230
29	MW0107056	Gly-Asp-Lys	318.154	C12H22N4O6	Amino acids and derivatives	Amino acids and derivatives	319.16	204.1	[M+H]+	-	3	7736.44	5781.22	5789.9	5.40823e+06	5.15524e+06	5.65353e+06	2.12381e+07	2.38931e+07	2.62554e+07	1.8075e+07	1.64555e+07	1.69165e+07	1.02639e+07	1.07378e+07	1.10954e+07	-	-
30	pme0026	L-Lysine	146.106	C6H14N2O2	Amino acids and derivatives	Amino acids and derivatives	147.11	84.08	[M+H]+	56-87-1	1	4.63704e+07	4.62027e+07	4.66522e+07	2.09584e+07	1.79727e+07	2.08638e+07	3.97915e+07	3.46465e+07	3.79156e+07	1.97936e+07	1.88234e+07	1.89276e+07	2.84562e+07	3.06847e+07	2.90568e+07	C00047	ko00300,ko00310,ko00470,ko00780,ko00960,ko00970,ko01100,ko01110,ko01210,ko01230,ko02010
31	MWS5164	N,N'-Dimethylarginine;SDMA*	202.143	C8H18N4O2	Amino acids and derivatives	Amino acids and derivatives	203.15	70.07	[M+H]+	30344-00-4	1	2.46146e+06	2.58895e+06	2.43119e+06	2.6153e+06	2.61044e+06	2.60664e+06	5.61678e+06	4.79343e+06	4.67473e+06	3.39972e+06	1.54812e+06	2.93834e+06	3.24682e+06	3.51666e+06	3.38452e+06	-	-
32	mws0260	L-Arginine	174.112	C6H14N4O2	Amino acids and derivatives	Amino acids and derivatives	175.12	116.07	[M+H]+	74-79-3	1	1.02228e+07	1.10217e+07	1.05712e+07	2.95328e+06	3.02364e+06	3.36041e+06	6.88945e+06	6.91889e+06	7.65597e+06	3.91631e+06	3.54045e+06	3.73254e+06	6.66977e+06	6.84338e+06	6.32093e+06	C00062	ko00220,ko00261,ko00330,ko00470,ko00970,ko01100,ko01110,ko01230,ko02010
33	MW0108107	Lys-Trp	332.185	C17H24N4O3	Amino acids and derivatives	Amino acids and derivatives	439.16	96.96	[M-H]-	50674-18-5	3	52155.4	61525.7	73563.5	77991.6	78298.9	98098.1	161837	138314	155234	117924	87346.3	64570.9	82189.2	85789.1	89306.7	-	-
34	pme0170	N-Acetyl-L-Arginine	216.122	C8H16N4O3	Amino acids and derivatives	Amino acids and derivatives	217.13	158.08	[M+H]+	155-84-0	1	121639	121106	109064	1.01752e+06	1.0743e+06	997313	2.80127e+06	2.48386e+06	2.65609e+06	1.36086e+06	1.52558e+06	1.67568e+06	1.47269e+06	1.37485e+06	1.48826e+06	-	-
35	MWSmce585	Methyl 3-aminopropanoate	103.063	C4H9NO2	Amino acids and derivatives	Amino acids and derivatives	104.07	59.01	[M+H]+	4138-35-6	2	3.23653e+06	3.32491e+06	3.48007e+06	1.41883e+06	1.16558e+06	1.25916e+06	1.66903e+06	1.34049e+06	1.59022e+06	1.65884e+06	1.59518e+06	1.73525e+06	2.00904e+06	2.15097e+06	1.98555e+06	-	-
36	MW0159234	Val-Val-Asp	331.174	C14H25N3O6	Amino acids and derivatives	Amino acids and derivatives	332.18	72.08	[M+H]+	-	3	742.944	3417.82	5034.47	61038.2	67689.5	70442.4	127725	145144	152778	818915	799847	702739	258300	258860	239476	-	-
37	MW0145968	L-Asparaginyl-L-asparagine	246.096	C8H14N4O5	Amino acids and derivatives	Amino acids and derivatives	353.07	111.01	[M-H]-	58471-52-6	3	1.3873e+06	1.11413e+06	1.40753e+06	3.2825e+06	3.28856e+06	2.90925e+06	8.45658e+06	9.84434e+06	8.62558e+06	1.23557e+07	1.01143e+07	1.08189e+07	4.64793e+06	4.43391e+06	4.25499e+06	-	-
38	MW0144717	Ala-Pro-Met	317.141	C13H23N3O4S1	Amino acids and derivatives	Amino acids and derivatives	340.12	208.08	[M+Na]+	-	3	9036.74	4987.29	6670	1.68059e+06	1.56767e+06	1.55709e+06	2.35863e+06	2.21432e+06	2.31971e+06	1.18896e+06	1.00903e+06	1.27559e+06	1.35523e+06	1.24203e+06	1.28371e+06	-	-
39	Zmdp001647	γ-Glutamyl-L-valine	246.122	C10H18N2O5	Amino acids and derivatives	Amino acids and derivatives	247.13	184.1	[M+H]+	-	1	711679	822542	747641	312684	269958	279580	286590	259648	282554	127100	146836	136041	345436	334504	315980	-	-
40	mws0582	S-(Methyl)glutathione	321.099	C11H19N3O6S	Amino acids and derivatives	Amino acids and derivatives	322.11	130.05	[M+H]+	2922-56-7	3	132154	105257	107867	144021	165609	160428	72535.9	69047.6	68949.4	21463.4	16969.2	11107.7	79086.7	72261.6	75962	C11347	-
41	Zmjp000182	N-Monomethyl-L-arginine	188.127	C7H16N4O2	Amino acids and derivatives	Amino acids and derivatives	189.13	70.07	[M+H]+	17035-90-4	1	1.67591e+07	1.7705e+07	1.75572e+07	9.95999e+06	9.8626e+06	1.03435e+07	1.61237e+07	1.70216e+07	1.72631e+07	8.03877e+06	7.92954e+06	7.97273e+06	1.3242e+07	1.44744e+07	1.35885e+07	C03884	-
42	MWS20645	Gly-Tyr	238.095	C11H14N2O4	Amino acids and derivatives	Amino acids and derivatives	239.1	136.08	[M+H]+	658-79-7	2	22630.4	27768.1	69292.6	288727	352885	229803	302728	207384	302017	86175.1	208299	114123	151729	144337	158371	-	-
43	Zmyn000155	N-α-Acetyl-L-ornithine	174.1	C7H14N2O3	Amino acids and derivatives	Amino acids and derivatives	173.11	131.08	[M-H]-	6205-08-9	1	3.65438e+07	4.12351e+07	4.03621e+07	8.29953e+06	8.15259e+06	8.59228e+06	2.19433e+07	2.02366e+07	1.92423e+07	9.9155e+06	9.41754e+06	9.94341e+06	1.91894e+07	1.99097e+07	2.10348e+07	C00437	ko00220,ko01100,ko01110,ko01210,ko01230
44	MW0144571	Ala-Glu-Ser-Glu	434.165	C16H26N4O10	Amino acids and derivatives	Amino acids and derivatives	433.15	373.13	[M-H]-	-	3	55918.5	47562.2	60679.6	956657	913243	874817	1.67865e+06	1.51468e+06	1.50365e+06	967177	859460	904082	768108	842835	813454	-	-
45	MW0159026	Val-His-Leu-Asp	482.249	C21H34N6O7	Amino acids and derivatives	Amino acids and derivatives	483.26	156.08	[M+H]+	-	3	1.57563e+06	1.48437e+06	1.4846e+06	271227	275827	242043	232610	285845	249774	84751.2	64223.4	51882.3	507387	489124	462063	-	-
46	Yalp000545	N-Methyl-L-proline	129.079	C6H11NO2	Amino acids and derivatives	Amino acids and derivatives	130.09	84.08	[M+H]+	475-11-6	1	262497	423118	343917	2.42628e+06	4.40756e+06	4.48521e+06	4.81491e+06	4.95316e+06	5.1375e+06	3.73974e+06	3.37935e+06	3.4949e+06	3.49499e+06	3.82628e+06	3.58747e+06	C22223	-
47	pme0006	L-Proline	115.063	C5H9NO2	Amino acids and derivatives	Amino acids and derivatives	116.071	70.1	[M+H]+	147-85-3	1	2.30828e+06	2.24646e+06	2.37563e+06	1.71599e+06	1.69397e+06	1.73318e+06	2.11782e+06	2.0542e+06	2.0796e+06	1.29401e+06	1.41881e+06	1.4696e+06	1.98172e+06	1.82003e+06	1.83651e+06	C00148	ko00330,ko00332,ko00470,ko00970,ko01100,ko01110,ko01230,ko02010
48	MW0155770	Pro-Ala-Thr	287.148	C12H21N3O5	Amino acids and derivatives	Amino acids and derivatives	310.13	120.08	[M+Na]+	-	3	283783	281006	296020	805158	874767	826099	1.67203e+06	1.53351e+06	1.93532e+06	5.03783e+06	4.13901e+06	4.44168e+06	2.15873e+06	1.96283e+06	2.03859e+06	-	-
49	MW0156051	Pro-Val-Leu	327.216	C16H29N3O4	Amino acids and derivatives	Amino acids and derivatives	328.22	169.13	[M+H]+	-	3	9243.72	12246.2	22700.8	114048	138879	137291	148883	133917	141961	387921	343932	357139	163723	149286	160661	-	-
50	MW0151683	Ile-Phe	278.163	C15H22N2O3	Amino acids and derivatives	Amino acids and derivatives	277.16	129.1	[M-H]-	-	3	10332.2	17580	13396.2	49770.3	41874.3	50110	50145.6	40513.3	36736.4	249068	253253	197419	86087.9	84380.8	78282.2	-	-
51	mws0230	L-Threonine	119.058	C4H9NO3	Amino acids and derivatives	Amino acids and derivatives	120.066	74	[M+H]+	72-19-5	3	1.01132e+06	1.00592e+06	1.0779e+06	2.45467e+06	2.33556e+06	2.26882e+06	2.59316e+06	2.46159e+06	2.42972e+06	2.32085e+06	2.32706e+06	2.5194e+06	2.04616e+06	1.97687e+06	1.84831e+06	C00188	ko00260,ko00261,ko00290,ko00470,ko00860,ko00970,ko01100,ko01110,ko01230,ko02010
52	Zmdn001564	γ-Glutamylphenylalanine	294.122	C14H18N2O5	Amino acids and derivatives	Amino acids and derivatives	293.11	164.07	[M-H]-	7432-24-8	1	118169	132797	124900	113617	97270.2	117205	117733	144253	139430	59013.1	66694.4	51465.9	96327	103841	94192	-	-
53	Hmlp001371	Cyclo(Tyr-Ala)	234.1	C12H14N2O3	Amino acids and derivatives	Amino acids and derivatives	235.11	120.08	[M+H]+	21754-26-7	3	9332.03	12317.3	15187.7	172927	148727	140839	138179	164537	173342	119269	107038	125073	144300	131997	132045	-	-
54	Lmhp002001	L-Valyl-L-Phenylalanine	264.147	C14H20N2O3	Amino acids and derivatives	Amino acids and derivatives	265.15	72.08	[M+H]+	3918-92-1	1	42962.3	23503.1	47650.9	206613	168750	146123	108494	129461	140987	334782	315954	302765	198262	188714	178310	-	-
55	MW0150445	Gly-Phe-Asn-Thr-Phe	584.259	C28H36N6O8	Amino acids and derivatives	Amino acids and derivatives	583.26	149.05	[M-H]-	-	3	358595	348623	345016	375713	421132	415132	314060	329164	296339	153072	153765	140654	301847	300750	329903	-	-
56	pme0057	L-Homocysteine	135.035	C4H9NO2S	Amino acids and derivatives	Amino acids and derivatives	136.04	118.03	[M+H]+	6027-13-0	3	681147	637037	711975	407204	414187	404489	349428	303858	361174	265054	234954	238473	431976	439174	395702	C00155	ko00270,ko00920,ko01100,ko01110,ko01230
57	MW0107426	Ile-Arg	287.196	C12H25N5O3	Amino acids and derivatives	Amino acids and derivatives	288.2	126.05	[M+H]+	-	3	6220.04	7573.15	9712.35	587596	456642	501360	479348	426108	421699	609729	651520	656042	480602	432237	470418	-	-
58	MWStz255	Cyclo(Pro-Phe)	244.121	C14H16N2O2	Amino acids and derivatives	Amino acids and derivatives	245.13	120.08	[M+H]+	3705-26-8	2	9	9	9	208335	206805	194836	259223	293562	269142	691964	656153	604956	310682	279241	303743	C11847	-
59	pmb0464	L-Aspartic acid-O-diglucoside	457.143	C16H27NO14	Amino acids and derivatives	Amino acids and derivatives	458.15	116.03	[M+H]+	-	3	223445	143306	185086	464791	631347	479959	1.30676e+06	590410	739202	1.08065e+06	1.13962e+06	855470	556276	551501	609634	-	-
60	pme0075	N-Acetyl-L-glutamic acid	189.064	C7H11NO5	Amino acids and derivatives	Amino acids and derivatives	188.06	128.04	[M-H]-	1188-37-0	3	104611	83241	74909.7	581428	629956	686237	553998	690391	775018	488719	511828	572403	458035	499990	450996	C00624	ko00220,ko01100,ko01110,ko01210,ko01230
61	MWS04559g	3-Hydroxy-L-phenylalanine	181.074	C9H11NO3	Amino acids and derivatives	Amino acids and derivatives	182.08	136.08	[M+H]+	587-33-7	1	7.61729e+06	8.13666e+06	7.9214e+06	5.26519e+06	5.6503e+06	5.3639e+06	6.08083e+06	6.35881e+06	5.79963e+06	5.37389e+06	5.38964e+06	4.79129e+06	5.75225e+06	6.15037e+06	5.49802e+06	-	-
62	Hmsp000364	L-Cyclopentylglycine	143.095	C7H13NO2	Amino acids and derivatives	Amino acids and derivatives	144.1	98.09	[M+H]+	2521-84-8	1	899783	883603	1.1743e+06	1.46799e+06	1.44658e+06	1.3454e+06	1.65147e+06	1.57918e+06	1.64789e+06	1.44178e+06	1.48569e+06	1.49908e+06	1.26749e+06	1.23769e+06	1.13421e+06	-	-
63	mws0282	L-Tryptophan	204.09	C11H12N2O2	Amino acids and derivatives	Amino acids and derivatives	203.08	116.05	[M-H]-	73-22-3	1	101679910	1.11154e+08	1.1236e+08	2.2631e+07	2.41615e+07	2.14455e+07	1.37514e+07	1.30181e+07	1.35959e+07	2.29679e+06	2.28967e+06	2.25615e+06	3.08416e+07	3.25841e+07	3.46257e+07	C00078	ko00260,ko00380,ko00400,ko00901,ko00966,ko00970,ko00996,ko01100,ko01110,ko01210,ko01230,ko01240
64	mws0736	N-Glycyl-L-leucine	188.116	C8H16N2O3	Amino acids and derivatives	Amino acids and derivatives	189.123	86	[M+H]+	869-19-2	1	139173	166887	147563	609978	622518	640395	531340	501174	529402	556996	448139	401228	514778	465376	466991	C02155	-
65	mws0224	DL-Methionine	149.051	C5H11NO2S	Amino acids and derivatives	Amino acids and derivatives	150.06	61.01	[M+H]+	59-51-8	3	2.50221e+07	2.33953e+07	2.4841e+07	2.51785e+06	2.6564e+06	2.59728e+06	2.20747e+06	2.15956e+06	2.38662e+06	272419	233003	240727	6.6221e+06	7.34168e+06	6.66172e+06	C01733	-
66	Zmdp000292	Arginine methyl ester	188.127	C7H16N4O2	Amino acids and derivatives	Amino acids and derivatives	189.14	70.07	[M+H]+	-	1	1.57078e+07	1.68203e+07	1.70178e+07	9.09543e+06	8.83113e+06	9.51349e+06	1.59607e+07	1.53475e+07	1.75629e+07	7.67283e+06	7.70043e+06	7.43067e+06	1.22544e+07	1.37786e+07	1.32073e+07	-	-
67	MWS04447	Homoproline	129.079	C6H11NO2	Amino acids and derivatives	Amino acids and derivatives	130.09	70.07	[M+H]+	56879-46-0	2	9	9	9	470048	609981	449414	1.63038e+06	1.5485e+06	1.66968e+06	769067	801571	931679	778632	697520	772037	-	-
68	MW0157843	Thr-Tyr-Ile-Arg	551.307	C25H41N7O7	Amino acids and derivatives	Amino acids and derivatives	550.3	154.06	[M-H]-	-	3	16526.2	32314.6	25180.4	319346	294508	287938	448045	465466	498292	550133	500874	495730	350392	343634	384246	-	-
69	pmb2855	L-Glutamine-O-glycoside	308.122	C11H20N2O8	Amino acids and derivatives	Amino acids and derivatives	307.11	145.06	[M-H]-	-	3	20871.7	113729	100490	160296	97262.9	54184.8	460276	329802	461444	625404	532100	510878	332438	294896	307461	-	-
70	pme3827	3,4-Dihydroxy-L-phenylalanine (L-Dopa)	197.069	C9H11NO4	Amino acids and derivatives	Amino acids and derivatives	198.08	152.07	[M+H]+	59-92-7	3	359475	432850	414084	1.60615e+06	1.45426e+06	1.37845e+06	2.75951e+06	2.58532e+06	2.51865e+06	1.11659e+06	1.15078e+06	904967	1.6205e+06	1.57728e+06	1.43803e+06	C00355	ko00350,ko00950,ko00965,ko01100,ko01110
71	pme2617	L-Methionine Sulfoxide	165.046	C5H11NO3S	Amino acids and derivatives	Amino acids and derivatives	166.05	102.06	[M+H]+	3226-65-1	3	678814	687399	757333	849058	840579	895910	912337	775388	835134	755784	748821	732137	753645	841152	843553	C02989	ko00270,ko01100
72	MW0158996	Val-Glu-Pro-Ser-Asp	545.233	C22H35N5O11	Amino acids and derivatives	Amino acids and derivatives	546.25	205.1	[M+H]+	-	3	56032.4	93085.8	178841	102580	77355.7	70498.6	17512.6	31615.6	52547.9	5747.54	15005	3389.63	40612.5	40729.9	45332.5	-	-
73	MWSslk042	N-Ethylmaleimide (NEM)	125.048	C6H7NO2	Amino acids and derivatives	Amino acids and derivatives	126.05	80.01	[M+H]+	128-53-0	2	6670	6670	6670	652938	646162	578362	1.02354e+06	910985	973787	1.04035e+06	967920	1.00597e+06	627417	710974	653016	C02441	-
74	mws5041	L-Glycyl-L-isoleucine	188.116	C8H16N2O3	Amino acids and derivatives	Amino acids and derivatives	189.12	86.1	[M+H]+	19461-38-2	1	136308	92283.9	122967	382170	350965	339723	323563	295733	306897	319178	289876	332243	320456	292276	283536	-	-
75	pmb2673	6-Hydroxydopaquinone	211.048	C9H9NO5	Amino acids and derivatives	Amino acids and derivatives	210.04	135.04	[M-H]-	135791-48-9	3	87443.7	88742.9	88678	33037.7	32746	39180.4	60558.6	64890	62952.8	29932.4	28404.4	29986.9	46673	42916.9	48840.5	-	-
76	Zmdp001857	γ-Glutamyltyrosine	310.116	C14H18N2O6	Amino acids and derivatives	Amino acids and derivatives	311.12	165.05	[M+H]+	7432-23-7	1	209066	246035	233267	302822	247517	284102	301732	274987	275091	166230	147227	117235	267357	242531	236284	-	-
77	MW0105882	Asp-Tyr-Met	427.141	C18H25N3O7S1	Amino acids and derivatives	Amino acids and derivatives	428.14	296.1	[M+H]+	-	3	9	9	9	5.46462e+06	4.54253e+06	4.79071e+06	8.77783e+06	8.49159e+06	9.59409e+06	6.6564e+06	6.46248e+06	5.96203e+06	4.87264e+06	5.30817e+06	4.65747e+06	-	-
78	MW0150593	Gly-Pro-Ala	243.122	C10H17N3O4	Amino acids and derivatives	Amino acids and derivatives	244.13	70.06	[M+H]+	-	3	17605.6	19187.7	11247	248680	201626	255892	370632	286300	351471	128390	69064.2	116541	205890	215074	188006	-	-
79	MW0109152	Phe-arg	321.18	C15H23N5O3	Amino acids and derivatives	Amino acids and derivatives	344.17	182.12	[M+Na]+	1238-09-1	3	1.00096e+07	9.99368e+06	1.08126e+07	841668	899728	922268	1.16324e+06	1.07439e+06	1.22433e+06	834438	739844	728986	2.60416e+06	2.54961e+06	2.28882e+06	-	-
80	MWS00275g	DL-O-tyrosine	181.074	C9H11NO3	Amino acids and derivatives	Amino acids and derivatives	180.07	119.05	[M-H]-	2370-61-8	2	56869.6	61128.6	34722.9	289990	284415	277778	734013	763532	629802	766612	746885	711211	480864	513167	551224	-	-
81	pme2559	N-Acetyl-L-Aspartic Acid	175.048	C6H9NO5	Amino acids and derivatives	Amino acids and derivatives	174.04	88.04	[M-H]-	997-55-7	3	18476.1	8598.75	13693.5	103258	106418	119530	159922	158843	177027	223038	256859	232584	101881	111484	116715	C01042	ko00250,ko01100
82	pme0008	L-Citrulline	175.096	C6H13N3O3	Amino acids and derivatives	Amino acids and derivatives	176.1	113.07	[M+H]+	372-75-8	3	6.425e+06	6.37807e+06	6.28756e+06	1.54922e+06	1.51135e+06	1.62092e+06	3.37221e+06	3.4023e+06	3.63974e+06	1.715e+06	1.82802e+06	1.79859e+06	3.67124e+06	3.60772e+06	3.22779e+06	C00327	ko00220,ko01100,ko01110,ko01230
83	pme3382	N-Acetyl-L-threonine	161.069	C6H11NO4	Amino acids and derivatives	Amino acids and derivatives	160.06	98.02	[M-H]-	17093-74-2	3	22886.6	20188.1	30964.6	73684.7	75071.5	66754.6	103322	103764	113803	87902.1	95302	78686	57140.6	63462.7	65328	-	-
84	Lmrj002261	Cyclo(Val-Ala)	170.106	C8H14N2O2	Amino acids and derivatives	Amino acids and derivatives	171.11	72.08	[M+H]+	15136-27-3	3	20005	20568.3	31610	115192	102378	113895	142751	110809	117897	184079	152613	127724	98486.9	101490	88704.4	-	-
85	MW0168290	Isoleucylleucine	244.179	C12H24N2O3	Amino acids and derivatives	Amino acids and derivatives	245.19	142.03	[M+H]+	-	3	51319.5	22632.3	48206.8	4.74729e+06	4.72943e+06	5.02653e+06	4.70574e+06	4.9668e+06	4.60462e+06	2.17782e+06	1.96652e+06	1.9372e+06	3.13696e+06	3.06759e+06	2.74643e+06	-	-
86	MW0108826	h-gamma-Glu-leu-oh	260.137	C11H20N2O5	Amino acids and derivatives	Amino acids and derivatives	261.14	86.1	[M+H]+	-	3	3.1735e+06	3.52748e+06	3.49735e+06	997917	914929	961411	694477	727288	737276	395502	397113	370537	1.1933e+06	1.12379e+06	1034679	-	-
87	MW0110412	Val-Met	248.119	C10H20N2O3S	Amino acids and derivatives	Amino acids and derivatives	249.12	177.1	[M+H]+	-	3	18117.6	5687.35	7167.27	3.86537e+06	3.34428e+06	2.19623e+06	4.06392e+06	3.87645e+06	4.06904e+06	4.36971e+06	5.49295e+06	5.60138e+06	3.42259e+06	3.72822e+06	3.23849e+06	-	-
88	MW0152372	Leu-Ile-Gln	372.237	C17H32N4O5	Amino acids and derivatives	Amino acids and derivatives	373.24	147.08	[M+H]+	-	3	5131.23	5005	11670	255869	258453	255881	183940	158500	151389	767717	789206	714659	312441	277377	276042	-	-
89	pme0137	N-Acetyl-L-Glutamine	188.08	C7H12N2O4	Amino acids and derivatives	Amino acids and derivatives	187.07	125.07	[M-H]-	2490-97-3	3	325920	315529	331999	549049	596068	709600	940711	1.00429e+06	1.07607e+06	1.02536e+06	1.02311e+06	1.10219e+06	634116	716071	724965	-	-
90	pme2735	S-(5'-Adenosyl)-L-methionine	398.137	C15H22N6O5S	Amino acids and derivatives	Amino acids and derivatives	399.14	250.09	[M+H]+	29908-03-0	3	1.1077e+06	1.33031e+06	1.48436e+06	7562.45	34745.8	41270	24084.4	20820.5	23657.2	2670.67	15005	5334.67	364644	421553	399306	C00019	ko00261,ko00270,ko00330,ko00908,ko00999,ko01100,ko01110,ko01230,ko01240,ko04122
91	mws0256	L-Valine	117.079	C5H11NO2	Amino acids and derivatives	Amino acids and derivatives	118.09	72.08	[M+H]+	72-18-4	1	2.16341e+06	1.98798e+06	2.01925e+06	990723	1.08954e+06	1.01004e+06	1.39076e+06	1.40867e+06	1.36989e+06	1.01527e+06	1.03082e+06	1.13117e+06	1.42115e+06	1.46768e+06	1.27347e+06	C00183	ko00280,ko00290,ko00311,ko00460,ko00770,ko00966,ko00970,ko01100,ko01110,ko01210,ko01230,ko01240,ko02010
92	MWStz091	Cyclo(L-Ala-L-Pro)	168.09	C8H12N2O2	Amino acids and derivatives	Amino acids and derivatives	169.1	70.07	[M+H]+	36357-32-1	2	7806.3	3884.59	11240.4	1.19732e+06	1.17067e+06	998691	1.22878e+06	1.147e+06	1.11246e+06	941042	862924	915998	967492	955623	845008	-	-
93	MW0145912	Asn-Thr-Thr	334.149	C12H22N4O7	Amino acids and derivatives	Amino acids and derivatives	335.16	317.15	[M+H]+	-	3	15393.6	17960.2	34515.3	242878	240151	240044	1.35674e+06	1.33933e+06	1.45233e+06	1.00694e+06	931490	922844	717893	771975	665794	-	-
94	Lmqp000427	N-Methyl-Trans-4-Hydroxy-L-Proline	145.074	C6H11NO3	Amino acids and derivatives	Amino acids and derivatives	146.08	82.07	[M+H]+	4252-82-8	3	59119.9	67615.1	47113.6	146595	157024	127263	130236	180109	185885	192273	225546	179779	160160	167614	144206	-	-
95	Lmhp001461	L-Prolyl-L-Leucine	228.147	C11H20N2O3	Amino acids and derivatives	Amino acids and derivatives	229.15	70.07	[M+H]+	52899-07-7	1	118593	79127.4	212431	646408	622773	451669	798995	755544	857990	1.26708e+06	1.09455e+06	1.15049e+06	631873	713683	734321	-	-
96	MW0151093	His-Thr-Gln-Glu	513.218	C20H31N7O9	Amino acids and derivatives	Amino acids and derivatives	512.21	284.1	[M-H]-	-	3	1657.89	945.151	1417.41	278473	295350	247888	158827	150899	143478	57320.7	54198.4	41588.1	121705	138897	121253	-	-
97	MW0151547	Ile-Phe-Ser	365.195	C18H27N3O5	Amino acids and derivatives	Amino acids and derivatives	366.2	120.08	[M+H]+	-	3	4638.98	6588.71	10534	77445	94574.7	68627.4	78712.6	84422.4	71934.2	290206	258546	237937	109654	107034	123721	-	-
98	MW0151451	Ile-His-Gly	325.175	C14H23N5O4	Amino acids and derivatives	Amino acids and derivatives	348.16	136.06	[M+Na]+	-	3	660945	476524	294087	1.39792e+07	1.74756e+07	1.82404e+07	1.13235e+07	1.16035e+07	1.29513e+07	1.00728e+07	7.6002e+06	8.66349e+06	9.82641e+06	1.14395e+07	1.11674e+07	-	-
99	MW0159247	Val-Val-Tyr	379.211	C19H29N3O5	Amino acids and derivatives	Amino acids and derivatives	380.22	171.15	[M+H]+	-	3	10146.3	7917.03	12354.8	280519	282871	263985	152200	129688	128638	391697	353729	369749	200414	170879	183911	-	-
100	mws3133	Oxaceprol	173.069	C7H11NO4	Amino acids and derivatives	Amino acids and derivatives	174.08	86.06	[M+H]+	33996-33-7	2	136750	33335.7	140277	4.33368e+06	4.38538e+06	4.30878e+06	6.59002e+06	6.66539e+06	6.77885e+06	7.8624e+06	8.71995e+06	8.62506e+06	5.18574e+06	5.01834e+06	4.43873e+06	-	-
101	pme1286	S-(5'-Adenosy)-L-homocysteine	384.122	C14H20N6O5S	Amino acids and derivatives	Amino acids and derivatives	385.13	250	[M+H]+	979-92-0	1	403578	113136	583833	73377.1	192618	119498	39271.2	60331.8	158640	35007	41224.7	20370.5	286314	268001	243458	C00021	ko00270,ko01100,ko01230,ko01240
102	Lmhp001732	L-Prolyl-L-Phenylalanine	262.132	C14H18N2O3	Amino acids and derivatives	Amino acids and derivatives	263.14	70.06	[M+H]+	13589-02-1	2	70705.9	68614	68964.9	245060	247764	285579	278503	285122	271888	520934	526070	461661	319054	290699	271405	-	-
103	MW0108005	Lys-His-Lys	411.259	C18H33N7O4	Amino acids and derivatives	Amino acids and derivatives	412.27	250.22	[M+H]+	-	3	252987	210527	272303	156985	112855	139188	99155.6	87092.5	115919	110299	35010	51289.7	178176	187197	159229	-	-
104	MW0144719	Ala-Pro-Ser	273.132	C11H19N3O5	Amino acids and derivatives	Amino acids and derivatives	274.14	256.13	[M+H]+	-	3	18508.7	32129.1	23575.6	1.30715e+06	1.45683e+06	1.58198e+06	7.16088e+06	7.77315e+06	9.74968e+06	6.72777e+06	7.07259e+06	6.77033e+06	4.90883e+06	4.16751e+06	4.53507e+06	-	-
105	mws5042	L-Glycyl-L-phenylalanine	222.1	C11H14N2O3	Amino acids and derivatives	Amino acids and derivatives	223.11	120.09	[M+H]+	721-66-4	1	189662	107324	201960	868067	750806	841336	668725	606718	635834	553657	432574	141907	634553	612844	541401	-	-
106	MW0144712	Ala-Pro-Gly	243.122	C10H17N3O4	Amino acids and derivatives	Amino acids and derivatives	266.1	165.06	[M+Na]+	-	3	8143.05	2713.26	5005	670911	545599	588753	1.22042e+06	1.24936e+06	1.2762e+06	1.82221e+06	1.81814e+06	1.91129e+06	1.14279e+06	1.08354e+06	969518	-	-
107	MW0109888	Thr-Phe	266.127	C13H18N2O4	Amino acids and derivatives	Amino acids and derivatives	267.14	136.06	[M+H]+	16875-27-7	3	5122.45	6675.5	3383.42	243482	208925	177145	692621	702467	719161	293498	262850	245146	304212	261924	267087	-	-
108	MW0108971	O-benzyl-L-serine	195.09	C10H13NO3	Amino acids and derivatives	Amino acids and derivatives	196.1	96.04	[M+H]+	4726-96-9	3	3153.42	1282.34	2881.39	1.57489e+06	1.63288e+06	1.705e+06	3.15131e+06	2.88837e+06	3.01689e+06	2.13069e+06	2.00548e+06	1.89884e+06	1.91054e+06	1.9388e+06	1.65974e+06	-	-
109	Zmzn000113	L-threo-3-Methylaspartate	147.053	C5H9NO4	Amino acids and derivatives	Amino acids and derivatives	146.05	102.06	[M-H]-	6061-13-8	1	2.14218e+06	2.69973e+06	2.51841e+06	733728	690953	745378	745310	628660	632973	841504	771526	905565	1.08913e+06	1.02476e+06	1.20812e+06	C03618	ko00630,ko00660,ko01100,ko01200
110	pme3033	N,N-Dimethylglycine*	103.063	C4H9NO2	Amino acids and derivatives	Amino acids and derivatives	104.07	58.07	[M+H]+	1118-68-9	3	6.74234e+06	6.28327e+06	6.88576e+06	2.53438e+06	2.13268e+06	2.52132e+06	2.63615e+06	2.75768e+06	3.09993e+06	3.02938e+06	3.266e+06	3.2175e+06	4.42459e+06	4.05979e+06	3.73219e+06	C01026	ko00260,ko01100
111	MWS00204g	N-Ethylglycine*	103.063	C4H9NO2	Amino acids and derivatives	Amino acids and derivatives	104.07	58.07	[M+H]+	627-01-0	3	6.74234e+06	6.28327e+06	6.88576e+06	2.53438e+06	2.13268e+06	2.52132e+06	2.63615e+06	2.75768e+06	3.09993e+06	3.02938e+06	3.266e+06	3.2175e+06	4.42459e+06	4.05979e+06	3.73219e+06	-	-
112	mws5035	L-Leucyl-L-phenylalanine	278.163	C15H22N2O3	Amino acids and derivatives	Amino acids and derivatives	279.17	120.08	[M+H]+	56217-82-4	1	60702.6	56839.6	73205.3	154939	209772	173976	164193	154692	160812	256807	199546	222603	192114	162443	173635	-	-
113	mws0227	L-Leucine	131.095	C6H13NO2	Amino acids and derivatives	Amino acids and derivatives	132.102	86.2	[M+H]+	61-90-5	1	3.77468e+06	6.09476e+06	3.9445e+06	2.2698e+06	2.06585e+06	1.17592e+06	2.87484e+06	2.9588e+06	1.70533e+06	1.38203e+06	1.92318e+06	1.77278e+06	3.79384e+06	3.9477e+06	3.33858e+06	C00123	ko00280,ko00290,ko00966,ko00970,ko01100,ko01110,ko01210,ko01230,ko02010
114	pmb2591	N-Acetyl-L-Tryptophan	246.1	C13H14N2O3	Amino acids and derivatives	Amino acids and derivatives	245.09	203.08	[M-H]-	1218-34-4	1	597183	659392	626098	356713	369738	371301	149117	125676	161977	49305.2	42807.7	35598.5	269101	308242	264349	-	-
115	Lmrj001341	Cyclo(Ser-Pro)	184.085	C8H12N2O3	Amino acids and derivatives	Amino acids and derivatives	185.09	70.06	[M+H]+	-	1	34113.1	14534.1	34960	2.4876e+06	2.49522e+06	2.34152e+06	2.0089e+06	2.14579e+06	1.96389e+06	1.83026e+06	1.65775e+06	1.93487e+06	1.88502e+06	1.59869e+06	1.8319e+06	-	-
116	MW0105570	l-Alanyl-l-valine	188.116	C8H16N2O3	Amino acids and derivatives	Amino acids and derivatives	295.1	59.01	[M-H]-	3303-45-5	3	3.18686e+06	3.49475e+06	3.65467e+06	5.15232e+06	4.3776e+06	5.15102e+06	2.52078e+06	4.03936e+06	4.40017e+06	2.15226e+06	2.06886e+06	2.07065e+06	3.08706e+06	3.67403e+06	3.40901e+06	-	-
117	MWSprf117	5-Hydroxy-DL-tryptophan(5-HTP)	220.085	C11H12N2O3	Amino acids and derivatives	Amino acids and derivatives	221.09	130.06	[M+H]+	56-69-9	1	431538	445634	451640	1.39611e+06	1.38666e+06	1.30709e+06	1.33483e+06	1.30157e+06	1.30086e+06	315501	298368	307540	932649	909200	790004	C01017	-
118	MW0159242	Val-Val-Leu	329.231	C16H31N3O4	Amino acids and derivatives	Amino acids and derivatives	330.24	72.08	[M+H]+	-	3	13367	10484.8	11381.3	510629	460085	517159	375026	360374	316898	353258	327786	373057	335967	308174	281919	-	-
119	MW0106527	DL-Propargylglycine	113.048	C5H7NO2	Amino acids and derivatives	Amino acids and derivatives	114.05	68.05	[M+H]+	-	3	29907.5	67737.3	95333.7	2.34275e+06	2.37613e+06	2.27079e+06	2.61305e+06	2.74255e+06	2.6968e+06	2.1544e+06	2.0274e+06	2.10376e+06	1.99411e+06	1.77089e+06	1.68564e+06	-	-
120	MWS2413	N-acetyl-beta-alanine	131.058	C5H9NO3	Amino acids and derivatives	Amino acids and derivatives	130.05	58.03	[M-H]-	3025-95-4	3	34742.2	26163.6	30221.8	94052.5	94673.4	86643	104417	108582	112207	64980.1	65664.4	70200.3	65693.7	78335	71745.1	C01073	ko00410
121	MW0169544	omega-Aminoarginine	189.123	C6H15N5O2	Amino acids and derivatives	Amino acids and derivatives	212.1	166.1	[M+Na]+	57444-72-1	3	323945	65217.4	346977	3.93444e+07	4.0286e+07	3.90685e+07	6.06805e+07	5.63442e+07	5.72463e+07	1.31449e+07	1.23013e+07	1.16516e+07	3.09663e+07	2.76398e+07	2.60845e+07	-	-
122	MW0155764	Pro-Ala-Gly	243.122	C10H17N3O4	Amino acids and derivatives	Amino acids and derivatives	266.11	202.1	[M+Na]+	-	3	13160.7	5339.65	8155.3	3.00947e+06	2.72848e+06	2.71024e+06	5.69167e+06	5.03599e+06	5.19637e+06	690871	573270	615228	2.66174e+06	2.42615e+06	2.22911e+06	-	-
123	MW0150942	His-Gly-Met	343.131	C13H21N5O4S1	Amino acids and derivatives	Amino acids and derivatives	344.14	182.12	[M+H]+	-	3	8.54592e+06	8.43139e+06	8.85395e+06	878820	865958	902944	932970	938970	976830	797163	790774	791196	2.44972e+06	2.13261e+06	2.08603e+06	-	-
124	pme1210	L-Methionine	149.051	C5H11NO2S	Amino acids and derivatives	Amino acids and derivatives	150.06	61.01	[M+H]+	63-68-3	1	1.77929e+07	1.44231e+07	1.75846e+07	2.25443e+06	2.44891e+06	2.16822e+06	1.94578e+06	1.98813e+06	1.90316e+06	219046	267919	258574	5.32842e+06	5.86753e+06	4.9075e+06	C00073	ko00270,ko00470,ko00966,ko00970,ko00999,ko01100,ko01110,ko01210,ko01230,ko01240
125	mws0250	L-Tyrosine	181.074	C9H11NO3	Amino acids and derivatives	Amino acids and derivatives	182.08	136.08	[M+H]+	60-18-4	1	9.70447e+06	8.92818e+06	9.54428e+06	6.10351e+06	6.80186e+06	5.66025e+06	7.172e+06	7.43282e+06	5.83317e+06	5.21631e+06	4.70343e+06	5.09536e+06	6.56972e+06	6951366	5.80933e+06	C00082	ko00130,ko00261,ko00350,ko00360,ko00400,ko00460,ko00730,ko00940,ko00950,ko00965,ko00966,ko00970,ko00999,ko01100,ko01110,ko01210,ko01230,ko01240
126	MWS04491	3,4-Dehydro-DL-proline	113.048	C5H7NO2	Amino acids and derivatives	Amino acids and derivatives	114.05	68.05	[M+H]+	3395-35-5	1	84443	66772.4	77934.9	2.23356e+06	2.31535e+06	2.11097e+06	2.56834e+06	2.4556e+06	2.48654e+06	1.96528e+06	2.08264e+06	1.85997e+06	1.8712e+06	1.70063e+06	1.55988e+06	-	-
127	mws1587	L-Norleucine	131.095	C6H13NO2	Amino acids and derivatives	Amino acids and derivatives	132.1	86.1	[M+H]+	327-57-1	1	5.49334e+06	5.09876e+06	5.79929e+06	1.63753e+06	1.65553e+06	1.57296e+06	2.49763e+06	2.48648e+06	2.3389e+06	1.99982e+06	1.59132e+06	1.96863e+06	3.1153e+06	3.28991e+06	2.73695e+06	C01933	-
128	Lmhp001670	L-Valyl-L-Leucine	230.163	C11H22N2O3	Amino acids and derivatives	Amino acids and derivatives	231.17	72.08	[M+H]+	3989-97-7	1	73960.9	67145.7	89778.6	988342	843273	860959	454355	446747	441564	841031	771635	757935	629750	529674	546961	-	-
129	MW0150368	Gly-Gly-Lys-Pro-Asn	471.244	C19H33N7O7	Amino acids and derivatives	Amino acids and derivatives	472.25	310.2	[M+H]+	-	3	1.39779e+07	1.39569e+07	1.45172e+07	2.10065e+06	2.3484e+06	2.16943e+06	1.5273e+06	2.09266e+06	2.00542e+06	1.28019e+06	1.09817e+06	1.15409e+06	5.2105e+06	4.43079e+06	4.45491e+06	-	-
130	mws0258	L-Isoleucine	131.095	C6H13NO2	Amino acids and derivatives	Amino acids and derivatives	132.102	86.0964	[M+H]+	73-32-5	1	6.38466e+06	5.96732e+06	5.05846e+06	1.3043e+06	1.93491e+06	1.18743e+06	2.80863e+06	3.0133e+06	1.62874e+06	2.29866e+06	2.28804e+06	1.46966e+06	3.72278e+06	3.873e+06	3.21943e+06	C00407	ko00280,ko00290,ko00460,ko00960,ko00966,ko00970,ko01100,ko01110,ko01210,ko01230,ko02010
131	MW0107365	His-Val	254.138	C11H18N4O3	Amino acids and derivatives	Amino acids and derivatives	255.15	196.12	[M+H]+	76019-15-3	3	184598	173824	187993	4.73504e+06	4.80069e+06	4.39581e+06	5.2825e+06	5.20299e+06	4.73381e+06	3.43794e+06	3.14658e+06	3.37183e+06	3.72581e+06	3.5851e+06	3.0963e+06	-	-
132	Zmdp001663	γ-glutamylmethionine	278.094	C10H18N2O5S	Amino acids and derivatives	Amino acids and derivatives	279.1	133.03	[M+H]+	17663-87-5	3	455662	446183	511668	70446.8	68136.1	43105.8	49296.3	33576.1	37555.9	10482.3	15160.8	5876.19	116289	110137	96249.9	-	-
133	MW0151154	His-Val-Ser	341.17	C14H23N5O5	Amino acids and derivatives	Amino acids and derivatives	342.18	121.06	[M+H]+	-	3	76239.9	98780.6	104966	224774	210669	149231	47786.4	13340	68992.2	17332.4	32080.3	47020.1	91890.7	94140.1	78478	-	-
134	MW0153610	Met-Lys-Met	408.186	C16H32N4O4S2	Amino acids and derivatives	Amino acids and derivatives	409.19	188.07	[M+H]+	-	3	436312	640499	495153	32892.2	42751.8	35453	19259.6	18365.7	16237.9	7296	5476	7695.85	129044	108952	129963	-	-
135	pme0195	L-Cysteine	121.02	C3H7NO2S	Amino acids and derivatives	Amino acids and derivatives	120.01	74.01	[M-H]-	52-90-4	3	2738.95	2493.74	8719.98	7057.56	6226.23	7476.74	4980.49	8553.1	2907.15	8299.57	5486.07	9395.52	5872.35	5396.15	4828.4	C00097	ko00260,ko00270,ko00311,ko00332,ko00430,ko00460,ko00470,ko00480,ko00730,ko00770,ko00920,ko00970,ko01100,ko01110,ko01200,ko01230,ko01240,ko04122
136	mws0219	L-Aspartic Acid	133.037	C4H7NO4	Amino acids and derivatives	Amino acids and derivatives	132.03	88.04	[M-H]-	56-84-8	1	7.51738e+06	8.36696e+06	8.13908e+06	8.87944e+06	8.59186e+06	9.34386e+06	9.03736e+06	9.80987e+06	8.29311e+06	9.58094e+06	1.04324e+07	8.89103e+06	8.22634e+06	9.11926e+06	7.50659e+06	C00049	ko00220,ko00250,ko00260,ko00261,ko00270,ko00300,ko00340,ko00410,ko00460,ko00470,ko00710,ko00760,ko00770,ko00970,ko00999,ko01100,ko01110,ko01200,ko01210,ko01230,ko01240,ko02010
137	MW0150472	Gly-Pro-Thr	273.132	C11H19N3O5	Amino acids and derivatives	Amino acids and derivatives	274.14	256.13	[M+H]+	-	3	18586.5	8333.07	38442.3	2.88694e+06	2.72249e+06	2.72045e+06	1.24012e+07	1.36886e+07	1.39534e+07	2.02073e+06	1.8279e+06	5.93684e+06	6.09339e+06	6.5172e+06	5.35864e+06	-	-
138	MW0145923	Asn-Tyr-Ala	366.154	C16H22N4O6	Amino acids and derivatives	Amino acids and derivatives	367.15	188.07	[M+H]+	-	3	354615	458326	306900	1.15304e+06	1.17673e+06	985305	892198	887905	849608	514951	553919	578059	812216	760782	664407	-	-
139	MW0108922	Tiglylglycine	157.074	C7H11NO3	Amino acids and derivatives	Amino acids and derivatives	158.08	84.04	[M+H]+	35842-45-6	3	3593.8	8033.19	3561.78	14990.9	17338.9	6706.7	11843.8	23840.3	18819.2	5.31013e+06	5.35836e+06	4.81366e+06	1.7574e+06	1.59703e+06	1.43063e+06	-	-
140	Zmdp000972	S-Methyl-L-cysteine	135.035	C4H9NO2S	Amino acids and derivatives	Amino acids and derivatives	136.04	91.05	[M+H]+	1187-84-4	1	1.24326e+07	1.14556e+07	1.19232e+07	8.11818e+06	8.60091e+06	7.91699e+06	8.40741e+06	9.58165e+06	8.13158e+06	6.60444e+06	7.77544e+06	7.58202e+06	8.93837e+06	8.75765e+06	7.36189e+06	C22040	ko02010
141	Zmdp002216	L-γ-Glutamyl-L-leucine	260.137	C11H20N2O5	Amino acids and derivatives	Amino acids and derivatives	261.14	86.1	[M+H]+	2566-39-4	1	3.88657e+06	3.87252e+06	4.08637e+06	1.01502e+06	1.10146e+06	1.0834e+06	848742	916474	861365	513471	567546	486634	1.57267e+06	1.40059e+06	1.2764e+06	-	-
142	Lmhp002031	L-Leucyl-L-Leucine	244.179	C12H24N2O3	Amino acids and derivatives	Amino acids and derivatives	245.19	86.1	[M+H]+	3303-31-9	1	104871	84149.1	120882	452586	264762	418404	250818	221442	199183	560553	549719	493698	388963	365058	314804	-	-
143	MWS201447	Phe-Ala	236.116	C12H16N2O3	Amino acids and derivatives	Amino acids and derivatives	237.124	120.086	[M+H]+	3918-87-4	3	9036.14	16685.9	14231.7	186270	149220	163577	144261	128779	142859	149787	142839	141536	135928	119853	110245	-	-
144	MW0153625	Met-Met-Tyr	443.155	C19H29N3O5S2	Amino acids and derivatives	Amino acids and derivatives	444.17	102.06	[M+H]+	-	3	724568	504342	717687	822385	907548	1.20225e+06	633974	740185	970022	1.442e+06	1.11092e+06	1.40624e+06	966686	981746	804035	-	-
145	MW0153885	Methionylvaline	248.119	C10H20N2O3S	Amino acids and derivatives	Amino acids and derivatives	249.12	177.1	[M+H]+	14486-13-6	3	4945.35	1884.99	5175.02	3.42121e+06	3.52891e+06	3.27136e+06	3.06472e+06	3.11705e+06	3.21617e+06	4.80664e+06	4.58536e+06	4.5276e+06	3.35615e+06	3.20898e+06	2.71528e+06	-	-
146	MW0151026	His-Met-Glu	415.153	C16H25N5O6S1	Amino acids and derivatives	Amino acids and derivatives	416.16	398.16	[M+H]+	-	3	227688	290148	302039	274041	305912	268976	274286	290577	303072	99618.9	221385	128830	257666	309445	257666	-	-
147	Lmrj001698	L-Seryl-L-Isoleucine	218.127	C9H18N2O4	Amino acids and derivatives	Amino acids and derivatives	219.13	60.04	[M+H]+	91086-51-0	1	27663	35445.6	34073.8	611704	613428	577977	354820	310191	333023	320370	276738	248501	388782	338198	314567	-	-
148	mws4134	Oxiglutatione	612.152	C20H32N6O12S2	Amino acids and derivatives	Amino acids and derivatives	611.14	306.08	[M-H]-	27025-41-8	3	26869.3	38826.2	7600.96	67662.1	81432	119162	133438	130132	103136	61900.7	66934.8	54847.8	61948.5	58059.9	71826	C00127	ko00480,ko01100,ko01240
149	MW0159080	Val-Leu-Tyr	393.226	C20H31N3O5	Amino acids and derivatives	Amino acids and derivatives	394.23	185.17	[M+H]+	-	3	3623.41	3083.82	883.749	2.15865e+06	1.88295e+06	2.39299e+06	1.08387e+06	1.05865e+06	862778	643367	609413	523258	1.08547e+06	942433	874799	-	-
150	pme0109	Methyldopa	211.084	C10H13NO4	Amino acids and derivatives	Amino acids and derivatives	212.09	166.09	[M+H]+	555-30-6	3	233739	154328	203559	2.35251e+06	2.23899e+06	1.4263e+06	2.34439e+06	1.37563e+06	2.38742e+06	1.39716e+06	1.46002e+06	1.21217e+06	1.93075e+06	1.86032e+06	1.55585e+06	C07194	-
151	MWS201442	Phe-Thr	266.127	C13H18N2O4	Amino acids and derivatives	Amino acids and derivatives	267.135	120.081	[M+H]+	51352-44-4	3	135792	38033.6	163557	468593	465242	454475	428971	413132	408424	412483	357669	361535	397375	404904	327252	-	-
152	Zazp002547	cyclo-(Gly-Phe)	204.09	C11H12N2O2	Amino acids and derivatives	Amino acids and derivatives	205.1	146.06	[M+H]+	10125-07-2	1	9.7483e+06	9.64155e+06	9.46408e+06	2.00407e+06	1.8443e+06	1.95437e+06	1.1526e+06	1.1791e+06	1.15295e+06	184285	161553	130038	3.21927e+06	2.82798e+06	2.56868e+06	-	-
153	MWS201414	Pro-Asn	229.106	C9H15N3O4	Amino acids and derivatives	Amino acids and derivatives	230.11	70.07	[M+H]+	107856-82-6	3	220010	253375	164601	1.20216e+06	1.1822e+06	1.11568e+06	1.9316e+06	1.24962e+06	1.82977e+06	833168	817368	901194	1273764	1.06217e+06	1.03954e+06	-	-
154	MW0107902	L-Leucyl-L-alanine	202.132	C9H18N2O3	Amino acids and derivatives	Amino acids and derivatives	203.14	84.04	[M+H]+	7298-84-2	3	268988	232213	265992	1.29075e+06	1.36862e+06	1.14268e+06	765384	758510	798544	482441	476820	455266	818021	697628	658277	-	-
155	MWS201437	Leu-Asp	246.122	C10H18N2O5	Amino acids and derivatives	Amino acids and derivatives	247.13	86.0968	[M+H]+	32949-40-9	3	51482.8	202518	36997.8	671334	720915	678830	573761	145562	579478	1.65715e+06	1.68634e+06	1.6367e+06	789718	757731	631104	-	-
156	MW0151082	His-Ser-Leu-Lys	483.281	C21H37N7O6	Amino acids and derivatives	Amino acids and derivatives	484.29	177.06	[M+H]+	-	3	2.9912e+06	2.71957e+06	2.95225e+06	58235	58305.8	56475.7	29177	28306	36454.5	10573.3	5985.66	9396.14	619270	756965	768614	-	-
157	MW0150595	Gly-Pro-Glu	301.127	C12H19N3O6	Amino acids and derivatives	Amino acids and derivatives	302.14	256.13	[M+H]+	32302-76-4	3	7216.59	5049.03	2489.42	1.78102e+06	1.72435e+06	1.49993e+06	4.33502e+06	4.66131e+06	4.70566e+06	2.39882e+06	2.04507e+06	1.85044e+06	2.74767e+06	2.16818e+06	2.4601e+06	-	-
158	MW0150434	Gly-Met-His	343.131	C13H21N5O4S1	Amino acids and derivatives	Amino acids and derivatives	344.14	326.13	[M+H]+	-	3	1.04557e+06	909180	1.07308e+06	727504	712672	724988	951452	977448	950904	1.67453e+06	1.51169e+06	1.51618e+06	1.00047e+06	1.16601e+06	928313	-	-
159	pme2074	Jasmonoyl-L-Isoleucine	323.21	C18H29NO4	Amino acids and derivatives	Amino acids and derivatives	322.2	130.05	[M-H]-	120330-93-0	3	12038.6	11346.2	6155.8	7442.71	8303.19	7729.35	10533.1	9955.25	9475.47	11926.2	12771.6	11762.8	9376.1	9525.03	11576.5	C18699	ko04075
160	MWS00330g	1-Amino-1-cyclobutane-carboxylic-acid	115.063	C5H9NO2	Amino acids and derivatives	Amino acids and derivatives	116.071	70.0662	[M+H]+	22264-50-2	3	2.25279e+06	2.25493e+06	2.48384e+06	1.74919e+06	1.66408e+06	1.81631e+06	2.18603e+06	1.99126e+06	2.27704e+06	1.43384e+06	1.37541e+06	1.36409e+06	2.08594e+06	1.69254e+06	1.69953e+06	-	-
161	MW0155948	Pro-Met-Ser	333.136	C13H23N3O5S1	Amino acids and derivatives	Amino acids and derivatives	356.12	178.07	[M+Na]+	-	3	2336.5	4580.18	5272.96	1.2249e+06	1.1949e+06	1.58571e+06	1.64695e+06	1.64939e+06	1.52246e+06	1.22946e+06	1.28394e+06	1.55327e+06	1.27176e+06	1.08506e+06	999814	-	-
162	MW0121542	2-ammonio-3-(5-hydroxy-1H-indol-3-yl)propanoate	220.085	C11H12N2O3	Amino acids and derivatives	Amino acids and derivatives	221.09	130.07	[M+H]+	-	3	3.6252e+06	3.60429e+06	3.49298e+06	640161	700967	749497	263895	333299	375127	48689.2	71987.4	46693.1	1.06396e+06	859126	867890	-	-
163	MWS201461	Leu-Arg	287.196	C12H25N5O3	Amino acids and derivatives	Amino acids and derivatives	288.2	175.12	[M+H]+	26607-15-8	3	19244.2	21176.3	22373.2	138515	45643.2	37091.5	43136.1	33788	22247.3	1.48749e+06	1.24053e+06	995351	269404	334417	344588	-	-
164	MW0108101	Lys-Lys	274.2	C12H26N4O3	Amino acids and derivatives	Amino acids and derivatives	441.2	381.18	[M+CH3COO]-	13184-13-9	3	4369.68	8403.7	3358.34	61634.2	52537.2	50058.6	38297.1	37944.8	33276.1	10418.7	18212.1	21584.4	22507.5	22495.4	27978.4	-	-
165	MWS4309	Glycyl-tryptophan	261.111	C13H15N3O3	Amino acids and derivatives	Amino acids and derivatives	262.12	188.07	[M+H]+	2390-74-1	1	349913	299745	336483	192765	177444	204699	137008	95597.3	122062	19409.7	24236.1	55698.7	130833	159465	126094	-	-
166	pme3351	Allysine(6-Oxo DL-Norleucine)	145.074	C6H11NO3	Amino acids and derivatives	Amino acids and derivatives	144.07	126.06	[M-H]-	1962-83-0	3	25460.9	8746.59	19553.3	51394.7	45295.2	61144.3	31027.8	115777	64844.8	58614.7	106873	59108	62171	68802.5	52908.7	C04076	ko00300,ko00310,ko00960,ko01100,ko01110,ko01230
167	mws0629	L-Aspartyl-L-Phenylalanine	280.106	C13H16N2O5	Amino acids and derivatives	Amino acids and derivatives	281.11	166.09	[M+H]+	13433-09-5	1	59729.2	53310.1	78201.9	129149	207156	228616	257053	251384	138751	200527	164048	154008	206754	179196	159451	-	-
168	MWS1039a	(S)-3-Amino-2-methylpropanoic acid	103.063	C4H9NO2	Amino acids and derivatives	Amino acids and derivatives	104.07	57.03	[M+H]+	4249-19-8	2	156772	154569	150556	105728	101373	88087.8	83061.3	81538.7	85804.4	71935.6	37010.8	74241.6	114674	88617	98128.6	C03284	ko00280,ko01100
169	pme0122	N6-Acetyl-L-lysine	188.116	C8H16N2O3	Amino acids and derivatives	Amino acids and derivatives	189.12	126.09	[M+H]+	692-04-6	3	79589.4	98301.1	114314	213004	454787	380751	188997	365623	443640	172292	61457.8	77956.7	340986	303490	261522	C02727	ko00310,ko01100
170	Zmgn002106	N-Acetyl-L-phenylalanine	207.089	C11H13NO3	Amino acids and derivatives	Amino acids and derivatives	206.08	58.03	[M-H]-	2018-61-3	1	165860	185199	151399	182539	190298	174700	219874	195330	248380	101263	94530.8	81980.6	130331	170428	151798	C03519	ko00360,ko01100
171	MW0147976	Cys-Ala-Pro-Pro-Thr	487.21	C20H33N5O7S	Amino acids and derivatives	Amino acids and derivatives	488.21	182.12	[M+H]+	-	3	5.29036e+06	5.04844e+06	4.7217e+06	319348	360158	353302	232340	205514	194045	157125	143267	70020	1.38475e+06	1.1289e+06	1.08387e+06	-	-
172	MW0158165	Trp-His-Ser	428.181	C20H24N6O5	Amino acids and derivatives	Amino acids and derivatives	429.19	267.13	[M+H]+	-	3	232084	193957	204116	468069	436386	443623	266403	231176	243247	119935	94986.9	61252.7	246189	266994	203290	-	-
173	MW0107171	Gly-Gly-Val	231.122	C9H17N3O4	Amino acids and derivatives	Amino acids and derivatives	254.11	195.11	[M+Na]+	-	3	1.49293e+06	1.40585e+06	1.59863e+06	3.39187e+07	3.12565e+07	3.04915e+07	3.10497e+07	3.05927e+07	3.21144e+07	1.93124e+07	1.75335e+07	1.72071e+07	2.57725e+07	2.31901e+07	1.94405e+07	-	-
174	MW0153689	Met-Trp-His	472.189	C22H28N6O4S1	Amino acids and derivatives	Amino acids and derivatives	473.2	345.08	[M+H]+	-	3	341198	319890	329721	238024	224020	234969	180859	197769	288892	158068	123587	106762	195256	206893	156787	-	-
175	mws0712	N-Propionylglycine	131.058	C5H9NO3	Amino acids and derivatives	Amino acids and derivatives	130.05	86.06	[M-H]-	21709-90-0	3	254764	245361	259262	105430	164572	115776	91743.6	205604	128673	407811	422592	410296	196974	255842	253590	-	-
176	MW0106308	Cystathionine	222.067	C7H14N2O4S	Amino acids and derivatives	Amino acids and derivatives	245.06	142.03	[M+Na]+	61135-95-3	3	26601.1	22079.8	18296.6	1.77707e+06	1.73384e+06	1.60386e+06	1.64603e+06	1.60684e+06	1.67822e+06	670935	642422	565576	1.29151e+06	1.10188e+06	974673	C00542	-
177	pme0253	N-Acetyl-L-leucine	173.105	C8H15NO3	Amino acids and derivatives	Amino acids and derivatives	174.11	86.1	[M+H]+	1188-21-2	3	15348.4	17518.5	35495.5	36901	44922.9	35050.9	73835.4	60814	83645.9	53690	53690	73940.4	47113	56464.8	42757.2	C02710	-
178	MW0109387	Prolylhistidine	252.122	C11H16N4O3	Amino acids and derivatives	Amino acids and derivatives	253.13	120.08	[M+H]+	-	3	29427.8	16032.7	25523.5	1.70667e+06	1.68078e+06	1.48344e+06	3.72649e+06	3.0363e+06	3.15068e+06	810859	817454	743373	1.77125e+06	1.56741e+06	1.32419e+06	-	-
179	pme0181	3-Methyl-L-Histidine	169.085	C7H11N3O2	Amino acids and derivatives	Amino acids and derivatives	170.092	124	[M+H]+	368-16-1	3	304303	315650	271161	376596	286522	354000	384213	359526	347904	369108	344702	465500	311047	366222	418252	C01152	ko00340,ko01100
180	MWS201434	Ile-His	268.154	C12H20N4O3	Amino acids and derivatives	Amino acids and derivatives	269.162	156.077	[M+H]+	97284-12-3	3	4815.92	3565.78	5797.23	239063	163748	189287	259908	130547	92034.7	372387	216874	211275	236758	223983	177178	-	-
181	Zmmp002946	(3-(carboxyamino)-2-methylpropanoyl)phenylalanine	294.122	C14H18N2O5	Amino acids and derivatives	Amino acids and derivatives	295.13	120.08	[M+H]+	-	2	2.21898e+06	2.0919e+06	2.17341e+06	1.21867e+06	1.13613e+06	1.16596e+06	1.11093e+06	1.09081e+06	1.12632e+06	494056	543922	464571	1.30642e+06	966523	1.10551e+06	-	-
182	MWS4471	N-Alpha-Acetyl-L-Asparagine	174.064	C6H10N2O4	Amino acids and derivatives	Amino acids and derivatives	173.06	58.03	[M-H]-	4033-40-3	3	577735	697378	717006	143138	107828	118674	327757	369367	325326	212715	208301	207100	249236	318217	337147	-	-
183	pme0124	L-Glycyl-L-proline	172.085	C7H12N2O3	Amino acids and derivatives	Amino acids and derivatives	173.09	116.07	[M+H]+	704-15-4	3	80971.7	80699.9	101312	205965	206605	249937	138947	137829	151080	100225	144850	132542	193547	149021	150364	-	-
184	MWS201381	Ser-Trp	291.122	C14H17N3O4	Amino acids and derivatives	Amino acids and derivatives	292.13	188.07	[M+H]+	94421-70-2	3	230837	202974	228158	169366	110200	149564	92933.5	28252.8	79860.2	50970.1	53513.6	19424.4	111588	110705	83676.1	-	-
185	pme0128	L-Alanyl-L-Alanine	160.085	C6H12N2O3	Amino acids and derivatives	Amino acids and derivatives	159.08	88.04	[M-H]-	1948-31-8	3	11408.1	19227	19083.4	21978.2	19907.7	16598.3	15773.3	14100	13688.7	39803.9	39503.2	34420.1	21396.3	17002.2	23221	-	-
186	mws0520	N-Acetyl-L-tyrosine	223.084	C11H13NO4	Amino acids and derivatives	Amino acids and derivatives	224.09	136.08	[M+H]+	537-55-3	3	54201.1	61326.2	67863.8	111382	121910	120218	162305	164270	157915	111739	131561	174265	150735	138951	110243	-	-
187	mws4176	L-Alanyl-L-Phenylalanine	236.116	C12H16N2O3	Amino acids and derivatives	Amino acids and derivatives	237.12	120.09	[M+H]+	3061-90-3	1	16041.5	11426.3	12602.5	236923	217367	223018	205489	123362	279854	171081	172518	171035	188988	148815	142770	-	-
188	MWS201455	Asp-Lys	261.132	C10H19N3O5	Amino acids and derivatives	Amino acids and derivatives	262.14	84.08	[M+H]+	5891-51-0	3	107996	35206.7	134433	175693	231835	242426	423011	350076	425494	1.36729e+06	1.25832e+06	1.03982e+06	537509	431674	399497	-	-
189	mws4516	Pyroglutamic acid	129.043	C5H7NO3	Amino acids and derivatives	Amino acids and derivatives	130.05	84.05	[M+H]+	4042-36-8	1	210108	110873	87441.9	1.16403e+06	1.16418e+06	1.01093e+06	1.10082e+06	1.23427e+06	961677	756256	628464	770111	908657	795487	655717	-	-
190	MW0150534	Gly-Val-Leu	287.185	C13H25N3O4	Amino acids and derivatives	Amino acids and derivatives	288.2	175.12	[M+H]+	-	3	37872.1	10068.6	17429.4	121036	138635	115022	106299	131374	141976	975707	862695	772366	246811	316240	237200	-	-
191	MW0155769	Pro-Ala-Phe	333.169	C17H23N3O4	Amino acids and derivatives	Amino acids and derivatives	334.18	70.06	[M+H]+	-	3	2199.74	1324.64	1333.98	8829.76	8823.09	39651.7	9	9	9	267755	236537	279592	83878.7	104307	75951.4	-	-
192	MWS201405	His-Tyr	318.133	C15H18N4O4	Amino acids and derivatives	Amino acids and derivatives	319.14	110.07	[M+H]+	35979-00-1	3	16463.1	12482.2	15896.7	175475	82810.1	149126	497607	379889	457950	402540	338791	277250	188741	194146	141293	-	-
193	MW0108157	Met-His-Lys	414.205	C17H30N6O4S1	Amino acids and derivatives	Amino acids and derivatives	415.21	397.2	[M+H]+	-	3	1.54928e+06	1.60541e+06	1.43423e+06	1.13821e+06	1.11064e+06	1.19257e+06	762745	805936	716331	400722	351757	356295	972078	813901	692298	-	-
194	Zmgn001039	S-Ribosyl-L-homocysteine	267.078	C9H17NO6S	Amino acids and derivatives	Amino acids and derivatives	266.09	134.05	[M-H]-	-	2	24695.6	30088.3	20793	3.1989e+06	3.16574e+06	3.34003e+06	3.02188e+06	2.35091e+06	2.62379e+06	1.5908e+06	1.29316e+06	1.3121e+06	2.16234e+06	1.85408e+06	2.6075e+06	C03539	ko00270,ko01100,ko01230
195	MW0110297	Tyrosyl-Valine	280.142	C14H20N2O4	Amino acids and derivatives	Amino acids and derivatives	281.15	136.08	[M+H]+	17355-09-8	3	43936.3	46796.8	35761.2	74588.5	60543.6	90566.8	79426.3	80317.8	73230.3	63909.3	60002	76535.2	88357.9	68827.5	64422.2	-	-
196	MW0155854	Pro-Glu-His	381.165	C16H23N5O6	Amino acids and derivatives	Amino acids and derivatives	382.17	220.12	[M+H]+	-	3	107271	134328	70974.1	481033	413745	387296	154449	171646	326306	136500	166004	127628	325124	242326	245131	-	-
197	Zmdp002020	S-1-Propenyl-L-cysteine	161.051	C6H11NO2S	Amino acids and derivatives	Amino acids and derivatives	162.06	73.01	[M+H]+	52438-09-2	3	38223	28179.1	21734.6	85968.7	92706.6	88666.5	81821.2	75220.8	75632.2	99008.5	69726.6	97245.2	108626	88515	77255.9	-	-
198	MW0154273	Nap-His-OH	460.138	C24H20N4O6	Amino acids and derivatives	Amino acids and derivatives	459.14	117.02	[M-H]-	-	3	91753	87837.5	86071.1	63055.8	100270	78336.1	65529	64463.1	82613.7	185197	259069	128940	56742.2	78740.2	62218	-	-
199	Lmrj002244	Cyclo(Pro-Pro)	194.106	C10H14N2O2	Amino acids and derivatives	Amino acids and derivatives	195.11	70.06	[M+H]+	6708-06-1	2	5740.02	3971.65	11670	593349	478368	501426	522912	576147	480154	329676	341905	291035	459874	359886	332838	-	-
200	Lmrj002087	L-Isoleucyl-L-Aspartate	246.122	C10H18N2O5	Amino acids and derivatives	Amino acids and derivatives	247.13	86.09	[M+H]+	-	1	114968	29970	20791.5	349137	369924	387900	154212	326307	158805	294479	131632	101616	354443	278818	255359	-	-
201	Lmhp002764	Cyclo(Pro-Leu)*	210.137	C11H18N2O2	Amino acids and derivatives	Amino acids and derivatives	211.13	70.07	[M+H]+	5654-86-4	1	12351	25906.1	20502.1	798257	961273	874239	948189	1.13317e+06	951459	1.29612e+06	1.42488e+06	1.44856e+06	1.1549e+06	924444	824584	-	-
202	MWS20633g	O-phosphate-L-tyrosine	261.04	C9H12NO6P	Amino acids and derivatives	Amino acids and derivatives	262.05	216.04	[M+H]+	21820-51-9	2	11040.4	9607.82	15984.2	240229	303024	239042	546705	533947	379856	1.52121e+06	1.75383e+06	1.75107e+06	776598	691236	537104	C06501	-
203	pme2527	L-Ornithine	132.09	C5H12N2O2	Amino acids and derivatives	Amino acids and derivatives	133.1	116.07	[M+H]+	70-26-8	3	522135	511485	425229	239970	246193	380679	368254	354004	381411	421536	423024	310558	467268	364600	328411	C00077	ko00220,ko00330,ko00470,ko00480,ko01100,ko01110,ko01210,ko01230,ko02010
204	MWS2010	3-nitro-L-tyrosine	226.059	C9H10N2O5	Amino acids and derivatives	Amino acids and derivatives	451.11	163.05	[2M-H]-	621-44-3	3	12318.9	10480	8125.22	23237.3	21928.7	21758.4	11605.9	14070.6	11287.2	15930.8	4678.74	12844.2	14606.4	10046	13701.7	-	-
205	Lmrj002793	Cyclo(Phe-Glu)	276.111	C14H16N2O4	Amino acids and derivatives	Amino acids and derivatives	277.12	120.08	[M+H]+	-	2	12636.3	26633.6	10407.9	53913.2	63259.4	42603	59198.8	53865.8	65835.5	95091.5	67795.1	74453.8	63708.4	43522.9	51886.1	-	-
206	Lmrj002698	Cyclo(Pro-Val)	196.121	C10H16N2O2	Amino acids and derivatives	Amino acids and derivatives	197.13	72.08	[M+H]+	5654-87-5	2	3917.92	892.448	1348.69	237006	239973	239664	279041	257443	227844	287428	241690	247477	279421	227530	189550	-	-
207	MW0156803	Ser-Ile-Phe-Glu	494.238	C23H34N4O8	Amino acids and derivatives	Amino acids and derivatives	553.25	493.22	[M+CH3COO]-	-	3	40535.7	54003.3	56360	47136.5	48926.1	44054.7	21889.7	32737.5	32874.4	15191.3	17916	13980.7	35874.6	29349.4	24244.1	-	-
208	MWStz261	Cyclo(D-Leu-L-Pro)*	210.137	C11H18N2O2	Amino acids and derivatives	Amino acids and derivatives	211.14	70.07	[M+H]+	36238-67-2	1	8028.42	4563.03	6909.18	515831	515283	458685	602231	619957	577328	719086	759827	746856	707892	602787	475261	-	-
209	pme2853	Hexanoyl-L-glycine	173.105	C8H15NO3	Amino acids and derivatives	Amino acids and derivatives	172.1	74.02	[M-H]-	24003-67-6	3	9	1635.62	1181.36	4687.82	4341.31	8523.15	10675.6	6110.86	7861.28	14182.7	8647.83	7259.03	5856.85	6336.8	4271.51	-	-
210	Lmhp001430	Cyclo(Pro-Glu)	226.095	C10H14N2O4	Amino acids and derivatives	Amino acids and derivatives	227.1	116.07	[M+H]+	-	3	25686	28582.3	35648	70682.5	72449.2	76344	68892.9	77557.9	82927.2	93312.7	87350.6	81141.3	101019	70466.1	76092.5	-	-
211	MW0146124	Asp-His-Ile	383.18	C16H25N5O6	Amino acids and derivatives	Amino acids and derivatives	384.19	145.05	[M+H]+	-	3	40966.5	14243.1	58561.1	44968.7	85064.9	40539.6	58326.2	31722.4	28340	27665.6	21811.2	18300	19189	13810.2	20491.6	-	-
212	MW0159131	Val-Phe-Tyr	427.211	C23H29N3O5	Amino acids and derivatives	Amino acids and derivatives	450.2	145.05	[M+Na]+	-	3	24015.5	65449	32072.1	73491.2	70644.7	104454	30007.4	18957.7	39876.5	20528.8	26190.4	9616.71	27392.8	26728	18641.8	-	-
213	MW0109942	Thr-Thr	220.106	C8H16N2O5	Amino acids and derivatives	Amino acids and derivatives	401.13	341.11	[M+CH3COO]-	-	3	300154	120804	345065	104608	81312.8	136948	161501	179110	228637	568738	470259	354269	253339	215864	166829	-	-
214	MWS201394	Thr-Tyr	282.122	C13H18N2O5	Amino acids and derivatives	Amino acids and derivatives	283.13	136.08	[M+H]+	145295-02-9	3	6756.34	15642.8	15090.6	81331.5	78506.3	90117.2	106947	66697.9	94622	59373.5	97187.2	53948	79349.4	76650.9	53140.5	-	-
215	Zmmp003443	Bestim	333.132	C16H19N3O5	Amino acids and derivatives	Amino acids and derivatives	334.14	188.07	[M+H]+	66471-20-3	1	440332	449293	413468	350615	311952	324426	154873	146722	147172	47218	48141.9	31990	273710	204876	186530	-	-
216	MW0109088	Phe-Ala-Gly	293.138	C14H19N3O4	Amino acids and derivatives	Amino acids and derivatives	294.15	230.14	[M+H]+	-	3	62566.2	36226.3	34060.5	557399	962941	911583	2.03751e+06	2.40399e+06	2.38849e+06	5.76396e+06	6.8321e+06	7.89145e+06	2.064e+06	2.63156e+06	3.1551e+06	-	-
217	MW0153221	Lys-Gln-Ala-Gly-Asp-Val	616.318	C25H44N8O10	Amino acids and derivatives	Amino acids and derivatives	615.3	571.27	[M-H]-	80755-87-9	3	9	9	9	82887.5	90420.6	83172.6	99740.1	78935.4	89039.8	34042.8	50693.9	45751.8	46222.4	70105.4	66726.8	-	-
218	MW0154289	Nap-Met-OH	454.12	C23H22N2O6S	Amino acids and derivatives	Amino acids and derivatives	453.11	179.07	[M-H]-	-	3	1594.48	1278.87	507.183	2823.04	6056.39	2530.34	4424.45	3483.87	1523.04	309670	416718	498956	94765.9	82107.6	123949	-	-
219	MW0148067	Cys-Ser-Phe	355.12	C15H21N3O5S1	Amino acids and derivatives	Amino acids and derivatives	356.12	224.08	[M+H]+	-	3	3621.81	4567.9	1583.61	1.95072e+06	1.76512e+06	1.8335e+06	1.7938e+06	1.57567e+06	1.85249e+06	1.91496e+06	1.9211e+06	1.39633e+06	1.12343e+06	1.72118e+06	1.32667e+06	-	-
220	MW0159196	Val-Trp-Ala	374.195	C19H26N4O4	Amino acids and derivatives	Amino acids and derivatives	375.2	127.08	[M+H]+	-	3	13505.4	5005	13987.9	648358	653814	667405	203179	151362	184045	79937.2	73216.4	59863.3	280561	191598	196099	-	-
221	MW0158279	Trp-Tyr-Tyr	530.217	C29H30N4O6	Amino acids and derivatives	Amino acids and derivatives	531.22	398.18	[M+H]+	-	3	4493.59	3340	8340	821521	759378	941270	714299	711526	657466	214526	165137	211668	468545	306589	346700	-	-
222	MW0151043	His-Phe-Glu-Asp	546.207	C24H30N6O9	Amino acids and derivatives	Amino acids and derivatives	545.2	341.11	[M-H]-	-	3	338827	248903	391965	128371	136338	133224	67158.3	57639.8	73850.7	59977.9	37590	40222.1	143609	228523	194384	-	-
223	MW0158878	Val-Ala-Phe-Asp	450.211	C21H30N4O7	Amino acids and derivatives	Amino acids and derivatives	449.2	389.18	[M-H]-	-	3	42028.4	39220.1	50411.2	53095.6	35738	54452	56374.9	57563.1	64715.2	21141.3	32690.9	25928.5	31221.2	48806.7	46464.6	-	-
224	MWS3166	N-Palmitoylglycine	313.262	C18H35NO3	Amino acids and derivatives	Amino acids and derivatives	312.26	74.03	[M-H]-	2441-41-0	3	5922.87	6860.61	6164.38	12248.1	12166.1	13523.3	8580.43	18152.7	16399	9561.48	14750.8	14104.4	8018.12	12198.4	12417.4	-	-
225	Lmbn000121	3-Cyano-L-alanine	114.043	C4H6N2O2	Amino acids and derivatives	Amino acids and derivatives	113.04	96.01	[M-H]-	6232-19-5	3	11487.6	14925.2	12040.4	12521.2	8470.8	9791.81	6226.21	7435.3	6109.88	13708.9	11404.8	14517	7332.89	8553.1	11403.6	C02512	ko00460,ko01100,ko01110
226	MW0110063	Trp-His	341.149	C17H19N5O3	Amino acids and derivatives	Amino acids and derivatives	342.15	121.06	[M+H]+	-	3	80906.9	65716.6	42915.3	185787	111721	129606	45404.5	47095.8	75505.7	20634.1	16268.3	13705.6	87291.6	55276.6	85187.2	-	-
227	MW0158995	Val-Glu-Phe-Asp	508.217	C23H32N4O9	Amino acids and derivatives	Amino acids and derivatives	507.2	327.09	[M-H]-	-	3	3.2058e+06	2.38063e+06	2.66842e+06	1.97603e+06	1.8861e+06	2.16786e+06	797356	953771	878003	519094	588177	465469	1.46662e+06	992186	1.61213e+06	-	-
228	MW0151049	His-Phe-Met	433.178	C20H27N5O4S1	Amino acids and derivatives	Amino acids and derivatives	434.18	167.07	[M+H]+	-	3	2686.02	4749.19	3340	158812	112232	141362	220712	161376	197323	141505	126905	133019	124299	211671	164666	-	-
229	MW0148070	Cys-Thr-Met	353.108	C12H23N3O5S2	Amino acids and derivatives	Amino acids and derivatives	354.11	245.05	[M+H]+	-	3	136586	204640	219968	652545	617274	702492	684964	693754	830576	1.84266e+06	1.72656e+06	1.8698e+06	594270	1.09438e+06	823046	-	-
230	pme1987	L-Alanine	89.0477	C3H7NO2	Amino acids and derivatives	Amino acids and derivatives	88.04	71.01	[M-H]-	56-41-7	3	4568.94	11075.6	6565.9	7220.41	7664.23	5093.81	7261.55	9003.2	6454.98	6857.45	10182.3	9396.7	10084.8	7384.98	5457.98	C00041	ko00250,ko00270,ko00430,ko00450,ko00470,ko00710,ko00970,ko01100,ko01110,ko01200,ko01230,ko02010,ko04122
231	MWS201458	Phe-Ile	278.163	C15H22N2O3	Amino acids and derivatives	Amino acids and derivatives	279.17	120.09	[M+H]+	22951-94-6	2	51791.2	60069.6	66535.5	79966.3	55018.9	97808.8	68416.5	55185.7	68379.8	97536.4	65309.6	80108	81359	80814	44714.3	-	-
232	MWS0933	1-Methylhistidine	169.085	C7H11N3O2	Amino acids and derivatives	Amino acids and derivatives	170.09	124.09	[M+H]+	332-80-9	3	109180	98782.1	151002	236229	176433	187925	372603	343872	376136	256460	306619	284216	299488	301044	158191	-	-
233	MWS201054	O-Acetyl-L-homoserine	161.069	C6H11NO4	Amino acids and derivatives	Amino acids and derivatives	162.08	56.05	[M+H]+	250736-84-6	2	5064.45	8144.94	6152.41	248379	207655	105801	557208	552788	538538	913673	954727	885090	202565	403158	328122	-	-
234	mws0216	Trans-4-Hydroxy-L-proline	131.058	C5H9NO3	Amino acids and derivatives	Amino acids and derivatives	132.07	86.06	[M+H]+	51-35-4	2	2.13143e+07	3.3204e+07	2.88888e+07	8.50402e+06	5.41038e+06	5.14516e+06	1.27022e+07	8.6901e+06	6.70751e+06	7.12768e+06	6.55585e+06	8.99086e+06	1.84735e+07	1.00394e+07	1.16825e+07	C01157	ko00330,ko00470,ko01100,ko02010
235	MW0155207	Phe-His-Glu	431.18	C20H25N5O6	Amino acids and derivatives	Amino acids and derivatives	454.17	166.09	[M+Na]+	-	3	4760.9	4883.2	17659.1	52442.5	83014.6	50523	106222	88725.1	36948.4	54137.4	45987	55754.1	98168	76422.6	147587	-	-
236	MW0158225	Trp-Pro-Asp	416.17	C20H24N4O6	Amino acids and derivatives	Amino acids and derivatives	417.17	355.18	[M+H]+	-	3	202604	144593	168405	117638	190082	162166	70480.9	64451.6	75311.4	65081.7	72538.4	89755.9	123681	102147	60017.4	-	-
237	MW0156917	Ser-Thr-Ala	277.127	C10H19N3O6	Amino acids and derivatives	Amino acids and derivatives	300.12	210.09	[M+Na]+	-	3	9998.67	17510	2913.66	309515	549902	756026	1.66278e+06	1.85239e+06	2.10861e+06	862846	777328	509694	601346	920798	480886	-	-
238	mws0221	L-Cystine	240.024	C6H12N2O4S2	Amino acids and derivatives	Amino acids and derivatives	241.03	151.98	[M+H]+	56-89-3	3	56980.5	45886.3	43179.2	59980.2	22737	25392	51281.6	25817.6	18250.8	76905.1	50732	59848	36501.6	22752.7	19587.1	C00491	ko00270,ko01100,ko02010
239	MW0150186	Glu-Tyr-Asp	425.143	C18H23N3O9	Amino acids and derivatives	Amino acids and derivatives	426.16	102.05	[M+H]+	-	3	4.21272e+06	4.58256e+06	5.73949e+06	1.86268e+06	2.13694e+06	3.3509e+06	2.0966e+06	1.32265e+06	1.25771e+06	1.12263e+06	859167	765003	2.81258e+06	3.52344e+06	1.67309e+06	-	-
240	pme2890	L-Homocystine	268.055	C8H16N2O4S2	Amino acids and derivatives	Amino acids and derivatives	269.06	136.04	[M+H]+	626-72-2	3	23570.9	1000.15	10005	24024.4	24997	15376.9	33537.4	28228.7	9623.12	42851.7	36663	40547.7	27905.3	28638	13987.8	C01817	ko00270
241	MW0153173	Lys-Tyr-Cys	412.178	C18H28N4O5S1	Amino acids and derivatives	Amino acids and derivatives	413.18	251.13	[M+H]+	-	3	124338	91455.7	53216.3	124832	97641.7	90750.6	111745	86795.5	84436.1	34359.7	40332.2	35905.2	113540	74199.3	57487.9	-	-
242	MW0155178	Phe-Glu-His-Asp	546.207	C24H30N6O9	Amino acids and derivatives	Amino acids and derivatives	547.22	188.07	[M+H]+	-	3	89668.3	32487.2	61573.2	111128	30755.5	37814.7	29899.8	11233.7	41870.1	7654.61	1768.86	6871.48	36320.3	17084.7	38472.7	-	-
243	MWS04555g	D-Allo-Isoleucine	131.095	C6H13NO2	Amino acids and derivatives	Amino acids and derivatives	132.1	86.1	[M+H]+	1509-35-9	1	3.29525e+06	5.11209e+06	5.9058e+06	1.712e+06	1.01722e+06	1.04587e+06	2.52384e+06	2.21921e+06	2.437e+06	1.20171e+06	2.00333e+06	1.18789e+06	3.2406e+06	3.59445e+06	1.52714e+06	-	-
244	MW0155501	Phe-TyrMe-OH	450.143	C24H22N2O7	Amino acids and derivatives	Amino acids and derivatives	509.15	167.03	[M+CH3COO]-	-	3	7250.88	7466.79	8807.83	33188.7	27475.2	54490.1	35570.6	41331.1	22981.7	22417.4	24002.7	24297.3	18496.7	19216.9	35932.6	-	-
245	MW0107274	His-Thr-Lys	384.212	C16H28N6O5	Amino acids and derivatives	Amino acids and derivatives	385.22	175.12	[M+H]+	-	3	2663.66	5678.51	5318.46	13363.7	56649.4	19283	22018	36746.2	35460.8	353898	315003	322218	213222	183963	86830.3	-	-
246	pme0014	L-Glutamic acid	147.053	C5H9NO4	Amino acids and derivatives	Amino acids and derivatives	148.06	84.04	[M+H]+	56-86-0	1	8.97465e+06	1.06602e+07	1.03376e+07	9.43894e+06	5.81007e+06	8.20689e+06	3.40876e+06	2.60554e+06	3.79265e+06	3.98738e+06	3.73007e+06	4.06446e+06	1.12692e+07	6.39351e+06	5.33568e+06	C00025	ko00220,ko00250,ko00330,ko00332,ko00340,ko00430,ko00470,ko00480,ko00524,ko00630,ko00650,ko00660,ko00860,ko00910,ko00970,ko01100,ko01110,ko01200,ko01210,ko01230,ko01240,ko02010
247	MW0156039	Pro-Tyr-Tyr	441.19	C23H27N3O6	Amino acids and derivatives	Amino acids and derivatives	442.19	118.09	[M+H]+	-	3	3.61635e+06	4.34033e+06	7.36933e+06	1.88318e+06	1.31999e+06	1.63525e+06	746651	1.20194e+06	1.22789e+06	835226	2.86705e+06	2.19304e+06	1.40891e+06	3.2107e+06	3.72124e+06	-	-
248	MW0155321	Phe-Pro-Tyr	425.195	C23H27N3O5	Amino acids and derivatives	Amino acids and derivatives	448.18	106.07	[M+Na]+	-	3	467943	546160	601737	1.08842e+06	1.2448e+06	871238	307557	458077	553313	4235.45	7505.71	11449.6	839712	549161	330743	-	-
1	MWSmce690	Erythorbic Acid; Isoascorbic Acid	176.032	C6H8O6	Others	Vitamin	175.02	59.01	[M-H]-	89-65-6	1	127798	114211	114134	127506	124845	106445	125693	103841	135903	220353	204692	168354	140849	141366	137245	-	-
2	pme2165	Orotic acid (Vitamin B13)	156.017	C5H4N2O4	Others	Vitamin	155.01	111.02	[M-H]-	65-86-1	3	1.08198e+06	1.00729e+06	1.01348e+06	999548	1.09028e+06	1.1329e+06	1.48673e+06	1.46285e+06	1.58702e+06	1.22555e+06	918296	1.08069e+06	1.20551e+06	1.17237e+06	1.21693e+06	C00295	ko00240,ko01100,ko01240
3	pme2596	4-Pyridoxic acid	183.053	C8H9NO4	Others	Vitamin	184.06	148.04	[M+H]+	82-82-6	3	46949.1	38718.3	7599.39	284495	275341	267915	292212	330865	322749	209957	185643	187533	195596	196782	204155	C00847	ko00750,ko01100
4	mws0133	Nicotinamide	122.048	C6H6N2O	Others	Vitamin	123.06	80.05	[M+H]+	98-92-0	1	940678	913648	648879	3.98731e+07	4.10815e+07	3.62572e+07	3.19061e+07	3.12413e+07	3.22474e+07	1.95452e+07	1.73486e+07	1.89358e+07	2.46254e+07	2.32323e+07	2.30819e+07	C00153	ko00760,ko01100,ko01240
5	MWSmce674	Phylloquinone (Vitamin K1)	450.35	C31H46O2	Others	Vitamin	451.36	89.06	[M+H]+	84-80-0	3	3960.79	3313.61	3152.41	20169.5	18967.4	16050	9288.27	13829.9	9914.47	19957.6	16397	14695.3	13689.2	12636.3	12408.9	-	-
6	Hmfn000531	L-Ascorbic acid (Vitamin C)	176.032	C6H8O6	Others	Vitamin	175.02	87.01	[M-H]-	50-81-7	1	172754	177478	188468	285341	59016.1	290810	468189	466785	458350	634028	699170	662815	365000	356500	394942	C00072	ko00053,ko00480,ko01100,ko01110,ko01240
7	mws0232	Riboflavin (Vitamin B2)	376.138	C17H20N4O6	Others	Vitamin	377.15	243.09	[M+H]+	83-88-5	1	69791.8	106949	71153	868078	807368	658586	775624	654276	617480	180002	231622	209799	464635	529427	475658	C00255	ko00740,ko01100,ko01110,ko01240,ko02010
8	pmb0801	4-Pyridoxic acid-O-glucoside	345.106	C14H19NO9	Others	Vitamin	346.11	184.06	[M+H]+	-	3	117907	131755	126452	229162	298334	228179	194255	128516	185774	227668	227301	167208	218091	192506	194329	-	-
9	pme0490	Nicotinic acid (Vitamin B3)	123.032	C6H5NO2	Others	Vitamin	124.04	78.03	[M+H]+	59-67-6	1	902133	846943	908911	2.51453e+06	2.58153e+06	2.52122e+06	2.7217e+06	2.76146e+06	2.37373e+06	1.82301e+06	1.89099e+06	1.73707e+06	1.9226e+06	1.82159e+06	1.65229e+06	C00253	ko00760,ko00960,ko01100,ko01110,ko01240
10	pme1383	Pyridoxine	169.074	C8H11NO3	Others	Vitamin	170.08	134.06	[M+H]+	65-23-6	1	190017	190293	184912	540214	518676	503979	515870	468315	470978	676455	710170	641260	450705	473484	405839	C00314	ko00750,ko01100,ko01240
11	pmb0789	Pyridoxine-5'-O-glucoside	331.127	C14H21NO8	Others	Vitamin	332.13	152.07	[M+H]+	-	3	497334	474545	433602	1.26828e+06	1.05452e+06	1.31749e+06	890359	830460	767454	377366	376266	447099	782728	757891	671822	C03996	-
12	pma3101	Nicotinate D-ribonucleoside	256.082	C11H14NO6+	Others	Vitamin	256.08	124.04	[M]+	17720-18-2	3	1.40542e+06	1.36605e+06	1.26711e+06	338359	317590	319363	134794	131678	160577	92493.3	96965.6	64924.1	565743	554945	482338	C05841	ko00760,ko01100
13	Lmbp000668	Isonicotinic acid	123.032	C6H5NO2	Others	Vitamin	124.04	78.03	[M+H]+	55-22-1	1	723633	1.05171e+06	927386	2.9091e+06	2.91615e+06	2.21797e+06	2.48663e+06	2.51638e+06	2.72844e+06	2.04769e+06	1.73581e+06	1.72011e+06	2.16261e+06	2.07004e+06	1.79206e+06	C07446	-
14	mws1337	D-Pantothenic Acid	219.111	C9H17NO5	Others	Vitamin	220.12	90.05	[M+H]+	79-83-4	1	4.429e+06	4.44807e+06	4.47031e+06	2.32793e+06	2.42979e+06	2.23894e+06	1.50889e+06	1.44288e+06	1.67734e+06	861451	986492	896552	2.14051e+06	1.93759e+06	1.67571e+06	C00864	ko00410,ko00770,ko01100,ko01110,ko01240
15	pme1014	Menatetrenone (Vitamin K2)	444.303	C31H40O2	Others	Vitamin	445.31	341.28	[M+H]+	11032-49-8	3	193405	673909	168936	196645	159643	177936	190006	91938.9	183614	184094	178155	184676	156102	122865	125107	-	-
16	Zmjp000624	Pyridoxal	167.058	C8H9NO3	Others	Vitamin	168.06	150.05	[M+H]+	66-72-8	1	19205.2	9590.88	16737.2	451283	413600	403838	795472	830424	600980	792616	516017	746833	555188	555409	405607	C00250	ko00750,ko01100,ko01240
17	pmf0248	Delta-Tocopherol	402.35	C27H46O2	Others	Vitamin	403.36	373.31	[M+H]+	119-13-1	3	10204.8	8438.79	6777.98	13787	10267.9	8463.77	20527.6	29873.8	22676.3	7089.81	3477.71	3018.62	21192.7	11277.6	10907.4	C14151	ko00130,ko01100,ko01110,ko01240
18	Lmbp007453	6,8-Dihydroxy-2-(2-phenylethyl)chromone	282.089	C17H14O4	Others	Chromone	283.1	177.05	[M+H]+	-	3	53487.3	60537.1	62626	53839.9	49314.4	48942.6	46622.3	44630.9	35253.7	43575.3	36265.6	46107.4	46362.3	45947.4	47561.8	-	-
19	Lmbp010382	6-Methoxy-2-(2-phenylethyl)chromone	280.11	C18H16O3	Others	Chromone	281.12	91.05	[M+H]+	84294-89-3	3	43094	53410.7	42781.6	38544.9	30240.4	41398.4	41578.5	34421.2	28058.7	31112.8	36162.9	37274	19954.4	21003.4	17863.1	-	-
20	pme3311	D-Fructose-1,6-biphosphate	339.996	C6H14O12P2	Others	Saccharides	338.99	96.97	[M-H]-	488-69-7	3	146223	138130	171486	37812.4	30351.8	35761.7	76595.9	83771.2	82147.6	90416.6	96530.4	135575	92364.8	93271	94229.5	C00354	ko00400,ko00710,ko01100,ko01110,ko01200
21	pme0534	Gluconic acid	196.058	C6H12O7	Others	Saccharides	195.05	75.01	[M-H]-	526-95-4	1	908851	902020	970558	1.36111e+06	1.45892e+06	1.49764e+06	9.86652e+06	9.52529e+06	8.98827e+06	5.63251e+06	5.75735e+06	5.74674e+06	4.61071e+06	4.49284e+06	4.5106e+06	C00257	ko00030,ko01100,ko01110,ko01200
22	Zamn00402	sorbose	180.063	C6H12O6	Others	Saccharides	179.056	59.0139	[M-H]-	3615-56-3	3	420562	217730	548857	1.97086e+06	2.00629e+06	1.93177e+06	3.2739e+06	2.62817e+06	2.41612e+06	1.2271e+07	1.11236e+07	1.12777e+07	3.74199e+06	3.61003e+06	3.62853e+06	C01452	-
23	mws4175	D-Glucurono-6,3-lactone	176.032	C6H8O6	Others	Saccharides	175.02	85.03	[M-H]-	32449-92-6	2	11376.6	10836.5	10835.2	121840	113982	122845	176089	191494	189999	159657	143220	160676	117430	113490	117452	C02670	ko00053,ko01100
24	MW0114263	Digalacturonate	370.075	C12H18O13	Others	Saccharides	369.07	96.96	[M-H]-	5894-59-7	3	298453	425450	454890	111659	174487	159010	393537	279449	322424	171031	142103	117291	251332	253689	243551	C02273	ko00040,ko01100,ko02010
25	mws0889	D-Threonic Acid	136.037	C4H8O5	Others	Saccharides	135.03	75.01	[M-H]-	3909-12-4	1	41824.9	48157.8	43544.9	1.10261e+06	1.13224e+06	1.29067e+06	2.46836e+06	2.8566e+06	2.38934e+06	4.09938e+06	3.84318e+06	3.47578e+06	1.89325e+06	1.88481e+06	1.96556e+06	C21649	-
26	mws2104	D-Pinitol	194.079	C7H14O6	Others	Saccharides	193.07	59.01	[M-H]-	10284-63-6	2	106337	91036.7	109112	787263	758042	851264	2.76726e+06	2.58319e+06	2.69237e+06	1.28253e+06	1.35125e+06	1.38487e+06	1.21504e+06	1.27381e+06	1.23991e+06	C03844	-
27	Lmdn000248	Verbascose	828.275	C30H52O26	Others	Saccharides	827.27	665.22	[M-H]-	546-62-3	2	11392.4	22279.7	32210.8	73395	80374.2	72495.4	86857.6	77543.9	89716.2	71021.8	81996.2	62610.8	51859.3	53070.6	50580.5	C08252	-
28	mws4170	D-Glucose	180.063	C6H12O6	Others	Saccharides	179.06	59.01	[M-H]-	50-99-7	1	353436	244078	212344	1.73791e+06	2.01824e+06	1.85824e+06	2.06757e+06	2.28314e+06	2.68962e+06	1.10804e+07	1.1534e+07	1.051e+07	3.63382e+06	3.46867e+06	3.59176e+06	C00031	ko00010,ko00030,ko00052,ko00500,ko00520,ko00524,ko00901,ko01100,ko01110,ko02010
29	mws1089	Sucrose-6-phosphate	422.082	C12H23O14P	Others	Saccharides	421.08	241.01	[M-H]-	-	3	461099	444935	390455	282150	456973	445830	604387	427620	493661	3.86403e+06	3.52783e+06	3.43072e+06	1.08506e+06	1.03281e+06	1.08691e+06	-	-
30	mws1595	D-Fucose	164.069	C6H12O5	Others	Saccharides	163.06	59.01	[M-H]-	3615-37-0	3	2492.73	1315.43	1317.94	28200.8	34860.7	31115	75036	79952.3	73401.8	90834.8	98461.8	108684	52680.9	55350.4	55782.9	C01018	-
31	Zmyn000083	D-Glucose 1,6-bisphosphate	339.996	C6H14O12P2	Others	Saccharides	338.99	78.96	[M-H]-	10139-18-1	3	156343	172143	202934	44978.8	37485.2	43140.7	65969.3	55622.3	67262.2	39245.2	28907.1	34295.3	70222.8	72876.9	75196.3	C01231	ko00500,ko01100
32	mws0344	D-Xylonic acid	166.048	C5H10O6	Others	Saccharides	165.04	75.01	[M-H]-	526-91-0	1	2.79556e+06	3.30797e+06	3.19481e+06	9.70378e+06	9.70404e+06	1.03924e+07	1.5188e+07	1.65939e+07	1.6327e+07	2.72131e+07	2.80636e+07	2.7537e+07	1.42888e+07	1.5239e+07	1.43877e+07	C00502	ko00040,ko01100
33	pme3705	D-Glucoronic acid	194.043	C6H10O7	Others	Saccharides	193.04	72.99	[M-H]-	6556-12-3	1	156788	91157.7	112815	602245	602918	636055	2.49204e+06	2.43762e+06	2.44559e+06	1.00614e+06	1.00848e+06	916656	1.08993e+06	1.1429e+06	1.05383e+06	C00191	ko00040,ko00053,ko00520,ko00562,ko01100,ko01240,ko01250
34	pme0519	D-Sucrose	342.116	C12H22O11	Others	Saccharides	341.11	119.03	[M-H]-	57-50-1	1	8.73917e+06	1.00395e+07	1.04077e+07	5.55941e+06	5.80171e+06	6.20159e+06	7.70419e+06	7.62791e+06	8.53383e+06	3.21348e+07	3.51063e+07	3.59617e+07	1.122e+07	1.02457e+07	1.03715e+07	C00089	ko00052,ko00500,ko01100,ko01110,ko02010
35	mws0854	Rhamnose	164.069	C6H12O5	Others	Saccharides	163.061	59.0139	[M-H]-	3615-41-6	3	9328.56	9367.63	25648.6	129619	132494	139079	296140	258455	249451	339642	362686	394167	197123	198920	215657	C00507	ko00051,ko01100
36	pme3163	D-Sedoheptuiose 7-phosphate	290.04	C7H15O10P	Others	Saccharides	289.03	96.97	[M-H]-	2646-35-7	3	302381	155453	430528	74106.6	75656.6	87745.7	103093	113793	96589	127039	171303	89444.5	84122.7	78377.9	86472.6	-	-
37	MWSmce203	D-Cellobiose	342.116	C12H22O11	Others	Saccharides	341.12	73.03	[M-H]-	528-50-7	1	171067	231107	177084	167408	166570	187969	202679	193492	191269	653740	645995	626106	277860	252548	257422	-	-
38	Zmyn000108	D-Saccharic acid	210.038	C6H10O8	Others	Saccharides	209.03	85.03	[M-H]-	87-73-0	1	445135	499318	481435	578712	576164	627323	583643	581182	614000	635142	663649	594021	471529	466926	512097	C00818	ko00053,ko01100
39	ML10171848	D-Arabinono-1,4-lactone	148.037	C5H8O5	Others	Saccharides	147.03	85.03	[M-H]-	2782-09-4	1	793089	772355	795319	443795	412786	432905	548286	551178	576805	364787	353186	252955	516322	565602	569720	C00652	ko00053,ko01100
40	Zmpn000095	Sorbitol-6-phosphate	262.045	C6H15O9P	Others	Saccharides	261.04	78.96	[M-H]-	20479-58-7	3	20825.6	24542.3	30169.8	60729	43105.2	52385.9	36289.3	32580.6	38392.3	41121.6	43628.1	44170	31916.6	29742.9	33277.4	C01096	ko00051,ko01100
41	mws1155	D-Mannitol	182.079	C6H14O6	Others	Saccharides	181.07	101.02	[M-H]-	69-65-8	3	49008.8	66432	75235.2	69736.8	56864.9	58149.9	81511.4	77213.8	68072.9	46065.2	55241.7	59763.4	61839.2	66412.7	69237.3	C00392	ko00051,ko01100,ko02010
42	MWS1983	Maltitol	344.132	C12H24O11	Others	Saccharides	343.12	89.03	[M-H]-	585-88-6	3	338340	361449	334950	368363	373974	405117	372141	358699	419278	1.35405e+06	1.40654e+06	1.21263e+06	455892	465803	507064	-	-
43	Lmqn000213	Stachyose	666.222	C24H42O21	Others	Saccharides	665.21	341.11	[M-H]-	470-55-3	1	529298	632856	403235	975225	980697	1.00745e+06	1.11139e+06	1.10618e+06	1.00347e+06	779390	924336	801248	795644	809601	715224	C01613	ko00052,ko01100
44	Wafn003182	Glucopyranose 6-Hydroxydecanoate	350.194	C16H30O8	Others	Saccharides	409.21	161.05	[M+CH3COOH-H]-	-	2	715897	825992	758515	885729	848394	924284	926397	890126	831789	263307	249818	222707	638867	655767	729158	-	-
45	mws0214	D-Sorbitol	182.079	C6H14O6	Others	Saccharides	181.07	71.01	[M-H]-	50-70-4	1	171809	220613	214888	217644	177050	195377	284555	243476	234667	225482	240167	225798	214497	247375	234228	C00794	ko00051,ko00052,ko01100,ko02010
46	Lmbn000198	3-Dehydro-L-Threonic Acid	134.022	C4H6O5	Others	Saccharides	133.01	71.01	[M-H]-	-	1	9.01641e+06	1.00741e+07	1.04317e+07	2.71143e+07	2.66479e+07	2.64793e+07	2.59103e+07	2.63326e+07	23014212	1.83838e+07	1.80738e+07	1.86514e+07	2.2025e+07	1.93285e+07	2.18508e+07	C03064	ko00053,ko01100
47	mws1189	D-Galacturonic acid	194.043	C6H10O7	Others	Saccharides	193.04	72.99	[M-H]-	685-73-4	3	99607.1	114044	159792	588724	575199	680890	2.50943e+06	2.45269e+06	2.62773e+06	1.03979e+06	1.07114e+06	878878	1.03986e+06	1.07664e+06	1.20085e+06	C00333	ko00040,ko00053,ko00520,ko01100,ko01240,ko01250,ko02010
48	MW0149412	GalNAc1-4[Fuc1-3]GlcNAcSp	639.26	C24H41N5O15	Others	Saccharides	698.29	452.28	[M+CH3COO]-	-	3	3533.13	4152.08	4450.07	138517	98853.8	133703	119072	112853	117242	73403.5	80888.7	90178.7	100028	92245.7	107762	-	-
49	MWS2442	D-Fructose 6-Phosphate	260.03	C6H13O9P	Others	Saccharides	259.02	96.97	[M-H]-	643-13-0	1	1.20139e+06	1.13309e+06	1.20988e+06	450436	452744	455657	703712	618809	635167	580101	2.50246e+06	2.7852e+06	690366	709888	806566	C00085	ko00052,ko00500,ko00710,ko01100,ko01110,ko01200
50	mws2608	N-Acetyl-D-galactosamine	221.09	C8H15NO6	Others	Saccharides	222.1	84.05	[M+H]+	1811-31-0	3	45439.6	24737.3	93950.4	54071.2	55779.8	110929	68927.3	31550.4	25071.9	48044.3	48451.5	67440.9	58990.9	50091	57108.7	C01132	ko00052,ko00520,ko01100,ko01250
51	Zmzn000079	D-Erythrose-4-phosphate	200.009	C4H9O7P	Others	Saccharides	199	78.96	[M-H]-	585-18-2	3	77114.2	73943.2	89449.7	75827.5	66720.5	61400.2	47787.7	54190.7	50437.2	68127.7	53149	41673.7	49129.4	57373.5	50228.9	C00279	ko00030,ko00400,ko00710,ko00750,ko01100,ko01110,ko01200,ko01230,ko01240
52	pme2253	L-Gulono-1,4-Lactone	178.048	C6H10O6	Others	Saccharides	177.041	59.0139	[M-H]-	1128-23-0	3	14931.2	21149.4	6582.63	126032	83259.9	127338	228884	253479	253777	222258	203208	217739	163794	143958	171435	C01040	ko00053,ko01100,ko01240
53	pme2529	1,5-Anhydro-D-glucitol	164.069	C6H12O5	Others	Saccharides	163.06	101.02	[M-H]-	154-58-5	3	11615.4	12445	16975.5	229653	187906	243547	352139	368787	332807	366460	438793	444855	255480	281588	234950	C07326	-
54	Hmqp000191	Planteose	504.169	C18H32O16	Others	Saccharides	505.18	127.03	[M+H]+	470-57-5	2	24564	25957	13217.7	25810.9	43484.7	34432.1	20533.4	11913.2	9722.72	19542.6	20454.6	30913.2	34556.9	31025.6	28848.4	C03848	-
55	mws1080	Galactinol	342.116	C12H22O11	Others	Saccharides	341.11	179.06	[M-H]-	3687-64-7	1	1.24441e+07	1.36258e+07	1.28201e+07	7.93212e+06	8.16365e+06	7.90257e+06	9.17807e+06	1.27028e+07	1.04391e+07	5.66896e+07	5.60517e+07	4.26819e+07	1.60032e+07	1.64126e+07	1.36782e+07	C01235	ko00052,ko01100
56	Lmsn000381	D-Maltose	342.116	C12H22O11	Others	Saccharides	341.11	89.02	[M-H]-	69-79-4	1	1.22303e+07	1.19829e+07	1.31855e+07	9.47299e+06	8.45512e+06	9.00419e+06	8.10448e+06	8.96787e+06	1.11105e+07	3.26876e+07	6.1934e+07	5.83143e+07	1.86851e+07	1.54112e+07	1.66222e+07	C01971	-
57	pme2237	Dulcitol	182.079	C6H14O6	Others	Saccharides	181.072	101	[M-H]-	608-66-2	1	207118	256471	251216	227846	241350	229524	315679	338464	294787	230378	262936	239787	234585	285396	255276	C01697	ko00052,ko01100
58	mws5038	Isomaltulose	342.116	C12H22O11	Others	Saccharides	341.109	89.0249	[M-H]-	13718-94-0	1	1.35274e+07	1.27021e+07	1.21321e+07	6.09271e+06	7.58669e+06	9.46215e+06	1.24926e+07	1.16886e+07	1.2409e+07	4.44405e+07	3.62966e+07	5.45139e+07	1.48512e+07	1.71365e+07	1.41701e+07	C01742	-
59	Hmln000297	Inositol	180.063	C6H12O6	Others	Saccharides	179.05	59.01	[M-H]-	87-89-8	1	366060	449091	496446	2.40237e+06	2.37693e+06	2.38724e+06	3.67437e+06	2.62344e+06	3.38064e+06	1.38287e+07	1.31593e+07	1.28943e+07	3.91403e+06	4.34457e+06	4.79269e+06	C00137	ko00052,ko00053,ko00562,ko01100,ko01110,ko01250,ko02010,ko04070
60	Hmcn000192	Sedoheptulose	210.074	C7H14O7	Others	Saccharides	209.07	59.01	[M-H]-	3019-74-7	1	305199	358848	413083	374265	387574	403860	335970	366150	345223	470933	410250	389853	319380	390743	349283	C02076	ko00710,ko01100
61	mws2523	Trehalose 6-phosphate	422.082	C12H23O14P	Others	Saccharides	421.08	241.01	[M-H]-	4484-88-2	1	78011.1	88489.9	107210	36375	59300.7	38478.3	118451	36690.1	78635.1	4.33632e+06	4.57004e+06	2.26406e+06	190411	187467	224776	C00689	ko00500,ko01100,ko01110
62	MA10039641	Lactobiose	342.116	C12H22O11	Others	Saccharides	341.11	89.02	[M-H]-	63-42-3	1	1.10575e+07	1.64699e+07	1.25932e+07	8.48449e+06	7.14774e+06	7.19983e+06	1.19693e+07	9.82865e+06	9.98747e+06	5.25997e+07	5.97039e+07	3.32767e+07	1.62049e+07	1.60379e+07	1.33691e+07	C00243	ko00052,ko01100,ko02010
63	MWSmce165	L-Fucitol	166.084	C6H14O5	Others	Saccharides	165.08	59.02	[M-H]-	13074-06-1	2	243922	313305	309705	1.56834e+06	1.52679e+06	1.61772e+06	2.23265e+06	2.23141e+06	2.18744e+06	3.87414e+06	3.97191e+06	3.77447e+06	1.82649e+06	2.0014e+06	2.25008e+06	-	-
64	mws0866	D-Glucose 6-phosphate*	260.03	C6H13O9P	Others	Saccharides	259.022	96.9702	[M-H]-	56-73-5	1	1.45113e+06	1.75126e+06	1.90026e+06	662873	675266	594784	965114	916384	857149	601116	536548	1199835	919022	1.05326e+06	1.14392e+06	C00092	ko00500,ko00524,ko00562,ko01100,ko01110
65	MWS0442	Maltotriose	504.169	C18H32O16	Others	Saccharides	527.16	365.1	[M+Na]+	1109-28-0	1	687440	725380	884126	1.03862e+07	1.02079e+07	7.65392e+06	3.52513e+06	3183080	4.44996e+06	20227604	9.23609e+06	1.63558e+07	4.00173e+06	3.65717e+06	4.54652e+06	C01835	ko02010
66	MWSmce220	D-Glucono-1,5-lactone	178.048	C6H10O6	Others	Saccharides	177.04	59.01	[M-H]-	90-80-2	2	12788.9	29021.2	17004.9	126445	124234	130663	261284	207761	250884	224888	195660	186832	167939	177451	142155	C00198	ko00030,ko01100,ko01110,ko01200
67	Lmqn000432	1-(sn-Glycero-3-phospho)-1D-myo-inositol	334.067	C9H19O11P	Others	Saccharides	333.06	333.06	[M-H]-	-	2	52107.9	51285	55340	67369.3	73999.6	62641.1	154785	130819	115921	104978	111582	88101.7	73650.5	71229.1	87369.4	-	-
68	Zmpn000199	D-Galactaric acid	210.038	C6H10O8	Others	Saccharides	209.03	85.03	[M-H]-	526-99-8	1	50848.2	60135.6	91826	280221	138938	162177	202662	265888	118217	188919	113628	95958.7	226533	185300	228678	C00879	ko00053,ko01100
69	MWSslk235	Allitol	182.079	C6H14O6	Others	Saccharides	181.07	59.01	[M-H]-	488-44-8	3	216122	278190	287891	256725	234062	285232	317041	288538	251997	348610	298941	324990	235988	298074	274053	-	-
70	mws1589	D-Panose	504.169	C18H32O16	Others	Saccharides	503.16	179.06	[M-H]-	33401-87-5	1	546561	684259	717020	883877	1.22236e+06	1.16304e+06	1.12648e+06	1.11623e+06	1.49672e+06	1.45424e+06	1.29409e+06	1.4291e+06	1.03716e+06	817340	896455	C00713	-
71	Lmqn000351	Rutinose	326.121	C12H22O10	Others	Saccharides	325.11	59.01	[M-H]-	90-74-4	3	38545.4	27212.2	24042.1	276882	296244	263332	447307	440072	453281	634658	524394	505637	247727	321934	311351	C08247	-
72	Lmmn000214	Solatriose	488.174	C18H32O15	Others	Saccharides	487.17	341.11	[M-H]-	528-40-5	3	91941.8	56313	53793.7	36542.1	36181.1	32119.9	88430.7	89384.4	90795.2	36181.1	29529.2	31983.9	40705	41050.2	51611.5	-	-
73	Zmyn000110	D-Glucosamine 1-phosphate	259.046	C6H14NO8P	Others	Saccharides	258.04	78.96	[M-H]-	2152-75-2	3	6340.07	5345.15	9088.68	18217.3	16554.6	13080.4	26915.7	24301.6	25894.9	28022.1	24031.7	18155.1	14425.9	18523.3	18971	C06156	ko00520,ko01100,ko01250
74	pme0500	D-Melezitose	504.169	C18H32O16	Others	Saccharides	503.16	323.1	[M-H]-	597-12-6	1	297132	391265	321146	698933	560142	569886	743705	740420	677787	706126	607842	546612	646692	491712	638623	C08243	-
75	mws1593	D-Maltotetraose	666.222	C24H42O21	Others	Saccharides	665.21	161.04	[M-H]-	34612-38-9	1	342999	319177	300215	149199	405221	540921	327819	262761	572206	241073	395873	378735	357548	376177	475572	C02052	-
76	pma0134	D-Threose	120.042	C4H8O4	Others	Saccharides	121.05	93.06	[M+H]+	95-43-2	3	441024	503730	478518	547274	626633	504392	454943	444226	385459	271476	277298	225701	454239	426095	325302	C06463	-
77	MW0114515	Gentianose	504.169	C18H32O16	Others	Saccharides	563.18	503.16	[M+CH3COO]-	25954-44-3	3	566343	440969	371673	1.27415e+06	1.4972e+06	1.36729e+06	1.18264e+06	1.42134e+06	1.54736e+06	523140	1.01724e+06	854389	711538	832706	999187	C08239	-
78	mws1090	Glucose-1-phosphate*	260.03	C6H13O9P	Others	Saccharides	259.02	96.97	[M-H]-	59-56-3	1	1.27792e+06	1.44378e+06	1.36478e+06	514734	494583	467216	790238	727223	702983	466203	1016955	429153	658885	854033	929804	C00103	ko00010,ko00040,ko00052,ko00500,ko00520,ko00523,ko00561,ko01100,ko01110,ko01240,ko01250
79	pmf0139	D-Galactose	180.063	C6H12O6	Others	Saccharides	179.06	59.01	[M-H]-	59-23-4	3	526279	591684	545423	2.67859e+06	2.38057e+06	4.42878e+06	4.53269e+06	2.78592e+06	3.97269e+06	1.598e+07	1.60976e+07	1.2629e+07	4.02491e+06	4.41762e+06	5.60093e+06	C00124	ko00052,ko01100
80	pmf0138	D-Mannose	180.063	C6H12O6	Others	Saccharides	179.06	59.01	[M-H]-	3458-28-4	3	294808	311495	299399	2.38828e+06	1.91442e+06	2.8196e+06	3.10767e+06	2.40698e+06	2.51037e+06	1.09713e+07	1.05431e+07	1.03535e+07	3.14149e+06	4.58658e+06	3.81822e+06	C00159	ko00051,ko00052,ko00520,ko01100,ko01250,ko02010
81	mws4163	Nystose	666.222	C24H42O21	Others	Saccharides	665.21	485.15	[M-H]-	13133-07-8	1	779967	755207	986187	216629	318232	474262	691030	451245	680231	280759	675703	738810	354308	412129	513088	-	-
82	mws1333	Melibiose	342.116	C12H22O11	Others	Saccharides	341.11	113.02	[M-H]-	585-99-9	1	4.28588e+06	3.95328e+06	3.88373e+06	3.77809e+06	3.88267e+06	4.0269e+06	4.29349e+06	3.26539e+06	4.30538e+06	1.96878e+07	1.80925e+07	1.86647e+07	7.37985e+06	6.63787e+06	5.02643e+06	C05402	ko00052,ko01100,ko02010
83	pmb2653	DMelezitose O-rhamnoside	650.227	C24H42O20	Others	Saccharides	649.22	145.05	[M-H]-	-	3	923552	391782	671170	9	9	9	31971.4	529.571	18190	9	9	9	152149	124902	102249	-	-
84	pmb3081	Glucaric acid-1-Phosphate	290.004	C6H11PO11	Others	Saccharides	289	96.97	[M-H]-	-	3	301816	471990	439975	82065.6	93178.6	65161.4	187852	103150	106750	94955.9	170290	196484	156899	215618	153633	-	-
85	Zmzn000078	Dihydroxyacetone phosphate	169.998	C3H7O6P	Others	Saccharides	168.99	78.96	[M-H]-	57-04-5	2	39940.3	71608.7	87999.3	32906.1	82718	44220.7	78972.8	88070.9	12748.4	75028.4	82344	90019.5	40852.8	57273	61876.6	C00111	ko00010,ko00040,ko00051,ko00052,ko00561,ko00562,ko00564,ko00640,ko00710,ko00760,ko01100,ko01110,ko01200,ko01230
86	mws0264	D-Trehalose	342.116	C12H22O11	Others	Saccharides	341.11	119.03	[M-H]-	99-20-7	1	5.86487e+06	6.17983e+06	5.16088e+06	3.69175e+06	6.02583e+06	4.06722e+06	6.94459e+06	6.95253e+06	6.91825e+06	2.63301e+07	2.84522e+07	1.74117e+07	1.10771e+07	7.61543e+06	8.16617e+06	C01083	ko00500,ko01100,ko01110,ko02010
87	MW0114495	beta-D-Galp-(1->3)-D-GalpNAc	383.143	C14H25NO11	Others	Saccharides	442.16	341.11	[M+CH3COO]-	20972-29-6	3	582382	641435	351461	331346	413422	377712	231356	488942	350356	556805	586488	394028	624409	413129	645836	C07278	-
88	mws1499	D-Arabinose	150.053	C5H10O5	Others	Saccharides	149.05	59.01	[M-H]-	10323-20-3	3	9	9	9	146400	195474	240998	217787	208631	265490	176318	206885	416842	139062	228664	181740	C00216	ko00040,ko00053,ko00520,ko01100,ko01250
89	MWS0559	1,6-anhydro-β-D-glucose	162.053	C6H10O5	Others	Saccharides	161.05	71.01	[M-H]-	498-07-7	1	28793.4	12138	2909.21	173120	145725	140105	136697	224153	159234	254669	217812	192526	141297	232112	177782	-	-
90	pme2125	Raffinose	504.169	C18H32O16	Others	Saccharides	503.162	179	[M-H]-	512-69-6	3	1.58234e+06	1.65685e+06	1.34933e+06	1.69073e+06	4.37328e+06	2.62864e+06	4.58607e+06	5.06511e+06	3.929e+06	3.30651e+06	4.25408e+06	4.4269e+06	3.33369e+06	2.26485e+06	3.89058e+06	C00492	ko00052,ko01100,ko02010
91	MWSmce199	L-Xylose	150.053	C5H10O5	Others	Saccharides	149.05	59.02	[M-H]-	609-06-3	2	16816.3	99778.4	139035	149806	188140	160639	224939	283148	261766	572795	267539	524024	136130	209381	232560	C01510	-
92	MWSmce486	Manninotriose	504.169	C18H32O16	Others	Saccharides	503.16	383.12	[M-H]-	13382-86-0	3	8713.94	8718.74	8574.85	45092.4	30265.9	45196.1	48587.5	30831.9	55823	51145.3	61529.1	62560.2	22278.4	40910.1	31967.8	C05404	ko00052,ko01100
93	pmb0786	D-Glucosamine	179.079	C6H13NO5	Others	Saccharides	180.09	163.06	[M+H]+	3416-24-8	3	113376	117717	29883.6	39001.1	105377	71959.9	8148.28	13619.5	21639.4	111336	19611	27298.4	23001.7	26037.9	48990.2	C00329	ko00520,ko01100,ko01250
94	MW0112082	2-Aminoacetophenone	135.068	C8H9NO	Others	Ketone compounds	136.07	91.05	[M+H]+	613-89-8	3	357439	355805	249502	266860	256287	275148	191623	183325	170933	151013	137806	137406	235910	235508	229651	-	-
95	HJN088	Licoagroside B	432.127	C18H24O12	Others	Ketone compounds	431.12	125.03	[M-H]-	-	3	194934	195995	188428	261665	325675	310732	167407	185368	208271	94542.1	76209.7	82215.7	181654	188552	180553	-	-
96	MW0127882	2,2'-Dihydroxy-4',6'-dimethoxychalcone	300.1	C17H16O5	Others	Ketone compounds	301.11	181.05	[M+H]+	1776-28-9	3	33978.2	111660	45264.5	397583	408434	362653	810018	753124	873399	244750	192718	199620	378067	368215	360618	-	-
97	MW0115129	3-Methyl-1-(2,4,6-trihydroxyphenyl)-1-butanone	210.089	C11H14O4	Others	Ketone compounds	209.09	96.96	[M-H]-	26103-97-9	3	94226.7	92673.5	82699.3	240674	225918	231850	275224	289993	299435	252331	248733	246245	211538	200894	204275	C07350	-
98	MW0129511	1-(2,6-Dihydroxy-4-methoxyphenyl)-3-(4-methoxyphenyl)propan-1-one	302.115	C17H18O5	Others	Ketone compounds	301.11	195.07	[M-H]-	35241-54-4	3	77978.9	66385.2	50325.1	957058	994340	901843	890051	883493	928684	440353	404615	392828	521172	532302	568648	-	-
99	MWSCX001	5-hydroxymaltol	142.027	C6H6O4	Others	Ketone compounds	143.03	69.03	[M+H]+	1073-96-7	1	51572.1	23802.6	96985.5	1.26937e+06	1.26752e+06	1.22082e+06	1.73711e+06	1.78705e+06	1.74162e+06	1.09387e+06	1.04129e+06	1.04415e+06	1.16829e+06	1.17745e+06	1.07773e+06	-	-
100	Wtmp005894	2,3',4-Trimethoxy-4',6-dihydroxybenzophenone	304.095	C16H16O6	Others	Ketone compounds	305.1	181.05	[M+H]+	-	2	3949.36	863.219	566.448	41130.5	25813.8	38864.9	55683.7	71415.7	67380.8	40073.7	37249.6	40857.9	38559.8	34901.3	37709.4	-	-
101	Zmyn003394	2',6'-Dihydroxy-4'-methoxyacetophenone	182.058	C9H10O4	Others	Ketone compounds	181.05	166.03	[M-H]-	7507-89-3	1	9	9	9	43502.5	38978.7	43309.1	38365.5	36695.1	35896.3	30566.6	24779.8	28765.3	25370.1	28294.4	27749.1	C10680	-
102	MW0129533	1-(2-Hydroxyphenyl)-3-phenylpropane-1,3-dione	240.079	C15H12O3	Others	Ketone compounds	299.09	193.05	[M+CH3COO]-	1469-94-9	3	3.31222e+06	2.74749e+06	2.50935e+06	1.31039e+06	1.29978e+06	1.32067e+06	938097	994509	1.0217e+06	508586	443270	479171	1.3073e+06	1.40075e+06	1.51054e+06	C22066	-
103	pmn001423	Roseoside	386.194	C19H30O8	Others	Ketone compounds	385.19	223.14	[M-H]-	54835-70-0	3	244666	284531	257409	375194	401633	397544	445052	382780	543472	214481	192393	195809	326617	387619	340852	-	-
104	Wbtn006721	6,8-dihydroxy-3-methyl-9-oxoxanthene-1-carboxylic acid	286.048	C15H10O6	Others	Ketone compounds	285.04	133.03	[M-H]-	-	2	29406	33225.6	32042.4	26477.4	21501.7	19863.9	17423.2	29383.9	23539.2	19355.2	20410.5	18394.7	20118.6	20449	24144.4	-	-
105	Zmgp004297	1-phenyl-7-(4-hydroxyphenyl)-4-ene-3-heptanone	280.146	C19H20O2	Others	Ketone compounds	281.15	107.05	[M+H]+	-	2	181469	220047	156587	160623	130097	184531	121711	116140	116837	122805	143902	152610	89716.2	71337.3	88144.1	-	-
106	Wbtp007427	7,10-dihydroxy-12-methoxy-2,2-dimethyl-1,11-dioxatetracen-6-one	340.095	C19H16O6	Others	Ketone compounds	341.1	341.099	[M+H]+	-	3	446910	553138	475646	346909	249279	240288	280631	242573	274741	353606	287161	399491	522038	419617	424937	-	-
107	MW0123319	Chromone	146.037	C9H6O2	Others	Ketone compounds	147.04	91.05	[M+H]+	491-38-3	3	882614	1.54468e+06	835989	8.6803e+06	7.13194e+06	7.79382e+06	6.33205e+06	6.7722e+06	6.52614e+06	2.47383e+06	2.70445e+06	2.69424e+06	6.54527e+06	5.8407e+06	5.02107e+06	-	-
108	pmf0175	2-Decanol*	158.167	C10H22O	Others	Alcohol compounds	157.16	157.16	[M-H]-	1120-06-5	3	3.64565e+06	3.46082e+06	3.30856e+06	6.41768e+06	6.67308e+06	6.86806e+06	6.00996e+06	6.20838e+06	6.40874e+06	6.82477e+06	6.26815e+06	6.1166e+06	5.10842e+06	5.25668e+06	5.3539e+06	-	-
109	pmf0348	2,6-Dimethyl-7-octene-2,3,6-triol	188.141	C10H20O3	Others	Alcohol compounds	187.13	97.06	[M-H]-	73815-21-1	3	134019	127416	121797	2.55358e+06	2.5573e+06	2.65504e+06	3.31056e+06	3.07401e+06	3.34131e+06	3.01597e+06	2.79555e+06	2.64236e+06	2.04044e+06	2.18155e+06	1.97946e+06	-	-
110	pmf0174	1-Decanol*	158.167	C10H22O	Others	Alcohol compounds	157.16	157.16	[M-H]-	112-30-1	3	4.15672e+06	3.05405e+06	2.94964e+06	5.6803e+06	5.92467e+06	6.56894e+06	5.49592e+06	5.46817e+06	5.41914e+06	6.95711e+06	6.80885e+06	6.4942e+06	5.70855e+06	5.55776e+06	5.05479e+06	C01633	-
111	pmn001380	Eucommiol	188.105	C9H16O4	Others	Alcohol compounds	187.1	169.09	[M-H]-	55930-44-4	1	82879.4	83176.5	89292.5	1.68453e+06	1.60884e+06	1.6529e+06	1.99225e+06	2.08883e+06	2.26931e+06	1.9784e+06	1.78021e+06	1.79788e+06	1.2311e+06	1.44798e+06	1.37642e+06	C17878	-
112	Layp007667	Bauhinoxepin I	286.084	C16H14O5	Others	Alcohol compounds	287.09	167.03	[M+H]+	-	1	237013	929655	208155	1.82705e+06	1.48235e+06	1.61907e+06	579522	536415	548931	196679	204306	188539	734411	587606	658437	-	-
113	Lmbn002644	4-Methylbenzaldehyde*	120.058	C8H8O	Others	Aldehyde compounds	119.05	93.03	[M-H]-	104-87-0	2	4.69345e+06	3.98554e+06	4.13195e+06	1.98919e+06	2.00658e+06	1.72832e+06	726834	719548	839650	171256	167071	168369	1.58976e+06	1.64262e+06	1.55129e+06	C06758	ko01100
114	Lmbn002737	3-Methylbenzaldehyde*	120.058	C8H8O	Others	Aldehyde compounds	119.05	93.03	[M-H]-	620-23-5	2	3.46443e+06	3.69121e+06	3.04098e+06	1.49844e+06	1.61334e+06	1.60166e+06	728377	614970	651675	215044	173490	101627	1.3191e+06	1.41258e+06	1.34486e+06	C07209	ko01100
115	MWS20172	5-Hydroxymethylfurfural	126.032	C6H6O3	Others	Aldehyde compounds	127.04	53.04	[M+H]+	67-47-0	1	68794	64645.4	57327	2.63662e+06	2.53302e+06	3.12234e+06	3.36687e+06	3.67938e+06	3.35101e+06	3.42674e+06	3.22445e+06	3.22458e+06	2.85603e+06	2.90323e+06	2.64701e+06	C11101	-
116	MWSHC20158	5-Methoxyfurfural	126.032	C6H6O3	Others	Aldehyde compounds	127.04	53.04	[M+H]+	21300-07-2	1	31760.2	173283	58724.2	2.76384e+06	2.67752e+06	2.69101e+06	3.45157e+06	3.14361e+06	3.5555e+06	3.36075e+06	3.32682e+06	2.85648e+06	3.04648e+06	3.00621e+06	2.64785e+06	-	-
117	Zmdp000376	4-Guanidinobutanal	129.09	C5H11N3O	Others	Aldehyde compounds	130.091	84.0806	[M+H]+	-	1	251853	434606	293437	2.37312e+06	2.90612e+06	2.27375e+06	2.69743e+06	2.69516e+06	2.49508e+06	1.89221e+06	1.70488e+06	1.56611e+06	1.62485e+06	1.89757e+06	1.79062e+06	-	-
118	Zahp007439	3,4-Methylenedioxycinnamaldehyde	176.047	C10H8O3	Others	Aldehyde compounds	177.054	149.021	[M+H]+	58095-77-5	3	125419	158345	123434	103562	112242	89651.2	106457	115935	125888	105571	111414	113365	86348.5	103583	102305	-	-
119	MW0114605	7-Hydroxy-3,7-dimethyloctanal	172.146	C10H20O2	Others	Aldehyde compounds	195.14	163.04	[M+Na]+	107-75-5	3	2.46371e+07	1.71672e+07	2.17211e+07	1.96915e+07	1.96415e+07	1.6632e+07	2.06075e+07	2.16111e+07	1.92621e+07	1.99676e+07	1.91556e+07	2.08235e+07	1.87604e+07	2.32305e+07	1.85538e+07	-	-
120	MWSCX017	4-hydroxyphenyl acrylaldehyde	164.047	C9H8O3	Others	Aldehyde compounds	165.05	119.05	[M+H]+	-	1	50259.6	130065	78633.3	401795	261941	345897	289340	307706	225573	101934	86502	131399	349989	209925	216368	-	-
121	Zjbn102510	3'-hydroxy-2-p-hydroxybenzyl-3,5-dimethoxybibenzene	364.168	C23H24O4	Others	Others	363.16	227.07	[M-H]-	-	3	9	9	9	32638.7	32884.1	35133.4	42023.2	43596.1	40164.2	27076.1	19927.1	17611.6	23522.1	24132.7	23358	-	-
122	Wcsn010349	Moniliferanone D	360.23	C22H32O4	Others	Others	359.22	277.22	[M-H]-	-	3	697780	605869	658781	4.48303e+06	4.09227e+06	4.18396e+06	7.55372e+06	7.48322e+06	6.72872e+06	3.83709e+06	3.35855e+06	3.03495e+06	3.99338e+06	3.85818e+06	4.01356e+06	-	-
123	Wcgn012724	6-Hydroxyphomodiol	282.183	C16H26O4	Others	Others	281.17	199.17	[M-H]-	-	3	2.7396e+06	2.76034e+06	2.60455e+06	3.47885e+06	3.21719e+06	3.55969e+06	3.56528e+06	2.90164e+06	2.95584e+06	3.11355e+06	3.2132e+06	2.73611e+06	2.87254e+06	3.01685e+06	2.90847e+06	-	-
124	Wasn003942	Glucosyl 6,9-dihydroxydec-4-enoic acid	364.173	C16H28O9	Others	Others	363.17	201.11	[M-H]-	-	2	131983	123105	130149	200703	213187	219713	242320	214236	254574	130291	26367.2	115708	166183	174520	172774	-	-
125	Wcsn010224	(5Z,10E)-14-hydroxy-2,6,10-trimethylpentadeca-2,5,10-trien-4-one	278.225	C18H30O2	Others	Others	277.22	277.22	[M-H]-	-	3	272550	247116	247592	1.93973e+06	1.82955e+06	1.8957e+06	3.07653e+06	3.10354e+06	3.40505e+06	1.47225e+06	1.34813e+06	1.19363e+06	1.5956e+06	1.6623e+06	1.68356e+06	-	-
126	Wafn005994	Geranyl 6-O-xylopyranosyl-glucopyranoside	448.231	C21H36O10	Others	Others	447.225	315.183	[M-H]-	124044-06-0	3	139621	134440	160836	143049	153014	154701	47433	41359.8	40344.8	39042	41077	31837.7	85797.9	91562.7	87884.9	-	-
127	Wcsn009636	Mediterraneone	358.214	C22H30O4	Others	Others	357.2	275.2	[M-H]-	133301-13-0	3	38365.4	38166.9	39325	752683	793498	774774	367257	394167	427137	202410	186202	194117	355308	377060	379332	-	-
128	Wcsn011125	Ethyl (4E,6E,8E,10E,13Z)-15,16-dihydroxy-5,9-dimethyloctadeca-4,6,8,10,13-pentaenoate	362.246	C22H34O4	Others	Others	361.24	279.23	[M-H]-	-	3	1.45898e+06	1.2131e+06	1.36106e+06	3.57394e+06	3.98516e+06	3.98011e+06	5.11072e+06	5.02619e+06	5.08047e+06	4.6482e+06	4.42711e+06	4.27679e+06	4.39528e+06	4.70705e+06	4.4557e+06	-	-
129	Qahn003953	Erigeside B	262.142	C12H22O6	Others	Others	261.13	201.11	[M-H]-	95632-87-4	1	159034	151693	163257	177772	170889	181175	150392	152742	161907	51003.5	57274.6	57102.3	127424	129564	137022	-	-
130	Zjbn102543	Bletilols B	476.183	C28H28O7	Others	Others	475.18	179.07	[M-H]-	-	3	81352.2	30536.6	79392.2	79792.2	56607.5	39359.5	40726.2	10607.9	21224.8	13506.9	25581.6	23494.9	51143.3	54465.3	54964.5	-	-
131	Zmcp102206	(Z)-3,8-Dihydro 6,6·;7,3'a-diligustilide	382.214	C24H30O4	Others	Others	381.2	299.2	[M-H]-	-	3	1.3529e+06	1.13535e+06	1.42794e+06	1.62693e+06	1.51964e+06	1.51826e+06	1.74218e+06	1.6697e+06	1.69045e+06	1.62768e+06	1.65292e+06	1.57584e+06	1.48997e+06	1.60572e+06	1.57912e+06	-	-
132	Wchn004015	3-Hydroxy-1-(4'-hydroxy-3'-methoxyphenyl)-propan-1-one	196.074	C10H12O4	Others	Others	195.07	150.03	[M-H]-	-	1	13379.4	10662.6	15465.2	1.00015e+06	980256	1.06791e+06	1.44576e+06	1.32348e+06	1.43868e+06	872462	800037	772647	783876	833350	847845	-	-
133	Lcyn000686	Prunustomentosanan A	358.142	C20H22O6	Others	Others	357.13	151.04	[M-H]-	-	3	97918.8	102267	113359	208123	203581	218731	185370	204668	198289	200241	151714	143768	151968	164498	155613	-	-
134	Sazp006172	Comazaphilone G	400.152	C22H24O7	Others	Others	401.16	217.09	[M+H]+	-	3	227245	259945	304964	275993	271303	272767	339521	337275	332823	185632	199430	188779	267525	283461	261838	-	-
135	Hamp007385	5-hydroxy-7,8-dimethoxyflavanone	300.1	C17H16O5	Others	Others	301.11	181.05	[M+H]+	-	2	38986.1	110047	45145.6	427424	391130	353941	908429	854242	927087	244567	214127	230337	424666	390742	404645	-	-
136	Wcsn009756	Epoxyeleganolactone	334.214	C20H30O4	Others	Others	333.2	251.2	[M-H]-	-	3	122104	124058	111963	239650	266958	269896	450598	483574	514261	260747	251769	230936	260859	284486	282983	-	-
137	zjgp122328	7-phenyl-2-heptene-4,6-diyne-1-ol	168.058	C12H8O	Others	Others	169.06	91.02	[M+H]+	-	3	437228	458069	542650	43101.4	41881.8	34417.8	32619.1	42447.3	47630.7	22455.8	24050.3	15268.3	118143	107170	112453	-	-
138	Zamn006847	glycoric acid	228.136	C12H20O4	Others	Others	227.13	183.14	[M-H]-	-	3	16807.7	12762.4	11004.3	74806	68363.1	75025.6	73049.8	75651.7	76381.7	70633.9	65553.1	66414.3	53310.6	58689.4	54534.7	-	-
139	Lchp000218	(R)-3-ethyl-7-hydroxy-6-methoxyphthalide	208.074	C11H12O4	Others	Others	209.081	121.064	[M+H]+	-	3	173000	167277	168936	84594.9	83922.5	78083.5	82921.8	78439.2	67431	20895.5	34325	28340	87539.1	96887.1	90938.3	-	-
140	Wayn007352	9-Oxodemethylmyricanane B	340.131	C20H20O5	Others	Others	339.12	324.1	[M-H]-	-	2	40995.8	41098	42364.9	90521.5	87209.6	100470	48342.3	48400	52184.1	20572.4	18241.9	20947.1	50777.1	49676.3	54867	-	-
141	Zasn010461	Pentadecanoic acid,14-methyl-,methyl ester	270.256	C17H34O2	Others	Others	269.249	269.249	[M-H]-	5129-60-2	3	36457	33114.9	32732.8	38520.6	37895.8	41367.6	35595.8	32518.7	33863.2	36426.6	36182.4	39032.6	37913.8	40147.8	42352.9	-	-
142	Hamp011640	palmitic amide	255.256	C16H33NO	Others	Others	256.26	102.09	[M+H]+	-	1	67416.9	63921.1	109432	159018	101533	172035	111068	94189.3	102045	129885	78949.4	70504.5	86740	81692.6	76924	-	-
143	Wcsn010254	4-[3-(4,8-dimethylnona-3,7-dienyl)-3-methyloxiran-2-yl]butan-2-one	278.225	C18H30O2	Others	Others	277.22	277.22	[M-H]-	-	3	257783	231397	219891	1.81486e+06	1.917e+06	1.87375e+06	3.08566e+06	3.11604e+06	3.21826e+06	1.4011e+06	1.36177e+06	1.18224e+06	1.49992e+06	1.56046e+06	1.68659e+06	-	-
144	pmb0764	4-Methyl-5-thiazoleethanol	143.041	C6H9NOS	Others	Others	144.05	113.03	[M+H]+	137-00-8	3	139632	150883	208539	2.83152e+06	2.71572e+06	2.82784e+06	2.23749e+06	2.54444e+06	2.30614e+06	1.58731e+06	1.38071e+06	1.4644e+06	1.78591e+06	1.71202e+06	1.58007e+06	C04294	ko00730,ko01100,ko01240
145	Hahn001280	piscrocin C	212.069	C10H12O5	Others	Others	211.06	148.02	[M-H]-	-	3	7706.81	2189.04	3463.03	181946	147228	161236	195756	217253	208809	92150.9	113196	118371	126171	131950	142407	-	-
146	Zjbn102535	1,7-dihydroxy-2,5-dimethoxy-9,10-dihydrophenanthrene	272.105	C16H16O4	Others	Others	271.1	256.07	[M-H]-	-	2	2348.42	2909.78	2514.05	37692.9	38265.3	32581.6	16862.5	17541.5	17696.3	34661.7	33351.5	26292.3	19378	21280.7	22285.4	-	-
147	Wcsn011332	Ethyl (10Z,13Z)-hexadeca-10,13-dienoate	280.24	C18H32O2	Others	Others	279.23	261.23	[M-H]-	-	3	75239.2	68699.9	67051.3	264283	294659	290001	400696	403116	360838	306654	256734	293799	264175	268598	300972	-	-
148	Wcsn011122	(5Z,10E,14S)-14-hydroxy-2,6,10-trimethylpentadeca-5,10-dien-4-one	280.24	C18H32O2	Others	Others	279.23	279.24	[M-H]-	-	1	3.88071e+06	3.60525e+06	3.42537e+06	1.51314e+07	1.5548e+07	1.45535e+07	2.1275e+07	2.0699e+07	2.05184e+07	1.5503e+07	1.40927e+07	1.4222e+07	1.33234e+07	1.40951e+07	1.54236e+07	-	-
149	Wchn003984	Alpha-Hydrojuglone 4-Glucoside	338.1	C16H18O8	Others	Others	337.1	191.06	[M-H]-	39015-63-9	2	12024	14754.9	17122.2	150039	168080	162607	113493	122396	109996	161005	152630	123508	95592.3	103835	111111	-	-
150	Zbzp007397	5,6,7,7a-tetrahydro-4,4,7a-trimethyl-2(4H)-benzofuranone	180.115	C11H16O2	Others	Others	181.121	135.117	[M+H]+	15356-74-8	3	65943.1	33117.5	45109.7	82073	77481	78194.3	68058.2	83081.4	84197.8	46767	34248.3	34790.6	69801.6	75177.6	64181.6	-	-
151	Zahn006118	1,3-Benzodioxole-5-nonanoic acid	278.152	C16H22O4	Others	Others	277.144	134.036	[M-H]-	834900-22-0	3	16405.6	16559.5	15643.9	19681.1	21031.7	20933.1	24820.5	26091.7	26359.5	16241.3	17769.5	17727.3	16804.4	19059.5	19551.5	-	-
152	Wcfn003299	(2S)-3,3-bis-(4-hydroxy-3-methoxyphenyl)-propane-1,2-diol	320.126	C17H20O6	Others	Others	319.12	241.05	[M-H]-	-	1	9	9	9	126097	118141	115319	170192	183984	165611	93713.5	79216.3	109895	93740.8	109088	108030	-	-
153	Zjbn102547	2,7-Dihydroxy-1-(p-hydroxybenzyl)-4-methoxy-9,10-dihydrophenanthrene-4'-O-glucose	510.189	C28H30O9	Others	Others	509.176	347.127	[M-H]-	-	3	8754.78	11376.6	9441.37	13061	12021.5	12411.8	10831.5	13050.8	13434.7	4706.12	2876.32	3792.04	10879.6	11115.7	9490.98	-	-
154	Wcsn010524	(8Z,11Z)-8,11-Heptadecadienoic acid	266.225	C17H30O2	Others	Others	265.22	265.22	[M-H]-	-	1	3.40483e+06	3.30607e+06	3.15558e+06	6.72754e+06	6.98494e+06	7.43787e+06	5.70113e+06	6.09413e+06	5.87161e+06	9.06357e+06	1.00839e+07	8.93859e+06	5.26367e+06	6.0552e+06	6.29852e+06	-	-
155	Wafn005121	1-Octen-3-Ol-3-O-Beta-D-Xylopyranosyl(1→6)-Beta-D-Glucopyranoside	422.215	C19H34O10	Others	Others	421.206	289.165	[M-H]-	150995-11-2	3	46331.6	64524.1	57362.6	38924.5	36826.4	32699.3	47344.6	45874.7	48084.6	20366.7	32088	34216.2	42681	43406.8	35879.5	C17614	-
156	Wcsn009520	Cystomexicone A	358.214	C22H30O4	Others	Others	357.2	275.2	[M-H]-	-	3	42320.9	46913.8	47494.3	797311	787866	770391	379921	421174	406307	211550	222616	191894	317816	372968	389989	-	-
157	MWSslk173	Alnustone	262.136	C19H18O	Others	Others	263.14	91.06	[M+H]+	33457-62-4	1	9	9	9	2.85628e+06	2.66093e+06	2.72093e+06	51925.6	113305	113390	99094.3	50007.5	34176.3	841665	728686	674676	-	-
158	Lchp000221	(Z)-3-Ethylidene-7-hydroxy-6-methoxyphthalide	206.058	C11H10O4	Others	Others	207.06	91.05	[M+H]+	-	2	1.128e+06	1.27502e+06	1.07524e+06	433222	383166	378820	208537	192114	180073	88910.2	58458.9	99586.6	357896	299802	277539	-	-
159	Zmbn004194	(R)-2-hydroxy-2-isobutylsuccinic acid	190.084	C8H14O5	Others	Others	189.08	129.06	[M-H]-	-	3	7361.16	12826.3	10126.6	7757.46	10123.1	6822.84	57342	37970.1	55802.9	26890.5	25577.9	23882.5	20542.9	17173.7	15771.8	-	-
160	Zmxn110201	2,6-Dimethoxy-4-hydroxyphenol-1-O-ß-D-glucopyranoside	332.111	C14H20O9	Others	Others	331.1	108.02	[M-H]-	-	2	11196.1	8405.28	10391.5	16797.3	14248.7	17761.3	7525.95	15216.6	15309.2	34170.2	35779.4	41114.4	19229.8	27580.7	23663	-	-
161	Zahn007990	5-hydroxy-3,4-dimeth-yl-5-pentylfuran-2(5H)-one	198.126	C11H18O3	Others	Others	197.12	153.13	[M-H]-	-	2	2276.19	4271.1	5146.59	10944	11092.6	10332.5	13009.8	13870.3	14318.8	8333.6	9434.8	9252.36	11095	8517.27	13314.1	-	-
162	HX1349	dihydro-4-hydroxy-5-hydroxymethyl-2(3H)-furanone	132.042	C5H8O4	Others	Others	133.05	69.04	[M+H]+	-	2	369367	301781	365879	147162	151334	102531	182148	182112	168551	176707	139319	155264	220543	255764	163097	-	-
163	Latp011219	3,5-Dimethyl-2,3-dihydrobenzofuran	148.088	C10H12O	Others	Others	149.096	121.064	[M+H]+	-	3	1.40525e+07	9.8681e+06	1.53405e+07	1.89008e+07	1.88231e+07	1.06149e+07	8.18015e+06	1.38315e+07	1.67811e+07	1.35576e+07	2.04139e+07	1.97776e+07	1.16008e+07	8.86839e+06	1.60112e+07	-	-
164	Lmln001856	5,7-Dihydroxy-4-oxo-2-(3,4,5-trihydroxyphenyl)-4H-chromen-3-yl-alloside	480.09	C21H20O13	Others	Others	479.09	316.02	[M-H]-	-	3	19596.6	14871.7	9685.64	12671.4	10503.6	10366.7	8256.12	5288.52	11257.5	7897.22	8340	6311.92	21763.1	14251.5	9124.25	-	-
