# Supplementary material for: Dynamic Variation of Secondary Metabolites from Polygonatum cyrtonema Hua Rhizomes During Repeated Steaming–Drying Processes
Source: Molecules. 2025 Apr 25;30(9):1923. doi: 10.3390/molecules30091923 (PMC12073103; doi:10.3390/molecules30091923)
Supplement: Supplementary file 1 [file molecules-30-01923-s001.zip › Table S3 Trends of metabolite content in four different types of Rhizoma Polygonati.xlsx]

## Sheet: Sheet1
Table S3 Trends of metabolite content in four different types of Rhizoma Polygonati.
No.	Class I	Class II	Compounds	Formula	Molecular weight (Da)	Average in Tre-0	Average in Tre-3	Average in Tre-6	Average in Tre-9	Types	Trends	The highest value	cpd_ID	KEGG_map
1	Alkaloids	Alkaloids	Tridecanedioic acid	C11H9O2N	187.063	5570000	1200000	632000	106000	Type I	down	Tre-0	-	-
2	Alkaloids	Alkaloids	Dehydro-L-(+)-ascorbic acid dimer	C9H7NO	145.053	45300000	10100000	5790000	943000	Type I	down	Tre-0	-	-
3	Alkaloids	Alkaloids	H-Tyr-tyr-tyr-OH	C17H17NO3	283.121	12700000	3230000	1160000	710000	Type I	down	Tre-0	-	-
4	Alkaloids	Alkaloids	1-O-Sinapoyl-β-D-glucose	C11H16N2O	192.126	1100000	117000	103000	56100	Type I	down	Tre-0	-	-
5	Alkaloids	Alkaloids	1-Octadecanol	C18H17NO5	327.111	240000	97900	65100	39900	Type I	down	Tre-0	C17839	-
6	Alkaloids	Alkaloids	5-formyl-2,6-dihydroxy-1,7-dimethyl-9,10-dihydrophenanthrene	C6H11N3	125.095	127000	109000	102000	97800	Type I	down	Tre-0	C05127	ko00340,ko01100
7	Alkaloids	Alkaloids	Phenylacetyl-L-glutamine	C8H9NO	135.068	1130000	771000	774000	660000	Type I	down	Tre-0	C02505	ko00360,ko01100
8	Alkaloids	Alkaloids	Phloroglucinol; 1,3,5-Benzenetriol	C18H19NO4	313.131	15300000	9070000	3570000	2170000	Type I	down	Tre-0	-	-
9	Alkaloids	Alkaloids	Glu-Phe-Ala	C14H19NO7	313.116	544000	121000	69100	21700	Type I	down	Tre-0	-	-
10	Alkaloids	Alkaloids	2'-Hydroxy-4,4',6'-Trimethoxychalcone; Flavokawain A	C12H23N3O	225.184	143000	131000	127000	140000	Type I	down	Tre-0	-	-
11	Alkaloids	Alkaloids	D-Erythronolactone	C8H7N	117.058	22000000	5970000	3540000	1290000	Type I	down	Tre-0	-	-
12	Alkaloids	Alkaloids	5,7-dihydroxy-6,8-dimethyl-3(R,S)-(3'-hydroxy-4'-methoxybenzyl)-chroman-4-one	C7H19N3	145.158	190000	173000	133000	127000	Type I	down	Tre-0	C00315	ko00330,ko00410,ko00480,ko00940,ko01100,ko02010
13	Alkaloids	Alkaloids	Mandelic acid	C4H7NO2	101.048	1360000	946000	750000	611000	Type I	down	Tre-0	-	-
14	Alkaloids	Alkaloids	(3R)-5,7-Dihydroxy-8-methyl-3-(2',4'-dihydroxybenzyl)-chroma-4-one*	C4H7NO2	101.048	16900000	12100000	8730000	6600000	Type I	down	Tre-0	C08267	-
15	Alkaloids	Alkaloids	3-Indolepropionic acid	C19H21NO5	343.142	602000	324000	132000	62700	Type I	down	Tre-0	-	-
16	Alkaloids	Alkaloids	Glutathione reduced form	C20H29NO12	475.169	578000	548000	153000	101000	Type I	down	Tre-0	-	-
17	Alkaloids	Alkaloids	D-Fructose-1,6-biphosphate	C14H17NO6	295.106	118000	39000	29500	11400	Type I	down	Tre-0	C00844	ko00460,ko01100,ko01110
18	Alkaloids	Alkaloids	L-Cysteinyl-L-glycine	C20H23N7O7	473.166	462000	184000	78300	69800	Type I	down	Tre-0	C00234	ko00670,ko00970,ko01100,ko01200,ko01240
19	Alkaloids	Isoquinoline alkaloids	(+)-7-iso-Jasmonic acid	C18H19NO5	329.126	1040000	268000	171000	59800	Type I	down	Tre-0	C12165	-
20	Alkaloids	Isoquinoline alkaloids	sorbose	C9H7N	129.058	6230000	1510000	750000	127000	Type I	down	Tre-0	C06323	-
21	Alkaloids	Phenolamine	Cis-4,7,10,13,16,19-Docosahexaenoic Acid	C18H21NO4	315.147	89000	57100	22800	15500	Type I	down	Tre-0	-	-
22	Alkaloids	Phenolamine	D-Glucurono-6,3-lactone	C18H19NO4	313.131	17000000	9640000	4130000	2520000	Type I	down	Tre-0	-	-
23	Alkaloids	Phenolamine	Isoferulic Acid*	C11H18NO+	180.138	311000	201000	156000	20300	Type I	down	Tre-0	C10575	-
24	Alkaloids	Phenolamine	Trans-Citridic acid	C18H19NO4	313.131	16000000	8780000	3900000	2260000	Type I	down	Tre-0	C02717	-
25	Alkaloids	Phenolamine	alpha-Hydroxylinoleic acid*	C18H19NO4	313.131	17100000	9440000	3960000	2490000	Type I	down	Tre-0	-	-
26	Alkaloids	Phenolamine	4'-Hydroxy-5,7-dimethoxyflavanone	C17H17NO4	299.116	3450000	633000	268000	112000	Type I	down	Tre-0	-	-
27	Alkaloids	Phenolamine	Homogentisic acid	C8H7NO2	149.048	20800000	3110000	2590000	325000	Type I	down	Tre-0	C00650	-
28	Alkaloids	Phenolamine	2-Methoxy-4-ethenylphenol	C18H17NO4	311.116	48500000	9760000	6020000	2220000	Type I	down	Tre-0	-	-
29	Alkaloids	Phenolamine	L-Glutamine	C17H17NO3	283.121	12100000	2920000	1140000	733000	Type I	down	Tre-0	-	-
30	Alkaloids	Phenolamine	2'-Deoxyguanosine 5'-monophosphate	C17H17NO3	283.121	11600000	2910000	1110000	710000	Type I	down	Tre-0	-	-
31	Alkaloids	Phenolamine	Vanillic acid	C20H30N2O8	426.2	431000	340000	197000	129000	Type I	down	Tre-0	-	-
32	Alkaloids	Phenolamine	Cantleyine	C19H21NO5	343.142	27800	17600	12000	10000	Type I	down	Tre-0	-	-
33	Alkaloids	Phenolamine	Arbutin	C19H21NO5	343.142	27800	17600	12000	10000	Type I	down	Tre-0	-	-
34	Alkaloids	Phenolamine	Tricin-7-O-(2''-O-rhamnosyl)galacturonide	C24H29NO9	475.184	344000	271000	124000	75500	Type I	down	Tre-0	-	-
35	Alkaloids	Plumerane	Verbascose	C11H11NO2	189.079	1720000	329000	207000	33700	Type I	down	Tre-0	-	-
36	Alkaloids	Plumerane	D-Glucose	C10H8N2	156.069	2260000	870000	640000	165000	Type I	down	Tre-0	C02938	ko00380,ko01100
37	Alkaloids	Plumerane	Benzamide	C8H7N	117.058	29600000	9310000	5670000	1360000	Type I	down	Tre-0	C00463	ko00380,ko00400,ko00402,ko01100,ko01110
38	Alkaloids	Plumerane	Coniferyl ferulate	C10H12N2	160.1	849000	181000	70000	22000	Type I	down	Tre-0	C00398	ko00380,ko00901,ko01100,ko01110
39	Alkaloids	Plumerane	Leu-Pro-Val-Leu-Glu	C11H11NO3	205.074	9980000	1950000	1010000	167000	Type I	down	Tre-0	C05660	ko00380
40	Alkaloids	Plumerane	N-Benzylmethylene isomethylamine	C11H9NO2	187.063	5650000	1190000	621000	97600	Type I	down	Tre-0	C21283	-
41	Alkaloids	Plumerane	Vanillin; 4-Hydroxy-3-Methoxybenzaldehyde	C11H12N2O2	204.09	9830000	2000000	1130000	151000	Type I	down	Tre-0	-	-
42	Alkaloids	Plumerane	Aminomalonic acid	C21H35NO	317.272	116000	65600	67800	48400	Type I	down	Tre-0	-	-
43	Alkaloids	Quinoline alkaloids	Dodecanedioic aicd	C9H7NO	145.053	60700000	14300000	7380000	1150000	Type I	down	Tre-0	C19434	-
44	Alkaloids	Quinoline alkaloids	Methylgingerol	C11H9NO2	187.063	5750000	1170000	628000	107000	Type I	down	Tre-0	-	-
45	Alkaloids	Quinoline alkaloids	(5Z,10E)-14-hydroxy-2,6,10-trimethylpentadeca-2,5,10-trien-4-one	C10H7NO3	189.043	1910000	471000	286000	64900	Type I	down	Tre-0	-	-
46	Amino acids and derivatives	Amino acids and derivatives	Sucrose-6-phosphate	C10H17N3O6S	307.084	2540000	29700	29600	17100	Type I	down	Tre-0	C00051	ko00270,ko00480,ko01100,ko01240,ko02010
47	Amino acids and derivatives	Amino acids and derivatives	4-Methylbenzaldehyde*	C5H10N2O3S	178.041	1260000	13100	8780	2950	Type I	down	Tre-0	C01419	ko00480,ko01100
48	Amino acids and derivatives	Amino acids and derivatives	2-Hydroxy-3-phenylpropanoic acid	C25H43N7O11	617.302	2990000	1330000	1100000	1010000	Type I	down	Tre-0	-	-
49	Amino acids and derivatives	Amino acids and derivatives	2,5-Dimethoxybenzoquinone	C10H18N2O5	246.122	761000	287000	276000	137000	Type I	down	Tre-0	-	-
50	Amino acids and derivatives	Amino acids and derivatives	Azelaic acid	C21H34N6O7	482.249	1510000	263000	256000	67000	Type I	down	Tre-0	-	-
51	Amino acids and derivatives	Amino acids and derivatives	Tricin-7-O-neohesperidoside	C4H9NO2S	135.035	677000	409000	338000	246000	Type I	down	Tre-0	C00155	ko00270,ko00920,ko01100,ko01110,ko01230
52	Amino acids and derivatives	Amino acids and derivatives	Naringenin chalcone; 2',4,4',6'-Tetrahydroxychalcone	C5H11NO2S	149.051	24400000	2590000	2250000	249000	Type I	down	Tre-0	C01733	-
53	Amino acids and derivatives	Amino acids and derivatives	NG,NG-Dimethyl-L-arginine*	C22H35N5O11	545.233	109000	83500	33900	8050	Type I	down	Tre-0	-	-
54	Amino acids and derivatives	Amino acids and derivatives	Xanthine	C11H20N2O5	260.137	3400000	958000	720000	388000	Type I	down	Tre-0	-	-
55	Amino acids and derivatives	Amino acids and derivatives	9-Hydroxy-12-oxo-10(E),15(Z)-octadecadienoic acid	C15H22N6O5S	398.137	1310000	27900	22900	7670	Type I	down	Tre-0	C00019	ko00261,ko00270,ko00330,ko00908,ko00999,ko01100,ko01110,ko01230,ko01240,ko04122
56	Amino acids and derivatives	Amino acids and derivatives	5-formyl-2,7-dihydroxy-1,6-dimethyl-9,10-dihydrophenanthrene	C14H20N6O5S	384.122	367000	128000	86100	32200	Type I	down	Tre-0	C00021	ko00270,ko01100,ko01230,ko01240
57	Amino acids and derivatives	Amino acids and derivatives	3-Guanidinopropionic acid	C18H33N7O4	411.259	245000	136000	101000	65500	Type I	down	Tre-0	-	-
58	Amino acids and derivatives	Amino acids and derivatives	Indole-5-carboxylic acid*	C13H14N2O3	246.1	628000	366000	146000	42600	Type I	down	Tre-0	-	-
59	Amino acids and derivatives	Amino acids and derivatives	9(10)-EpOME;(9R,10S)-(12Z)-9,10-Epoxyoctadecenoic acid	C5H11NO2S	149.051	16600000	2290000	1950000	249000	Type I	down	Tre-0	C00073	ko00270,ko00470,ko00966,ko00970,ko00999,ko01100,ko01110,ko01210,ko01230,ko01240
60	Amino acids and derivatives	Amino acids and derivatives	(3R)-5,7-Dihydroxy-8-methyl-3-(2',4'-dihydroxybenzyl)-chroman-4-one*	C19H33N7O7	471.244	14200000	2210000	1880000	1180000	Type I	down	Tre-0	-	-
61	Amino acids and derivatives	Amino acids and derivatives	D-Fucose	C10H18N2O5S	278.094	471000	60600	40100	10500	Type I	down	Tre-0	-	-
62	Amino acids and derivatives	Amino acids and derivatives	4-Hydroxyacetophenone	C16H32N4O4S2	408.186	524000	37000	18000	6820	Type I	down	Tre-0	-	-
63	Amino acids and derivatives	Amino acids and derivatives	2-Hydroxybutyric Acid*	C11H20N2O5	260.137	3950000	1070000	876000	523000	Type I	down	Tre-0	-	-
64	Amino acids and derivatives	Amino acids and derivatives	9,10-Dihydroxy-12,13-epoxyoctadecanoic acid	C11H12N2O2	204.09	9620000	1930000	1160000	159000	Type I	down	Tre-0	-	-
65	Amino acids and derivatives	Amino acids and derivatives	Pyrogallol	C21H37N7O6	483.281	2890000	57700	31300	8650	Type I	down	Tre-0	-	-
66	Amino acids and derivatives	Amino acids and derivatives	Cannabisin F	C11H12N2O3	220.085	3570000	697000	324000	55800	Type I	down	Tre-0	-	-
67	Amino acids and derivatives	Amino acids and derivatives	Aracarpene 2*	C13H15N3O3	261.111	329000	192000	118000	33100	Type I	down	Tre-0	-	-
68	Amino acids and derivatives	Amino acids and derivatives	9,11-dimethoxy-2h-[1,3]dioxolo[4,5-b]xanthen-10-one	C4H9NO2	103.063	154000	98400	83500	61100	Type I	down	Tre-0	C03284	ko00280,ko01100
69	Amino acids and derivatives	Amino acids and derivatives	N(6),N(6)-Dimethyl-L-lysine	C20H33N5O7S	487.21	5020000	344000	211000	123000	Type I	down	Tre-0	-	-
70	Amino acids and derivatives	Amino acids and derivatives	Uridine	C22H28N6O4S1	472.189	330000	232000	223000	129000	Type I	down	Tre-0	-	-
71	Amino acids and derivatives	Amino acids and derivatives	LysoPC 17:1	C14H18N2O5	294.122	2160000	1170000	1110000	501000	Type I	down	Tre-0	-	-
72	Amino acids and derivatives	Amino acids and derivatives	L-Phenylalanine	C14H17N3O4	291.122	221000	143000	67000	41300	Type I	down	Tre-0	-	-
73	Amino acids and derivatives	Amino acids and derivatives	Ferulic acid-4-O-glucoside	C17H30N6O4S1	414.205	1530000	1150000	762000	370000	Type I	down	Tre-0	-	-
74	Amino acids and derivatives	Amino acids and derivatives	2(3H)-Benzothiazolone	C23H34N4O8	494.238	50300	46700	29200	15700	Type I	down	Tre-0	-	-
75	Amino acids and derivatives	Amino acids and derivatives	2'-Deoxyinosine-5'-monophosphate	C23H32N4O9	508.217	2750000	2010000	876000	524000	Type I	down	Tre-0	-	-
76	Amino acids and derivatives	Amino acids and derivatives	3-Hydroxy-3-methylpentane-1,5-dioic acid	C18H23N3O9	425.143	4840000	2450000	1560000	916000	Type I	down	Tre-0	-	-
77	Amino acids and derivatives	Amino acids and derivatives	Quinaldic acid	C24H30N6O9	546.207	61200	59900	27700	5430	Type I	down	Tre-0	-	-
78	Amino acids and derivatives	Amino acids and derivatives	Crepenynic acid	C24H30N6O9	546.207	327000	133000	66200	45900	Type I	down	Tre-9	-	-
79	Flavonoids	Chalcones	(3S)-5,7-dihydroxy-3-[(4-methoxyphenyl)methyl]-6-methyl-2,3-dihydrochromen-4-one	C15H12O5	272.068	359000	118000	49000	33900	Type I	down	Tre-0	C06561	ko00941,ko01100,ko01110
80	Flavonoids	Chalcones	L-Citramalic acid	C15H14O5	274.084	4270000	7290	7180	5380	Type I	down	Tre-0	C00774	ko00941,ko01110
81	Flavonoids	Chalcones	Quinic Acid	C21H24O10	436.137	42100	32500	22700	19300	Type I	down	Tre-0	-	-
82	Flavonoids	Flavanones	3-Hydroxyglutaric acid	C15H12O5	272.068	272000	124000	59000	31800	Type I	down	Tre-0	C00509	ko00941,ko00943,ko01100,ko01110
83	Flavonoids	Flavanonols	Pentadecanoic acid,14-methyl-,methyl ester	C15H12O5	272.068	298000	129000	59100	33500	Type I	down	Tre-0	C09826	ko00941
84	Flavonoids	Flavones	Dihydropenstemide	C16H12O6	300.063	729000	718000	666000	460000	Type I	down	Tre-0	C10038	-
85	Flavonoids	Flavones	ophiopogonanone B	C16H12O6	300.063	496000	374000	315000	247000	Type I	down	Tre-0	C10058	-
86	Flavonoids	Flavones	Cyclo(Pro-Phe)	C16H14O6	302.079	976000	636000	158000	113000	Type I	down	Tre-0	-	-
87	Flavonoids	Flavones	1-Methyladenine	C16H12O6	300.063	541000	392000	313000	270000	Type I	down	Tre-0	-	-
88	Flavonoids	Flavones	Trigonelline	C16H12O6	300.063	518000	391000	317000	262000	Type I	down	Tre-0	-	-
89	Flavonoids	Flavones	LysoPS 22:5	C16H12O6	300.063	534000	383000	320000	250000	Type I	down	Tre-0	-	-
90	Flavonoids	Flavones	α-Hydroxycinnamic Acid*	C21H20O11	448.101	321000	9	9	9	Type I	down	Tre-0	C03951	ko00944
91	Flavonoids	Flavones	11-Octadecanoic acid(Vaccenic acid)*	C23H24O13	508.122	411000	176000	73200	31400	Type I	down	Tre-0	-	-
92	Flavonoids	Flavonols	palmitic amide	C16H12O6	300.063	422000	335000	262000	213000	Type I	down	Tre-0	C17059	-
93	Flavonoids	Isoflavones	3-Hydroxyoctadecanoic Acid	C16H12O6	300.063	802000	760000	698000	484000	Type I	down	Tre-0	-	-
94	Flavonoids	Isoflavones	4-Methyl-5-thiazoleethanol	C16H12O6	300.063	877000	819000	766000	531000	Type I	down	Tre-0	-	-
95	Flavonoids	Isoflavones	piscrocin C	C16H12O6	300.063	57600	47200	38800	25300	Type I	down	Tre-0	C10203	-
96	Flavonoids	Other Flavonoids	Indole	C17H16O6	316.095	4580000	3040000	358000	97400	Type I	down	Tre-0	-	-
97	Flavonoids	Other Flavonoids	[(1R,2S)-1-(1,3-benzodioxol-5-yl)-2-methyl-3-oxobutyl]4-hydroxy-3-methoxybenzoate	C18H16O6	328.095	5950000	1340000	469000	172000	Type I	down	Tre-0	-	-
98	Flavonoids	Other Flavonoids	5-(2-Hydroxyethyl)-2-O-glucosylphenol	C18H18O6	330.11	12800000	10900000	1210000	282000	Type I	down	Tre-0	-	-
99	Flavonoids	Other Flavonoids	Uridine 5'-diphospho-D-glucose	C17H16O6	316.095	4040000	2700000	332000	87600	Type I	down	Tre-0	-	-
100	Flavonoids	Other Flavonoids	Zarzissine	C16H12O6	300.063	872000	778000	744000	523000	Type I	down	Tre-0	-	-
101	Flavonoids	Other Flavonoids	1-Decanol*	C16H14O5	286.084	1710000	37000	22700	12500	Type I	down	Tre-0	-	-
102	Flavonoids	Other Flavonoids	L-Methionine Sulfoxide	C17H16O6	316.095	484000	159000	52200	32400	Type I	down	Tre-0	-	-
103	Flavonoids	Other Flavonoids	3-[(1-Carboxyvinyl)oxy]benzoic acid	C19H20O6	344.126	3100000	2590000	1510000	894000	Type I	down	Tre-0	-	-
104	Flavonoids	Other Flavonoids	3-O-p-Coumaroylquinic acid*	C17H16O5	300.1	952000	324000	208000	111000	Type I	down	Tre-0	-	-
105	Flavonoids	Other Flavonoids	Indole-3-carboxylic acid*	C18H18O6	330.11	6490000	1650000	539000	211000	Type I	down	Tre-0	-	-
106	Flavonoids	Other Flavonoids	Spirost-5-ene-3,12-diol	C20H22O6	358.142	1380000	157000	62900	19800	Type I	down	Tre-0	-	-
107	Flavonoids	Other Flavonoids	9,12,13-Trihydroxy-10,15-octadecadienoic acid	C19H20O6	344.126	3360000	2840000	1710000	1030000	Type I	down	Tre-0	-	-
108	Flavonoids	Other Flavonoids	Val-Glu-Pro-Ser-Asp	C18H18O6	330.11	8780000	2350000	765000	299000	Type I	down	Tre-0	-	-
109	Flavonoids	Other Flavonoids	2-hydroxy-8-methoxy-6-methyl-9-oxoxanthene-1-carboxylic acid	C16H12O6	300.063	815000	798000	715000	516000	Type I	down	Tre-0	-	-
110	Flavonoids	Other Flavonoids	(1R,2S)-2-[4-[(3R,3aR,6R,6aS)-3-(4-Hydroxy-3,5-dimethoxyphenyl)-1,3,3a,4,6,6a-hexahydrofuro[3,4-c]furan-6-yl]-2,6-dimethoxyphenoxy]-1-(4-hydroxy-3,5-dimethoxyphenyl)propane-1,3-diol	C16H12O6	300.063	892000	830000	739000	512000	Type I	down	Tre-0	-	-
111	Flavonoids	Other Flavonoids	N-Ethylmaleimide (NEM)	C17H16O6	316.095	513000	154000	57600	33400	Type I	down	Tre-0	-	-
112	Flavonoids	Other Flavonoids	L-Glycyl-L-isoleucine	C17H16O6	316.095	1060000	497000	52200	15100	Type I	down	Tre-0	-	-
113	Flavonoids	Other Flavonoids	2-Aminoheptanedioic acid	C20H16O6	352.095	82400	17400	5270	5140	Type I	down	Tre-0	-	-
114	Flavonoids	Other Flavonoids	Triacanthinapioside	C16H14O6	302.079	705000	291000	58900	51400	Type I	down	Tre-0	-	-
115	Flavonoids	Other Flavonoids	6-Hydroxydopaquinone	C17H16O6	316.095	21500	139000	44700	40300	Type I	down	Tre-0	-	-
116	Flavonoids	Other Flavonoids	5-Hydroxy-3,7,8,3',4'-Pentamethoxyflavone*	C14H20O9	332.111	356000	115000	90900	47900	Type I	down	Tre-0	-	-
117	Flavonoids	Other Flavonoids	Glycolic acid	C22H22O10	446.121	128000	100000	73100	74600	Type I	down	Tre-0	-	-
118	Lignans and Coumarins	Coumarins	L-Citrulline	C10H8O3	176.047	3760000	1710000	1000000	407000	Type I	down	Tre-0	C09268	-
119	Lignans and Coumarins	Coumarins	1-Methyl-6-Oxo-1,6-Dihydropyridine-3-Carboxamide	C9H6O3	162.032	132000	74800	68600	37500	Type I	down	Tre-0	-	-
120	Lignans and Coumarins	Lignans	Cyclo(Val-Ala)	C26H32O13	552.184	6290000	5650000	2380000	832000	Type I	down	Tre-0	-	-
121	Lignans and Coumarins	Lignans	12,13-DHOME; (9Z)-12,13-Dihydroxyoctadec-9-enoic acid	C27H36O12	552.221	1100000	1020000	485000	282000	Type I	down	Tre-0	-	-
122	Lignans and Coumarins	Lignans	Isorescinnamine, dihydro-	C20H14O7	366.074	163000	152000	95000	64300	Type I	down	Tre-0	-	-
123	Lipids	LPE	Cajanin	C21H42NO7P	451.27	6580	393000	354000	164000	Type I	down	Tre-0	-	-
124	Lipids	Sphingolipids	Isovanillin	C14H31NO2	245.236	252000	176000	150000	118000	Type I	down	Tre-0	-	-
125	Lipids	Sphingolipids	Xanthorrhizol	C12H27NO2	217.204	148000	93000	81600	66000	Type I	down	Tre-0	-	-
126	Nucleotides and derivatives	Nucleotides and derivatives	Apigenin-6-C-(2''-glucosyl)arabinoside	C4H4N2O3	128.022	4370000	756000	566000	393000	Type I	down	Tre-0	C00813	ko00240,ko01100
127	Nucleotides and derivatives	Nucleotides and derivatives	1-O-Galloyl-6-O-p-Coumaroyl-β-D-glucose	C9H14N2O12P2	404.002	70800	67900	65500	53800	Type I	down	Tre-0	C00015	ko00240,ko00908,ko01100,ko01232,ko01240
128	Nucleotides and derivatives	Nucleotides and derivatives	Methyl linolenate	C6H7N5O	165.065	687000	645000	597000	482000	Type I	down	Tre-0	-	-
129	Nucleotides and derivatives	Nucleotides and derivatives	D-Phenylalanine	C10H14N5O6P	331.068	232000	206000	122000	51000	Type I	down	Tre-0	C00360	ko00230,ko01100,ko01232
130	Organic acids	Organic acids	3,4-Methylenedioxycinnamaldehyde	C5H10O3	118.063	386000	321000	291000	167000	Type I	down	Tre-0	C20827	ko00280,ko01100
131	Organic acids	Organic acids	Adenosine 5'-monophosphate	C6H10O4	146.058	1570000	2940	1920	1800	Type I	down	Tre-0	-	-
132	Organic acids	Organic acids	4-Hydroxybenzoyltartaric acid	C7H12O6	192.063	46400000	25700000	25400000	15000000	Type I	down	Tre-0	C00296	ko00400,ko01100
133	Organic acids	Organic acids	LysoPE 15:0	C4H7NO2	101.048	14400000	10300000	7780000	5580000	Type I	down	Tre-0	C01234	ko00270,ko01100,ko01110
134	Organic acids	Organic acids	Acetyl-Caranine	C4H9NO2	103.063	24400	9790	8940	8450	Type I	down	Tre-0	C05145	-
135	Others	Aldehyde compounds	2-Phenylethylamine	C8H8O	120.058	4270000	1910000	762000	169000	Type I	down	Tre-0	C06758	ko01100
136	Others	Aldehyde compounds	15(R)-Hydroxylinoleic Acid	C8H8O	120.058	3400000	1570000	665000	163000	Type I	down	Tre-0	C07209	ko01100
137	Others	Chromone	Frehmaglutoside G	C17H14O4	282.089	58900	50700	42200	42000	Type I	down	Tre-0	-	-
138	Others	Chromone	Disporopsin/5,7-dihydroxy-3-(2',4'-dihydroxybenzyl)-chroman-4-one	C18H16O3	280.11	46400	36700	34700	34800	Type I	down	Tre-0	-	-
139	Others	Ketone compounds	LysoPE 20:4(2n isomer)	C8H9NO	135.068	321000	266000	182000	142000	Type I	down	Tre-0	-	-
140	Others	Ketone compounds	Uridine 5'-monophosphate	C15H12O3	240.079	2860000	1310000	985000	477000	Type I	down	Tre-0	C22066	-
141	Others	Others	Spermidine	C28H28O7	476.183	63800	58600	24200	20900	Type I	down	Tre-0	-	-
142	Others	Others	N-benzylformamide	C11H12O4	208.074	170000	82200	76300	27900	Type I	down	Tre-0	-	-
143	Others	Others	Jasmonoyl-L-Isoleucine	C11H10O4	206.058	1160000	398000	194000	82300	Type I	down	Tre-0	-	-
144	Others	Others	octadecadienoic acid amide	C21H20O13	480.09	14700	11200	8270	7520	Type I	down	Tre-0	-	-
145	Others	Vitamin	Adenosine 5'-diphosphate	C9H17NO5	219.111	4450000	2330000	1540000	915000	Type I	down	Tre-0	C00864	ko00410,ko00770,ko01100,ko01110,ko01240
146	Phenolic acids	Phenolic acids	L-Alanyl-L-Phenylalanine	C13H16O8	300.084	753000	296000	268000	180000	Type I	down	Tre-0	-	-
147	Phenolic acids	Phenolic acids	D-Maltotetraose	C23H26O11	478.147	39200	30600	22500	8680	Type I	down	Tre-0	-	-
148	Phenolic acids	Phenolic acids	4-Methylbenzoic acid	C14H20O9	332.111	355000	113000	96400	53500	Type I	down	Tre-0	-	-
149	Phenolic acids	Phenolic acids	Cinnamoyltyramine	C17H17NO3	283.12	12700000	3500000	1410000	772000	Type I	down	Tre-0	-	-
150	Phenolic acids	Phenolic acids	5-Methylcytosine	C9H10O2	150.068	1030000	802000	742000	447000	Type I	down	Tre-0	C17883	-
151	Phenolic acids	Phenolic acids	Asp-Lys	C7H7NO	121.053	403000	114000	97700	68600	Type I	down	Tre-0	C09815	-
152	Phenolic acids	Phenolic acids	Gentrogenin-Glc	C8H14O8	238.069	505000	122000	121000	199000	Type I	down	Tre-0	-	-
153	Phenolic acids	Phenolic acids	LysoPG 16:0	C13H16O8	300.084	967000	276000	288000	171000	Type I	down	Tre-0	-	-
154	Phenolic acids	Phenolic acids	Pyroglutamic acid	C17H22O10	386.121	677000	333000	183000	69800	Type I	down	Tre-0	C02919	-
155	Phenolic acids	Phenolic acids	Gly-Val-Leu	C15H18O8	326.1	6720000	2660000	617000	27600	Type I	down	Tre-0	C05839	ko00999,ko01110
156	Phenolic acids	Phenolic acids	4-Hydroxy-3-methoxymandelate	C15H18O8	326.1	1320000	482000	113000	9	Type I	down	Tre-0	-	-
157	Phenolic acids	Phenolic acids	5-Aminolevulinic Acid	C16H20O9	356.111	305000	68500	28600	34700	Type I	down	Tre-0	-	-
158	Phenolic acids	Phenolic acids	Chrysoeriol-5-O-glucoside	C9H10O3	166.063	407000	398000	383000	343000	Type I	down	Tre-0	C11457	ko00360,ko01100
159	Phenolic acids	Phenolic acids	Psychotrin	C15H18O9	342.095	791000	371000	117000	76900	Type I	down	Tre-0	-	-
160	Phenolic acids	Phenolic acids	LysoPE 20:4	C21H30O13	490.169	32000	24300	27100	8330	Type I	down	Tre-0	-	-
161	Phenolic acids	Phenolic acids	1-O-rhamnose-3-O-Caffeoyl Quinic Acid	C15H22O	218.167	48700	34300	32700	2770	Type I	down	Tre-0	-	-
162	Phenolic acids	Phenolic acids	1-(4-Methoxyphenyl)-1-propanol	C15H18O9	342.095	198000	135000	123000	69400	Type I	down	Tre-0	-	-
163	Phenolic acids	Phenolic acids	Pro-Ala-Phe	C22H22O12	478.111	82300	61200	38200	15700	Type I	down	Tre-0	-	-
164	Phenolic acids	Phenolic acids	His-Tyr	C8H10O	122.073	3090000	1010000	843000	797000	Type I	down	Tre-0	C05853	ko00360
165	Phenolic acids	Phenolic acids	Apigenin-7-O-(6''-p-Coumaryl)glucoside	C15H18O8	326.1	6890000	2860000	636000	37400	Type I	down	Tre-0	C06739	-
166	Phenolic acids	Phenolic acids	1,7-Dimethylxanthine	C15H20O8	328.116	451000	306000	69000	22200	Type I	down	Tre-0	-	-
167	Phenolic acids	Phenolic acids	Tricin-4'-O-glucoside-7-O-glucoside	C18H24O11	416.132	23200	19400	11800	10800	Type I	down	Tre-0	-	-
168	Phenolic acids	Phenolic acids	2-((6-hydroxy-4-(hydroxy(methoxy)methyl)-7-methyl-1,4a,5,6,7,7a-hexahydrocyclopenta[c]pyran-1-yl)oxy)-6-(hydroxymethyl)tetrahydro-2H-pyran-3,4,5-triol	C13H16O8	300.084	4530000	2110000	2090000	1760000	Type I	down	Tre-0	-	-
169	Phenolic acids	Phenolic acids	D-Threose	C10H10O4	194.058	325000	123000	126000	57400	Type I	down	Tre-0	C10477	-
170	Phenolic acids	Phenolic acids	Met-His-Lys	C15H18O9	342.095	750000	265000	268000	264000	Type I	down	Tre-3	-	-
171	Quinones	Quinones	3,5-Dimethyl-2,3-dihydrobenzofuran	C8H8O4	168.042	647000	537000	208000	115000	Type I	down	Tre-0	-	-
172	Quinones	Quinones	5,6,3',4'-Tetrahydroxy-3,7-dimethoxyflavone-6-O-glucoside	C8H8O4	168.042	553000	544000	253000	133000	Type I	down	Tre-0	C10331	-
173	Steroids	Steroid	Magnolignan A-2-O-glucoside	C27H42O4	430.308	126000	25100	23700	12400	Type I	down	Tre-0	C08909	-
174	Steroids	Steroidal saponins	Disogenin-Gal*	C33H52O9	592.361	921000	364000	207000	67300	Type I	down	Tre-0	-	-
175	Steroids	Steroidal saponins	Syringaresinol-4'-O-glucoside; Acanthoside B	C33H50O9	590.346	800000	550000	303000	125000	Type I	down	Tre-0	-	-
176	Steroids	Steroidal saponins	Tricin-4'-O-syringyl alcohol	C33H52O8	576.366	134000	81000	36000	10600	Type I	down	Tre-0	-	-
177	Steroids	Steroidal saponins	Icariside E4	C39H62O13	738.419	1490000	183000	85300	61500	Type I	down	Tre-0	-	-
178	Steroids	Steroidal saponins	Hispidulin-7-O-(6''-O-p-Coumaroyl)Glucoside	C33H52O8	576.366	153000	76500	43200	11300	Type I	down	Tre-0	-	-
179	Steroids	Steroidal saponins	Vitexin-2''-O-rhamnoside	C45H72O18	900.472	437000	69000	42800	22600	Type I	down	Tre-0	-	-
180	Steroids	Steroidal saponins	N-Feruloyloctopamine	C45H72O18	900.472	421000	64200	54400	15700	Type I	down	Tre-0	-	-
181	Steroids	Steroidal saponins	1-Methylhistidine	C51H82O23	1062.52	232000	34900	17600	4930	Type I	down	Tre-0	-	-
182	Terpenoids	Monoterpenoids	Ruscogenin-1-O-rhamnosyl(1,2)glucosyl(1,2)glucoside	C21H32O10	444.2	240000	226000	197000	65700	Type I	down	Tre-0	-	-
183	Terpenoids	Monoterpenoids	Cinnamic acid	C27H32O13	564.184	479000	342000	321000	278000	Type I	down	Tre-0	-	-
184	Terpenoids	Monoterpenoids	Isodendrocrepine	C21H36O9	432.236	597000	519000	461000	219000	Type I	down	Tre-0	-	-
185	Terpenoids	Monoterpenoids	D-Allo-Isoleucine	C21H32O12	476.189	54800	41900	37700	12400	Type I	down	Tre-0	-	-
186	Terpenoids	Terpene	Spirost-5-ene-3,27-diol-27-O-glucoside-3-O-[rhamnosyl(1→4)]glucoside (Polygonatoside D)	C11H14O3	194.094	498000	165000	150000	70600	Type I	down	Tre-0	-	-
1	Alkaloids	Alkaloids	Benzyl-β-gentiobioside*	C5H14NO+	104.107	614000	224000	255000	275000	Type II	down-up	Tre-3	C00114	ko00260,ko00564,ko01100,ko02010
2	Alkaloids	Alkaloids	Naringenin-7-O-Rutinoside(Narirutin)*	C35H44N2O9	636.305	773000	321000	801000	1080000	Type II	down-up	Tre-9	-	-
3	Alkaloids	Alkaloids	p-Hydroxypheny-β-D-allopyranoside	C8H10N4O2	194.08	22200	21100	13600	28300	Type II	down-up	Tre-9	C07481	ko00232,ko01100,ko01110
4	Alkaloids	Alkaloids	2-Amino-3-methoxybenzoic acid	C2H8NO4P	141.019	32200	29500	46400	66200	Type II	down-up	Tre-9	C00346	ko00563,ko00564,ko00600,ko01100
5	Amino acids and derivatives	Amino acids and derivatives	N',N'',N'''-p-Coumaroyl-cinnamoyl-caffeoyl spermidine	C27H29N3O7	507.201	293000	101000	90600	234000	Type II	down-up	Tre-0	-	-
6	Amino acids and derivatives	Amino acids and derivatives	Pinoresinol*	C4H9NO2	103.063	3350000	1280000	1530000	1660000	Type II	down-up	Tre-0	-	-
7	Amino acids and derivatives	Amino acids and derivatives	9-Oxononanoic acid	C5H9NO4	147.053	2450000	723000	669000	840000	Type II	down-up	Tre-0	C03618	ko00630,ko00660,ko01100,ko01200
8	Amino acids and derivatives	Amino acids and derivatives	2',4-Dihydroxy-4',6'-dimethoxychalcone	C4H9NO2	103.063	6640000	2400000	2830000	3170000	Type II	down-up	Tre-0	C01026	ko00260,ko01100
9	Amino acids and derivatives	Amino acids and derivatives	LysoPE 15:1	C4H9NO2	103.063	6640000	2400000	2830000	3170000	Type II	down-up	Tre-0	-	-
10	Amino acids and derivatives	Amino acids and derivatives	Geranyl 6-O-xylopyranosyl-glucopyranoside	C5H12N2O2	132.09	486000	289000	368000	385000	Type II	down-up	Tre-0	C00077	ko00220,ko00330,ko00470,ko00480,ko01100,ko01110,ko01210,ko01230,ko02010
11	Amino acids and derivatives	Amino acids and derivatives	3,4-Dihydroxybenzeneacetic acid	C16H19N3O5	333.132	434000	329000	150000	42400	Type II	down-up	Tre-0	-	-
12	Amino acids and derivatives	Amino acids and derivatives	9-Hydroxy-12-oxo-15(Z)-octadecenoic acid	C20H24N4O6	416.17	172000	157000	70100	75800	Type II	down-up	Tre-0	-	-
13	Amino acids and derivatives	Amino acids and derivatives	Isocitric Acid	C5H9NO4	147.053	9990000	7820000	3270000	3930000	Type II	down-up	Tre-0	C00025	ko00220,ko00250,ko00330,ko00332,ko00340,ko00430,ko00470,ko00480,ko00524,ko00630,ko00650,ko00660,ko00860,ko00910,ko00970,ko01100,ko01110,ko01200,ko01210,ko01230,ko01240,ko02010
14	Amino acids and derivatives	Amino acids and derivatives	Methyl 2-furoate	C23H27N3O6	441.19	5110000	1610000	1060000	1970000	Type II	down-up	Tre-0	-	-
15	Amino acids and derivatives	Amino acids and derivatives	Isolariciresinol-9'-O-glucoside	C3H7NO2	89.0477	7400	6660	7570	8810	Type II	down-up	Tre-6	C00041	ko00250,ko00270,ko00430,ko00450,ko00470,ko00710,ko00970,ko01100,ko01110,ko01200,ko01230,ko02010,ko04122
16	Amino acids and derivatives	Amino acids and derivatives	5,7-dihydroxy-3-(4'-hydroxybenzyl)-chroman-4-one	C13H16N2O4	264.111	5680	4470	15300	108000	Type II	down-up	Tre-9	C04148	ko00360
17	Amino acids and derivatives	Amino acids and derivatives	Octadecanedioic acid	C11H19NO9	309.106	49900	48500	121000	656000	Type II	down-up	Tre-9	-	-
18	Amino acids and derivatives	Amino acids and derivatives	2,6-Dimethoxybenzaldehyde	C13H21N5O4S1	343.131	1010000	722000	960000	1570000	Type II	down-up	Tre-9	-	-
19	Amino acids and derivatives	Amino acids and derivatives	Val-Tyr	C18H29NO4	323.21	9850	7830	9990	12200	Type II	down-up	Tre-9	C18699	ko04075
20	Amino acids and derivatives	Amino acids and derivatives	N-Oleoylethanolamine	C5H9NO3	131.058	253000	129000	142000	414000	Type II	down-up	Tre-9	-	-
21	Amino acids and derivatives	Amino acids and derivatives	D-Glucose 1,6-bisphosphate	C24H20N4O6	460.138	88600	80600	70900	191000	Type II	down-up	Tre-9	-	-
22	Amino acids and derivatives	Amino acids and derivatives	Methyl Syringate	C8H16N2O5	220.106	255000	108000	190000	464000	Type II	down-up	Tre-9	-	-
23	Amino acids and derivatives	Amino acids and derivatives	Asp-Ile-Ala-Lys	C4H6N2O2	114.043	12800	10300	6590	13200	Type II	down-up	Tre-9	C02512	ko00460,ko01100,ko01110
24	Amino acids and derivatives	Amino acids and derivatives	5-Hydroxyquinoline	C15H22N2O3	278.163	59500	77600	64000	81000	Type II	down-up	Tre-9	-	-
25	Amino acids and derivatives	Amino acids and derivatives	4-Methylazetidine-2-Carboxylic acid	C6H12N2O4S2	240.024	48700	36000	31800	62500	Type II	down-up	Tre-9	C00491	ko00270,ko01100,ko02010
26	Flavonoids	Chalcones	Citric acid glucoside	C21H24O10	436.137	68600	3570	3780	5480	Type II	down-up	Tre-0	-	-
27	Flavonoids	Flavanols	L-Valyl-L-Phenylalanine	C15H14O6	290.079	42300	17600	15100	36400	Type II	down-up	Tre-0	C09727	ko00941,ko01100,ko01110
28	Flavonoids	Flavones	Acetoxyacetic acid	C15H10O6	286.048	27300	17900	17200	19000	Type II	down-up	Tre-0	C01514	ko00941,ko00944,ko01100,ko01110
29	Flavonoids	Flavones	Indole-3-lactic acid	C23H16O6	388.095	153000	17500	16900	29800	Type II	down-up	Tre-0	-	-
30	Flavonoids	Flavones	Gnetifolin B	C22H22O11	462.116	39600	37800	101000	102000	Type II	down-up	Tre-9	-	-
31	Flavonoids	Flavones	Methoxy-erythro-Guaiacyl glycerol β-threo-syringyl glycerol ether	C27H30O14	578.164	7710	7510	8340	124000	Type II	down-up	Tre-9	C12628	ko00944
32	Flavonoids	Flavonols	2-Hydroxy-2-methyl-3-oxobutanoic acid*	C22H24O10	448.137	224000	3840	2450	5360	Type II	down-up	Tre-0	-	-
33	Flavonoids	Flavonols	3,4-Methylenedioxy cinnamyl alcohol	C21H20O11	448.101	512000	20300	19700	21700	Type II	down-up	Tre-0	-	-
34	Flavonoids	Flavonols	Homoproline	C28H32O16	624.169	12300	9310	6590	19300	Type II	down-up	Tre-9	-	-
35	Flavonoids	Flavonols	6,8-Diprenylgenistein; 5,7,4'-Trihydroxy-6,8-Diprenylisoflavone	C28H32O16	624.169	9560	7820	9980	32300	Type II	down-up	Tre-9	-	-
36	Flavonoids	Isoflavones	3,4-Dihydroxy-L-phenylalanine (L-Dopa)	C22H22O10	446.121	134000	103000	87500	89600	Type II	down-up	Tre-0	-	-
37	Flavonoids	Isoflavones	Phenylpropionic acid-O-β-D-glucopyranoside	C25H24O12	516.127	17100	15900	12300	54800	Type II	down-up	Tre-9	C16222	ko00943
38	Flavonoids	Isoflavones	4-O-β-D-glucopyranosylferulic acid	C27H30O14	578.164	14000	11100	9	172000	Type II	down-up	Tre-9	-	-
39	Lignans and Coumarins	Lignans	Isoleucylleucine	C28H36O13	580.216	525000	115000	94600	103000	Type II	down-up	Tre-0	C10890	-
40	Lipids	Free fatty acids	1-Methylpiperidine-2-carboxylic acid	C18H38O	270.292	648000	640000	399000	682000	Type II	down-up	Tre-9	-	-
41	Lipids	PC	His-Gly-Met	C8H20NO6P	257.103	2240000	713000	1440000	1840000	Type II	down-up	Tre-0	C00670	ko00564,ko00565
42	Nucleotides and derivatives	Nucleotides and derivatives	L-Tyrosine	C10H13N4O7P	332.052	4220000	2810000	1830000	5260000	Type II	down-up	Tre-9	C06196	ko00230,ko01232
43	Nucleotides and derivatives	Nucleotides and derivatives	Diosmetin-7-O-Neohesperidoside (Neodiosmin)*	C9H14N3O7P	307.057	45000	17900	51000	64200	Type II	down-up	Tre-9	C00239	ko00240,ko01100,ko01232
44	Organic acids	Organic acids	Dulcitol	C4H9NO2	103.063	6650000	2430000	2880000	3280000	Type II	down-up	Tre-0	C03665	-
45	Organic acids	Organic acids	Swertisin 8-methyl ether	C6H18O24P6	659.861	67800	61300	60100	63800	Type II	down-up	Tre-0	C01204	ko00562,ko01100,ko04070
46	Organic acids	Organic acids	12-Hydroxydodecanoic acid	C12H18O3	210.126	67100	49700	52600	60900	Type II	down-up	Tre-0	C08491	ko00592,ko01100,ko01110,ko04075
47	Organic acids	Organic acids	Quercetin-3,4'-Dimethyl Ether	C4H8N2O3	132.054	567000	399000	407000	719000	Type II	down-up	Tre-9	C02642	ko00240,ko00410,ko00770,ko01100
48	Organic acids	Organic acids	Riboprine	C5H6O5	146.022	39200	9	9	4720	Type II	down-up	Tre-9	C06030	ko00660
49	Others	Ketone compounds	Gly-Pro-Glu	C19H16O6	340.095	492000	279000	266000	347000	Type II	down-up	Tre-0	-	-
50	Others	Saccharides	5-Hydroxy-3,3',4',5',7-Pentamethoxyflavone*	C6H14O12P2	339.996	152000	34600	80800	108000	Type II	down-up	Tre-0	C00354	ko00400,ko00710,ko01100,ko01110,ko01200
51	Others	Saccharides	L-Aspartyl-L-Phenylalanine	C7H15O10P	290.04	296000	79200	104000	129000	Type II	down-up	Tre-0	-	-
52	Others	Saccharides	LysoPE 16:0	C4H9O7P	200.009	80200	68000	50800	54300	Type II	down-up	Tre-0	C00279	ko00030,ko00400,ko00710,ko00750,ko01100,ko01110,ko01200,ko01230,ko01240
53	Others	Saccharides	7-Hydroxy-3,7-dimethyloctanal	C6H11PO11	290.004	405000	80100	133000	154000	Type II	down-up	Tre-0	-	-
54	Others	Saccharides	Sinapoyl malate	C14H25NO11	383.143	525000	374000	357000	512000	Type II	down-up	Tre-0	C07278	-
55	Others	Saccharides	2-Palmitoyl-Sn-Glycerol 3-O-Diglucoside	C6H13NO5	179.079	87000	72100	14500	52700	Type II	down-up	Tre-0	C00329	ko00520,ko01100,ko01250
56	Others	Saccharides	(S)-3-Amino-2-methylpropanoic acid	C12H23O14P	422.082	432000	395000	509000	3610000	Type II	down-up	Tre-9	-	-
57	Others	Saccharides	Chromone	C12H22O11	342.116	9730000	5850000	7960000	34400000	Type II	down-up	Tre-9	C00089	ko00052,ko00500,ko01100,ko01110,ko02010
58	Others	Saccharides	6-C-MethylKaempferol-3-glucoside	C12H22O11	342.116	193000	174000	196000	642000	Type II	down-up	Tre-9	-	-
59	Others	Saccharides	N6-Acetyl-L-lysine	C6H13O9P	260.03	1180000	453000	653000	1960000	Type II	down-up	Tre-9	C00085	ko00052,ko00500,ko00710,ko01100,ko01110,ko01200
60	Others	Saccharides	N-(1-Deoxy-1-fructosyl)Leucine	C12H22O11	342.116	13000000	8000000	10800000	51800000	Type II	down-up	Tre-9	C01235	ko00052,ko01100
61	Others	Saccharides	N-Feruloylputrescine N-glucoside	C12H22O11	342.116	12500000	8980000	9390000	51000000	Type II	down-up	Tre-9	C01971	-
62	Others	Saccharides	1-Hydroxypinoresinol-1-O-Glucoside	C12H22O11	342.116	12800000	7710000	12200000	45100000	Type II	down-up	Tre-9	C01742	-
63	Others	Saccharides	N-Acetyl-L-phenylalanine	C12H23O14P	422.082	91200	44700	77900	3720000	Type II	down-up	Tre-9	C00689	ko00500,ko01100,ko01110
64	Others	Saccharides	(Z)-3-Ethylidene-7-hydroxy-6-methoxyphthalide	C6H14O6	182.079	261000	259000	286000	324000	Type II	down-up	Tre-9	-	-
65	Others	Saccharides	Phthalic anhydride	C12H22O11	342.116	4040000	3900000	3950000	18800000	Type II	down-up	Tre-9	C05402	ko00052,ko01100,ko02010
66	Others	Saccharides	LysoPC 17:2	C3H7O6P	169.998	66500	53300	59900	82500	Type II	down-up	Tre-9	C00111	ko00010,ko00040,ko00051,ko00052,ko00561,ko00562,ko00564,ko00640,ko00710,ko00760,ko01100,ko01110,ko01200,ko01230
67	Others	Saccharides	δ-Guanidinovaleric acid	C12H22O11	342.116	5740000	4590000	6940000	24100000	Type II	down-up	Tre-9	C01083	ko00500,ko01100,ko01110,ko02010
68	Others	Vitamin	Cis-Aconitic acid	C31H40O2	444.303	345000	178000	155000	182000	Type II	down-up	Tre-0	-	-
69	Phenolic acids	Phenolic acids	3-Epidiosgenin-3-O-glucoside*	C10H10O2	162.068	1050000	905000	916000	943000	Type II	down-up	Tre-0	C10475	-
70	Phenolic acids	Phenolic acids	Gentianose	C13H18O2	206.131	76400	50200	46000	67800	Type II	down-up	Tre-0	-	-
71	Phenolic acids	Phenolic acids	Pyridoxal	C14H22O	206.167	373000	308000	316000	316000	Type II	down-up	Tre-0	-	-
72	Phenolic acids	Phenolic acids	S-Ribosyl-L-homocysteine	C22H26O12	482.142	48900	34700	27400	32200	Type II	down-up	Tre-0	-	-
73	Phenolic acids	Phenolic acids	Glucose-1-phosphate*	C14H22O	206.167	371000	297000	331000	337000	Type II	down-up	Tre-0	-	-
74	Phenolic acids	Phenolic acids	7-O-Methylaloesin	C15H18O9	342.095	727000	346000	128000	138000	Type II	down-up	Tre-0	C10433	-
75	Phenolic acids	Phenolic acids	Tyrosyl-Valine	C10H10O4	194.058	18900000	17700000	14900000	15800000	Type II	down-up	Tre-0	C11233	-
76	Phenolic acids	Phenolic acids	Epicatechin	C8H4O3	148.016	32700000	25500000	22700000	27700000	Type II	down-up	Tre-0	-	-
77	Phenolic acids	Phenolic acids	Pro-Glu-His	C8H8O2	136.052	378000	104000	51400	64700	Type II	down-up	Tre-0	C01454	ko01100
78	Phenolic acids	Phenolic acids	Nap-His-OH	C10H12O2	164.084	129000	120000	137000	155000	Type II	down-up	Tre-9	-	-
79	Phenolic acids	Phenolic acids	Cyclo(Pro-Pro)	C19H27NO12	461.153	169000	119000	193000	328000	Type II	down-up	Tre-9	-	-
80	Phenolic acids	Phenolic acids	L-Isoleucyl-L-Aspartate	C16H22O9	358.126	89100	73500	58700	271000	Type II	down-up	Tre-9	-	-
81	Phenolic acids	Phenolic acids	D-Galactose	C9H10O5	198.053	41500	33400	55400	73300	Type II	down-up	Tre-9	C05584	ko00350,ko01100
82	Phenolic acids	Phenolic acids	1-O-Caffeoyl-(6-O-glucosyl)-β-D-glucose	C29H34O18	670.174	24500	14400	13800	340000	Type II	down-up	Tre-9	-	-
83	Terpenoids	Ditepenoids	Trp-Pro-Asp	C20H30O2	302.225	139000	108000	137000	146000	Type II	down-up	Tre-9	C11874	ko00904,ko01100,ko01110
84	Terpenoids	Monoterpenoids	Phe-TyrMe-OH	C31H40O17	684.226	270000	214000	378000	2900000	Type II	down-up	Tre-9	-	-
85	Terpenoids	Triterpene	Pro-Tyr-Tyr	C30H48O4	472.355	54500	44900	62100	69500	Type II	down-up	Tre-9	-	-
86	Terpenoids	Triterpene	neoprazerigenin A-3-O-β-D-lycotetraosid	C30H48O4	472.355	54500	44900	62100	69500	Type II	down-up	Tre-9	-	-
1	Alkaloids	Alkaloids	L-Homocitrulline	C5H11NO2	117.079	11100000	5760000	7470000	5530000	Type III	down-up-down	Tre-0	-	-
2	Alkaloids	Alkaloids	1-O-Salicyloyl-β-D-glucose	C16H29NO	251.225	35000	27400	32200	29800	Type III	down-up-down	Tre-0	-	-
3	Alkaloids	Alkaloids	1-Eicosanol	C8H9NO	135.068	1060000	649000	768000	636000	Type III	down-up-down	Tre-0	C15561	-
4	Alkaloids	Alkaloids	3,5-Digalloylshikimic acid	C5H14N2	102.116	29500	24700	31300	19700	Type III	down-up-down	Tre-0	C01672	ko00310,ko00470,ko00480,ko00960,ko01100,ko01110
5	Alkaloids	Alkaloids	8-Hydroxy-α-conidendrin	C8H11NO	137.084	556000	401000	551000	394000	Type III	down-up-down	Tre-0	C02735	-
6	Alkaloids	Alkaloids	(2E)-3-[4-(β-D-glucopyranoside)-phenylacrylic]-acid	C5H9NO3	131.058	2970000	1050000	1610000	1210000	Type III	down-up-down	Tre-0	C00430	ko00260,ko00860,ko01100,ko01110,ko01240,ko02010
7	Alkaloids	Alkaloids	Benzoylformic acid	C10H20N2O4	232.142	1980000	535000	1180000	623000	Type III	down-up-down	Tre-0	-	-
8	Alkaloids	Alkaloids	Val-Trp	C11H13NO3	207.089	279000	262000	318000	142000	Type III	down-up-down	Tre-6	C09933	-
9	Alkaloids	Alkaloids	Ribosyladenosine	C4H12N2	88.1	240000	144000	254000	243000	Type III	down-up-down	Tre-6	C00134	ko00330,ko00470,ko00480,ko00960,ko01100,ko01110,ko02010
10	Alkaloids	Benzylphenylethylamine alkaloids	Robinlin	C8H11N	121.089	463000	136000	160000	85500	Type III	down-up-down	Tre-0	C05332	ko00360,ko01100
11	Alkaloids	Phenolamine	Digalacturonate	C9H11NO3	181.074	14800000	10300000	11200000	9220000	Type III	down-up-down	Tre-0	-	-
12	Alkaloids	Phenolamine	Moniliferanone D	C18H19NO5	329.126	1400000	51600	53700	9	Type III	down-up-down	Tre-0	-	-
13	Alkaloids	Piperidine alkaloids	D-Pinitol	C6H13NO2	131.095	10000000	3160000	5150000	3890000	Type III	down-up-down	Tre-0	-	-
14	Alkaloids	Piperidine alkaloids	1,8-dihydroxy-2,6-dimethylxanthen-9-one	C5H11N	85.0891	11400000	3660000	4790000	3730000	Type III	down-up-down	Tre-0	C01746	ko00960
15	Alkaloids	Pyridine alkaloids	2-Furoic acid	C7H9N2O	137.071	18500000	4550000	5800000	5390000	Type III	down-up-down	Tre-0	C02918	ko00760,ko01100
16	Alkaloids	Pyridine alkaloids	3-Methyl-1-(2,4,6-trihydroxyphenyl)-1-butanone	C7H7NO2	137.048	15200000	3650000	4610000	4540000	Type III	down-up-down	Tre-0	C01004	ko00760
17	Alkaloids	Pyrrole alkaloids	(2r,3s,4r,5s)-2-(6-aminopurin-9-yl)-5-(hydroxymethyl)oxolane-3,4-diol	C5H9NO2	115.063	2760000	2350000	2880000	1870000	Type III	down-up-down	Tre-6	-	-
18	Alkaloids	Pyrrole alkaloids	13-Hydroperoxy-9Z,11E-octadecadienoic acid	C5H9NO2	115.063	2800000	2330000	2880000	1830000	Type III	down-up-down	Tre-6	-	-
19	Amino acids and derivatives	Amino acids and derivatives	7,8,4'-Trimethoxyisoflavone	C6H9N3O2	155.07	50700000	17200000	19700000	14800000	Type III	down-up-down	Tre-0	C00135	ko00340,ko00410,ko00470,ko00970,ko01100,ko01110,ko01230,ko02010
20	Amino acids and derivatives	Amino acids and derivatives	Syringic acid	C5H10N2O3	146.069	44000000	18400000	33900000	17900000	Type III	down-up-down	Tre-0	C00064	ko00220,ko00230,ko00240,ko00250,ko00470,ko00630,ko00750,ko00910,ko00970,ko01100,ko01230,ko01232,ko01240,ko02010
21	Amino acids and derivatives	Amino acids and derivatives	LysoPE 14:0	C8H18N2O2	174.137	4300000	1210000	2780000	1460000	Type III	down-up-down	Tre-0	-	-
22	Amino acids and derivatives	Amino acids and derivatives	Imidazol-1-yl-acetic acid*	C9H11NO2	165.079	1970000	546000	591000	402000	Type III	down-up-down	Tre-0	C00079	ko00360,ko00400,ko00460,ko00470,ko00940,ko00960,ko00966,ko00970,ko00996,ko00999,ko01100,ko01110,ko01210,ko01230,ko02010
23	Amino acids and derivatives	Amino acids and derivatives	Homoarginine	C6H14N2O2	146.106	46400000	19900000	37500000	19200000	Type III	down-up-down	Tre-0	C00047	ko00300,ko00310,ko00470,ko00780,ko00960,ko00970,ko01100,ko01110,ko01210,ko01230,ko02010
24	Amino acids and derivatives	Amino acids and derivatives	3-Methylbenzaldehyde*	C6H14N4O2	174.112	10600000	3110000	7150000	3730000	Type III	down-up-down	Tre-0	C00062	ko00220,ko00261,ko00330,ko00470,ko00970,ko01100,ko01110,ko01230,ko02010
25	Amino acids and derivatives	Amino acids and derivatives	L-Homophenylalanine	C7H16N4O2	188.127	17300000	10100000	16800000	7980000	Type III	down-up-down	Tre-0	C03884	-
26	Amino acids and derivatives	Amino acids and derivatives	D-Xylonic acid	C7H14N2O3	174.1	39400000	8350000	20500000	9760000	Type III	down-up-down	Tre-0	C00437	ko00220,ko01100,ko01110,ko01210,ko01230
27	Amino acids and derivatives	Amino acids and derivatives	5,7-dihydroxy-6-methyl-3-(2',4'-dihydroxybenzyl)-chroman-4-one*	C5H9NO2	115.063	2310000	1710000	2080000	1390000	Type III	down-up-down	Tre-0	C00148	ko00330,ko00332,ko00470,ko00970,ko01100,ko01110,ko01230,ko02010
28	Amino acids and derivatives	Amino acids and derivatives	Mediterraneone	C9H11NO3	181.074	7890000	5430000	6080000	5180000	Type III	down-up-down	Tre-0	-	-
29	Amino acids and derivatives	Amino acids and derivatives	3-Isopropylmalic Acid*	C7H16N4O2	188.127	16500000	9150000	16300000	7600000	Type III	down-up-down	Tre-0	-	-
30	Amino acids and derivatives	Amino acids and derivatives	Aracarpene 1*	C9H9NO5	211.048	88300	35000	62800	29400	Type III	down-up-down	Tre-0	-	-
31	Amino acids and derivatives	Amino acids and derivatives	Nicotinamide	C15H23N5O3	321.18	10300000	888000	1150000	768000	Type III	down-up-down	Tre-0	-	-
32	Amino acids and derivatives	Amino acids and derivatives	Cannabisin D	C6H13N3O3	175.096	6360000	1560000	3470000	1780000	Type III	down-up-down	Tre-0	C00327	ko00220,ko01100,ko01110,ko01230
33	Amino acids and derivatives	Amino acids and derivatives	5'-Methoxyisolariciresinol-9'-O-glucoside	C5H11NO2	117.079	2060000	1030000	1390000	1060000	Type III	down-up-down	Tre-0	C00183	ko00280,ko00290,ko00311,ko00460,ko00770,ko00966,ko00970,ko01100,ko01110,ko01210,ko01230,ko01240,ko02010
34	Amino acids and derivatives	Amino acids and derivatives	Trimethyllysine	C6H13NO2	131.095	4600000	1840000	2510000	1690000	Type III	down-up-down	Tre-0	C00123	ko00280,ko00290,ko00966,ko00970,ko01100,ko01110,ko01210,ko01230,ko02010
35	Amino acids and derivatives	Amino acids and derivatives	Hispidulin-7-O-glucoside(Homoplantaginin)	C13H21N5O4S1	343.131	8610000	883000	950000	793000	Type III	down-up-down	Tre-0	-	-
36	Amino acids and derivatives	Amino acids and derivatives	Ethyl (4E,6E,8E,10E,13Z)-15,16-dihydroxy-5,9-dimethyloctadeca-4,6,8,10,13-pentaenoate	C9H11NO3	181.074	9390000	6190000	6810000	5010000	Type III	down-up-down	Tre-0	C00082	ko00130,ko00261,ko00350,ko00360,ko00400,ko00460,ko00730,ko00940,ko00950,ko00965,ko00966,ko00970,ko00999,ko01100,ko01110,ko01210,ko01230,ko01240
37	Amino acids and derivatives	Amino acids and derivatives	Methyl L-pyroglutamate	C6H13NO2	131.095	5460000	1620000	2440000	1850000	Type III	down-up-down	Tre-0	C01933	-
38	Amino acids and derivatives	Amino acids and derivatives	1-(2,3-dihydroxypropoxy)-3-(((2-(dimethylamino)ethoxy)(hydroxy)phosphoryl)oxy)propan-2-yl palmitate*	C6H13NO2	131.095	5800000	1480000	2480000	2020000	Type III	down-up-down	Tre-0	C00407	ko00280,ko00290,ko00460,ko00960,ko00966,ko00970,ko01100,ko01110,ko01210,ko01230,ko02010
39	Amino acids and derivatives	Amino acids and derivatives	3-Indoleacetonitrile	C4H9NO2S	135.035	11900000	8210000	8710000	7320000	Type III	down-up-down	Tre-0	C22040	ko02010
40	Amino acids and derivatives	Amino acids and derivatives	Benzoic acid	C5H9NO2	115.063	2330000	1740000	2150000	1390000	Type III	down-up-down	Tre-0	-	-
41	Amino acids and derivatives	Amino acids and derivatives	4-Hydroxyquinoline	C6H10N2O4	174.064	664000	123000	341000	209000	Type III	down-up-down	Tre-0	-	-
42	Amino acids and derivatives	Amino acids and derivatives	Mucic acid Dimethyl Ester	C5H9NO3	131.058	27800000	6350000	9370000	7560000	Type III	down-up-down	Tre-0	C01157	ko00330,ko00470,ko01100,ko02010
43	Amino acids and derivatives	Amino acids and derivatives	Protocatechualdehyde	C6H13NO2	131.095	4770000	1260000	2390000	1460000	Type III	down-up-down	Tre-0	-	-
44	Amino acids and derivatives	Amino acids and derivatives	2-(3,4-dihydroxyphenyl)ethanediol 1-O-β-D-glucopyranoside	C7H16N4O2	188.127	5450000	3280000	5550000	2490000	Type III	down-up-down	Tre-6	C01924	-
45	Amino acids and derivatives	Amino acids and derivatives	Succinyladenosine	C8H16N4O3	216.122	117000	1030000	2650000	1520000	Type III	down-up-down	Tre-6	-	-
46	Amino acids and derivatives	Amino acids and derivatives	(E)-5,7-dihydroxy-6,8-dimethyl-3-(4'-hydroxybenzylidene)-chroman-4-one	C14H18N2O5	294.122	125000	109000	134000	59100	Type III	down-up-down	Tre-6	-	-
47	Flavonoids	Flavanones	Glucosyloxybenzoic acid	C15H12O6	288.063	66400	9870	10000	7200	Type III	down-up-down	Tre-0	C05631	ko00941,ko01100,ko01110
48	Flavonoids	Flavanonols	Ile-Arg	C25H22O10	482.121	106000	74600	76900	59000	Type III	down-up-down	Tre-0	C08717	-
49	Flavonoids	Flavones	Pterolactam	C20H20O7	372.121	521000	199000	705000	94200	Type III	down-up-down	Tre-6	-	-
50	Flavonoids	Flavones	Sorbitol-6-phosphate	C21H22O8	402.132	437000	344000	766000	156000	Type III	down-up-down	Tre-6	C10112	-
51	Flavonoids	Flavonols	4-[3-(4,8-dimethylnona-3,7-dienyl)-3-methyloxiran-2-yl]butan-2-one	C21H20O11	448.101	553000	9	11900	9	Type III	down-up-down	Tre-0	C12249	ko00944,ko01110
52	Flavonoids	Flavonols	Thr-Tyr-Ile-Arg	C27H30O16	610.153	11500	6680	58400	16900	Type III	down-up-down	Tre-6	C05625	ko00944,ko01100,ko01110
53	Flavonoids	Other Flavonoids	Inosine 5'-monophosphate	C16H14O5	286.084	26600	81900	21600	30000	Type III	down-up-down	Tre-3	-	-
54	Lignans and Coumarins	Lignans	5,7-dihydroxy-8-methyl-3-(2',4'-dihydroxybenzyl)-chroman-4-one*	C20H20O7	372.121	539000	214000	740000	94800	Type III	down-up-down	Tre-6	-	-
55	Lipids	Free fatty acids	N-(4-oxopentyl)-acetamide	C15H28O2	240.209	116000	80100	84900	79800	Type III	down-up-down	Tre-0	-	-
56	Lipids	Glycerol ester	5-O-p-Coumaroylquinic acid*	C21H36O3	336.266	47200	16100	24600	11700	Type III	down-up-down	Tre-0	-	-
57	Lipids	Glycerol ester	7,8-Dihydroxy-5,6,4'-trimethoxyflavone	C21H36O4	352.261	291000	252000	318000	161000	Type III	down-up-down	Tre-6	-	-
58	Lipids	Glycerol ester	Stigmast-5-en-3-ol (β-Sitosterol)	C21H36O4	352.261	294000	233000	343000	167000	Type III	down-up-down	Tre-6	-	-
59	Lipids	Sphingolipids	Grevilloside F	C16H35NO2	273.267	3250000	2270000	2380000	2430000	Type III	down-up-down	Tre-0	-	-
60	Lipids	Sphingolipids	N-Feruloylputrescine	C16H35NO2	273.267	3840000	2550000	2760000	2740000	Type III	down-up-down	Tre-0	-	-
61	Nucleotides and derivatives	Nucleotides and derivatives	LysoPE 20:2	C4H4N2O2	112.027	2160000	872000	1600000	894000	Type III	down-up-down	Tre-0	C00106	ko00240,ko00410,ko00770,ko01100,ko01232
62	Nucleotides and derivatives	Nucleotides and derivatives	Poncirin (Isosakuranetin-7-O-neohesperidoside)	C17H21N4O9P	456.105	95500	56700	67300	31600	Type III	down-up-down	Tre-0	C00061	ko00190,ko00740,ko01100,ko01110,ko01240
63	Nucleotides and derivatives	Nucleotides and derivatives	Roseoside	C15H24N2O17P2	566.055	1710000	89900	94600	21200	Type III	down-up-down	Tre-0	C00029	ko00040,ko00052,ko00053,ko00500,ko00520,ko00524,ko00561,ko00908,ko01100,ko01110,ko01240,ko01250
64	Nucleotides and derivatives	Nucleotides and derivatives	(R)-1,2,3,4-Tetrahydro-3-carboxy-2-carboline	C5H11O7P	214.024	263000	117000	163000	148000	Type III	down-up-down	Tre-0	C00672	ko00030,ko00240,ko01100
65	Nucleotides and derivatives	Nucleotides and derivatives	1,5-Anhydro-D-glucitol	C21H27N7O14P2	663.109	582000	4040	12700	3940	Type III	down-up-down	Tre-0	C00003	ko00190,ko00730,ko00760,ko01100,ko01240
66	Nucleotides and derivatives	Nucleotides and derivatives	3,4-Dehydro-DL-proline	C17H27N3O17P2	607.082	74000	49000	60000	34000	Type III	down-up-down	Tre-0	C00043	ko00520,ko00524,ko01100,ko01250
67	Nucleotides and derivatives	Nucleotides and derivatives	LysoPC 17:0	C10H15N5O10P2	427.029	179000	27300	39800	38300	Type III	down-up-down	Tre-0	C00008	ko00190,ko00195,ko00230,ko00908,ko01100,ko01110,ko01232,ko01240
68	Organic acids	Organic acids	Eugenol	C4H6O4	118.027	672000	266000	335000	263000	Type III	down-up-down	Tre-0	-	-
69	Organic acids	Organic acids	Asn-Tyr-Ala	C5H8O5	148.037	1040000	656000	858000	563000	Type III	down-up-down	Tre-0	C06032	ko00290,ko00660,ko01100,ko01210,ko01230
70	Organic acids	Organic acids	Guanosine 5'-monophosphate	C6H6O6	174.016	622000	166000	418000	197000	Type III	down-up-down	Tre-0	C02341	ko00660,ko01100
71	Organic acids	Organic acids	5-hydroxy-3-(2-hydroxy-4-methoxybenzyl)-7-methoxychroman-4-one	C6H8O7	192.027	22400000	11700000	13300000	7140000	Type III	down-up-down	Tre-0	C00311	ko00020,ko00630,ko01100,ko01110,ko01200,ko01210,ko01230,ko01240
72	Organic acids	Organic acids	Anthranilate-1-O-Sophoroside	C5H8O5	148.037	1150000	625000	735000	498000	Type III	down-up-down	Tre-0	C02614	ko00660,ko01100
73	Organic acids	Organic acids	Isomaltulose	C5H8O5	148.037	468000	290000	307000	185000	Type III	down-up-down	Tre-0	-	-
74	Organic acids	Organic acids	Inositol	C7H14N2O4	190.095	1410000	859000	891000	850000	Type III	down-up-down	Tre-0	C00666	ko00300,ko00470,ko01100,ko01110,ko01230
75	Organic acids	Organic acids	Sedoheptulose	C6H8O7	192.027	27200000	15300000	20200000	11400000	Type III	down-up-down	Tre-0	C00158	ko00020,ko00250,ko00630,ko01100,ko01110,ko01200,ko01210,ko01230,ko01240
76	Organic acids	Organic acids	LysoPE 14:0(2n isomer)	C6H9N3O2	155.069	8860000	3810000	3980000	3110000	Type III	down-up-down	Tre-0	-	-
77	Organic acids	Organic acids	1-Octen-3-Ol-3-O-Beta-D-Xylopyranosyl(1→6)-Beta-D-Glucopyranoside	C5H8O5	148.037	1080000	640000	818000	579000	Type III	down-up-down	Tre-0	C03196	ko00310,ko01100
78	Organic acids	Organic acids	Gingerglycolipid A	C7H10O7	206.043	2090000	1830000	1890000	807000	Type III	down-up-down	Tre-0	C01251	ko00300,ko00620,ko01100,ko01110,ko01210,ko01230,ko01240
79	Organic acids	Organic acids	Longitubanine A	C5H6O4	130.027	309000	191000	267000	204000	Type III	down-up-down	Tre-0	C00490	ko00660,ko01100
80	Organic acids	Organic acids	Eriodictyol (5,7,3',4'-Tetrahydroxyflavanone)	C6H13NO2	131.095	1250000	463000	651000	526000	Type III	down-up-down	Tre-0	C02378	ko01100
81	Organic acids	Organic acids	Tiglylglycine	C6H6N2O2	138.043	153000	45100	69400	47600	Type III	down-up-down	Tre-0	C00785	ko00340,ko01100
82	Organic acids	Organic acids	Aurantiamide acetate	C6H6O6	174.016	1450000	965000	1050000	696000	Type III	down-up-down	Tre-0	C00417	ko00020,ko00630,ko00660,ko01100,ko01110,ko01210
83	Organic acids	Organic acids	LysoPC 16:0(2n isomer)	C3H7O6P	169.998	347000	22200	41600	15600	Type III	down-up-down	Tre-0	C00661	-
84	Organic acids	Organic acids	Polygonatine A	C6H6O4	142.027	4440000	2930000	6510000	3070000	Type III	down-up-down	Tre-6	C02480	ko01100
85	Organic acids	Organic acids	Trehalose 6-phosphate	C8H6O4	166.027	292000	278000	324000	296000	Type III	down-up-down	Tre-6	-	-
86	Organic acids	Organic acids	7,8-Dihydroxy-4-phenylcoumarin	C5H11N3O2	145.085	3540000	1840000	9340000	7580000	Type III	down-up-down	Tre-6	C01035	ko00330,ko01100
87	Others	Aldehyde compounds	16,23:16,30-Diepoxydammar-24-ene-3,20-diol (Jujubogenin)	C10H8O3	176.047	136000	102000	116000	110000	Type III	down-up-down	Tre-0	-	-
88	Others	Aldehyde compounds	2,3-Dihydroxy-12-ursen-28-oic acid	C10H20O2	172.146	21200000	18700000	20500000	20000000	Type III	down-up-down	Tre-0	-	-
89	Others	Ketone compounds	6-Hydroxyhexanoic acid	C15H10O6	286.048	31600	22600	23400	19400	Type III	down-up-down	Tre-0	-	-
90	Others	Others	3-O-p-Coumaroylquinic acid-O-glucoside	C12H8O	168.058	479000	39800	40900	20600	Type III	down-up-down	Tre-0	-	-
91	Others	Others	D-Panose	C19H34O10	422.215	56100	36200	47100	28900	Type III	down-up-down	Tre-0	C17614	-
92	Others	Others	D-Pantothenic Acid	C5H8O4	132.042	346000	134000	178000	157000	Type III	down-up-down	Tre-0	-	-
93	Others	Others	4-Coumaroylcholine	C8H14O5	190.084	10100	8230	50400	25500	Type III	down-up-down	Tre-6	-	-
94	Others	Saccharides	3,4,5-Trimethoxycinnamic acid	C12H18O13	370.075	393000	148000	332000	143000	Type III	down-up-down	Tre-0	C02273	ko00040,ko01100,ko02010
95	Others	Saccharides	Formononetin-7-O-(6''-Malonyl)glucoside	C6H14O12P2	339.996	177000	41900	63000	34100	Type III	down-up-down	Tre-0	C01231	ko00500,ko01100
96	Others	Saccharides	Cys-Ala-Pro-Pro-Thr	C5H8O5	148.037	787000	430000	559000	324000	Type III	down-up-down	Tre-0	C00652	ko00053,ko01100
97	Others	Saccharides	N-(gamma-L-glutamyl)tyramine O-glucoside	C6H13O9P	260.03	1360000	492000	740000	637000	Type III	down-up-down	Tre-0	C00103	ko00010,ko00040,ko00052,ko00500,ko00520,ko00523,ko00561,ko01100,ko01110,ko01240,ko01250
98	Others	Saccharides	2,6-Dimethoxypydroquinone-1-O-glucoside	C24H42O21	666.222	840000	336000	608000	565000	Type III	down-up-down	Tre-0	-	-
99	Others	Saccharides	Azetidine-2-carboxylic acid	C24H42O20	650.227	662000	9	16900	9	Type III	down-up-down	Tre-0	-	-
100	Others	Saccharides	Trp-His-Ser	C6H14O6	182.079	63600	61600	75600	53700	Type III	down-up-down	Tre-6	C00392	ko00051,ko01100,ko02010
101	Others	Saccharides	Uridine 5'-diphosphate	C6H14O6	182.079	238000	233000	316000	244000	Type III	down-up-down	Tre-6	C01697	ko00052,ko01100
102	Others	Saccharides	Apigenin-6-C-glucoside (Isovitexin)	C18H32O15	488.174	67300	34900	89500	32600	Type III	down-up-down	Tre-6	-	-
103	Others	Saccharides	Rutinose	C6H14O6	182.079	202000	197000	254000	230000	Type III	down-up-down	Tre-9	C00794	ko00051,ko00052,ko01100,ko02010
104	Phenolic acids	Phenolic acids	Apigenin-8-C-(2''-glucosyl)arabinoside	C7H8O2	124.052	295000	30400	31300	23000	Type III	down-up-down	Tre-0	C00727	-
105	Phenolic acids	Phenolic acids	2,6-Dimethoxy-4-hydroxyphenol-1-O-ß-D-glucopyranoside	C14H18O9	330.095	1640000	990000	1180000	469000	Type III	down-up-down	Tre-0	-	-
106	Phenolic acids	Phenolic acids	1',2',3',4'-tetrahydro-5'-deoxypinnatanine	C16H22O4	278.152	33100000	19100000	23400000	17900000	Type III	down-up-down	Tre-0	-	-
107	Phenolic acids	Phenolic acids	Isoschaftoside	C14H20O7	300.121	484000	182000	187000	147000	Type III	down-up-down	Tre-0	C06046	ko00350,ko01100
108	Steroids	Steroid	1-(2-Amino-3-methylpentanoyl)pyrrolidine-2-carboxylic acid	C29H50O	414.386	47600000	39100000	42000000	39700000	Type III	down-up-down	Tre-0	C01753	ko00100,ko01100,ko01110
109	Steroids	Steroidal saponins	O-Acetyl-L-homoserine	C5H9NO2	115.063	2430000	1730000	2150000	1430000	Type III	down-up-down	Tre-0	-	-
1	Alkaloids	Alkaloids	Gluconic acid	C17H12N2O4	308.08	4930	2230000	3730000	4210000	Type IV	up	Tre-9	-	-
2	Alkaloids	Alkaloids	Phenylpyruvic acid	C15H21NO7	327.132	32900	363000	431000	1230000	Type IV	up	Tre-9	-	-
3	Alkaloids	Alkaloids	ophiopogonanone A	C6H11NO4	161.069	103000	916000	1360000	1380000	Type IV	up	Tre-9	C00956	ko00300,ko00310,ko00311,ko01100,ko01110,ko01210,ko01230
4	Alkaloids	Alkaloids	3-O-Galloyl-D-glucose*	C12H8N2O3	228.054	34300	390000	927000	1220000	Type IV	up	Tre-9	-	-
5	Alkaloids	Phenolamine	methyl-ophiopogonanone B	C18H27NO3	305.199	557	26400	29600	40400	Type IV	up	Tre-9	C06866	ko00996,ko01100,ko01110
6	Alkaloids	Phenolamine	Glucosyringic acid	C14H20NO3+	250.144	10000	183000	328000	375000	Type IV	up	Tre-9	-	-
7	Alkaloids	Phenolamine	9,12,13-TriHOME; 9(S),12(S),13(S)-Trihydroxy-10(E)-octadecenoic acid	C14H20N4O3	292.154	6060	19000	26200	29200	Type IV	up	Tre-9	-	-
8	Alkaloids	Phenolamine	cis-Citral	C6H7NO	109.053	3200	76500	169000	236000	Type IV	up	Tre-9	C01987	ko00380,ko01100
9	Alkaloids	Phenolamine	Undecanedioic acid	C6H7NO	109.053	3350	103000	165000	289000	Type IV	up	Tre-9	C02372	-
10	Alkaloids	Plumerane	9,10,11-Trihydroxy-12-octadecenoic acid	C11H11NO3	205.074	1130	9660	24800	142000	Type IV	up	Tre-9	C02043	-
11	Alkaloids	Plumerane	Cyclic 3',5'-Adenylic acid	C10H11NO	161.084	1040	6860	8770	17200	Type IV	up	Tre-9	C00955	ko00380
12	Amino acids and derivatives	Amino acids and derivatives	L-Homoserine	C17H23N3O6	365.159	6550	53700	88100	172000	Type IV	up	Tre-9	-	-
13	Amino acids and derivatives	Amino acids and derivatives	Flavin Single Nucleotide(FMN)	C22H27N3O6	429.19	65200	529000	640000	680000	Type IV	up	Tre-9	-	-
14	Amino acids and derivatives	Amino acids and derivatives	Negundoin A	C14H25N3O6	331.174	3070	66400	142000	774000	Type IV	up	Tre-9	-	-
15	Amino acids and derivatives	Amino acids and derivatives	Xanthosine	C8H14N4O5	246.096	1300000	3160000	8980000	11100000	Type IV	up	Tre-9	-	-
16	Amino acids and derivatives	Amino acids and derivatives	Erigeside B	C12H21N3O5	287.148	287000	835000	1710000	4540000	Type IV	up	Tre-9	-	-
17	Amino acids and derivatives	Amino acids and derivatives	Cryptochlorogenic acid (4-O-Caffeoylquinic acid)*	C16H29N3O4	327.216	14700	130000	142000	363000	Type IV	up	Tre-9	-	-
18	Amino acids and derivatives	Amino acids and derivatives	8-hydroxyquinoline	C14H16N2O2	244.121	9	203000	274000	651000	Type IV	up	Tre-9	C11847	-
19	Amino acids and derivatives	Amino acids and derivatives	Oxalic acid	C16H27NO14	457.143	184000	525000	879000	1030000	Type IV	up	Tre-9	-	-
20	Amino acids and derivatives	Amino acids and derivatives	Polygonatone D	C25H41N7O7	551.307	24700	301000	471000	516000	Type IV	up	Tre-9	-	-
21	Amino acids and derivatives	Amino acids and derivatives	Bletilols B	C11H20N2O8	308.122	78400	104000	417000	556000	Type IV	up	Tre-9	-	-
22	Amino acids and derivatives	Amino acids and derivatives	N-Acetylputrescine	C6H7NO2	125.048	6670	626000	969000	1000000	Type IV	up	Tre-9	C02441	-
23	Amino acids and derivatives	Amino acids and derivatives	N-trans-ferulicacidacylp-hydroxyphenylethylamine	C9H11NO3	181.074	50900	284000	709000	742000	Type IV	up	Tre-9	-	-
24	Amino acids and derivatives	Amino acids and derivatives	(Z)-3,8-Dihydro 6,6·;7,3'a-diligustilide	C6H9NO5	175.048	13600	110000	165000	237000	Type IV	up	Tre-9	C01042	ko00250,ko01100
25	Amino acids and derivatives	Amino acids and derivatives	Gly-Asp-Lys	C8H14N2O2	170.106	24100	110000	124000	155000	Type IV	up	Tre-9	-	-
26	Amino acids and derivatives	Amino acids and derivatives	Dihydrodehydrodiconiferyl alcohol-4-O-glucoside	C7H12N2O4	188.08	324000	618000	1010000	1050000	Type IV	up	Tre-9	-	-
27	Amino acids and derivatives	Amino acids and derivatives	6,8-Dihydroxy-2-(4-hydroxybenzyl)-5,7-dimethyl-3,4-dihydronaphthalen-1(2H)-one	C6H11NO3	145.074	57900	144000	165000	199000	Type IV	up	Tre-9	-	-
28	Amino acids and derivatives	Amino acids and derivatives	2,5-Dihydroxybenzoic acid; Gentisic Acid*	C11H20N2O3	228.147	137000	574000	804000	1170000	Type IV	up	Tre-9	-	-
29	Amino acids and derivatives	Amino acids and derivatives	Pyrocatechol	C7H11NO4	173.069	103000	4340000	6680000	8400000	Type IV	up	Tre-9	-	-
30	Amino acids and derivatives	Amino acids and derivatives	L-Lysine	C14H18N2O3	262.132	69400	259000	279000	503000	Type IV	up	Tre-9	-	-
31	Amino acids and derivatives	Amino acids and derivatives	2-Acetyl-2-Hydroxybutanoic Acid	C10H17N3O4	243.122	5290	602000	1250000	1850000	Type IV	up	Tre-9	-	-
32	Amino acids and derivatives	Amino acids and derivatives	N,N'-Dimethylarginine;SDMA*	C4H7NO4	133.037	8010000	8940000	9050000	9630000	Type IV	up	Tre-9	C00049	ko00220,ko00250,ko00260,ko00261,ko00270,ko00300,ko00340,ko00410,ko00460,ko00470,ko00710,ko00760,ko00770,ko00970,ko00999,ko01100,ko01110,ko01200,ko01210,ko01230,ko01240,ko02010
33	Amino acids and derivatives	Amino acids and derivatives	3-Hydroxycinnamic Acid*	C7H11NO3	157.074	5060	13000	18200	5160000	Type IV	up	Tre-9	-	-
34	Amino acids and derivatives	Amino acids and derivatives	Cardamonin	C6H11NO3	145.074	17900	52600	70500	74900	Type IV	up	Tre-9	C04076	ko00300,ko00310,ko00960,ko01100,ko01110,ko01230
35	Amino acids and derivatives	Amino acids and derivatives	iso-ophiopogonanone B	C7H11N3O2	169.085	297000	339000	364000	393000	Type IV	up	Tre-9	C01152	ko00340,ko01100
36	Amino acids and derivatives	Amino acids and derivatives	L-Arginine	C10H19N3O5	261.132	92500	217000	400000	1220000	Type IV	up	Tre-9	-	-
37	Amino acids and derivatives	Amino acids and derivatives	Phloretin	C13H25N3O4	287.185	21800	125000	127000	870000	Type IV	up	Tre-9	-	-
38	Amino acids and derivatives	Amino acids and derivatives	2,4-Dihydroxybenzoic acid*	C11H18N2O2	210.137	19600	878000	1010000	1390000	Type IV	up	Tre-9	-	-
39	Amino acids and derivatives	Amino acids and derivatives	Guanosine 3',5'-cyclic monophosphate	C9H12NO6P	261.04	12200	261000	487000	1680000	Type IV	up	Tre-9	C06501	-
40	Amino acids and derivatives	Amino acids and derivatives	4'-Demethyl-3,9-dihydropunctatin	C14H16N2O4	276.111	16600	53300	59600	79100	Type IV	up	Tre-9	-	-
41	Amino acids and derivatives	Amino acids and derivatives	3-Hydroxybutyric acid	C10H16N2O2	196.121	2050	239000	255000	259000	Type IV	up	Tre-9	-	-
42	Amino acids and derivatives	Amino acids and derivatives	3-Carbamyl-1-methylpyridinium;(1-Methylnicotinamide)	C11H18N2O2	210.137	6500	497000	600000	742000	Type IV	up	Tre-9	-	-
43	Amino acids and derivatives	Amino acids and derivatives	LysoPC 20:1	C8H15NO3	173.105	942	5850	8220	10000	Type IV	up	Tre-9	-	-
44	Amino acids and derivatives	Amino acids and derivatives	Candicine	C10H14N2O4	226.095	30000	73200	76500	87300	Type IV	up	Tre-9	-	-
45	Amino acids and derivatives	Amino acids and derivatives	3-Hydroxy-1-(4'-hydroxy-3'-methoxyphenyl)-propan-1-one	C14H19N3O4	293.138	44300	811000	2280000	6830000	Type IV	up	Tre-9	-	-
46	Amino acids and derivatives	Amino acids and derivatives	Methanesulfonic acid	C12H23N3O5S2	353.108	187000	657000	736000	1810000	Type IV	up	Tre-9	-	-
47	Amino acids and derivatives	Amino acids and derivatives	D-Glucoronic acid	C6H11NO4	161.069	6450	187000	550000	918000	Type IV	up	Tre-9	-	-
48	Amino acids and derivatives	Amino acids and derivatives	Methyl abieta	C8H16N2O4S2	268.055	11500	21500	23800	40000	Type IV	up	Tre-9	C01817	ko00270
49	Amino acids and derivatives	Amino acids and derivatives	Prunustomentosanan A	C16H28N6O5	384.212	4550	29800	31400	330000	Type IV	up	Tre-9	-	-
50	Flavonoids	Flavones	L-Tyramine	C22H22O11	462.116	29100	33300	78500	93500	Type IV	up	Tre-9	C17762	-
51	Flavonoids	Flavones	L-Aspartic acid-O-diglucoside	C28H32O16	624.169	5780	19900	24100	292000	Type IV	up	Tre-9	-	-
52	Flavonoids	Flavones	N-Acetyl-L-glutamic acid	C23H24O12	492.127	10500	79100	92900	613000	Type IV	up	Tre-9	-	-
53	Flavonoids	Flavones	2,6-Diaminooimelic acid	C17H14O7	330.074	3900	126000	210000	395000	Type IV	up	Tre-9	C10193	-
54	Flavonoids	Flavones	Hispidulin (5,7,4'-Trihydroxy-6-methoxyflavone)	C23H24O12	492.127	6770	17200	26200	315000	Type IV	up	Tre-9	-	-
55	Flavonoids	Flavones	3-Hydroxy-L-phenylalanine	C28H32O15	608.174	10500	17700	219000	394000	Type IV	up	Tre-9	-	-
56	Flavonoids	Flavones	Α-hydroxyquinoline	C23H24O12	492.127	15700	114000	119000	932000	Type IV	up	Tre-9	-	-
57	Flavonoids	Flavones	D-Mannitol	C29H34O17	654.18	9	7050	9520	126000	Type IV	up	Tre-9	-	-
58	Flavonoids	Flavones	5-O-p-Coumaroylquinic acid O-glucoside	C27H30O14	578.164	9	14600	20400	211000	Type IV	up	Tre-9	-	-
59	Flavonoids	Flavones	Maltitol	C27H30O15	594.159	12300	40700	57200	138000	Type IV	up	Tre-9	C10195	-
60	Flavonoids	Flavones	5,7-Dihydroxy-6,8-dimethyl-3-(3'-hydroxy-4'-methoxybenzyl)-chroma4-one	C28H32O15	608.174	12100	27200	215000	304000	Type IV	up	Tre-9	C10039	-
61	Flavonoids	Flavonols	cis-coumarinic acid-beta-D-glucoside	C23H24O12	492.127	10500	79100	92900	613000	Type IV	up	Tre-9	-	-
62	Flavonoids	Flavonols	Methyl 3-(3-hydroxy-4-methoxyphenyl)propanoate	C17H14O7	330.074	2080	42100	72600	84200	Type IV	up	Tre-9	-	-
63	Flavonoids	Isoflavones	5'-Deoxy-5'-(methylthio)adenosine	C18H16O5	312.1	1560	166000	274000	408000	Type IV	up	Tre-9	-	-
64	Flavonoids	Isoflavones	Grossamide	C25H26O5	406.178	7920	13300	12500	27400	Type IV	up	Tre-9	-	-
65	Flavonoids	Other Flavonoids	Nobiletin (5,6,7,8,3',4'-Hexamethoxyflavone)	C17H18O5	302.115	15300	1060000	2180000	2250000	Type IV	up	Tre-9	-	-
66	Flavonoids	Other Flavonoids	Petroselinic acid*	C18H16O5	312.1	552	172000	269000	397000	Type IV	up	Tre-9	-	-
67	Flavonoids	Other Flavonoids	Stachyose	C17H14O5	298.084	2750	7600	10400	12900	Type IV	up	Tre-9	-	-
68	Flavonoids	Other Flavonoids	5,7-dihydroxy-3-(4'-hydroxybenzylidene)-chroman-4-one	C17H14O5	298.084	2750	7600	10400	12900	Type IV	up	Tre-9	-	-
69	Flavonoids	Other Flavonoids	Crotonoside; 2-Hydroxyadenosine	C20H24O9	408.142	49600	80000	87400	134000	Type IV	up	Tre-9	-	-
70	Lignans and Coumarins	Lignans	(2E)-3-(4-Hydroxyphenyl)-N-[2-(4-hydroxyphenyl)ethyl]-2-propenamide	C26H36O11	524.226	36100	121000	173000	177000	Type IV	up	Tre-9	-	-
71	Lignans and Coumarins	Lignans	3-Aminosalicylic acid	C28H38O13	582.231	1280	3840	9650	69400	Type IV	up	Tre-9	-	-
72	Lipids	Free fatty acids	Tryptamine	C18H34O5	330.241	193000	4760000	7070000	7860000	Type IV	up	Tre-9	C14833	ko00591
73	Lipids	Free fatty acids	5-Hydroxy-2-pyrrolidinone	C18H34O5	330.241	116000	3040000	4800000	5380000	Type IV	up	Tre-9	C14835	ko00591
74	Lipids	Free fatty acids	L-Valine	C18H32O5	328.225	2620	30100	60100	81800	Type IV	up	Tre-9	-	-
75	Lipids	Free fatty acids	2-Hydroxyglutaric Acid*	C18H36O5	332.256	2020	11400	13700	13800	Type IV	up	Tre-9	C19621	ko00073
76	Lipids	Glycerol ester	6-Hydroxy-4-(4-hydroxy-3-methoxyphenyl)-7-methoxy-naphtho[2,3-c]furan-1,3-dione-1	C31H58O14	654.383	9	5920	6970	9700	Type IV	up	Tre-9	-	-
77	Lipids	Glycerol ester	6,7,8-Tetrahydroxy-5-methoxyflavone	C31H58O14	654.383	9	26800	42700	49300	Type IV	up	Tre-9	-	-
78	Nucleotides and derivatives	Nucleotides and derivatives	Phytic acid	C5H4N4O2	152.033	8240	93900	243000	365000	Type IV	up	Tre-9	C00385	ko00230,ko00232,ko01100,ko01110,ko01232
79	Nucleotides and derivatives	Nucleotides and derivatives	5,7-dihydroxy-6,8-dimethyl-3-(4'-hydroxy-3'-methoxybenzyl)chroman-4-one	C5H4N4O	136.038	82300	370000	612000	646000	Type IV	up	Tre-9	C00262	ko00230,ko01100,ko01232
80	Nucleotides and derivatives	Nucleotides and derivatives	Planteose	C9H11N5O3	237.086	7730	77200	166000	295000	Type IV	up	Tre-9	C00835	ko00790,ko01100
81	Nucleotides and derivatives	Nucleotides and derivatives	5,7-Dihydroxy-4-methylcoumarin	C11H21NO7	279.132	20000	351000	610000	3080000	Type IV	up	Tre-9	-	-
82	Nucleotides and derivatives	Nucleotides and derivatives	1,6-dihydroxy-3,7-dimethoxy-8-(3-methoxy-3-methylbutyl)-2-(3-methylbut-2-en-1-yl)xanthen-9-one	C15H21NO8	343.126	280000	451000	514000	1090000	Type IV	up	Tre-9	-	-
83	Nucleotides and derivatives	Nucleotides and derivatives	Agmatine	C4H6N2O2	114.043	9	58400	77300	77500	Type IV	up	Tre-9	C00429	ko00240,ko00410,ko00770,ko01100
84	Nucleotides and derivatives	Nucleotides and derivatives	N-(4-Aminobutyl)benzamide	C12H23NO7	293.147	7890	75700	194000	1100000	Type IV	up	Tre-9	-	-
85	Nucleotides and derivatives	Nucleotides and derivatives	Neochlorogenic acid (5-O-Caffeoylquinic acid)*	C10H18N2O8	294.107	12600	92900	265000	13400000	Type IV	up	Tre-9	-	-
86	Organic acids	Organic acids	S-Methyl-L-cysteine	C10H20O3	188.141	10100	93700	109000	145000	Type IV	up	Tre-9	-	-
87	Organic acids	Organic acids	6,8-dihydroxy-3-methyl-9-oxoxanthene-1-carboxylic acid	C12H18O3	210.126	17400	129000	151000	195000	Type IV	up	Tre-9	-	-
88	Organic acids	Organic acids	2-Hydroxyhexadecanoic acid	C3H5NO4	119.022	702000	999000	1330000	1370000	Type IV	up	Tre-9	C00872	-
89	Organic acids	Organic acids	LysoPC 16:1	C9H10O3	166.063	4810	183000	634000	7780000	Type IV	up	Tre-9	-	-
90	Organic acids	Organic acids	5,6-Dihydrouracil	C4H9N3O2	131.07	20600	92400	126000	214000	Type IV	up	Tre-9	C03065	-
91	Organic acids	Organic acids	Lactobiose	C4H8O3	104.047	13600	16700	25500	104000	Type IV	up	Tre-9	C05984	ko00640
92	Organic acids	Organic acids	Cystomexicone A	C9H16O3	172.11	6550	72200	79200	91100	Type IV	up	Tre-9	C16322	ko00592,ko01110
93	Organic acids	Organic acids	2'-Deoxycytidine-5'-monophosphate	C4H8O3	104.047	61100	98400	122000	133000	Type IV	up	Tre-9	C01089	ko00650,ko01100
94	Organic acids	Organic acids	3-Hydroxy-1-(4-Hydroxy-3-Methoxyphenyl)Propan-1-One	CH4O3S	95.9881	35100	164000	427000	960000	Type IV	up	Tre-9	C11145	ko00920,ko01100
95	Organic acids	Organic acids	L-γ-Glutamyl-L-leucine	C6H12O4	148.074	251000	2330000	3940000	5420000	Type IV	up	Tre-9	C00418	ko00900,ko01100,ko01110
96	Organic acids	Organic acids	L-Fucitol	C4H6O4	118.027	18300000	25700000	34900000	36900000	Type IV	up	Tre-9	C00042	ko00020,ko00190,ko00250,ko00310,ko00350,ko00360,ko00620,ko00630,ko00640,ko00650,ko00760,ko00920,ko01100,ko01110,ko01200
97	Organic acids	Organic acids	4-Hydroxy-2-Oxopentanoic Acid*	C12H18O12	354.08	931000	2300000	6870000	9390000	Type IV	up	Tre-9	-	-
98	Organic acids	Organic acids	Punicic acid (9Z,11E,13Z-octadecatrienoic acid)	C6H12O3	132.079	68500	70000	164000	11600000	Type IV	up	Tre-9	C03264	-
99	Organic acids	Organic acids	3,5,7-Trihydroxyflavanone (Pinobanksin)	C4H8O3	104.047	13100	18500	25800	124000	Type IV	up	Tre-9	C21297	-
100	Organic acids	Organic acids	4-Hydroxyphenyl 6-O-(2-Methyl-3-Hydroxypropionyl)-Beta-D-Galactopyranoside	C7H13NO4	175.084	12400	25200	9	3780000	Type IV	up	Tre-9	-	-
101	Organic acids	Organic acids	LysoPE 18:3(2n isomer)	C2H4O3	76.016	71100	1170000	2530000	3720000	Type IV	up	Tre-9	C03547	ko00071
102	Organic acids	Organic acids	p-Coumaric acid methyl ester	C4H6O4	118.027	19700000	27800000	37800000	39200000	Type IV	up	Tre-9	C02170	ko00240,ko00280,ko00640,ko01100
103	Organic acids	Organic acids	Guaiacylglycerol-β-Guaiacyl Ether glucoside	C18H28O17	516.133	102000	611000	2000000	2920000	Type IV	up	Tre-9	-	-
104	Organic acids	Organic acids	L-Leucyl-L-Leucine	C6H12O3	132.079	5360	11800	19100	922000	Type IV	up	Tre-9	-	-
105	Organic acids	Organic acids	Phe-Ala	C18H28O17	516.133	66900	586000	1440000	1800000	Type IV	up	Tre-9	-	-
106	Organic acids	Organic acids	Androsin	C5H8O4	132.042	19500	240000	441000	440000	Type IV	up	Tre-9	C03589	ko00360,ko01100
107	Organic acids	Organic acids	p-Coumaroyltyramine*	C4H4O3	100.016	27600	57400	68400	73500	Type IV	up	Tre-9	C19524	-
108	Organic acids	Organic acids	DL-2-Aminoadipic acid	C5H8O3	116.047	4320	15100	15500	38700	Type IV	up	Tre-9	-	-
109	Organic acids	Organic acids	1-O-Caffeoyl-β-D-glucose	C6H13N3O2	159.101	42100	1760000	2360000	3290000	Type IV	up	Tre-9	-	-
110	Organic acids	Organic acids	Met-Met-Tyr	C4H6O3	102.032	5930	34100	37800	45700	Type IV	up	Tre-9	C00232	ko00250,ko00350,ko00650,ko00750,ko00760,ko01100,ko01200
111	Organic acids	Organic acids	3-Indoleacrylic acid	C10H18N4O6	290.123	63200	70600	81900	100000	Type IV	up	Tre-9	C03406	ko00220,ko00250,ko01100,ko01110,ko01230
112	Organic acids	Organic acids	LysoPE 16:1(2n isomer)	C3H6O4	106.027	258000	295000	361000	370000	Type IV	up	Tre-9	C00258	ko00030,ko00260,ko00561,ko00630,ko01100,ko01110,ko01200
113	Organic acids	Organic acids	19,20-DiHDPA	C3H6O3	90.0317	29000	109000	148000	200000	Type IV	up	Tre-9	C01013	ko00240,ko00410,ko00640,ko01100,ko01200
114	Others	Saccharides	4',5-dihydroxy-7-methoxy-6-methylfavanone	C6H12O6	180.063	396000	1970000	2770000	11600000	Type IV	up	Tre-9	C01452	-
115	Others	Saccharides	Dichotomine E	C4H8O5	136.037	44500	1180000	2570000	3810000	Type IV	up	Tre-9	C21649	-
116	Others	Saccharides	(R)-2-hydroxy-2-isobutylsuccinic acid	C6H12O6	180.063	270000	1870000	2350000	11000000	Type IV	up	Tre-9	C00031	ko00010,ko00030,ko00052,ko00500,ko00520,ko00524,ko00901,ko01100,ko01110,ko02010
117	Others	Saccharides	Menatetrenone (Vitamin K2)	C6H12O5	164.069	1710	31400	76100	99300	Type IV	up	Tre-9	C01018	-
118	Others	Saccharides	LysoPE 15:1(2n isomer)	C5H10O6	166.048	3100000	9930000	16000000	27600000	Type IV	up	Tre-9	C00502	ko00040,ko01100
119	Others	Saccharides	(E)-7-O-β-D-glucopyranoside-5-hydroxy-3-(4'-hydroxybenzylidene)-chroman-4-one	C6H12O5	164.069	14800	134000	268000	365000	Type IV	up	Tre-9	C00507	ko00051,ko01100
120	Others	Saccharides	N-Trans-Sinapoyltyramine	C12H24O11	344.132	345000	382000	383000	1320000	Type IV	up	Tre-9	-	-
121	Others	Saccharides	Jaceosidin-7-O-Glucoside	C6H12O5	164.069	13700	220000	351000	417000	Type IV	up	Tre-9	C07326	-
122	Others	Saccharides	Solatriose	C6H12O6	180.063	437000	2390000	3230000	13300000	Type IV	up	Tre-9	C00137	ko00052,ko00053,ko00562,ko01100,ko01110,ko01250,ko02010,ko04070
123	Others	Saccharides	7-Methoxycoumarin	C12H22O11	342.116	13400000	7610000	10600000	48500000	Type IV	up	Tre-9	C00243	ko00052,ko01100,ko02010
124	Others	Saccharides	Gingerglycolipid B	C6H14O5	166.084	289000	1570000	2220000	3870000	Type IV	up	Tre-9	-	-
125	Others	Saccharides	Gly-Gly-Val	C18H32O16	504.169	649000	1090000	1250000	1390000	Type IV	up	Tre-9	C00713	-
126	Others	Saccharides	1-Methoxy-indole-3-acetamide	C12H22O10	326.121	29900	279000	447000	555000	Type IV	up	Tre-9	C08247	-
127	Others	Saccharides	4-Hydroxy-3-methoxy-β-phenethylamine	C6H12O6	180.063	554000	3160000	3760000	14900000	Type IV	up	Tre-9	C00124	ko00052,ko01100
128	Others	Saccharides	Met-Trp-His	C6H12O6	180.063	302000	2370000	2680000	10600000	Type IV	up	Tre-9	C00159	ko00051,ko00052,ko00520,ko01100,ko01250,ko02010
129	Others	Saccharides	2-(2,3-dihydroxypropoxy)-3-(((2-(dimethylamino)ethoxy)(hydroxy)phosphoryl)oxy)propyl (8E,11Z,14Z)-octadeca-8,11,14-trienoate*	C5H10O5	150.053	9	194000	231000	267000	Type IV	up	Tre-9	C00216	ko00040,ko00053,ko00520,ko01100,ko01250
130	Others	Saccharides	N-Propionylglycine	C6H10O5	162.053	14600	153000	173000	222000	Type IV	up	Tre-9	-	-
131	Others	Saccharides	Cystathionine	C5H10O5	150.053	85200	166000	257000	455000	Type IV	up	Tre-9	C01510	-
132	Others	Saccharides	Lumichrome	C18H32O16	504.169	8670	40200	45100	58400	Type IV	up	Tre-9	C05404	ko00052,ko01100
133	Others	Vitamin	(3-(carboxyamino)-2-methylpropanoyl)phenylalanine	C6H8O6	176.032	119000	120000	122000	198000	Type IV	up	Tre-9	-	-
134	Others	Vitamin	6-O-methylguanine	C6H8O6	176.032	180000	212000	464000	665000	Type IV	up	Tre-9	C00072	ko00053,ko00480,ko01100,ko01110,ko01240
135	Phenolic acids	Phenolic acids	Prunasin	C6H6O2	110.037	5310	90100	125000	279000	Type IV	up	Tre-0	C00090	ko01100
136	Phenolic acids	Phenolic acids	Manglieside D	C10H12O3	180.079	25700	27800	28100	28300	Type IV	up	Tre-0	-	-
137	Phenolic acids	Phenolic acids	S-1-Propenyl-L-cysteine	C7H6O4	154.027	43100	381000	787000	853000	Type IV	up	Tre-9	C00628	ko00350,ko01100
138	Phenolic acids	Phenolic acids	Cyclo(Pro-Leu)*	C9H10O4	182.058	4880	38000	257000	1460000	Type IV	up	Tre-9	-	-
139	Phenolic acids	Phenolic acids	Luzonoside C	C17H22O10	386.121	88400	173000	204000	257000	Type IV	up	Tre-9	C01175	ko00940,ko01110
140	Phenolic acids	Phenolic acids	O-phosphate-L-tyrosine	C11H14O5	226.084	9	296000	394000	593000	Type IV	up	Tre-9	-	-
141	Phenolic acids	Phenolic acids	8-Azaguanine	C9H10O3	166.063	4010	43400	461000	8640000	Type IV	up	Tre-9	C05607	ko00360,ko00960,ko01100,ko01110
142	Phenolic acids	Phenolic acids	Abscisic acid	C9H10O3	166.063	4040	175000	578000	7020000	Type IV	up	Tre-9	-	-
143	Phenolic acids	Phenolic acids	LysoPI 18:3	C9H10O5	198.053	109000	2220000	3550000	3570000	Type IV	up	Tre-9	C10833	-
144	Phenolic acids	Phenolic acids	Caffeine	C7H6O2	122.037	29900	37400	48800	63200	Type IV	up	Tre-9	C00180	ko00996,ko01100,ko01110
145	Phenolic acids	Phenolic acids	8,15-Dihydroxy-5,9,11,13-eicosatetraenoic acid	C7H6O4	154.027	151000	1050000	2090000	2130000	Type IV	up	Tre-9	-	-
146	Phenolic acids	Phenolic acids	(S)-2-Hydroxy-3-(4-Hydroxyphenyl)Propanoic Acid	C7H6O4	154.027	120000	860000	1670000	1910000	Type IV	up	Tre-9	C00196	ko01110
147	Phenolic acids	Phenolic acids	L-Ornithine	C16H18O9	354.095	19700	29100	59500	236000	Type IV	up	Tre-9	C00852	ko00940,ko00941,ko00945,ko01110
148	Phenolic acids	Phenolic acids	N,N-Dimethyl-5-methoxytryptamine	C7H6O4	154.027	144000	1050000	2000000	2300000	Type IV	up	Tre-9	C00230	ko01100,ko01110
149	Phenolic acids	Phenolic acids	D-Mannose	C15H20O9	344.111	107000	179000	268000	521000	Type IV	up	Tre-9	-	-
150	Phenolic acids	Phenolic acids	Silicristin	C9H10O4	182.058	4170	36100	317000	1760000	Type IV	up	Tre-9	C03672	-
151	Phenolic acids	Phenolic acids	3-Hydroxy-palmitic acid methyl ester	C7H6O4	154.027	33600	373000	767000	877000	Type IV	up	Tre-9	-	-
152	Phenolic acids	Phenolic acids	Nystose	C9H10O2	150.068	23900	76700	89800	91400	Type IV	up	Tre-9	C13342	-
153	Phenolic acids	Phenolic acids	5,6,7,4'-Tetramethoxyflavone*	C9H12O4	184.074	12700	31300	42100	43300	Type IV	up	Tre-9	C10765	-
154	Phenolic acids	Phenolic acids	3-nitro-L-tyrosine	C16H18O9	354.095	17000	44800	70700	285000	Type IV	up	Tre-9	C17147	-
155	Phenolic acids	Phenolic acids	Melibiose	C7H6O3	138.032	66300	547000	735000	962000	Type IV	up	Tre-9	C00805	ko00996,ko01100,ko01110,ko04075
156	Phenolic acids	Phenolic acids	Ethylparaben	C8H10O2	138.068	48600	79800	100000	153000	Type IV	up	Tre-9	C06044	ko00350,ko01100
157	Phenolic acids	Phenolic acids	N-p-Coumaroylhydroxyagmatine	C11H10O8	270.038	4670	49800	49600	165000	Type IV	up	Tre-9	-	-
158	Phenolic acids	Phenolic acids	Cyclo(Phe-Glu)	C7H6O5	170.022	68400	207000	224000	270000	Type IV	up	Tre-9	C01424	ko00999
159	Phenolic acids	Phenolic acids	Tryptophol	C6H6O	94.0419	9	30000	32300	36700	Type IV	up	Tre-9	C00146	ko00350,ko01100
160	Phenolic acids	Phenolic acids	7-O-coumaroyl-loganic acid	C10H14O2	166.099	267000	293000	357000	408000	Type IV	up	Tre-9	-	-
161	Phenolic acids	Phenolic acids	7-Methylguanine	C9H10O3	166.063	9490	15000	16400	25200	Type IV	up	Tre-9	-	-
162	Phenolic acids	Phenolic acids	Cyclo(Pro-Val)	C8H8O3	152.047	2190	29000	36600	45300	Type IV	up	Tre-9	C02181	-
163	Phenolic acids	Phenolic acids	Argininosuccinic acid	C7H7NO2	137.048	18900	96900	119000	285000	Type IV	up	Tre-9	C00568	ko00790,ko01100,ko01240
164	Quinones	Anthraquinone	4-Aminobenzoic acid	C14H8O4	240.042	2360000	2590000	3380000	3440000	Type IV	up	Tre-9	C10312	-
165	Quinones	Anthraquinone	3,4-Cycloopen-cycloaltin-4(29),25-diene-24(R)-hydroxy-3-carboxylic acid	C23H24O12	492.127	10500	79100	92900	613000	Type IV	up	Tre-9	C10303	-
166	Terpenoids	Ditepenoids	Ser-Thr-Ala	C17H16O3	268.11	3970	57400	64500	71200	Type IV	up	Tre-9	-	-
167	Terpenoids	Ditepenoids	L-Cystine	C26H36O11	524.226	35700	169000	191000	193000	Type IV	up	Tre-9	-	-
168	Terpenoids	Ditepenoids	3-Hydroxy-24-methylene-9,19-cyclolanostan-26-oic acid (Ambolic acid)	C20H30O2	302.225	97000	107000	116000	124000	Type IV	up	Tre-9	C09159	-
169	Terpenoids	Ditepenoids	2-(4-Aminobutanamido)-3-(1-methyl-1H-imidazol-5-yl)propanoic acid	C28H38O13	582.231	1280	3840	9650	69400	Type IV	up	Tre-9	-	-
170	Terpenoids	Monoterpenoids	Delta-Tocopherol	C25H30O12	522.174	2630	75500	118000	468000	Type IV	up	Tre-9	-	-
171	Terpenoids	Triterpene	Phe-Pro-Tyr	C30H50O	426.386	2370000	2360000	2430000	2500000	Type IV	up	Tre-9	C01902	ko00100,ko01100,ko01110
1	Alkaloids	Alkaloids	6-O-Galloyl-β-D-glucose*	C7H5NOS	151.009	82200	88100	62800	26700	Type V	up-down	Tre-3	-	-
2	Alkaloids	Alkaloids	3,4'-Dihydroxy-3',5'-dimethoxypropiophenone	C20H39NO2	325.298	2110	5290	4280	2170	Type V	up-down	Tre-3	C20792	-
3	Alkaloids	Alkaloids	Aspulvinone E	C36H36N2O8	624.247	259000	377000	273000	162000	Type V	up-down	Tre-3	C17908	-
4	Alkaloids	Alkaloids	2-Aminoacetophenone	C6H14N2O	130.111	1020000	1390000	1330000	1020000	Type V	up-down	Tre-3	C02714	ko00330,ko01100
5	Alkaloids	Alkaloids	Chelidonic acid	C8H11NO	137.084	1280000	1610000	1040000	541000	Type V	up-down	Tre-3	C00483	ko00350,ko00950,ko01100,ko01110,ko01240
6	Alkaloids	Alkaloids	Phe-Thr-Tyr	C8H9NO2	151.063	119000	925000	786000	603000	Type V	up-down	Tre-3	-	-
7	Alkaloids	Alkaloids	Hexadecanedioic acid	C15H21N5O4	335.159	9940	352000	337000	178000	Type V	up-down	Tre-3	-	-
8	Alkaloids	Alkaloids	Apigenin-7-O-glucoside(Cosmosiin)	C7H13NO2	143.095	7710000	9410000	9200000	7910000	Type V	up-down	Tre-3	-	-
9	Alkaloids	Alkaloids	Dodecanoic acid (Lauric acid)	C5H14N4	130.122	1000000	1190000	1170000	917000	Type V	up-down	Tre-3	C00179	ko00330,ko01100
10	Alkaloids	Alkaloids	Erythorbic Acid; Isoascorbic Acid	C18H25NO6	351.168	6970	99800	89500	55200	Type V	up-down	Tre-3	C10413	-
11	Alkaloids	Alkaloids	Gly-Pro-Gly	C10H16N2O4	228.111	11300000	14200000	11300000	6620000	Type V	up-down	Tre-3	-	-
12	Alkaloids	Alkaloids	L-Histidine	C7H5NO2	135.032	134000	298000	260000	176000	Type V	up-down	Tre-3	-	-
13	Alkaloids	Alkaloids	Methyl 4-hydroxybenzoate	C18H33NO	279.256	8720	55300	55300	25600	Type V	up-down	Tre-3	-	-
14	Alkaloids	Alkaloids	Embelin	C17H17NO2	267.126	872	167000	37200	35800	Type V	up-down	Tre-3	-	-
15	Alkaloids	Alkaloids	2,5-Dihydroxybenzaldehyde	C6H11N3O	141.09	12700000	14200000	13800000	12300000	Type V	up-down	Tre-3	C00860	ko00340,ko01100,ko01110,ko01230
16	Alkaloids	Alkaloids	1,14-Tetradecanedioic Acid	C33H44N2O3	516.335	9	71300	63500	45800	Type V	up-down	Tre-3	-	-
17	Alkaloids	Alkaloids	LysoPE 15:0(2n isomer)	C8H9N	119.073	15800000	4270000	4920000	3170000	Type V	up-down	Tre-6	-	-
18	Alkaloids	Alkaloids	Hydroxy ricinoleic acid	C7H15NO3	161.105	1290000	1670000	4530000	3780000	Type V	up-down	Tre-6	C00318	-
19	Alkaloids	Alkaloids	dihydro-N-feruloyltyramine	C11H8N2O	184.064	8570	564000	1220000	1150000	Type V	up-down	Tre-6	-	-
20	Alkaloids	Alkaloids	Leonuriside A	C22H43NO	337.334	93700	286000	368000	246000	Type V	up-down	Tre-6	-	-
21	Alkaloids	Alkaloids	Aloe-Emodin-9-Anthrone	C11H10N2O2	202.074	248000	2310000	2930000	915000	Type V	up-down	Tre-6	-	-
22	Alkaloids	Alkaloids	3'-hydroxy-2-p-hydroxybenzyl-3,5-dimethoxybibenzene	C17H24O3	276.173	4250	28700	74800	40700	Type V	up-down	Tre-6	-	-
23	Alkaloids	Alkaloids	2-Aminopurine	C12H12N2O2	216.09	6670	1030000	1720000	921000	Type V	up-down	Tre-6	-	-
24	Alkaloids	Alkaloids	2,6-dimethoxy-4-hydroxyphenyl-1-O-beta-D-glucopyranoside	C7H16N2O	144.126	20800	175000	462000	375000	Type V	up-down	Tre-6	-	-
25	Alkaloids	Alkaloids	6,8-Dihydroxy-2-(2-phenylethyl)chromone	C27H28N2O4	444.205	1110	43400	52500	23600	Type V	up-down	Tre-6	-	-
26	Alkaloids	Alkaloids	4-Hydroxycinnamic acid p-hydroxyphenethylamine	C10H26N4	202.216	101000	241000	257000	169000	Type V	up-down	Tre-6	C00750	ko00330,ko00410,ko00480,ko00770,ko01100,ko01240
27	Alkaloids	Alkaloids	1-α-Linolenoyl-glycerol*	C25H26N2O3	402.194	9	38200	50900	21900	Type V	up-down	Tre-6	-	-
28	Alkaloids	Alkaloids	3-Hydroxydecanoic acid	C12H10N4O2	242.08	22700	111000	124000	103000	Type V	up-down	Tre-6	C01727	ko00740
29	Alkaloids	Alkaloids	Lys-Ile-Asp-Asn-Glu	C10H16N2O5	244.106	78400	125000	133000	113000	Type V	up-down	Tre-6	-	-
30	Alkaloids	Phenolamine	Syringaldehyde; 4-Hydroxy-3,5-Dimethoxybenzaldehyde	C36H36N2O8	624.247	600000	1030000	606000	409000	Type V	up-down	Tre-3	C17910	-
31	Alkaloids	Phenolamine	Ala-Lys-Asn-Glu	C34H37N3O6	583.268	22600	609000	535000	223000	Type V	up-down	Tre-3	-	-
32	Alkaloids	Phenolamine	Gln-Met	C14H21NO4	267.147	42700	12100000	10100000	5640000	Type V	up-down	Tre-3	-	-
33	Alkaloids	Phenolamine	6-Methylaloe emodin	C7H7NO2	137.048	50600	127000	47300	22300	Type V	up-down	Tre-3	-	-
34	Alkaloids	Phenolamine	3-Hydroxyhexadecanoic acid	C36H36N2O8	624.247	877000	1140000	661000	479000	Type V	up-down	Tre-3	-	-
35	Alkaloids	Phenolamine	D-Threonic Acid	C24H29NO9	475.184	480000	605000	314000	176000	Type V	up-down	Tre-3	-	-
36	Alkaloids	Phenolamine	α-Linolenic Acid	C14H20N2O3	264.147	660000	732000	482000	219000	Type V	up-down	Tre-3	C10497	ko00330,ko01100
37	Alkaloids	Phenolamine	podecdysone B	C13H18N2O2	234.137	210000	524000	265000	110000	Type V	up-down	Tre-3	C18326	ko00330,ko01100
38	Alkaloids	Phenolamine	4-Pyridoxic acid	C36H36N2O8	624.247	251000	399000	240000	176000	Type V	up-down	Tre-3	-	-
39	Alkaloids	Phenolamine	L-Glutamic acid-O-glycoside	C19H28N2O9	428.18	362000	376000	188000	135000	Type V	up-down	Tre-3	-	-
40	Alkaloids	Phenolamine	Sinapinaldehyde	C9H13NO2	167.095	57400	63800	63800	52400	Type V	up-down	Tre-3	-	-
41	Alkaloids	Phenolamine	2-Decanol*	C17H17NO2	267.126	1210	163000	37400	34300	Type V	up-down	Tre-3	-	-
42	Alkaloids	Phenolamine	Licoagroside B	C17H17NO2	267.126	928	160000	38200	36600	Type V	up-down	Tre-3	-	-
43	Alkaloids	Phenolamine	2,2'-Dihydroxy-4',6'-dimethoxychalcone	C17H19NO2	269.142	104000	455000	651000	441000	Type V	up-down	Tre-6	-	-
44	Alkaloids	Phenolamine	Farrerol (6,8-Dimethyl-5,7,4'-trihydroxyflavanone)	C24H28N2O6	440.195	10100	91400	199000	96800	Type V	up-down	Tre-6	-	-
45	Alkaloids	Piperidine alkaloids	4-MethoxycinnaMaldehyde	C5H9NO	99.0684	191000	269000	282000	254000	Type V	up-down	Tre-6	-	-
46	Alkaloids	Plumerane	Isosinensetin	C9H7NO2	161.048	17600	153000	134000	64200	Type V	up-down	Tre-3	-	-
47	Alkaloids	Plumerane	9S-Hydroxy-10E,12Z-octadecadienoic acid*	C9H7NO2	161.048	47200	164000	128000	68600	Type V	up-down	Tre-3	C19837	-
48	Alkaloids	Plumerane	β-Hydroxyisovaleric acid	C13H18N2O	218.142	198000	203000	153000	51000	Type V	up-down	Tre-3	C08309	-
49	Alkaloids	Plumerane	6-Hydroxyphomodiol	C9H7NO	145.053	69500	777000	792000	550000	Type V	up-down	Tre-6	C08493	-
50	Alkaloids	Plumerane	β-Pseudouridine	C12H8N2O2	212.059	43200	745000	1080000	791000	Type V	up-down	Tre-6	-	-
51	Alkaloids	Plumerane	DL-3-Phenyllactic acid	C10H9NO3	191.058	91700	172000	234000	152000	Type V	up-down	Tre-6	C05635	ko00380,ko01100
52	Alkaloids	Plumerane	4-Hydroxybenzoic acid	C13H10N2O	210.079	17000	7330000	8780000	6270000	Type V	up-down	Tre-6	-	-
53	Alkaloids	Plumerane	4-Hydroxybenzaldehyde	C13H10N2O2	226.074	3620	247000	255000	145000	Type V	up-down	Tre-6	-	-
54	Alkaloids	Plumerane	Glucosyl 6,9-dihydroxydec-4-enoic acid	C11H8N2	168.069	26400	2210000	3710000	2340000	Type V	up-down	Tre-6	-	-
55	Alkaloids	Plumerane	Uracil	C14H14N2O	226.111	13900	70400	82300	63000	Type V	up-down	Tre-6	-	-
56	Alkaloids	Pyridine alkaloids	(3R)-5,7-dihydroxyl-6-methyl-3-(4'-hydroxylbenzyl)-chroman-4-one*	C7H8N2O2	152.059	8650	419000	394000	219000	Type V	up-down	Tre-3	-	-
57	Alkaloids	Pyridine alkaloids	Leu-Leu-Gln	C5H5NO	95.0371	12700	793000	1170000	452000	Type V	up-down	Tre-6	-	-
58	Alkaloids	Pyrrole alkaloids	3,5,7-Trihydroxy-6,8-dimethyl-3-(4'-hydroxybenzyl)-chroman-4-one (Polygonatone C)	C4H7NO2	101.048	362000	470000	412000	360000	Type V	up-down	Tre-3	-	-
59	Alkaloids	Pyrrole alkaloids	1-O-Gentisoyl-β-D-glucoside	C6H9NO3	143.058	141000	793000	1080000	753000	Type V	up-down	Tre-6	-	-
60	Alkaloids	Quinoline alkaloids	2',7-Dihydroxy-3',4'-dimethoxyisoflavan	C16H17NO9	367.09	284000	609000	539000	355000	Type V	up-down	Tre-3	-	-
61	Alkaloids	Quinoline alkaloids	Nordihydrocapsiate	C11H11NO2	189.079	37200	39100	59700	30700	Type V	up-down	Tre-6	-	-
62	Alkaloids	Quinoline alkaloids	13(S)-HODE;13(S)-Hydroxyoctadeca-9Z,11E-dienoic acid*	C9H7NO	145.053	5440	223000	235000	156000	Type V	up-down	Tre-6	C06343	-
63	Alkaloids	Tropan alkaloids	Benzyl-(2''-O-glucosyl)glucoside*	C10H17NO3	199.121	607000	2510000	1480000	875000	Type V	up-down	Tre-3	C12448	ko00960,ko01100,ko01110
64	Alkaloids	Tropan alkaloids	Muconic acid	C8H13NO2	155.095	1160000	1380000	1390000	1250000	Type V	up-down	Tre-6	-	-
65	Amino acids and derivatives	Amino acids and derivatives	Hesperetin-7-O-neohesperidoside(Neohesperidin)*	C16H21N3O3	303.158	17400	879000	214000	136000	Type V	up-down	Tre-3	-	-
66	Amino acids and derivatives	Amino acids and derivatives	Ferulic acid*	C9H15N3O4	229.106	7110	278000	242000	141000	Type V	up-down	Tre-3	-	-
67	Amino acids and derivatives	Amino acids and derivatives	Ebuloside	C18H32N6O8	460.228	107000	187000	87800	49700	Type V	up-down	Tre-3	-	-
68	Amino acids and derivatives	Amino acids and derivatives	Comazaphilone G	C19H35N5O7	445.254	10700	626000	310000	123000	Type V	up-down	Tre-3	-	-
69	Amino acids and derivatives	Amino acids and derivatives	15-Oxo-5Z,8Z,11Z,13E-eicosatetraenoic acid	C10H13NO2	179.095	54800	148000	45400	20900	Type V	up-down	Tre-3	C17235	ko00400,ko00966,ko01100,ko01110,ko01210
70	Amino acids and derivatives	Amino acids and derivatives	Lys-Trp	C11H19N3O6S	321.099	115000	157000	70200	16500	Type V	up-down	Tre-3	C11347	-
71	Amino acids and derivatives	Amino acids and derivatives	9-(Arabinosyl)hypoxanthine	C11H14N2O4	238.095	39900	290000	271000	136000	Type V	up-down	Tre-3	-	-
72	Amino acids and derivatives	Amino acids and derivatives	Dihydrocaffeoylglucose	C8H16N2O3	188.116	151000	624000	521000	469000	Type V	up-down	Tre-3	C02155	-
73	Amino acids and derivatives	Amino acids and derivatives	Tachioside*	C12H24N2O3	244.179	40700	4830000	4760000	2030000	Type V	up-down	Tre-3	-	-
74	Amino acids and derivatives	Amino acids and derivatives	Isotachioside*	C20H31N7O9	513.218	1340	274000	151000	51000	Type V	up-down	Tre-3	-	-
75	Amino acids and derivatives	Amino acids and derivatives	7S,8S-DiHODE; (9Z,12Z)-(7S,8S)-Dihydroxyoctadeca-9,12-dienoic acid	C14H23N5O4	325.175	477000	16600000	12000000	8780000	Type V	up-down	Tre-3	-	-
76	Amino acids and derivatives	Amino acids and derivatives	5-hydroxy-7,8-dimethoxyflavanone	C11H14N2O3	222.1	166000	820000	637000	376000	Type V	up-down	Tre-3	-	-
77	Amino acids and derivatives	Amino acids and derivatives	Chrysoeriol-7-O-rutinoside	C8H12N2O3	184.085	27900	2440000	2040000	1810000	Type V	up-down	Tre-3	-	-
78	Amino acids and derivatives	Amino acids and derivatives	iso-5,7-dihydroxy-6,8-dimethyl-3-(4'-hydroxy-3'-methoxybenzyl)chroman-4-one	C8H16N2O3	188.116	3450000	4890000	3650000	2100000	Type V	up-down	Tre-3	-	-
79	Amino acids and derivatives	Amino acids and derivatives	Iminodiacetic acid	C11H12N2O3	220.085	443000	1360000	1310000	307000	Type V	up-down	Tre-3	C01017	-
80	Amino acids and derivatives	Amino acids and derivatives	Piperonylic acid	C16H31N3O4	329.231	11700	496000	351000	351000	Type V	up-down	Tre-3	-	-
81	Amino acids and derivatives	Amino acids and derivatives	3-Ureidopropionic Acid	C6H15N5O2	189.123	245000	39600000	58100000	12400000	Type V	up-down	Tre-3	-	-
82	Amino acids and derivatives	Amino acids and derivatives	L-Carnitine	C14H23N5O5	341.17	93300	195000	43400	32100	Type V	up-down	Tre-3	-	-
83	Amino acids and derivatives	Amino acids and derivatives	2-(Formylamino)benzoic acid	C16H22N4O6	366.154	373000	1110000	877000	549000	Type V	up-down	Tre-3	-	-
84	Amino acids and derivatives	Amino acids and derivatives	5'-Deoxyadenosine	C9H18N2O4	218.127	32400	601000	333000	282000	Type V	up-down	Tre-3	-	-
85	Amino acids and derivatives	Amino acids and derivatives	N-Acetyl-L-Arginine	C20H31N3O5	393.226	2530	2140000	1000000	592000	Type V	up-down	Tre-3	-	-
86	Amino acids and derivatives	Amino acids and derivatives	2-α-Linolenoyl-glycerol*	C13H18N2O4	266.127	112000	463000	417000	377000	Type V	up-down	Tre-3	-	-
87	Amino acids and derivatives	Amino acids and derivatives	Palmitaldehyde	C9H18N2O3	202.132	256000	1270000	774000	472000	Type V	up-down	Tre-3	-	-
88	Amino acids and derivatives	Amino acids and derivatives	N-Benzoyltyramine	C12H25N5O3	287.196	20900	73700	33100	1240000	Type V	up-down	Tre-3	-	-
89	Amino acids and derivatives	Amino acids and derivatives	4-Nitrophenol	C12H26N4O3	274.2	5380	54700	36500	16700	Type V	up-down	Tre-3	-	-
90	Amino acids and derivatives	Amino acids and derivatives	(3R)-5,7-dihydroxy-8-methyl-3-(4'-hydroxybenzyl)-chroman-4-one*	C8H16N2O3	188.116	97400	350000	333000	104000	Type V	up-down	Tre-3	C02727	ko00310,ko01100
91	Amino acids and derivatives	Amino acids and derivatives	Diosmetin (5,7,3'-Trihydroxy-4'-methoxyflavone)	C20H24N6O5	428.181	210000	449000	247000	92100	Type V	up-down	Tre-3	-	-
92	Amino acids and derivatives	Amino acids and derivatives	(3R)-5,7-Dihydroxy-6,8-dimethyl-3-(4'-hydroxybenzyl)-chromone-4-one	C9H17N3O4	231.122	1500000	31900000	31300000	18000000	Type V	up-down	Tre-3	-	-
93	Amino acids and derivatives	Amino acids and derivatives	2,3-Dihydroxybenzoic Acid*	C7H14N2O4S	222.067	22300	1700000	1640000	626000	Type V	up-down	Tre-3	C00542	-
94	Amino acids and derivatives	Amino acids and derivatives	Prunitrin	C7H12N2O3	172.085	87700	221000	143000	126000	Type V	up-down	Tre-3	-	-
95	Amino acids and derivatives	Amino acids and derivatives	9,19-Cyclolanost-24-en-3-ol (Cycloartenol)	C12H16N2O3	236.116	13400	226000	203000	172000	Type V	up-down	Tre-3	-	-
96	Amino acids and derivatives	Amino acids and derivatives	Methyl 3-aminopropanoate	C5H7NO3	129.043	136000	1110000	1100000	718000	Type V	up-down	Tre-3	-	-
97	Amino acids and derivatives	Amino acids and derivatives	2'-O-Methyladenosine	C9H17NO6S	267.078	25200	3230000	2670000	1400000	Type V	up-down	Tre-3	C03539	ko00270,ko01100,ko01230
98	Amino acids and derivatives	Amino acids and derivatives	9S-Hydroperoxy-10E,12Z-octadecadienoic acid	C16H23N5O6	381.165	104000	427000	217000	143000	Type V	up-down	Tre-3	-	-
99	Amino acids and derivatives	Amino acids and derivatives	Val-Val-Asp	C10H18N2O5	246.122	55200	369000	213000	176000	Type V	up-down	Tre-3	-	-
100	Amino acids and derivatives	Amino acids and derivatives	Emodin*	C9H10N2O5	226.059	10300	22300	12300	11200	Type V	up-down	Tre-3	-	-
101	Amino acids and derivatives	Amino acids and derivatives	Undecylic Acid	C16H25N5O6	383.18	37900	56900	39500	22600	Type V	up-down	Tre-3	-	-
102	Amino acids and derivatives	Amino acids and derivatives	Furanofructosyl-α-D-(6-mustard acyl)glucoside	C23H29N3O5	427.211	40500	82900	29600	18800	Type V	up-down	Tre-3	-	-
103	Amino acids and derivatives	Amino acids and derivatives	2-Picolinic acid	C15H21N3O5S1	355.12	3260	1850000	1740000	1740000	Type V	up-down	Tre-3	-	-
104	Amino acids and derivatives	Amino acids and derivatives	L-Asparaginyl-L-asparagine	C19H26N4O4	374.195	10800	657000	180000	71000	Type V	up-down	Tre-3	-	-
105	Amino acids and derivatives	Amino acids and derivatives	Ala-Pro-Met	C29H30N4O6	530.217	5390	841000	694000	197000	Type V	up-down	Tre-3	-	-
106	Amino acids and derivatives	Amino acids and derivatives	3,5,4'-Trihydroxy-7-methoxyflavone (Rhamnocitrin)	C17H19N5O3	341.149	63200	142000	56000	16900	Type V	up-down	Tre-3	-	-
107	Amino acids and derivatives	Amino acids and derivatives	Barbituric acid;Malonylurea;2,4,6-Pyrimidinetrione	C18H28N4O5S1	412.178	89700	104000	94300	36900	Type V	up-down	Tre-3	-	-
108	Amino acids and derivatives	Amino acids and derivatives	γ-Glutamyl-L-valine	C24H22N2O7	450.143	7840	38400	33300	23600	Type V	up-down	Tre-3	-	-
109	Amino acids and derivatives	Amino acids and derivatives	Sudachitin	C23H27N3O5	425.195	539000	1070000	440000	7730	Type V	up-down	Tre-3	-	-
110	Amino acids and derivatives	Amino acids and derivatives	S-(Methyl)glutathione	C7H15N3O3	189.111	44900	1210000	1340000	986000	Type V	up-down	Tre-6	C02427	-
111	Amino acids and derivatives	Amino acids and derivatives	Koaburaside	C5H7NO3	129.043	51600	2990000	3730000	2110000	Type V	up-down	Tre-6	C02237	ko00470,ko01100
112	Amino acids and derivatives	Amino acids and derivatives	N-(3-hydroxy-4-methoxyphenethyl)-4-hydroxybutanamide	C27H47N5O8	569.342	9	88100	197000	168000	Type V	up-down	Tre-6	-	-
113	Amino acids and derivatives	Amino acids and derivatives	Chlorogenic acid (3-O-Caffeoylquinic acid)*	C8H18N4O2	202.143	2350000	3080000	5100000	3170000	Type V	up-down	Tre-6	C03626	-
114	Amino acids and derivatives	Amino acids and derivatives	Araucarolone	C6H10O5	162.053	794000	5040000	5450000	5040000	Type V	up-down	Tre-6	C03761	-
115	Amino acids and derivatives	Amino acids and derivatives	Glutaric acid*	C9H20N2O2	188.153	4730000	5350000	7480000	4380000	Type V	up-down	Tre-6	C03793	ko00310,ko01100
116	Amino acids and derivatives	Amino acids and derivatives	1-(2,6-Dihydroxy-4-methoxyphenyl)-3-(4-methoxyphenyl)propan-1-one	C12H22N4O6	318.154	6440	5410000	23800000	17100000	Type V	up-down	Tre-6	-	-
117	Amino acids and derivatives	Amino acids and derivatives	N-Monomethyl-L-arginine	C8H18N4O2	202.143	2490000	2610000	5030000	2630000	Type V	up-down	Tre-6	-	-
118	Amino acids and derivatives	Amino acids and derivatives	Mevalonic acid	C17H24N4O3	332.185	62400	84800	152000	89900	Type V	up-down	Tre-6	-	-
119	Amino acids and derivatives	Amino acids and derivatives	Pimelic acid*	C13H23N3O4S1	317.141	6900	1600000	2300000	1160000	Type V	up-down	Tre-6	-	-
120	Amino acids and derivatives	Amino acids and derivatives	Salicylamide	C16H26N4O10	434.165	54700	915000	1570000	910000	Type V	up-down	Tre-6	-	-
121	Amino acids and derivatives	Amino acids and derivatives	Gly-Tyr	C6H11NO2	129.079	343000	3770000	4970000	3540000	Type V	up-down	Tre-6	C22223	-
122	Amino acids and derivatives	Amino acids and derivatives	N-α-Acetyl-L-ornithine	C4H9NO3	119.058	1030000	2350000	2490000	2390000	Type V	up-down	Tre-6	C00188	ko00260,ko00261,ko00290,ko00470,ko00860,ko00970,ko01100,ko01110,ko01230,ko02010
123	Amino acids and derivatives	Amino acids and derivatives	Ala-Glu-Ser-Glu	C12H14N2O3	234.1	12300	154000	159000	117000	Type V	up-down	Tre-6	-	-
124	Amino acids and derivatives	Amino acids and derivatives	Arachidic acid	C7H11NO5	189.064	87600	633000	673000	524000	Type V	up-down	Tre-6	C00624	ko00220,ko01100,ko01110,ko01210,ko01230
125	Amino acids and derivatives	Amino acids and derivatives	Danthron; 1,8-Dihydroxyanthraquinone	C7H13NO2	143.095	986000	1420000	1630000	1480000	Type V	up-down	Tre-6	-	-
126	Amino acids and derivatives	Amino acids and derivatives	6-O-Feruloyl-β-D-glucose	C6H11NO2	129.079	9	510000	1620000	834000	Type V	up-down	Tre-6	-	-
127	Amino acids and derivatives	Amino acids and derivatives	LysoPE 18:3	C9H11NO4	197.069	402000	1480000	2620000	1060000	Type V	up-down	Tre-6	C00355	ko00350,ko00950,ko00965,ko01100,ko01110
128	Amino acids and derivatives	Amino acids and derivatives	Succinic acid	C14H18N2O6	310.116	229000	278000	284000	144000	Type V	up-down	Tre-6	-	-
129	Amino acids and derivatives	Amino acids and derivatives	Ricinoleic acid	C18H25N3O7S1	427.141	9	4930000	8950000	6360000	Type V	up-down	Tre-6	-	-
130	Amino acids and derivatives	Amino acids and derivatives	Val-His-Leu-Asp	C10H17N3O4	243.122	16000	235000	336000	105000	Type V	up-down	Tre-6	-	-
131	Amino acids and derivatives	Amino acids and derivatives	N-Methyl-L-proline	C8H12N2O2	168.09	7640	1120000	1160000	907000	Type V	up-down	Tre-6	-	-
132	Amino acids and derivatives	Amino acids and derivatives	Adipic Acid	C12H22N4O7	334.149	22600	241000	1380000	954000	Type V	up-down	Tre-6	-	-
133	Amino acids and derivatives	Amino acids and derivatives	L-Proline	C11H19N3O5	273.132	24700	1450000	8230000	6860000	Type V	up-down	Tre-6	-	-
134	Amino acids and derivatives	Amino acids and derivatives	Javanicolide C	C13H18N2O4	266.127	5060	210000	705000	267000	Type V	up-down	Tre-6	-	-
135	Amino acids and derivatives	Amino acids and derivatives	Caffeic acid	C10H13NO3	195.09	2440	1640000	3020000	2010000	Type V	up-down	Tre-6	-	-
136	Amino acids and derivatives	Amino acids and derivatives	1-Palmitoyl-Sn-Glycerol 3-O-Diglucoside	C5H7NO2	113.048	64300	2330000	2680000	2100000	Type V	up-down	Tre-6	-	-
137	Amino acids and derivatives	Amino acids and derivatives	LysoPC 18:2(2n isomer)	C5H9NO3	131.058	30400	91800	108000	66900	Type V	up-down	Tre-6	C01073	ko00410
138	Amino acids and derivatives	Amino acids and derivatives	4-Guanidinobutyric acid	C10H17N3O4	243.122	8890	2820000	5310000	626000	Type V	up-down	Tre-6	-	-
139	Amino acids and derivatives	Amino acids and derivatives	1,2-dihydro-1-oxo-β-carboline	C5H7NO2	113.048	76400	2220000	2500000	1970000	Type V	up-down	Tre-6	-	-
140	Amino acids and derivatives	Amino acids and derivatives	3-Oxooctadecanoic acid	C11H18N4O3	254.138	182000	4640000	5070000	3320000	Type V	up-down	Tre-6	-	-
141	Amino acids and derivatives	Amino acids and derivatives	Epoxyeleganolactone	C11H19N3O5	273.132	21800	2780000	13300000	3260000	Type V	up-down	Tre-6	-	-
142	Amino acids and derivatives	Amino acids and derivatives	alanine betaine	C16H25N5O6S1	415.153	273000	283000	289000	150000	Type V	up-down	Tre-6	-	-
143	Amino acids and derivatives	Amino acids and derivatives	Pro-Ala-Thr	C20H32N6O12S2	612.152	24400	89400	122000	61200	Type V	up-down	Tre-6	C00127	ko00480,ko01100,ko01240
144	Amino acids and derivatives	Amino acids and derivatives	Isopentenyladenine-7-N-glucoside	C10H13NO4	211.084	197000	2010000	2040000	1360000	Type V	up-down	Tre-6	C07194	-
145	Amino acids and derivatives	Amino acids and derivatives	Xanthurenic Acid 8-O-Glucoside	C9H15N3O4	229.106	213000	1170000	1670000	851000	Type V	up-down	Tre-6	-	-
146	Amino acids and derivatives	Amino acids and derivatives	Pro-Val-Leu	C12H19N3O6	301.127	4920	1670000	4570000	2100000	Type V	up-down	Tre-6	-	-
147	Amino acids and derivatives	Amino acids and derivatives	5-hydroxymaltol	C13H23N3O5S1	333.136	4060	1340000	1610000	1360000	Type V	up-down	Tre-6	-	-
148	Amino acids and derivatives	Amino acids and derivatives	5,7-Dihydroxy-6,8-dimethyl-3-(2',4'-hydroxybenzyl)chroman-4-One	C13H16N2O5	280.106	63700	188000	216000	173000	Type V	up-down	Tre-6	-	-
149	Amino acids and derivatives	Amino acids and derivatives	Glucosyl-5,3',-dimethoxyluteolinxyloside	C11H13NO3	207.089	167000	183000	221000	92600	Type V	up-down	Tre-6	C03519	ko00360,ko01100
150	Amino acids and derivatives	Amino acids and derivatives	Erythro-Guaiacylglycerol-β-O-4'-dehydrodisinapyl Ether	C8H15NO3	173.105	22800	39000	72800	60400	Type V	up-down	Tre-6	C02710	-
151	Amino acids and derivatives	Amino acids and derivatives	2R-hydroxy-9Z,12Z,15Z-octadecatrienoic acid	C11H16N4O3	252.122	23700	1620000	3300000	791000	Type V	up-down	Tre-6	-	-
152	Amino acids and derivatives	Amino acids and derivatives	5-Hydroxymethylfurfural	C11H13NO4	223.084	61100	118000	161000	139000	Type V	up-down	Tre-6	-	-
153	Amino acids and derivatives	Amino acids and derivatives	Cetostearic acid	C15H18N4O4	318.133	14900	136000	445000	340000	Type V	up-down	Tre-6	-	-
154	Amino acids and derivatives	Amino acids and derivatives	7-phenyl-2-heptene-4,6-diyne-1-ol	C14H20N2O4	280.142	42200	75200	77700	66800	Type V	up-down	Tre-6	-	-
155	Amino acids and derivatives	Amino acids and derivatives	Protocatechuic acid-4-O-glucoside	C10H14N2O2	194.106	7130	524000	526000	321000	Type V	up-down	Tre-6	-	-
156	Amino acids and derivatives	Amino acids and derivatives	Guanine	C13H18N2O5	282.122	12500	83300	89400	70200	Type V	up-down	Tre-6	-	-
157	Amino acids and derivatives	Amino acids and derivatives	Dihydrosphingosine-1-Phosphate	C25H44N8O10	616.318	9	85500	89200	43500	Type V	up-down	Tre-6	-	-
158	Amino acids and derivatives	Amino acids and derivatives	3-Hydroxy-4-isopropylbenzylalcohol-3-O-glucoside	C21H30N4O7	450.211	43900	47800	59600	26600	Type V	up-down	Tre-6	-	-
159	Amino acids and derivatives	Amino acids and derivatives	2-Naphthol*	C18H35NO3	313.262	6320	12600	14400	12800	Type V	up-down	Tre-6	-	-
160	Amino acids and derivatives	Amino acids and derivatives	Ile-Phe	C20H27N5O4S1	433.178	3590	137000	193000	134000	Type V	up-down	Tre-6	-	-
161	Amino acids and derivatives	Amino acids and derivatives	5-Acetamidopentanoic Acid	C7H11N3O2	169.085	120000	200000	364000	282000	Type V	up-down	Tre-6	-	-
162	Amino acids and derivatives	Amino acids and derivatives	5-hydroxy-7-methoxy-6,8-dimethyl-3-(2'-hydroxy-4'-methoxybenzyl)-chroman-4-one	C20H25N5O6	431.18	9100	62000	77300	52000	Type V	up-down	Tre-6	-	-
163	Amino acids and derivatives	Amino acids and derivatives	3-amino-2-naphthoic acid	C10H19N3O6	277.127	10100	538000	1870000	717000	Type V	up-down	Tre-6	-	-
164	Flavonoids	Chalcones	4-Hydroxysphinganine	C16H14O4	270.089	5150	4710000	4130	9	Type V	up-down	Tre-3	-	-
165	Flavonoids	Chalcones	Isocytosine	C17H18O4	286.12	1060000	3840000	1400000	541000	Type V	up-down	Tre-3	-	-
166	Flavonoids	Chalcones	17-Hydroxylinolenic acid	C18H18O5	314.115	49300	586000	666000	408000	Type V	up-down	Tre-6	-	-
167	Flavonoids	Chalcones	9-Oxodemethylmyricanane B	C17H16O5	300.1	11200	49800	70900	35000	Type V	up-down	Tre-6	-	-
168	Flavonoids	Flavanols	3-hydroxy-1-methylpyrrolidin-2-one	C22H18O10	442.09	25700	57300	31900	30900	Type V	up-down	Tre-3	-	-
169	Flavonoids	Flavanones	Hederagenin-3-O-[β-D-glucosyl-(1-3)-a-L-rhamnosyl-(1-2)-a-L-arabinoside]	C27H32O14	580.179	16600	35300	31900	23900	Type V	up-down	Tre-3	C09793	-
170	Flavonoids	Flavanones	3,4-Dihydroxybenzoic acid (Protocatechuic acid)*	C16H14O5	286.084	60700	296000	139000	104000	Type V	up-down	Tre-3	C09833	ko00941,ko01110
171	Flavonoids	Flavanones	4-O-Glucosyl-sinapate	C18H16O7	344.09	116000	188000	162000	109000	Type V	up-down	Tre-3	C10032	-
172	Flavonoids	Flavanones	Scopine	C16H14O5	286.084	800000	2830000	987000	398000	Type V	up-down	Tre-3	-	-
173	Flavonoids	Flavanones	Fumaric acid	C22H24O11	464.132	65700	76100	63300	61900	Type V	up-down	Tre-3	-	-
174	Flavonoids	Flavanones	D-Arabinono-1,4-lactone	C16H14O4	270.089	14700	39700	15900	15000	Type V	up-down	Tre-3	-	-
175	Flavonoids	Flavanones	L-Ascorbic acid (Vitamin C)	C19H20O6	344.126	14300	20100	19500	6260	Type V	up-down	Tre-3	C15118	-
176	Flavonoids	Flavanones	Hypoxanthine	C27H32O14	580.179	12900	31700	24700	13000	Type V	up-down	Tre-3	C09789	ko00941
177	Flavonoids	Flavanones	Sakuranetin	C17H16O5	300.1	30200	216000	507000	131000	Type V	up-down	Tre-6	-	-
178	Flavonoids	Flavanones	2-Methyl-3-oxoadipic acid*	C17H16O5	300.1	63600	390000	812000	212000	Type V	up-down	Tre-6	C09734	-
179	Flavonoids	Flavanones	2-Oxoheptanedionic acid*	C28H34O15	610.19	34100	147000	6440000	118000	Type V	up-down	Tre-6	C09806	ko00941
180	Flavonoids	Flavanones	octadecanoic acid pyrrolidide	C28H34O15	610.19	62400	224000	9330000	176000	Type V	up-down	Tre-6	C09755	-
181	Flavonoids	Flavanones	L-Homocysteine	C28H34O14	594.195	7510	11800	36200	8750	Type V	up-down	Tre-6	C09830	-
182	Flavonoids	Flavones	4-methoxybenzamide	C17H14O7	330.074	99400	128000	107000	69200	Type V	up-down	Tre-3	-	-
183	Flavonoids	Flavones	1-Pyrroline-4-hydroxy-2-carboxylic acid	C16H12O6	300.063	583000	587000	543000	360000	Type V	up-down	Tre-3	-	-
184	Flavonoids	Flavones	Vitexilactone	C18H16O7	344.09	331000	452000	356000	240000	Type V	up-down	Tre-3	-	-
185	Flavonoids	Flavones	6,8-Dihydroxy-2-(2-hydroxy-4-methoxybenzyl)-7-methyl-3,4-dihydronaphthalen-1(2H)-one	C22H22O11	462.116	72900	119000	54500	48700	Type V	up-down	Tre-3	-	-
186	Flavonoids	Flavones	2',6'-Dihydroxy-4'-methoxyacetophenone	C22H22O11	462.116	12300	60000	56400	22100	Type V	up-down	Tre-3	-	-
187	Flavonoids	Flavones	LysoPC 16:2(2n isomer)	C28H32O14	592.179	9900	82200	70100	49400	Type V	up-down	Tre-3	-	-
188	Flavonoids	Flavones	L-Cyclopentylglycine	C18H16O7	344.09	14300	20100	19500	6260	Type V	up-down	Tre-3	C19807	-
189	Flavonoids	Flavones	Guanosine	C20H20O7	372.121	14400	22100	52000	10600	Type V	up-down	Tre-6	-	-
190	Flavonoids	Flavones	4-Hydroxy-3,5-diisopropylbenzaldehyde	C28H32O15	608.174	12200	16500	295000	53000	Type V	up-down	Tre-6	-	-
191	Flavonoids	Flavones	13S-Hydroperoxy-9Z,11E-octadecadienoic acid	C18H16O8	360.084	14200	26200	35300	15400	Type V	up-down	Tre-6	-	-
192	Flavonoids	Flavones	1-O-p-Coumaroylquinic acid	C16H12O6	300.063	802000	818000	708000	532000	Type V	up-down	Tre-6	-	-
193	Flavonoids	Flavones	Phenyl acetate	C20H20O8	388.116	16400	67200	150000	15700	Type V	up-down	Tre-6	-	-
194	Flavonoids	Flavones	Protogenkwanone	C15H10O4	254.058	5500	492000	515000	455000	Type V	up-down	Tre-6	-	-
195	Flavonoids	Flavones	Cirsilineol (4',5-Dihydroxy-3',6,7-trimethoxyflavone)	C19H18O6	342.11	30700	31900	106000	13000	Type V	up-down	Tre-6	-	-
196	Flavonoids	Flavones	4-Ketopinoresinol	C27H30O14	578.164	12300	17600	30100	242000	Type V	up-down	Tre-6	C12627	ko00944
197	Flavonoids	Flavones	L-Tryptophan	C15H10O7	302.043	5540	29300	484000	20000	Type V	up-down	Tre-6	C10192	ko00941
198	Flavonoids	Flavones	N-Glycyl-L-leucine	C20H20O7	372.121	6430	11700	14900	4550	Type V	up-down	Tre-6	C10186	-
199	Flavonoids	Flavones	Citric Acid	C20H20O8	388.116	10900	63400	169000	15800	Type V	up-down	Tre-6	-	-
200	Flavonoids	Flavones	5-Hydroxyindole-3-acetic acid	C17H16O5	300.1	64100	390000	907000	242000	Type V	up-down	Tre-6	-	-
201	Flavonoids	Flavones	2-Isopropylmalic Acid*	C19H18O6	342.11	35400	38700	108000	11700	Type V	up-down	Tre-6	C14472	-
202	Flavonoids	Flavones	3',4',5',5,7-Pentamethoxyflavone	C20H20O8	388.116	11000	59400	182000	11700	Type V	up-down	Tre-6	-	-
203	Flavonoids	Flavones	Majoroside	C26H24O10	496.137	9	8120	12900	9740	Type V	up-down	Tre-6	-	-
204	Flavonoids	Flavones	Aurantio-obtusin-6-O-Glucoside	C31H28O13	608.153	8410	9020	154000	42100	Type V	up-down	Tre-6	-	-
205	Flavonoids	Flavones	Flavoyadorinin A	C23H22O14	522.101	13000	44400	67200	16100	Type V	up-down	Tre-6	-	-
206	Flavonoids	Flavonols	2-β-D-Glucopyranosyloxy-5-hydroxyphenylacetic acidmethylester	C21H20O12	464.096	7460	82700	33600	8260	Type V	up-down	Tre-3	C12639	-
207	Flavonoids	Flavonols	5,7,3',5'-tetrahydroxy-6-methylfavanone	C23H24O13	508.122	95300	104000	128000	98200	Type V	up-down	Tre-6	-	-
208	Flavonoids	Flavonols	Glycidyl Linoleate	C30H26O13	594.137	5100	9710	33300	9770	Type V	up-down	Tre-6	C17140	-
209	Flavonoids	Flavonols	9-Hydroperoxy-9Z,11E-Octadecadienoic Acid	C27H30O15	594.159	7050	10500	51400	19200	Type V	up-down	Tre-6	-	-
210	Flavonoids	Flavonols	Palmitic acid	C27H30O16	610.153	12500	12600	69800	14100	Type V	up-down	Tre-6	-	-
211	Flavonoids	Flavonols	L-Glutamine-O-glycoside	C20H20O8	388.116	9	5410	20700	9	Type V	up-down	Tre-6	-	-
212	Flavonoids	Other Flavonoids	3-(3-Hydroxyphenyl)-propionic acid	C19H20O6	344.126	113000	392000	271000	251000	Type V	up-down	Tre-3	-	-
213	Flavonoids	Other Flavonoids	γ-Glutamyltyrosine	C19H20O5	328.131	14300	44000	28500	8790	Type V	up-down	Tre-3	-	-
214	Flavonoids	Other Flavonoids	3,5-Dihydroxytoluene	C17H16O5	300.1	33500	1280000	630000	529000	Type V	up-down	Tre-3	-	-
215	Flavonoids	Other Flavonoids	1-Naphthol*	C17H18O5	302.115	40300	354000	294000	147000	Type V	up-down	Tre-3	-	-
216	Flavonoids	Other Flavonoids	1-Acetyl-β-carboline	C18H18O5	314.115	106000	196000	118000	41900	Type V	up-down	Tre-3	-	-
217	Flavonoids	Other Flavonoids	LysoPE 18:2(2n isomer)	C19H20O5	328.131	86300	702000	410000	263000	Type V	up-down	Tre-3	-	-
218	Flavonoids	Other Flavonoids	4-Methoxybenzaldehyde	C18H18O5	314.115	126000	241000	134000	51200	Type V	up-down	Tre-3	-	-
219	Flavonoids	Other Flavonoids	Asp-Tyr-Met	C16H12O5	284.068	177000	60700	29000	18900	Type V	up-down	Tre-3	-	-
220	Flavonoids	Other Flavonoids	2',4'-Dihydroxy-4-methoxychalcone; (E)-Cardamonin	C16H13NO3	267.09	44600	8290000	7040000	4110000	Type V	up-down	Tre-3	-	-
221	Flavonoids	Other Flavonoids	8-Hydroxyguanosine	C18H16O6	328.095	35200	87100	39100	29100	Type V	up-down	Tre-3	-	-
222	Flavonoids	Other Flavonoids	Protocatechuic Acid Methyl Ester	C18H18O6	330.11	40300	359000	206000	180000	Type V	up-down	Tre-3	-	-
223	Flavonoids	Other Flavonoids	13-methylmyristic acid	C19H20O6	344.126	127000	463000	317000	259000	Type V	up-down	Tre-3	-	-
224	Flavonoids	Other Flavonoids	Gly-Pro-Ala	C26H32O7	456.215	65900	303000	260000	134000	Type V	up-down	Tre-3	-	-
225	Flavonoids	Other Flavonoids	Phe-arg	C18H18O6	330.11	163000	354000	91500	62800	Type V	up-down	Tre-3	-	-
226	Flavonoids	Other Flavonoids	vasicinone	C19H20O5	328.131	83400	766000	429000	273000	Type V	up-down	Tre-3	-	-
227	Flavonoids	Other Flavonoids	5,7,2'-Trhiyroxy-8-methoxyflavone	C18H18O5	314.115	2220000	24100000	26800000	17000000	Type V	up-down	Tre-6	-	-
228	Flavonoids	Other Flavonoids	Adenosine 2'-Phosphate	C18H18O5	314.115	92600	1140000	1350000	858000	Type V	up-down	Tre-6	-	-
229	Flavonoids	Other Flavonoids	N-trans-ferulic tyramine*	C15H10O6	286.048	9	140000	239000	103000	Type V	up-down	Tre-6	-	-
230	Flavonoids	Other Flavonoids	L-Sepiapterin	C18H18O5	314.115	1940000	21200000	24100000	15100000	Type V	up-down	Tre-6	-	-
231	Flavonoids	Other Flavonoids	DL-O-tyrosine	C16H12O5	284.068	1080	94400	134000	44300	Type V	up-down	Tre-6	-	-
232	Lignans and Coumarins	Coumarins	(2S)-2-[(1R)-1-carboxyethoxy]propanoic acid	C10H8O6	224.032	31800	85900	50700	34000	Type V	up-down	Tre-3	C22007	ko00999,ko01110
233	Lignans and Coumarins	Coumarins	LysoPC 14:0	C16H22O4	278.152	14200000	15100000	12300000	10500000	Type V	up-down	Tre-3	-	-
234	Lignans and Coumarins	Coumarins	2-Hydroxyphenylacetic acid	C20H24O10	424.137	1650	87900	193000	97600	Type V	up-down	Tre-6	C09309	-
235	Lignans and Coumarins	Coumarins	(1S,2R)-1-(3-Methoxy-4-Hydroxyphenyl)-2-[2-(β-D-Glucopyranosyloxy)-4-[(E)-3-Hydroxy-1-Propenyl]-6-Methoxyphenoxy]-1,3-Propanediol	C15H10O4	254.058	4450	440000	442000	364000	Type V	up-down	Tre-6	-	-
236	Lignans and Coumarins	Coumarins	LysoPC 15:1	C10H9NO2	175.063	17200	835000	955000	607000	Type V	up-down	Tre-6	C01386	-
237	Lignans and Coumarins	Coumarins	9-Hydroperoxy-10E,12,15Z-octadecatrienoic acid	C11H10O5	222.053	2200	222000	268000	159000	Type V	up-down	Tre-6	-	-
238	Lignans and Coumarins	Coumarins	N-Acetyl-L-threonine	C16H18O8	338.1	9050	11800	13600	5440	Type V	up-down	Tre-6	-	-
239	Lignans and Coumarins	Coumarins	Methylmalonic acid	C11H12O4	208.074	11800	27100	39000	26900	Type V	up-down	Tre-6	-	-
240	Lignans and Coumarins	Lignans	Syringetin-3-O-glucoside	C20H20O7	372.121	7890	71200	62600	34900	Type V	up-down	Tre-3	-	-
241	Lignans and Coumarins	Lignans	Pentadecanoic Acid	C20H22O6	358.142	94400	193000	168000	142000	Type V	up-down	Tre-3	C05366	ko00999,ko01100,ko01110
242	Lignans and Coumarins	Lignans	1,7-dihydroxy-2,5-dimethoxy-9,10-dihydrophenanthrene	C21H22O6	370.142	10700	86600	61200	34000	Type V	up-down	Tre-3	-	-
243	Lignans and Coumarins	Lignans	N-(1-Deoxy-1-fructosyl)Valine	C20H20O7	372.121	1620	399000	306000	166000	Type V	up-down	Tre-3	-	-
244	Lignans and Coumarins	Lignans	Tataramide A	C20H22O6	358.142	93800	215000	199000	160000	Type V	up-down	Tre-3	-	-
245	Lignans and Coumarins	Lignans	Riboflavin (Vitamin B2)	C20H20O7	372.121	9	170000	158000	71000	Type V	up-down	Tre-3	-	-
246	Lignans and Coumarins	Lignans	4-Pyridoxic acid-O-glucoside	C21H28O10	440.168	20400	39200	29300	22900	Type V	up-down	Tre-3	-	-
247	Lignans and Coumarins	Lignans	7-Methoxy-3-[1-(3-pyridyl)methylidene]-4-chromanone	C38H48O17	776.289	12300	53100	26100	22700	Type V	up-down	Tre-3	-	-
248	Lignans and Coumarins	Lignans	Glucopyranose 6-Hydroxydecanoate	C24H30O9	462.189	18500	67400	64800	33100	Type V	up-down	Tre-3	-	-
249	Lignans and Coumarins	Lignans	h-gamma-Glu-leu-oh	C26H34O11	522.21	74700	176000	216000	130000	Type V	up-down	Tre-6	-	-
250	Lignans and Coumarins	Lignans	2',4'-Dihydroxyacetophenone*	C26H34O11	522.21	66200	158000	198000	106000	Type V	up-down	Tre-6	-	-
251	Lignans and Coumarins	Lignans	Eicosenoic acid	C31H36O11	584.226	5000	13000	17300	11400	Type V	up-down	Tre-6	-	-
252	Lignans and Coumarins	Lignans	Capsaicin	C26H34O11	522.21	65700	125000	142000	80200	Type V	up-down	Tre-6	-	-
253	Lignans and Coumarins	Lignans	D-Sorbitol	C22H30O11	470.179	59400	124000	160000	105000	Type V	up-down	Tre-6	-	-
254	Lignans and Coumarins	Lignans	Val-Met	C10H10O3	178.063	12100	38500	38800	16000	Type V	up-down	Tre-6	-	-
255	Lignans and Coumarins	Lignans	Leu-Ile-Gln	C33H40O13	644.247	19300	51800	62700	33600	Type V	up-down	Tre-6	-	-
256	Lignans and Coumarins	Lignans	6-O-E-P-Methoxycinnamoyl Scandoside Methyl Ester	C26H34O13	554.2	18500	151000	808000	260000	Type V	up-down	Tre-6	-	-
257	Lignans and Coumarins	Lignans	3-Dehydro-L-Threonic Acid	C26H36O11	524.226	37200	148000	210000	191000	Type V	up-down	Tre-6	-	-
258	Lignans and Coumarins	Lignans	Lycoposerramine E	C20H22O7	374.137	4340	43700	63000	45000	Type V	up-down	Tre-6	-	-
259	Lignans and Coumarins	Lignans	12-Oxo-5,8,10,14-eicosatetraenoic acid	C22H26O8	418.163	82900	134000	157000	90600	Type V	up-down	Tre-6	C10889	-
260	Lignans and Coumarins	Lignans	Citric acid-1-O-diglucoside	C17H20O6	320.126	9	76900	122000	62300	Type V	up-down	Tre-6	-	-
261	Lignans and Coumarins	Lignans	γ-Aminobutyric acid	C26H34O11	522.21	16700	67000	79800	25900	Type V	up-down	Tre-6	-	-
262	Lignans and Coumarins	Lignans	Ethyl (10Z,13Z)-hexadeca-10,13-dienoate	C22H26O9	434.158	20600	107000	138000	74800	Type V	up-down	Tre-6	-	-
263	Lignans and Coumarins	Lignans	1-(2-Hydroxyphenyl)-3-phenylpropane-1,3-dione	C26H34O10	506.215	1320	62800	89900	26800	Type V	up-down	Tre-6	-	-
264	Lignans and Coumarins	Lignans	N-Acetyl-L-Glutamine	C28H36O13	580.216	474000	47700	101000	72400	Type V	up-down	Tre-6	-	-
265	Lipids	Free fatty acids	2-Hydroxycinnamic acid*	C13H24O4	244.167	128000	448000	437000	346000	Type V	up-down	Tre-3	-	-
266	Lipids	Free fatty acids	Cyclo(L-Ala-L-Pro)	C12H24O2	200.178	138000	180000	177000	160000	Type V	up-down	Tre-3	C02679	ko00061,ko01100,ko01110
267	Lipids	Free fatty acids	cis-Abienol	C14H26O4	258.183	66500	176000	174000	133000	Type V	up-down	Tre-3	-	-
268	Lipids	Free fatty acids	3-hydroxy-5,20-diene-26 furostanol-Glc	C11H20O4	216.136	70300	874000	827000	716000	Type V	up-down	Tre-3	-	-
269	Lipids	Free fatty acids	3-O-Acetylhamayne	C16H32O3	272.235	61400	349000	339000	169000	Type V	up-down	Tre-3	-	-
270	Lipids	Free fatty acids	LysoPC 20:2	C18H32O4	312.23	15400	389000	356000	154000	Type V	up-down	Tre-3	-	-
271	Lipids	Free fatty acids	LysoPC 15:0	C12H22O4	230.152	2420	9080	8830	6540	Type V	up-down	Tre-3	C02678	-
272	Lipids	Free fatty acids	Asn-Thr-Thr	C20H30O3	318.219	1960	11500	9560	4840	Type V	up-down	Tre-3	C04577	ko00590
273	Lipids	Free fatty acids	Adenosine	C18H32O4	312.23	18200	432000	400000	194000	Type V	up-down	Tre-3	C07354	ko00591
274	Lipids	Free fatty acids	(5Z,10E,14S)-14-hydroxy-2,6,10-trimethylpentadeca-5,10-dien-4-one	C11H22O2	186.162	1040000	1440000	1380000	1150000	Type V	up-down	Tre-3	C17715	-
275	Lipids	Free fatty acids	2-Hydroxy-4-methylpentanoic acid	C20H40O2	312.303	4420000	8200000	5610000	5190000	Type V	up-down	Tre-3	C06425	ko01040
276	Lipids	Free fatty acids	Vanillic Acid-4-O-Glucuronide	C18H32O4	312.23	17800	180000	174000	106000	Type V	up-down	Tre-3	-	-
277	Lipids	Free fatty acids	Monomethyl succinate	C20H38O2	310.287	2260000	13400000	7720000	12300000	Type V	up-down	Tre-3	C16526	ko01040
278	Lipids	Free fatty acids	2-Methylsuccinic acid*	C20H30O3	318.219	1520	10400	8750	5200	Type V	up-down	Tre-3	C14807	ko00590
279	Lipids	Free fatty acids	Dimethylmalonic acid*	C18H32O3	296.235	5000	108000	86500	60500	Type V	up-down	Tre-3	-	-
280	Lipids	Free fatty acids	5-O-p-Coumaroylshikimic acid O-glucoside	C18H30O2	278.225	2260000	3130000	2270000	1960000	Type V	up-down	Tre-3	-	-
281	Lipids	Free fatty acids	3-Hydroxyoctanoic acid	C18H32O3	296.234	6570	168000	155000	92300	Type V	up-down	Tre-3	-	-
282	Lipids	Free fatty acids	Alpha-Hydrojuglone 4-Glucoside	C17H34O3	286.251	12800	53200	42000	26600	Type V	up-down	Tre-3	C11849	-
283	Lipids	Free fatty acids	2-(2,4-dihydroxybenzyl)-6,8-dihydroxy-7-methyl-3,4-dihydronaphthalen-1(2H)-one	C18H36O3	300.266	16200	40900	39500	36000	Type V	up-down	Tre-3	-	-
284	Lipids	Free fatty acids	Epipinoresinol*	C18H30O3	294.219	1280	13300	12700	4680	Type V	up-down	Tre-3	C14765	ko00591
285	Lipids	Free fatty acids	LysoPC 17:0(2n isomer)	C18H30O3	294.219	1280	13300	12700	4680	Type V	up-down	Tre-3	C16326	ko00592
286	Lipids	Free fatty acids	4-Butylresorcinol	C20H42O	298.324	319000	665000	837000	444000	Type V	up-down	Tre-6	-	-
287	Lipids	Free fatty acids	Isoquinoline	C16H30O4	286.214	63900	164000	191000	134000	Type V	up-down	Tre-6	C19615	ko00073,ko01100
288	Lipids	Free fatty acids	N-(2-Hydroxy-4-methoxyphenyl)acetamide	C18H34O4	314.246	18900	651000	917000	644000	Type V	up-down	Tre-6	-	-
289	Lipids	Free fatty acids	6-((4-(3-hydroxy-2-(4-(3-hydroxypropyl)-2-methylphenoxy)propoxy)-2-methoxyphenoxy)methyl)tetrahydro-2H-pyran-2,3,4,5-tetraol	C18H32O3	296.235	17000	301000	334000	167000	Type V	up-down	Tre-6	C14826	ko00591,ko01100
290	Lipids	Free fatty acids	5-Methoxyfurfural	C22H32O2	328.24	23500	32100	34600	26900	Type V	up-down	Tre-6	C06429	ko01040
291	Lipids	Free fatty acids	(E)-3-(3',4'-dihydroxybenzylidene)-5,7-dihydroxy-6,8-dimethylchroman-4-one	C18H32O3	296.235	146000	1110000	1460000	616000	Type V	up-down	Tre-6	-	-
292	Lipids	Free fatty acids	4-Hydroxyphenyllactic Acid	C18H30O2	278.225	2090000	15600000	26300000	11100000	Type V	up-down	Tre-6	C06427	ko00592,ko01040,ko01100,ko01110
293	Lipids	Free fatty acids	Nicotinic acid (Vitamin B3)	C18H34O5	330.241	11800	287000	443000	407000	Type V	up-down	Tre-6	-	-
294	Lipids	Free fatty acids	N-Methyl-Trans-4-Hydroxy-L-Proline	C18H32O3	296.235	188000	1330000	1740000	763000	Type V	up-down	Tre-6	C14767	ko00591
295	Lipids	Free fatty acids	D-Galacturonic acid	C18H32O3	296.235	187000	1400000	1820000	796000	Type V	up-down	Tre-6	C14762	ko00591
296	Lipids	Free fatty acids	2-Aminoisobutyric acid	C18H30O4	310.214	10700	227000	276000	174000	Type V	up-down	Tre-6	C21923	ko00592,ko01110
297	Lipids	Free fatty acids	C-Veratroylglycol	C18H32O3	296.235	14900	505000	581000	250000	Type V	up-down	Tre-6	C14825	ko00591,ko01100
298	Lipids	Free fatty acids	(±)-3-Hydroxynonanoic acid	C18H34O5	330.241	76800	484000	847000	623000	Type V	up-down	Tre-6	C14837	ko00591
299	Lipids	Free fatty acids	2-Propylmalic Acid*	C18H30O2	278.225	8260	58500	93000	41100	Type V	up-down	Tre-6	C07289	ko00591
300	Lipids	Free fatty acids	Kaurenoic Acid	C18H32O4	312.23	9	91000	127000	76900	Type V	up-down	Tre-6	C21924	ko00592,ko01110
301	Lipids	Free fatty acids	9-Oxo-12Z-Octadecenoic acid	C18H34O4	314.246	7890	234000	360000	215000	Type V	up-down	Tre-6	-	-
302	Lipids	Free fatty acids	2-Methoxy-6-undecyl-1,4-benzoquinone	C16H32O	240.245	2910000	3160000	4160000	4150000	Type V	up-down	Tre-6	C00517	ko00071
303	Lipids	Free fatty acids	Methyl cumalate	C18H32O4	312.23	7830	157000	417000	157000	Type V	up-down	Tre-6	C14827	ko00591,ko01100
304	Lipids	Free fatty acids	S-Adenosylhomocysteine-d4	C18H34O3	298.251	270000	577000	727000	402000	Type V	up-down	Tre-6	C08365	-
305	Lipids	Free fatty acids	GalNAc1-4[Fuc1-3]GlcNAcSp	C18H30O3	294.219	16500	363000	592000	376000	Type V	up-down	Tre-6	C16342	ko00592
306	Lipids	Free fatty acids	4-Guanidinobutanal	C16H32O2	256.24	21300000	24600000	25600000	24100000	Type V	up-down	Tre-6	-	-
307	Lipids	Free fatty acids	Pyridoxine	C18H32O2	280.24	49600	176000	224000	181000	Type V	up-down	Tre-6	C04056	ko00591
308	Lipids	Free fatty acids	LysoPE 18:1	C18H32O2	280.24	49600	176000	224000	181000	Type V	up-down	Tre-6	C01595	ko00591,ko01040,ko01100
309	Lipids	Free fatty acids	LysoPC 16:2	C18H30O3	294.219	137000	1220000	1740000	1080000	Type V	up-down	Tre-6	C16346	ko00592
310	Lipids	Free fatty acids	4'-Hydroxypropiophenone	C18H34O2	282.256	782000	7460000	9590000	3350000	Type V	up-down	Tre-6	C21944	-
311	Lipids	Free fatty acids	L-Prolyl-L-Leucine	C18H32O4	312.23	23800	232000	282000	179000	Type V	up-down	Tre-6	C04717	ko00591,ko01100
312	Lipids	Free fatty acids	Graminone A	C18H36O3	300.266	16000	41200	42500	31200	Type V	up-down	Tre-6	-	-
313	Lipids	Free fatty acids	Syringaldehyde-4-O-glucoside	C18H28O3	292.204	23000	225000	241000	147000	Type V	up-down	Tre-6	-	-
314	Lipids	Free fatty acids	Loureirin A	C16H32O2	256.24	90500	106000	113000	107000	Type V	up-down	Tre-6	C00249	ko00061,ko00062,ko00071,ko00073,ko01040,ko01100,ko01212
315	Lipids	Free fatty acids	Vladinol D	C18H36O3	300.266	927000	1540000	1860000	1270000	Type V	up-down	Tre-6	-	-
316	Lipids	Free fatty acids	5,6,7,7a-tetrahydro-4,4,7a-trimethyl-2(4H)-benzofuranone	C18H34O2	282.256	760000	7540000	9250000	3220000	Type V	up-down	Tre-6	C08363	-
317	Lipids	Free fatty acids	Pyridoxine-5'-O-glucoside	C15H30O2	242.225	243000	547000	637000	401000	Type V	up-down	Tre-6	-	-
318	Lipids	Free fatty acids	His-Thr-Gln-Glu	C18H30O4	310.214	96300	99900	102000	98200	Type V	up-down	Tre-6	C16321	ko00592,ko01110
319	Lipids	Free fatty acids	Ile-Phe-Ser	C18H34O4	314.246	28900	183000	196000	113000	Type V	up-down	Tre-6	C14829	ko00591
320	Lipids	Free fatty acids	3-(Beta-D-Glucopyranosyloxy)-5-Hydroxyhexanoic Acid Methyl Ester	C15H30O2	242.225	201000	539000	613000	438000	Type V	up-down	Tre-6	C16537	-
321	Lipids	Free fatty acids	1,3-Benzodioxole-5-nonanoic acid	C18H32O4	312.23	28900	87100	136000	85200	Type V	up-down	Tre-6	-	-
322	Lipids	Free fatty acids	(2S)-2-(2-hydroxypropan-2-yl)-9-[(2S,3R,4S,5S,6R)-3,4,5-trihydroxy-6-(hydroxymethyl)oxan-2-yl]oxy-2,3-dihydrofuro[3,2-g]chromen-7-one	C18H30O3	294.219	3460	24900	28200	15700	Type V	up-down	Tre-6	C16316	ko00592
323	Lipids	Free fatty acids	3-quinolinecarboxylic acid	C18H32O4	312.23	15900	94400	116000	84100	Type V	up-down	Tre-6	C20186	ko00591
324	Lipids	Free fatty acids	Ile-His-Gly	C16H32O4	288.23	35900	142000	159000	128000	Type V	up-down	Tre-6	-	-
325	Lipids	Free fatty acids	Vidarabine	C18H30O4	310.214	2840000	3370000	3760000	3200000	Type V	up-down	Tre-6	C04785	ko00592,ko01100,ko01110
326	Lipids	Free fatty acids	Val-Val-Tyr	C19H32O2	292.24	27600	55100	57200	34900	Type V	up-down	Tre-6	-	-
327	Lipids	Free fatty acids	Oxaceprol	C15H28O3	256.204	10100	24200	26200	17200	Type V	up-down	Tre-6	-	-
328	Lipids	Free fatty acids	Tricin-7-O-Glucuronide	C12H24O3	216.173	6790	14500	16800	13700	Type V	up-down	Tre-6	C08317	-
329	Lipids	Free fatty acids	S-(5'-Adenosy)-L-homocysteine	C18H30O2	278.225	283000	1600000	2060000	978000	Type V	up-down	Tre-6	C08364	-
330	Lipids	Free fatty acids	Xanthorin	C22H34O4	362.246	1430000	4170000	5090000	4320000	Type V	up-down	Tre-6	-	-
331	Lipids	Free fatty acids	6-Methoxy-2-(2-phenylethyl)chromone	C18H30O2	278.225	12500	71800	127000	49900	Type V	up-down	Tre-6	C06426	ko00591,ko01040,ko01100
332	Lipids	Free fatty acids	L-Prolyl-L-Phenylalanine	C18H28O3	292.204	1150	4930	8190	2990	Type V	up-down	Tre-6	C01226	ko00592,ko01100,ko01110
333	Lipids	Free fatty acids	Lys-His-Lys	C10H20O3	188.141	4130	15800	23000	16700	Type V	up-down	Tre-6	C02774	-
334	Lipids	Free fatty acids	Methyl gallate	C10H18O3	186.126	1000	24300	35000	17600	Type V	up-down	Tre-6	-	-
335	Lipids	Free fatty acids	Secoisolariciresinol 4-O-glucoside	C20H32O4	336.23	82500	151000	165000	85500	Type V	up-down	Tre-6	-	-
336	Lipids	Free fatty acids	Ala-Pro-Ser	C14H26O2	226.193	4590	6700	7170	5490	Type V	up-down	Tre-6	C08322	-
337	Lipids	Glycerol ester	3,4'-Dihydroxyflavone	C28H46NO9P	571.291	2130	18100	31500	25300	Type V	up-down	Tre-6	-	-
338	Lipids	Glycerol ester	Dihydrocharcone-4'-O-glucoside	C33H56O14	676.367	1210	91000	139000	114000	Type V	up-down	Tre-6	-	-
339	Lipids	Glycerol ester	Putrescine	C33H58O14	678.383	922	110000	163000	129000	Type V	up-down	Tre-6	-	-
340	Lipids	Glycerol ester	Ala-Pro-Gly	C22H45O9P	484.28	15200	718000	829000	582000	Type V	up-down	Tre-6	-	-
341	Lipids	Glycerol ester	LysoPC 16:0	C27H47O12P	594.28	9	18100	23900	11800	Type V	up-down	Tre-6	-	-
342	Lipids	LPC	(2S)-3,3-bis-(4-hydroxy-3-methoxyphenyl)-propane-1,2-diol	C28H56NO7P	549.379	1200	172000	127000	33700	Type V	up-down	Tre-3	-	-
343	Lipids	LPC	Cephalanthrin A	C23H46NO7P	479.301	19900	1730000	1390000	786000	Type V	up-down	Tre-3	-	-
344	Lipids	LPC	Naringenin (5,7,4'-Trihydroxyflavanone)	C28H54NO7P	547.364	20200	1510000	983000	553000	Type V	up-down	Tre-3	-	-
345	Lipids	LPC	Regaloside G	C28H54NO7P	547.364	15600	1330000	867000	488000	Type V	up-down	Tre-3	-	-
346	Lipids	LPC	Thr-Phe	C27H52NO7P	533.348	7430	1320000	1240000	347000	Type V	up-down	Tre-3	-	-
347	Lipids	LPC	Tricin (5,7,4'-Trihydroxy-3',5'-dimethoxyflavone)	C27H52NO7P	533.348	8240	1380000	1300000	463000	Type V	up-down	Tre-3	-	-
348	Lipids	LPC	3,9-Dihydroxy-13(14)-labden-16,15-olide	C25H50NO7P	507.332	8120	60300	94300	58900	Type V	up-down	Tre-6	-	-
349	Lipids	LPC	LysoPC 16:1(2n isomer)	C26H50NO7P	519.332	56100	1900000	2210000	1310000	Type V	up-down	Tre-6	-	-
350	Lipids	LPC	13S-Hydroxy-9Z,11E,15Z-octadecatrienoic acid	C24H46NO7P	491.301	6170	228000	327000	177000	Type V	up-down	Tre-6	-	-
351	Lipids	LPC	L-Pipecolic Acid	C22H46NO7P	467.301	10800	1300000	1540000	828000	Type V	up-down	Tre-6	-	-
352	Lipids	LPC	Hesperetin-7-O-rutinoside (Hesperidin)*	C23H48NO7P	481.317	28200	2160000	2890000	1680000	Type V	up-down	Tre-6	-	-
353	Lipids	LPC	Tranexamic Acid	C25H52NO7P	509.348	3920	530000	670000	319000	Type V	up-down	Tre-6	-	-
354	Lipids	LPC	2,7-Dihydroxy-1-(p-hydroxybenzyl)-4-methoxy-9,10-dihydrophenanthrene-4'-O-glucose	C24H46NO7P	491.301	4960	238000	301000	167000	Type V	up-down	Tre-6	-	-
355	Lipids	LPC	O-benzyl-L-serine	C24H50NO7P	495.332	10400	1290000	1470000	952000	Type V	up-down	Tre-6	-	-
356	Lipids	LPC	5S,8R-DiHODE; (5S,8R,9Z,12Z)-5,8-Dihydroxyoctadeca-9,12-dienoate	C24H48NO7P	493.317	14700	1710000	2020000	1150000	Type V	up-down	Tre-6	-	-
357	Lipids	LPC	L-threo-3-Methylaspartate	C25H52NO7P	509.348	20800	1760000	2360000	1190000	Type V	up-down	Tre-6	-	-
358	Lipids	LPC	Mandelic acid-β-glucoside	C26H48NO7P	517.317	118000	13400000	15200000	6480000	Type V	up-down	Tre-6	-	-
359	Lipids	LPC	2,5-Dihydroxyacetophenone	C24H50NO7P	495.332	8910	1170000	1310000	714000	Type V	up-down	Tre-6	-	-
360	Lipids	LPC	LysoPE 18:2	C24H48NO7P	493.317	17900	1670000	1730000	1090000	Type V	up-down	Tre-6	-	-
361	Lipids	LPC	Cytidine 5'-monophosphate(Cytidylic acid)	C23H48NO7P	481.317	4190	804000	944000	544000	Type V	up-down	Tre-6	-	-
362	Lipids	LPC	4-Hydroxybenzoic acid glucosyl xyloside	C26H50NO7P	519.332	24800	2940000	3400000	2240000	Type V	up-down	Tre-6	-	-
363	Lipids	LPC	D-Fructose 6-Phosphate	C26H52NO7P	521.348	67300	2350000	2850000	1310000	Type V	up-down	Tre-6	-	-
364	Lipids	LPC	N-Acetyl-D-galactosamine	C26H54NO7P	523.364	3020	333000	337000	199000	Type V	up-down	Tre-6	-	-
365	Lipids	LPC	Nicotinate D-ribonucleoside	C26H52NO7P	521.348	79900	8770000	9440000	5130000	Type V	up-down	Tre-6	-	-
366	Lipids	LPC	Choline Alfoscerate	C26H48NO7P	517.317	74600	9350000	11300000	4650000	Type V	up-down	Tre-6	-	-
367	Lipids	LPC	4,5,8-Trihydroxy-α-tetralone 5-O-D-[6'-O-(4''-acetoxylbenzoyl)]glucoside	C25H48NO7P	505.317	7530	158000	189000	117000	Type V	up-down	Tre-6	-	-
368	Lipids	LPC	N,N-Dimethylglycine*	C26H54NO7P	523.364	12800	1090000	1140000	675000	Type V	up-down	Tre-6	-	-
369	Lipids	LPC	N-Ethylglycine*	C26H48NO7P	517.317	2740	408000	533000	274000	Type V	up-down	Tre-6	-	-
370	Lipids	LPC	L-Leucyl-L-phenylalanine	C26H50NO7P	519.332	36300	1000000	2230000	1000000	Type V	up-down	Tre-6	-	-
371	Lipids	LPE	(3R)-5,7-dihydroxy-8-methyl-3-(2'-hydroxy-4'-methoxybenzyl)-chroman-4-one	C20H42NO7P	439.27	13200	1320000	1270000	627000	Type V	up-down	Tre-3	-	-
372	Lipids	LPE	Elliptone	C20H40NO7P	437.254	3710	265000	107000	57200	Type V	up-down	Tre-3	-	-
373	Lipids	LPE	D-Erythrose-4-phosphate	C19H40NO7P	425.254	5940	694000	647000	257000	Type V	up-down	Tre-3	-	-
374	Lipids	LPE	L-Leucine	C23H42NO7P	475.27	21900	2490000	2080000	840000	Type V	up-down	Tre-3	-	-
375	Lipids	LPE	4-Hydroxymandelonitrile	C23H46NO7P	479.301	25200	1500000	900000	600000	Type V	up-down	Tre-3	-	-
376	Lipids	LPE	N-Acetyl-L-Tryptophan	C23H44NO7P	477.286	16900	2040000	1860000	1130000	Type V	up-down	Tre-3	-	-
377	Lipids	LPE	2,3,4,5-Trihydroxybutyl 6-O-(E)-caffeoyl-β-D-glucopyranoside	C25H48NO7P	505.317	4160	408000	223000	97600	Type V	up-down	Tre-3	-	-
378	Lipids	LPE	2-Methylglutaric acid	C23H46NO7P	479.301	26800	1540000	1050000	539000	Type V	up-down	Tre-3	-	-
379	Lipids	LPE	Cyclo(Ser-Pro)	C21H42NO7P	451.27	6670	472000	428000	178000	Type V	up-down	Tre-3	-	-
380	Lipids	LPE	N-(1-Deoxy-1-fructosyl)Tyrosine	C20H42NO7P	439.27	18900	1340000	1190000	691000	Type V	up-down	Tre-3	-	-
381	Lipids	LPE	9,16-Dihydroxypalmitic acid	C19H40NO7P	425.254	4380	570000	566000	224000	Type V	up-down	Tre-3	-	-
382	Lipids	LPE	Cis-10-Pentadecenoic Acid(C15:1)	C23H42NO7P	475.27	31100	2190000	1880000	719000	Type V	up-down	Tre-3	-	-
383	Lipids	LPE	l-Alanyl-l-valine	C20H40NO7P	437.254	4220	320000	161000	71900	Type V	up-down	Tre-3	-	-
384	Lipids	LPE	N-(4-O-(Glucosyl)-E-feruloyl)-tyramine	C21H44NO7P	453.286	443000	42200000	33800000	21100000	Type V	up-down	Tre-3	-	-
385	Lipids	LPE	Kaempferol-3-O-(6''-p-Coumaroyl)glucoside (Tiliroside)	C25H44NO7P	501.286	9	70800	65400	38000	Type V	up-down	Tre-3	-	-
386	Lipids	LPE	5-Hydroxy-DL-tryptophan(5-HTP)	C25H48NO7P	505.317	3450	396000	233000	106000	Type V	up-down	Tre-3	-	-
387	Lipids	LPE	13(s)-hydroperoxy-(9z,11e,15z)-octadecatrienoic acid	C22H44NO7P	465.286	3780	88300	65500	24300	Type V	up-down	Tre-3	-	-
388	Lipids	LPE	N-Feruloylphenylacetamide	C22H46NO7P	467.301	629	87200	56500	25500	Type V	up-down	Tre-3	-	-
389	Lipids	LPE	Val-Val-Leu	C22H44NO7P	465.286	2580	84200	56000	25300	Type V	up-down	Tre-3	-	-
390	Lipids	LPE	DL-Propargylglycine	C26H54NO9P	555.354	15100	1640000	1900000	1490000	Type V	up-down	Tre-6	-	-
391	Lipids	LPE	Tricin-5-O-Glucoside	C26H54NO9P	555.354	2350	532000	665000	453000	Type V	up-down	Tre-6	-	-
392	Lipids	LPE	Syringaresinol	C23H44NO7P	477.286	31100	780000	1060000	481000	Type V	up-down	Tre-6	-	-
393	Lipids	LPE	N-acetyl-beta-alanine	C28H54NO9P	579.354	58400	1800000	3020000	1990000	Type V	up-down	Tre-6	-	-
394	Lipids	LPE	LysoPC 20:2(2n isomer)	C28H52NO9P	577.338	4180	104000	182000	51600	Type V	up-down	Tre-6	-	-
395	Lipids	LPE	Kaempferol-3-O-robinobioside(Biorobin)	C25H44NO7P	501.286	3730	66200	74300	37300	Type V	up-down	Tre-6	-	-
396	Lipids	LPE	omega-Aminoarginine	C23H48NO7P	481.317	1320	85100	86900	50200	Type V	up-down	Tre-6	-	-
397	Lipids	LPE	Antiarol; 3,4,5-Trimethoxyphenol	C21H44NO7P	453.286	419000	31300000	31500000	22000000	Type V	up-down	Tre-6	-	-
398	Lipids	LPE	L-Gulono-1,4-Lactone	C28H52NO9P	577.338	2320	309000	408000	193000	Type V	up-down	Tre-6	-	-
399	Lipids	LPE	Pro-Ala-Gly	C28H54NO9P	579.354	85800	2360000	3530000	1850000	Type V	up-down	Tre-6	-	-
400	Lipids	LPE	8-Methoxyapigenin	C26H52NO9P	553.338	9	32600	46400	20200	Type V	up-down	Tre-6	-	-
401	Lipids	Sphingolipids	Gallocatechin 3-O-gallate	C18H39NO3	317.293	3530000	4500000	3760000	1800000	Type V	up-down	Tre-3	C12144	ko00600,ko01100
402	Lipids	Sphingolipids	L-Methionine	C18H37NO2	299.282	48200	67300	50400	28100	Type V	up-down	Tre-3	C02934	ko00600,ko01100
403	Lipids	Sphingolipids	2-Aminotetradecane-1,4-diol	C18H40NO5P	381.264	4140	43100	44800	12900	Type V	up-down	Tre-6	C01120	ko00600,ko01100
404	Nucleotides and derivatives	Nucleotides and derivatives	LysoPC 19:2	C10H14N5O7P	347.063	2230000	21800000	16400000	6860000	Type V	up-down	Tre-0	C00020	ko00230,ko00908,ko01100,ko01110,ko01232,ko01240
405	Nucleotides and derivatives	Nucleotides and derivatives	(8Z,11Z)-8,11-Heptadecadienoic acid	C5H5N5	135.054	426000	16800000	13600000	8830000	Type V	up-down	Tre-3	-	-
406	Nucleotides and derivatives	Nucleotides and derivatives	5,7,8,4'-Tetramethoxyflavone*	C10H14N5O7P	347.063	2090000	19600000	14300000	6260000	Type V	up-down	Tre-3	C00362	ko00230,ko01100,ko01232
407	Nucleotides and derivatives	Nucleotides and derivatives	Salicylic acid	C9H12N2O6	244.07	13700	411000	373000	299000	Type V	up-down	Tre-3	C02067	ko00240,ko01100
408	Nucleotides and derivatives	Nucleotides and derivatives	L-Norleucine	C10H13N5O4	267.097	43700	8830000	6930000	4020000	Type V	up-down	Tre-3	-	-
409	Nucleotides and derivatives	Nucleotides and derivatives	2-Hydroxybenzaldehyde (Salicylaldehyde)	C9H12N2O6	244.07	95500	3900000	3200000	2380000	Type V	up-down	Tre-3	C00299	ko00240,ko01100,ko01232,ko02010
410	Nucleotides and derivatives	Nucleotides and derivatives	2-(2,3-dihydroxypropoxy)-3-(((2-(dimethylamino)ethoxy)(hydroxy)phosphoryl)oxy)propyl (11Z,14Z)-octadeca-11,14-dienoate*	C14H17N5O8	383.108	881000	2140000	1330000	588000	Type V	up-down	Tre-3	-	-
411	Nucleotides and derivatives	Nucleotides and derivatives	Harman-3-carboxylic acid	C10H12N4O6	284.076	85300	4270000	3570000	1680000	Type V	up-down	Tre-3	C01762	ko00230,ko00232,ko01100,ko01110,ko01232,ko02010
412	Nucleotides and derivatives	Nucleotides and derivatives	Isocitric acid-1-O-diglucoside	C10H12N5O7P	345.047	8300	28000000	13100000	12700000	Type V	up-down	Tre-3	C00942	ko00230,ko01100
413	Nucleotides and derivatives	Nucleotides and derivatives	USaramine	C10H13N5O3	251.102	57900	981000	486000	107000	Type V	up-down	Tre-3	C05198	-
414	Nucleotides and derivatives	Nucleotides and derivatives	N6-methyladenosine	C5H5N5O	151.049	218000	16000000	10800000	6130000	Type V	up-down	Tre-3	C00242	ko00230,ko01100,ko01232
415	Nucleotides and derivatives	Nucleotides and derivatives	Terrestriamide	C4H5N3O	111.043	86900	1800000	1140000	1340000	Type V	up-down	Tre-3	C00380	ko00240,ko01100,ko01232
416	Nucleotides and derivatives	Nucleotides and derivatives	L-Valyl-L-Leucine	C17H22N2O7	366.142	240000	572000	502000	303000	Type V	up-down	Tre-3	-	-
417	Nucleotides and derivatives	Nucleotides and derivatives	LysoPE 18:1(2n isomer)	C6H7N5	149.07	537000	94900	94600	35000	Type V	up-down	Tre-3	C02216	-
418	Nucleotides and derivatives	Nucleotides and derivatives	LysoPE 16:1	C10H13N5O5	283.092	338000	22000000	19000000	8180000	Type V	up-down	Tre-3	C00387	ko00230,ko01100,ko01232,ko02010
419	Nucleotides and derivatives	Nucleotides and derivatives	Gly-Gly-Lys-Pro-Asn	C11H15N5O3S	297.09	9710000	19400000	9840000	869000	Type V	up-down	Tre-3	C00170	ko00270,ko00908,ko01100
420	Nucleotides and derivatives	Nucleotides and derivatives	p-Coumaroylputrescine	C10H13N4O8P	348.047	146000	1260000	961000	363000	Type V	up-down	Tre-3	C00130	ko00230,ko01100,ko01110,ko01232,ko01240
421	Nucleotides and derivatives	Nucleotides and derivatives	Lyngbic acid	C10H13N5O5	283.092	153000	14600000	12400000	5560000	Type V	up-down	Tre-3	C08432	-
422	Nucleotides and derivatives	Nucleotides and derivatives	2-Phenylethanol	C10H14N5O7P	347.063	26400	5490000	3480000	3170000	Type V	up-down	Tre-3	C00946	-
423	Nucleotides and derivatives	Nucleotides and derivatives	Suberic Acid	C10H13N5O4	267.097	33900	8610000	7020000	3980000	Type V	up-down	Tre-3	C00212	ko00230,ko01100,ko01232,ko02010
424	Nucleotides and derivatives	Nucleotides and derivatives	Tyrosol; 4-Hydroxyphenylethanol	C10H13N5O4	267.097	31500	8100000	6890000	3630000	Type V	up-down	Tre-3	-	-
425	Nucleotides and derivatives	Nucleotides and derivatives	2,4-Di-Tert-Butylphenol*	C9H14N3O8P	323.052	13400	453000	433000	327000	Type V	up-down	Tre-3	C00055	ko00240,ko01100,ko01232
426	Nucleotides and derivatives	Nucleotides and derivatives	2-(Dimethylamino)guanosine	C10H13N5O3	251.102	39700	637000	343000	125000	Type V	up-down	Tre-3	C08431	-
427	Nucleotides and derivatives	Nucleotides and derivatives	L-Isoleucine	C5H5N5O	151.049	928000	3630000	2610000	1850000	Type V	up-down	Tre-3	-	-
428	Nucleotides and derivatives	Nucleotides and derivatives	His-Val	C12H17N5O5	311.123	17700	910000	841000	399000	Type V	up-down	Tre-3	-	-
429	Nucleotides and derivatives	Nucleotides and derivatives	γ-glutamylmethionine	C9H13N3O5	243.085	61400	4360000	3130000	1800000	Type V	up-down	Tre-3	C02961	-
430	Nucleotides and derivatives	Nucleotides and derivatives	Demethyl coniferin	C9H13N3O5	243.085	12800	3920000	2620000	2510000	Type V	up-down	Tre-3	C00475	ko00240,ko01100,ko01232,ko02010
431	Nucleotides and derivatives	Nucleotides and derivatives	6-Deoxyfagomine	C10H13N5O3	251.102	77200	1140000	525000	127000	Type V	up-down	Tre-3	C00559	ko00230,ko01100,ko01232,ko02010
432	Nucleotides and derivatives	Nucleotides and derivatives	Galactinol	C5H7N3O	125.059	27200	108000	89700	47800	Type V	up-down	Tre-3	C02376	ko00240,ko01100
433	Nucleotides and derivatives	Nucleotides and derivatives	Isonicotinic acid	C6H7N5O	165.065	7870	504000	499000	423000	Type V	up-down	Tre-3	C02242	-
434	Nucleotides and derivatives	Nucleotides and derivatives	His-Val-Ser	C9H12N2O6	244.07	33500	260000	195000	185000	Type V	up-down	Tre-3	C16908	-
435	Nucleotides and derivatives	Nucleotides and derivatives	L-Malic acid	C10H12N4O5	268.081	78700	1540000	3580000	1030000	Type V	up-down	Tre-6	-	-
436	Nucleotides and derivatives	Nucleotides and derivatives	1-Methylhistamine	C11H15N5O4	281.112	40400	3630000	3900000	1730000	Type V	up-down	Tre-6	-	-
437	Nucleotides and derivatives	Nucleotides and derivatives	N-benzoyl-2-aminoethyl-β-D-glucopyranoside	C4H5N3O	111.043	9	562000	1730000	771000	Type V	up-down	Tre-6	-	-
438	Nucleotides and derivatives	Nucleotides and derivatives	Ethyl phenylacetate	C5H6N2O2	126.043	16300	128000	270000	211000	Type V	up-down	Tre-6	C00178	ko00240,ko01100,ko01232
439	Nucleotides and derivatives	Nucleotides and derivatives	Methoxyindoleacetic acid	C10H13N5O6	299.087	19100	113000	553000	178000	Type V	up-down	Tre-6	-	-
440	Nucleotides and derivatives	Nucleotides and derivatives	2-Phenylacetamide	C14H16D4N6O5S	388.147	590000	882000	1010000	483000	Type V	up-down	Tre-6	-	-
441	Nucleotides and derivatives	Nucleotides and derivatives	Met-Lys-Met	C11H15N5O4	281.112	14100	5500000	5700000	3040000	Type V	up-down	Tre-6	-	-
442	Nucleotides and derivatives	Nucleotides and derivatives	N-Acetylcadaverine	C12H17N5O5	311.123	35100	905000	956000	405000	Type V	up-down	Tre-6	-	-
443	Nucleotides and derivatives	Nucleotides and derivatives	LysoPC 18:3	C15H21N5O4	335.159	9	207000	237000	126000	Type V	up-down	Tre-6	C16427	ko00908,ko01110
444	Nucleotides and derivatives	Nucleotides and derivatives	Norharmane; Beta-Carboline	C10H14N5O8P	363.058	11900	492000	688000	230000	Type V	up-down	Tre-6	C00144	ko00230,ko01100,ko01232
445	Nucleotides and derivatives	Nucleotides and derivatives	Cordycepin (3'-Deoxyadenosine)	C8H14N3O7P	295.057	881000	659000	1340000	911000	Type V	up-down	Tre-6	-	-
446	Nucleotides and derivatives	Nucleotides and derivatives	p-Coumaric acid-4-O-glucoside	C3H9N3O2	119.07	1340000	339000	379000	242000	Type V	up-down	Tre-6	-	-
447	Nucleotides and derivatives	Nucleotides and derivatives	L-Cysteine	C7H8N4O2	180.065	5930	127000	172000	84800	Type V	up-down	Tre-6	C13747	ko00232,ko01100,ko01110
448	Nucleotides and derivatives	Nucleotides and derivatives	L-Aspartic Acid	C4H4N6O	152.045	12000	916000	951000	494000	Type V	up-down	Tre-6	-	-
449	Organic acids	Organic acids	Totarol-19-carboxylic acid	C12H12O12	348.033	436000	531000	507000	468000	Type V	up-down	Tre-3	-	-
450	Organic acids	Organic acids	2-Aminohexadecane-1,4-diol	C9H8O3	164.047	23800	472000	463000	230000	Type V	up-down	Tre-3	C00166	ko00360,ko00400,ko00470,ko00960,ko01100,ko01110,ko01210,ko01230
451	Organic acids	Organic acids	Imidazole-4-Acetic Acid*	C10H16O	152.12	329000	484000	469000	404000	Type V	up-down	Tre-3	C09847	ko01110
452	Organic acids	Organic acids	Homocitrate	C18H34O3	298.251	37000	3290000	2880000	1890000	Type V	up-down	Tre-3	-	-
453	Organic acids	Organic acids	1-(2,3-dihydroxypropoxy)-3-(((2-(dimethylamino)ethoxy)(hydroxy)phosphoryl)oxy)propan-2-yl (8E,11Z,14Z)-octadeca-8,11,14-trienoate*	C4H9NO2	103.063	959000	1320000	909000	900000	Type V	up-down	Tre-3	C00334	ko00250,ko00330,ko00410,ko00650,ko00760,ko01100
454	Organic acids	Organic acids	isoemodin*	C7H13NO2	143.095	7710000	9410000	9200000	7910000	Type V	up-down	Tre-3	-	-
455	Organic acids	Organic acids	Methionylvaline	C13H24O9	324.142	62300	144000	105000	81600	Type V	up-down	Tre-3	-	-
456	Organic acids	Organic acids	Dehydroabietic acid	C14H18O8	314.1	123000	27400	10800	7790	Type V	up-down	Tre-3	-	-
457	Organic acids	Organic acids	Octadec-8-enamide	C15H20O4	264.136	10400	17000	14400	13600	Type V	up-down	Tre-3	C06082	ko00906,ko01100,ko01110,ko04075
458	Organic acids	Organic acids	Vibsanin J	C6H10O6	178.048	6790	8480	8220	3110	Type V	up-down	Tre-3	C01216	ko00052,ko01100
459	Organic acids	Organic acids	His-Met-Glu	C8H8O3	152.047	14900	335000	436000	284000	Type V	up-down	Tre-6	C01984	-
460	Organic acids	Organic acids	Crenatine	C8H6O3	150.032	27700	60000	99300	73900	Type V	up-down	Tre-6	C02137	ko00360,ko01100
461	Organic acids	Organic acids	LysoPC 15:0(2n isomer)	C7H4O6	184.001	1160000	1620000	2380000	1830000	Type V	up-down	Tre-6	C08476	-
462	Organic acids	Organic acids	Spermine	C5H4O3	112.016	200000	4950000	7690000	4190000	Type V	up-down	Tre-6	C01546	ko01100
463	Organic acids	Organic acids	Laccaic acid D	C9H16O4	188.105	1580000	32100000	40600000	36600000	Type V	up-down	Tre-6	C08261	-
464	Organic acids	Organic acids	D-Glucose 6-phosphate*	C6H6O3	126.032	13800	104000	121000	74800	Type V	up-down	Tre-6	-	-
465	Organic acids	Organic acids	Gallacetophenone	C7H12O5	176.069	117000	468000	2410000	1790000	Type V	up-down	Tre-6	C04411	ko00290,ko01100,ko01110,ko01210,ko01230
466	Organic acids	Organic acids	2-Benzoxazolinone	C6H10O4	146.058	11300	64900	75100	53900	Type V	up-down	Tre-6	C06006	ko00290,ko01100,ko01110,ko01210,ko01230
467	Organic acids	Organic acids	L-Seryl-L-Isoleucine	C6H5NO2	123.032	10300	196000	264000	209000	Type V	up-down	Tre-6	C10164	ko00380,ko01100
468	Organic acids	Organic acids	7-Amino-4-methylcoumarin	C5H8O4	132.042	57700	435000	943000	744000	Type V	up-down	Tre-6	C00489	ko00071,ko00310,ko01100
469	Organic acids	Organic acids	2-Deoxyribose-1-phosphate	C7H12O4	160.074	11300	101000	185000	100000	Type V	up-down	Tre-6	C02656	ko00780,ko01100,ko01240
470	Organic acids	Organic acids	Maltotriose	C6H10O4	146.058	9	351000	525000	309000	Type V	up-down	Tre-6	C06104	ko01100
471	Organic acids	Organic acids	Laurocapram	C7H13NO3	159.089	185000	246000	290000	128000	Type V	up-down	Tre-6	C03087	ko00310,ko01100
472	Organic acids	Organic acids	Oleamide (9-Octadecenamide)	C4H4O4	116.011	1380000	2380000	3170000	1910000	Type V	up-down	Tre-6	C00122	ko00020,ko00190,ko00220,ko00250,ko00350,ko00360,ko00620,ko00650,ko00760,ko01100,ko01110,ko01200
473	Organic acids	Organic acids	Icariside B1	C7H10O5	174.053	8180	29800	55400	44400	Type V	up-down	Tre-6	C18307	-
474	Organic acids	Organic acids	Oxiglutatione	C7H10O5	174.053	8180	29800	55400	44400	Type V	up-down	Tre-6	C16588	ko01100,ko01210,ko01240
475	Organic acids	Organic acids	Val-Leu-Tyr	C4H6O4	118.027	4670	588000	1160000	874000	Type V	up-down	Tre-6	-	-
476	Organic acids	Organic acids	Bauhinoxepin I	C5H7NO3	129.043	10700	862000	1350000	817000	Type V	up-down	Tre-6	C04282	ko00470,ko01100
477	Organic acids	Organic acids	Regaloside K	C7H12O5	176.069	152000	616000	3150000	2240000	Type V	up-down	Tre-6	C02504	ko00290,ko00620,ko01100,ko01110,ko01210,ko01230
478	Organic acids	Organic acids	N-Isobutyl-2E,4E-dodedienamide	C14H28O3	244.204	47100	152000	194000	99200	Type V	up-down	Tre-6	-	-
479	Organic acids	Organic acids	LysoPC 18:2	C5H8O4	132.042	24500	245000	455000	438000	Type V	up-down	Tre-6	C06010	ko00290,ko00650,ko00660,ko00770,ko01100,ko01110,ko01210,ko01230
480	Organic acids	Organic acids	Apigenin-7-O-neohesperidoside (Rhoifolin)	C6H10O5	162.053	151000	357000	391000	357000	Type V	up-down	Tre-6	-	-
481	Organic acids	Organic acids	Methyldopa	C8H8O3	152.047	9880	77100	120000	91600	Type V	up-down	Tre-6	C05852	ko00360,ko01100
482	Organic acids	Organic acids	LysoPC 18:1(2n isomer)	C5H8O4	132.042	27300	298000	529000	523000	Type V	up-down	Tre-6	-	-
483	Organic acids	Organic acids	γ-Linolenic Acid	C5H8O4	132.042	27300	298000	529000	523000	Type V	up-down	Tre-6	-	-
484	Organic acids	Organic acids	2-Glucosyloxy-2-phenylacetic acid amide	C5H8O4	132.042	27300	298000	529000	523000	Type V	up-down	Tre-6	-	-
485	Organic acids	Organic acids	6-O-Caffeoyl-D-glucose	C8H16O3	160.11	47700	153000	176000	169000	Type V	up-down	Tre-6	C20793	-
486	Organic acids	Organic acids	D-Glucono-1,5-lactone	C9H18O3	174.126	1940	50400	66800	46500	Type V	up-down	Tre-6	-	-
487	Organic acids	Organic acids	1-(sn-Glycero-3-phospho)-1D-myo-inositol	C7H12O5	176.069	143000	522000	2760000	1830000	Type V	up-down	Tre-6	C05994	ko00620
488	Organic acids	Organic acids	α-Ketoglutaric acid	C6H11NO2	129.079	436000	4490000	5010000	4420000	Type V	up-down	Tre-6	C00408	ko00310,ko00960,ko01100,ko01110
489	Organic acids	Organic acids	Methylophiopogonanone B	C8H15NO2	157.11	9	1700000	5260000	3230000	Type V	up-down	Tre-6	-	-
490	Organic acids	Organic acids	Guaiacylglycerol-β-Guaiacyl Ether	C8H14O4	174.089	91700	745000	1050000	788000	Type V	up-down	Tre-6	C08278	-
491	Organic acids	Organic acids	Luteolin (5,7,3',4'-Tetrahydroxyflavone)	C4H6O5	134.022	175000	503000	801000	419000	Type V	up-down	Tre-6	C00149	ko00020,ko00620,ko00630,ko00710,ko01100,ko01110,ko01200
492	Organic acids	Organic acids	Vanillic acid methyl ester	C16H32O3	272.235	230000	1340000	1740000	813000	Type V	up-down	Tre-6	-	-
493	Organic acids	Organic acids	Phe-Thr	C5H6O5	146.022	86200	138000	222000	194000	Type V	up-down	Tre-6	C00026	ko00020,ko00040,ko00053,ko00220,ko00250,ko00300,ko00310,ko00340,ko00430,ko00470,ko00630,ko00650,ko00660,ko01100,ko01110,ko01200,ko01210,ko01230,ko01240
494	Organic acids	Organic acids	Aurantiamide	C2H7NO3S	125.015	28100	65300	245000	196000	Type V	up-down	Tre-6	C00245	ko00430,ko00920,ko01100,ko02010
495	Organic acids	Organic acids	Alnustone	C6H12O3	132.079	55700	201000	537000	331000	Type V	up-down	Tre-6	C06103	-
496	Organic acids	Organic acids	Gallic acid	C7H12O4	160.074	16800	165000	296000	158000	Type V	up-down	Tre-6	C16657	-
497	Organic acids	Organic acids	cyclo-(Gly-Phe)	C5H5NO2	111.032	4040	119000	122000	62300	Type V	up-down	Tre-6	C05942	ko00470
498	Organic acids	Organic acids	Succinic anhydride	C10H18O4	202.12	1540	12500	16500	13700	Type V	up-down	Tre-6	C08277	-
499	Organic acids	Organic acids	Methyl 2,4-dihydroxyphenylacetate	C12H22O8	294.132	1850000	3160000	3610000	2320000	Type V	up-down	Tre-6	-	-
500	Organic acids	Organic acids	D-Galactaric acid	C11H20N2O3	228.147	76200	5600000	11800000	5710000	Type V	up-down	Tre-6	-	-
501	Organic acids	Organic acids	1-(Dihydroxyphenyl)-N2,N3-bis(4-hydroxyphenethyl)-(5-8)-dimethoxy-1,2dihydronaphthalene-2,3-dicarboxamide	C10H16N4O3	240.122	12400	32700	231000	48400	Type V	up-down	Tre-6	C01262	ko00340,ko00410,ko01100
502	Others	Alcohol compounds	Nicotinic acid adenine dinucleotide	C16H14O5	286.084	458000	1640000	555000	197000	Type V	up-down	Tre-3	-	-
503	Others	Alcohol compounds	1-Aminocyclopropane-1-carboxylic acid	C10H20O3	188.141	128000	2590000	3240000	2820000	Type V	up-down	Tre-6	-	-
504	Others	Alcohol compounds	Pimaric acid	C9H16O4	188.105	85100	1650000	2120000	1850000	Type V	up-down	Tre-6	C17878	-
505	Others	Aldehyde compounds	His-Ser-Leu-Lys	C6H6O3	126.032	63600	2760000	3470000	3290000	Type V	up-down	Tre-6	C11101	-
506	Others	Aldehyde compounds	Itaconic acid	C6H6O3	126.032	87900	2710000	3380000	3180000	Type V	up-down	Tre-6	-	-
507	Others	Aldehyde compounds	Allitol	C5H11N3O	129.09	327000	2520000	2630000	1720000	Type V	up-down	Tre-6	-	-
508	Others	Aldehyde compounds	Spirost-5-ene-1,3-diol (Ruscogenin)	C9H8O3	164.047	86300	337000	274000	107000	Type V	up-down	Tre-6	-	-
509	Others	Ketone compounds	Gly-Met-His	C19H20O2	280.146	186000	158000	118000	140000	Type V	up-down	Tre-0	-	-
510	Others	Ketone compounds	m-Aminophenylacetylene	C18H24O12	432.127	193000	299000	187000	84300	Type V	up-down	Tre-3	-	-
511	Others	Ketone compounds	E,E,Z-1,3,12-Nonadecatriene-5,14-diol	C17H18O5	302.115	64900	951000	901000	413000	Type V	up-down	Tre-3	-	-
512	Others	Ketone compounds	6-Aminocaproic acid	C9H10O4	182.058	9	41900	37000	28000	Type V	up-down	Tre-3	C10680	-
513	Others	Ketone compounds	3-Dehydrosphinganine	C9H6O2	146.037	1090000	7870000	6540000	2620000	Type V	up-down	Tre-3	-	-
514	Others	Ketone compounds	2-Propylsuccinic acid*	C17H16O5	300.1	63600	390000	812000	212000	Type V	up-down	Tre-6	-	-
515	Others	Ketone compounds	Tricetin (5,7,3',4',5'-Pentahydroxyflavone)	C11H14O4	210.089	89900	233000	288000	249000	Type V	up-down	Tre-6	C07350	-
516	Others	Ketone compounds	5-Aminoimidazole ribonucleotide	C6H6O4	142.027	57500	1250000	1760000	1060000	Type V	up-down	Tre-6	-	-
517	Others	Ketone compounds	Ethyl Rosmarinate	C16H16O6	304.095	1790	35300	64800	39400	Type V	up-down	Tre-6	-	-
518	Others	Ketone compounds	Abietic acid	C19H30O8	386.194	262000	391000	457000	201000	Type V	up-down	Tre-6	-	-
519	Others	Others	Isoguanine	C16H26O4	282.183	2700000	3420000	3140000	3020000	Type V	up-down	Tre-3	-	-
520	Others	Others	1-phenyl-7-(4-hydroxyphenyl)-4-ene-3-heptanone	C21H36O10	448.231	145000	150000	43000	37300	Type V	up-down	Tre-3	-	-
521	Others	Others	Hexadecylsphingosine	C22H30O4	358.214	38600	774000	396000	194000	Type V	up-down	Tre-3	-	-
522	Others	Others	Cadaverine	C12H22O6	262.142	158000	177000	155000	55100	Type V	up-down	Tre-3	-	-
523	Others	Others	1-Amino-1-cyclobutane-carboxylic-acid	C20H22O6	358.142	105000	210000	196000	165000	Type V	up-down	Tre-3	-	-
524	Others	Others	LysoPC 18:0(2n isomer)	C20H20O5	340.131	41500	92700	49600	19900	Type V	up-down	Tre-3	-	-
525	Others	Others	N6-(2-Hydroxyethyl)adenosine	C16H33NO	255.256	80300	144000	102000	93100	Type V	up-down	Tre-3	-	-
526	Others	Others	Cytarabine	C6H9NOS	143.041	166000	2790000	2360000	1480000	Type V	up-down	Tre-3	C04294	ko00730,ko01100,ko01240
527	Others	Others	Pro-Met-Ser	C16H18O8	338.1	14600	160000	115000	146000	Type V	up-down	Tre-3	-	-
528	Others	Others	2-ammonio-3-(5-hydroxy-1H-indol-3-yl)propanoate	C11H16O2	180.115	48100	79200	78400	38600	Type V	up-down	Tre-3	-	-
529	Others	Others	Propyl 4-hydroxybenzoate	C28H30O9	510.189	9860	12500	12400	3790	Type V	up-down	Tre-3	-	-
530	Others	Others	Quercetin-7-O-glucoside	C22H30O4	358.214	45600	785000	402000	209000	Type V	up-down	Tre-3	-	-
531	Others	Others	L-Azetidine-2-carboxylic acid	C19H18O	262.136	9	2750000	92900	61100	Type V	up-down	Tre-3	-	-
532	Others	Others	Dimethyl phthalate	C23H24O4	364.168	9	33600	41900	21500	Type V	up-down	Tre-6	-	-
533	Others	Others	cis-N-p-Coumaroyltyramine*	C22H32O4	360.23	654000	4250000	7260000	3410000	Type V	up-down	Tre-6	-	-
534	Others	Others	Phenylethanolamine	C16H28O9	364.173	128000	211000	237000	90800	Type V	up-down	Tre-6	-	-
535	Others	Others	Sinensetin (5,6,7,3',4'-pentamethoxyflavone)	C18H30O2	278.225	256000	1890000	3200000	1340000	Type V	up-down	Tre-6	-	-
536	Others	Others	LysoPE 18:0	C22H34O4	362.246	1340000	3850000	5070000	4450000	Type V	up-down	Tre-6	-	-
537	Others	Others	7,10-dihydroxy-12-methoxy-2,2-dimethyl-1,11-dioxatetracen-6-one	C24H30O4	382.214	1310000	1550000	1700000	1620000	Type V	up-down	Tre-6	-	-
538	Others	Others	5,7-dihydroxy-6-methyl-3(R)-(2,4-dihydroxybenzyl)chroman-4-one*	C10H12O4	196.074	13200	1020000	1400000	815000	Type V	up-down	Tre-6	-	-
539	Others	Others	Uridine 5'-diphospho-N-acetylglucosamine	C22H24O7	400.152	264000	273000	337000	191000	Type V	up-down	Tre-6	-	-
540	Others	Others	LysoPC 18:1	C17H16O5	300.1	64700	391000	897000	230000	Type V	up-down	Tre-6	-	-
541	Others	Others	Piperidine	C20H30O4	334.214	119000	259000	483000	248000	Type V	up-down	Tre-6	-	-
542	Others	Others	10-Hydroxydecanoic acid	C12H20O4	228.136	13500	72700	75000	67500	Type V	up-down	Tre-6	-	-
543	Others	Others	4-methyl-1,5,2,3-dioxadiazinan-2-amine	C18H30O2	278.225	236000	1870000	3140000	1320000	Type V	up-down	Tre-6	-	-
544	Others	Others	Leu-Arg	C10H12O5	212.069	4450	163000	207000	108000	Type V	up-down	Tre-6	-	-
545	Others	Others	10-Hydroxy-2-Decenoic Acid	C18H32O2	280.24	70300	283000	388000	286000	Type V	up-down	Tre-6	-	-
546	Others	Others	7-Benzyloxy-5-hydroxy-3',4'-methylenedioxyflavonoid	C18H32O2	280.24	3640000	15100000	20800000	14600000	Type V	up-down	Tre-6	-	-
547	Others	Others	Cytidine	C16H22O4	278.152	16200	20500	25800	17200	Type V	up-down	Tre-6	-	-
548	Others	Others	Urocanic acid	C17H20O6	320.126	9	120000	173000	94300	Type V	up-down	Tre-6	-	-
549	Others	Others	LysoPC 18:3(2n isomer)	C11H18O3	198.126	3900	10800	13700	9010	Type V	up-down	Tre-6	-	-
550	Others	Saccharides	Sinapyl alcohol	C6H10O8	210.038	475000	594000	593000	631000	Type V	up-down	Tre-3	C00818	ko00053,ko01100
551	Others	Saccharides	Succinic semialdehyde	C16H30O8	350.194	767000	886000	883000	245000	Type V	up-down	Tre-3	-	-
552	Others	Saccharides	N-Acetyl-L-leucine	C4H6O5	134.022	9840000	26700000	25100000	18400000	Type V	up-down	Tre-3	C03064	ko00053,ko01100
553	Others	Saccharides	2,5-dihydroxyphenylethanone*	C24H41N5O15	639.26	4050	124000	116000	81500	Type V	up-down	Tre-3	-	-
554	Others	Saccharides	Phenol	C4H8O4	120.042	474000	559000	428000	258000	Type V	up-down	Tre-3	C06463	-
555	Others	Saccharides	Dihydroferulic acid glucoside	C18H32O16	504.169	460000	1380000	1380000	798000	Type V	up-down	Tre-3	C08239	-
556	Others	Saccharides	9,10,18-Trihydroxystearic acid	C6H10O6	178.048	14200	112000	245000	214000	Type V	up-down	Tre-6	C01040	ko00053,ko01100,ko01240
557	Others	Saccharides	Prolylhistidine	C6H12O7	196.058	927000	1440000	9460000	5710000	Type V	up-down	Tre-6	C00257	ko00030,ko01100,ko01110,ko01200
558	Others	Saccharides	4-O-Methylgallic Acid	C6H8O6	176.032	11000	120000	186000	155000	Type V	up-down	Tre-6	C02670	ko00053,ko01100
559	Others	Saccharides	D-Glucosamine 1-phosphate	C7H14O6	194.079	102000	799000	2680000	1340000	Type V	up-down	Tre-6	C03844	-
560	Others	Saccharides	8-Demethylfarrerol	C30H52O26	828.275	22000	75400	84700	71900	Type V	up-down	Tre-6	C08252	-
561	Others	Saccharides	Nortrachelogenin-4'-O-gentiobioside	C6H10O7	194.043	120000	614000	2460000	977000	Type V	up-down	Tre-6	C00191	ko00040,ko00053,ko00520,ko00562,ko01100,ko01240,ko01250
562	Others	Saccharides	Erythro-Guaiacylglycerol-β-threo-syringylglycerol Ether	C24H42O21	666.222	522000	988000	1070000	835000	Type V	up-down	Tre-6	C01613	ko00052,ko01100
563	Others	Saccharides	3-Methyl-L-Histidine	C6H10O7	194.043	124000	615000	2530000	997000	Type V	up-down	Tre-6	C00333	ko00040,ko00053,ko00520,ko01100,ko01240,ko01250,ko02010
564	Others	Saccharides	Salicylic acid-2-O-glucoside	C6H13O9P	260.03	1700000	644000	913000	779000	Type V	up-down	Tre-6	C00092	ko00500,ko00524,ko00562,ko01100,ko01110
565	Others	Saccharides	D-Melezitose	C6H10O6	178.048	19600	127000	240000	202000	Type V	up-down	Tre-6	C00198	ko00030,ko01100,ko01110,ko01200
566	Others	Saccharides	Ile-His	C9H19O11P	334.067	52900	68000	134000	102000	Type V	up-down	Tre-6	-	-
567	Others	Saccharides	Fraxinol	C6H10O8	210.038	67600	194000	196000	133000	Type V	up-down	Tre-6	C00879	ko00053,ko01100
568	Others	Saccharides	LysoPC 18:0	C6H14NO8P	259.046	6920	16000	25700	23400	Type V	up-down	Tre-6	C06156	ko00520,ko01100,ko01250
569	Others	Saccharides	Sideretin (5,7,8-Trihydroxy-6-methoxycoumarin)	C18H32O16	504.169	337000	610000	721000	620000	Type V	up-down	Tre-6	C08243	-
570	Others	Saccharides	2'-Deoxyadenosine	C24H42O21	666.222	321000	365000	388000	339000	Type V	up-down	Tre-6	C02052	-
571	Others	Saccharides	N-(1-Deoxy-1-fructosyl)Asparagine	C18H32O16	504.169	1530000	2900000	4530000	4000000	Type V	up-down	Tre-6	C00492	ko00052,ko01100,ko02010
572	Others	Vitamin	1-(1-aminoethyl)-9a,11a-dimethyl-tetradecahydrocyclopenta[a]phenanthren-7-one	C6H6N2O	122.048	834000	39100000	31800000	18600000	Type V	up-down	Tre-3	C00153	ko00760,ko01100,ko01240
573	Others	Vitamin	N-Alpha-Acetyl-L-Asparagine	C17H20N4O6	376.138	82600	778000	682000	207000	Type V	up-down	Tre-3	C00255	ko00740,ko01100,ko01110,ko01240,ko02010
574	Others	Vitamin	L-Glycyl-L-proline	C14H21NO8	331.127	468000	1210000	829000	400000	Type V	up-down	Tre-3	C03996	-
575	Others	Vitamin	Pyrrole-2-carboxylic acid	C11H14NO6+	256.082	1350000	325000	142000	84800	Type V	up-down	Tre-3	C05841	ko00760,ko01100
576	Others	Vitamin	Chlorogenic acid methyl ester	C6H5NO2	123.032	901000	2680000	2580000	1830000	Type V	up-down	Tre-3	C07446	-
577	Others	Vitamin	Ser-Trp	C5H4N2O4	156.017	1030000	1070000	1510000	1070000	Type V	up-down	Tre-6	C00295	ko00240,ko01100,ko01240
578	Others	Vitamin	L-Alanyl-L-Alanine	C8H9NO4	183.053	31100	276000	315000	194000	Type V	up-down	Tre-6	C00847	ko00750,ko01100
579	Others	Vitamin	Hesperetin-5-O-glucoside	C6H5NO2	123.032	886000	2540000	2620000	1820000	Type V	up-down	Tre-6	C00253	ko00760,ko00960,ko01100,ko01110,ko01240
580	Others	Vitamin	N-Acetyl-L-tyrosine	C8H9NO3	167.058	15200	423000	742000	685000	Type V	up-down	Tre-6	C00250	ko00750,ko01100,ko01240
581	Others	Vitamin	N-trans-cinnamoylphydroxyphenylethylamine	C27H46O2	402.35	8470	10800	24400	4530	Type V	up-down	Tre-6	C14151	ko00130,ko01100,ko01110,ko01240
582	Phenolic acids	Phenolic acids	4,5,6-Trihydroxy-2-oxohexanoic acid	C19H28O11	432.163	579000	792000	557000	293000	Type V	up-down	Tre-3	-	-
583	Phenolic acids	Phenolic acids	Ser-Ile-Phe-Glu	C8H9NO3	167.058	1750000	1790000	1750000	1310000	Type V	up-down	Tre-3	C05831	ko00380
584	Phenolic acids	Phenolic acids	Sebacic acid	C15H18O8	326.1	33800	69100	39500	21600	Type V	up-down	Tre-3	-	-
585	Phenolic acids	Phenolic acids	Cyclo(D-Leu-L-Pro)*	C13H16O10	332.074	46900	104000	98700	70300	Type V	up-down	Tre-3	-	-
586	Phenolic acids	Phenolic acids	Buddlenol F glucoside	C13H16O10	332.074	46900	104000	98700	70300	Type V	up-down	Tre-3	-	-
587	Phenolic acids	Phenolic acids	Hexanoyl-L-glycine	C8H8O3	152.047	57500	1340000	1240000	977000	Type V	up-down	Tre-3	-	-
588	Phenolic acids	Phenolic acids	Cyclo(Pro-Glu)	C14H20O9	332.111	859000	960000	390000	169000	Type V	up-down	Tre-3	-	-
589	Phenolic acids	Phenolic acids	DMelezitose O-rhamnoside	C10H10O4	194.058	188000	4410000	3580000	979000	Type V	up-down	Tre-3	C10470	-
590	Phenolic acids	Phenolic acids	Choline	C15H20O10	361.113	10300000	15500000	9850000	4860000	Type V	up-down	Tre-3	-	-
591	Phenolic acids	Phenolic acids	(S)-2-Phenyloxirane	C11H12O4	208.074	163000	1470000	1410000	529000	Type V	up-down	Tre-3	C05610	ko00940,ko01100,ko01110
592	Phenolic acids	Phenolic acids	1-(2,3-dihydroxypropoxy)-3-(((2-(dimethylamino)ethoxy)(hydroxy)phosphoryl)oxy)propan-2-yl (11Z,14Z)-octadeca-11,14-dienoate*	C20H20O6	356.126	3290	562000	553000	389000	Type V	up-down	Tre-3	C17855	-
593	Phenolic acids	Phenolic acids	Asp-His-Ile	C8H8O3	152.047	261000	7920000	7180000	5760000	Type V	up-down	Tre-3	C00755	ko00996,ko01100,ko01110
594	Phenolic acids	Phenolic acids	Glucaric acid-1-Phosphate	C13H16O9	316.079	2910000	5420000	3810000	3750000	Type V	up-down	Tre-3	-	-
595	Phenolic acids	Phenolic acids	Val-Phe-Tyr	C19H28O11	432.163	551000	858000	572000	274000	Type V	up-down	Tre-3	C17564	-
596	Phenolic acids	Phenolic acids	Apigenin-7-O-rutinoside (Isorhoifolin)	C16H20O9	356.111	164000	213000	147000	80100	Type V	up-down	Tre-3	-	-
597	Phenolic acids	Phenolic acids	2-Aminododecane-1,4-diol	C8H8O4	168.042	268000	690000	653000	627000	Type V	up-down	Tre-3	C01161	ko00350,ko01100
598	Phenolic acids	Phenolic acids	3-Aminoisobutyric acid	C14H20O9	332.111	840000	1090000	792000	372000	Type V	up-down	Tre-3	-	-
599	Phenolic acids	Phenolic acids	Thr-Thr	C9H8O3	164.047	21400000	9400000	3930000	9	Type V	up-down	Tre-3	C12621	ko00360,ko01100
600	Phenolic acids	Phenolic acids	1-beta-D-Arabinofuranosyluracil	C10H10O4	194.058	256000	7540000	5870000	1630000	Type V	up-down	Tre-3	C01494	ko00940,ko01100,ko01110
601	Phenolic acids	Phenolic acids	LysoPC(18:3(9Z,12Z,15Z))	C15H20O9	344.111	229000	280000	257000	124000	Type V	up-down	Tre-3	-	-
602	Phenolic acids	Phenolic acids	Thr-Tyr	C13H18O8	302.1	550000	733000	600000	292000	Type V	up-down	Tre-3	-	-
603	Phenolic acids	Phenolic acids	6-hydroxycoumarin	C13H18O8	302.1	550000	733000	600000	292000	Type V	up-down	Tre-3	-	-
604	Phenolic acids	Phenolic acids	Dihydroxyacetone phosphate	C8H7NO3	165.043	85700	4720000	4350000	1620000	Type V	up-down	Tre-3	C05653	ko00380,ko01100
605	Phenolic acids	Phenolic acids	Bestim	C14H20O9	332.111	795000	1080000	777000	363000	Type V	up-down	Tre-3	-	-
606	Phenolic acids	Phenolic acids	D-Trehalose	C13H16O9	316.079	4250000	6300000	4460000	4370000	Type V	up-down	Tre-3	-	-
607	Phenolic acids	Phenolic acids	Phe-Ala-Gly	C9H8O3	164.047	9	19000000	18200000	9880000	Type V	up-down	Tre-3	C02763	ko00360,ko01100
608	Phenolic acids	Phenolic acids	N-(4-hydroxyphenethyl)cinnamamide	C22H28O13	500.153	24200	46700	41100	21800	Type V	up-down	Tre-3	-	-
609	Phenolic acids	Phenolic acids	3-(4-Hydroxyphenyl)-1-propanol	C16H18O8	338.1	129000	219000	188000	154000	Type V	up-down	Tre-3	-	-
610	Phenolic acids	Phenolic acids	Apigenin-6-C-(2''-glucuronyl)xyloside	C11H14O4	210.089	32100	60800	49300	23700	Type V	up-down	Tre-3	-	-
611	Phenolic acids	Phenolic acids	2-Aminophenol*	C14H20O8	316.116	4460000	6860000	4880000	3970000	Type V	up-down	Tre-3	-	-
612	Phenolic acids	Phenolic acids	Lys-Gln-Ala-Gly-Asp-Val	C8H8O2	136.052	253000	81900	73000	44900	Type V	up-down	Tre-3	C10761	-
613	Phenolic acids	Phenolic acids	Nap-Met-OH	C8H8O3	152.047	3550	34200	33900	30900	Type V	up-down	Tre-3	C03663	-
614	Phenolic acids	Phenolic acids	Chrysoeriol-7-O-glucoside	C9H8O3	164.047	9	19900000	17300000	6520000	Type V	up-down	Tre-3	C01772	ko00360,ko00999,ko01100,ko01110
615	Phenolic acids	Phenolic acids	Cys-Ser-Phe	C10H14O2	166.099	69200	282000	110000	49600	Type V	up-down	Tre-3	-	-
616	Phenolic acids	Phenolic acids	5-hydroxy-3,4-dimeth-yl-5-pentylfuran-2(5H)-one	C15H20O9	344.111	206000	257000	230000	106000	Type V	up-down	Tre-3	-	-
617	Phenolic acids	Phenolic acids	dihydro-4-hydroxy-5-hydroxymethyl-2(3H)-furanone	C8H8O3	152.047	12200	81600	77500	75200	Type V	up-down	Tre-3	-	-
618	Phenolic acids	Phenolic acids	Dibutyl phthalate	C8H8O3	152.047	85900	1980000	1640000	1500000	Type V	up-down	Tre-3	-	-
619	Phenolic acids	Phenolic acids	LysoPE 20:2(2n isomer)	C7H6O2	122.037	12000	55600	89900	51200	Type V	up-down	Tre-3	C06202	ko01100
620	Phenolic acids	Phenolic acids	Phenoxyacetic acid	C15H20O8	328.116	57500	85100	59600	9	Type V	up-down	Tre-3	-	-
621	Phenolic acids	Phenolic acids	DL-Glyceraldehyde-3-phosphate	C10H12O2	164.084	206000	870000	805000	609000	Type V	up-down	Tre-3	C10453	ko00940
622	Phenolic acids	Phenolic acids	Acacetin-7-O-rutinoside (Linarin)	C10H12O4	196.074	145000	220000	205000	54000	Type V	up-down	Tre-3	-	-
623	Phenolic acids	Phenolic acids	Isosakuranetin-7-O-glucoside (Isosakuranin)	C10H10O3	178.063	13400	39200	30000	21500	Type V	up-down	Tre-3	-	-
624	Phenolic acids	Phenolic acids	Val-Trp-Ala	C8H8O4	168.042	925000	576000	360000	187000	Type V	up-down	Tre-3	-	-
625	Phenolic acids	Phenolic acids	Caffeic aldehyde	C9H10O4	182.058	18000	141000	140000	91200	Type V	up-down	Tre-3	-	-
626	Phenolic acids	Phenolic acids	Trp-Tyr-Tyr	C22H28O13	500.153	14900	37700	29100	12100	Type V	up-down	Tre-3	-	-
627	Phenolic acids	Phenolic acids	Genistein-7-O-galactoside-rhamnose	C15H16O9	340.079	46100	166000	104000	34900	Type V	up-down	Tre-3	C02887	ko00940,ko01110
628	Phenolic acids	Phenolic acids	His-Phe-Glu-Asp	C8H8O3	152.047	3780	38500	33000	28600	Type V	up-down	Tre-3	-	-
629	Phenolic acids	Phenolic acids	Val-Ala-Phe-Asp	C16H22O9	358.126	79700	322000	230000	219000	Type V	up-down	Tre-3	-	-
630	Phenolic acids	Phenolic acids	LysoPC 19:2(2n isomer)	C23H32O15	548.174	30800	73200	31100	19800	Type V	up-down	Tre-3	-	-
631	Phenolic acids	Phenolic acids	N-Palmitoylglycine	C8H8O	120.058	13200000	15100000	9270000	5250000	Type V	up-down	Tre-3	C20782	ko01100
632	Phenolic acids	Phenolic acids	O-Phosphorylethanolamine	C9H8O3	164.047	90100	761000	428000	132000	Type V	up-down	Tre-3	C10945	ko00940,ko01110
633	Phenolic acids	Phenolic acids	beta-D-Galp-(1->3)-D-GalpNAc	C10H12O3	180.079	5950	34900	25800	8860	Type V	up-down	Tre-3	-	-
634	Phenolic acids	Phenolic acids	3-Cyano-L-alanine	C16H20O10	372.106	12100	169000	102000	60100	Type V	up-down	Tre-3	-	-
635	Phenolic acids	Phenolic acids	N-(1-Deoxy-1-fructosyl)Proline	C9H8O2	148.052	16200	98400	67900	37300	Type V	up-down	Tre-3	C00423	ko00130,ko00360,ko00940,ko00996,ko00999,ko01100,ko01110
636	Phenolic acids	Phenolic acids	Quercetin-3-O-rutinoside (Rutin)	C9H8O3	164.047	75400	932000	822000	166000	Type V	up-down	Tre-3	C00811	ko00130,ko00350,ko00940,ko00950,ko01100,ko01110
637	Phenolic acids	Phenolic acids	LysoPE 17:1(2n isomer)	C6H6O3	126.032	85400	3320000	4340000	3910000	Type V	up-down	Tre-6	C02183	-
638	Phenolic acids	Phenolic acids	Trp-His	C17H12O5	296.068	1180	115000	141000	50000	Type V	up-down	Tre-6	C02006	-
639	Phenolic acids	Phenolic acids	10-Formyltetrahydrofolic Acid	C7H6O3	138.032	398000	2970000	3900000	3810000	Type V	up-down	Tre-6	C05585	ko00350,ko01100
640	Phenolic acids	Phenolic acids	Val-Glu-Phe-Asp	C8H8O3	152.047	7060	150000	157000	136000	Type V	up-down	Tre-6	-	-
641	Phenolic acids	Phenolic acids	Physcion	C8H8O4	168.042	55000	1090000	1510000	1490000	Type V	up-down	Tre-6	C06672	-
642	Phenolic acids	Phenolic acids	Cryptostrobin (8-C-Methyl-5,7-Dihydroxyflavanone)	C9H10O4	182.058	289000	3340000	4750000	3110000	Type V	up-down	Tre-6	-	-
643	Phenolic acids	Phenolic acids	4-Methoxyphenylpropionic acid	C7H6O3	138.032	505000	4890000	6150000	5970000	Type V	up-down	Tre-6	C00156	ko00130,ko00790,ko01100,ko01110,ko01240
644	Phenolic acids	Phenolic acids	Catechin gallate*	C18H28O4	308.199	3640	18600	23900	11900	Type V	up-down	Tre-6	-	-
645	Phenolic acids	Phenolic acids	Oxypinnatanine A	C17H26O4	294.183	2300000	2450000	2750000	2590000	Type V	up-down	Tre-6	-	-
646	Phenolic acids	Phenolic acids	12-Hydroxyoctadecanoic acid	C8H8O2	136.052	109000	1330000	1560000	1330000	Type V	up-down	Tre-6	C10700	ko01100
647	Phenolic acids	Phenolic acids	Hydroxyferulic acid glucoside	C6H6O3	126.032	3000	84300	99400	66700	Type V	up-down	Tre-6	C01108	-
648	Phenolic acids	Phenolic acids	3-Hydroxypyridine	C10H12O5	212.069	5930	106000	190000	120000	Type V	up-down	Tre-6	-	-
649	Phenolic acids	Phenolic acids	D-Arabinose	C7H6O3	138.032	284000	2200000	2930000	2770000	Type V	up-down	Tre-6	C16700	ko00950
650	Phenolic acids	Phenolic acids	Eudesmic acid (3,4,5-trimethoxybenzoic acid)	C16H20O9	356.111	110000	244000	274000	210000	Type V	up-down	Tre-6	-	-
651	Phenolic acids	Phenolic acids	2-Methyl-3-oxosuccinic acid	C9H8O4	180.042	31200	365000	450000	262000	Type V	up-down	Tre-6	C01197	ko00940,ko01100,ko01110
652	Phenolic acids	Phenolic acids	Myristoleic acid	C16H24O7	328.152	148000	228000	232000	95700	Type V	up-down	Tre-6	-	-
653	Phenolic acids	Phenolic acids	Glucosyl 2-Hydroxy-4-Methylpentanoic Acid	C10H8O	144.058	12200	33100	33700	12300	Type V	up-down	Tre-6	C11713	-
654	Phenolic acids	Phenolic acids	Methyl 8-hydroxy-6-methyl-9-oxoxanthene-1-carboxylate	C8H8O2	136.052	78600	918000	1110000	916000	Type V	up-down	Tre-6	C00548	-
655	Phenolic acids	Phenolic acids	(8)-Shogaol	C10H8O5	208.037	4400	81700	113000	73000	Type V	up-down	Tre-6	C20772	ko00130,ko01100,ko01110,ko01240
656	Phenolic acids	Phenolic acids	1,6-anhydro-β-D-glucose	C10H8O	144.058	13300	35500	38100	13900	Type V	up-down	Tre-6	C11714	-
657	Phenolic acids	Phenolic acids	6-C-Methylquercetin-3-O-rutinoside	C8H8O4	168.042	15000	93600	115000	94900	Type V	up-down	Tre-6	-	-
658	Phenolic acids	Phenolic acids	dehydrololiolide	C7H7NO3	153.043	4710	212000	380000	327000	Type V	up-down	Tre-6	-	-
659	Phenolic acids	Phenolic acids	Diosgenin*	C10H12O5	212.069	5900	131000	166000	80300	Type V	up-down	Tre-6	-	-
660	Phenolic acids	Phenolic acids	Gallic acid-4-O-(6'''-feruloyl)sophoroside	C8H8O5	184.037	5590	123000	272000	216000	Type V	up-down	Tre-6	-	-
661	Phenolic acids	Phenolic acids	Isovitexin-7-O-glucoside(Saponarin)	C19H26O11	430.147	24400	59900	111000	92500	Type V	up-down	Tre-6	-	-
662	Phenolic acids	Phenolic acids	Ciwujiatone	C18H24O12	432.127	4060	8580	9770	463000	Type V	up-down	Tre-6	-	-
663	Phenolic acids	Phenolic acids	Luteolin-7-O-glucoside (Cynaroside)	C20H20O8	388.116	13600	52800	162000	17600	Type V	up-down	Tre-6	-	-
664	Phenolic acids	Phenolic acids	13-KODE; (9Z,11E)-13-Oxooctadeca-9,11-dienoic acid	C8H8O4	168.042	3360	59900	74300	28000	Type V	up-down	Tre-6	C21895	-
665	Phenolic acids	Phenolic acids	9-Hydroxy-10,12,15-octadecatrienoic acid	C12H14O5	238.084	822	20800	26400	23100	Type V	up-down	Tre-6	-	-
666	Phenolic acids	Phenolic acids	Methyl caffeate	C11H14O4	210.089	21700	39500	54000	31200	Type V	up-down	Tre-6	C02325	ko00940,ko01100,ko01110
667	Phenolic acids	Phenolic acids	7-O-(4''-O-glucosyl)coumaroyl-loganic acid	C8H8O5	184.037	3580	39500	74100	63900	Type V	up-down	Tre-6	-	-
668	Phenolic acids	Phenolic acids	Apigenin-6,8-di-C-glucoside (Vicenin-2)	C33H40O13	644.247	14000	37500	40400	20400	Type V	up-down	Tre-6	-	-
669	Phenolic acids	Phenolic acids	iso-Disogenin-Gal-Glc	C22H28O13	500.155	8940	14500	18900	11900	Type V	up-down	Tre-6	-	-
670	Phenolic acids	Phenolic acids	Jasmonic acid	C9H12O2	152.084	2290	19400	27900	24900	Type V	up-down	Tre-6	-	-
671	Phenolic acids	Phenolic acids	DL-Glyceric Acid	C10H12O5	212.069	17700	150000	253000	178000	Type V	up-down	Tre-6	-	-
672	Phenolic acids	Phenolic acids	LysoPE 17:0	C19H28O3	304.204	1080	94400	134000	44300	Type V	up-down	Tre-6	-	-
673	Phenolic acids	Phenolic acids	coleoside-B	C10H10O3	178.063	5090	40400	54200	52900	Type V	up-down	Tre-6	-	-
674	Phenolic acids	Phenolic acids	Raffinose	C10H12O4	196.074	18000	76200	96700	83500	Type V	up-down	Tre-6	C10726	-
675	Phenolic acids	Phenolic acids	L-Xylose	C8H8O4	168.042	19400	105000	108000	75500	Type V	up-down	Tre-6	-	-
676	Quinones	Anthraquinone	N-Feruloyltyramine 4-glucoside	C16H12O5	284.068	2240	67700	63300	24800	Type V	up-down	Tre-3	-	-
677	Quinones	Anthraquinone	2-Piperidone	C15H10O5	270.053	7970	40800	63000	30800	Type V	up-down	Tre-6	C10343	-
678	Quinones	Anthraquinone	2'-Deoxyadenosine-5'-monophosphate	C16H12O6	300.063	5060	54000	79500	55800	Type V	up-down	Tre-6	-	-
679	Quinones	Anthraquinone	Naringenin-7-O-Neohesperidoside(Naringin)*	C15H10O5	270.053	9560	43800	64100	35000	Type V	up-down	Tre-6	-	-
680	Quinones	Anthraquinone	Manninotriose	C16H10O7	314.043	1730	88700	145000	57000	Type V	up-down	Tre-6	-	-
681	Quinones	Anthraquinone	Quercetin-3-O-robinobioside	C16H12O5	284.068	1300	92500	134000	42800	Type V	up-down	Tre-6	C17045	-
682	Quinones	Quinones	Cys-Thr-Met	C25H26O12	518.142	75500	136000	31100	20500	Type V	up-down	Tre-3	-	-
683	Quinones	Quinones	4-Methoxycinnamic acid	C17H26O4	294.183	2230000	2670000	3020000	2800000	Type V	up-down	Tre-6	-	-
684	Quinones	Quinones	4-Hydroxy-7-methoxycoumarin-β-rhamnoside	C18H28O3	292.204	4630	16000	18100	17000	Type V	up-down	Tre-6	-	-
685	Steroids	Steroid	L-Alanine	C27H42O4	430.308	54400	186000	144000	59100	Type V	up-down	Tre-3	-	-
686	Steroids	Steroidal saponins	Trans-4-Hydroxy-L-proline	C33H52O8	576.366	97600	164000	49000	21600	Type V	up-down	Tre-3	-	-
687	Steroids	Steroidal saponins	Xanthoxylin	C45H70O18	898.456	92300	203000	92900	73500	Type V	up-down	Tre-3	-	-
688	Steroids	Steroidal saponins	LysoPE 17:1	C41H64O14	780.43	12500	59400	104000	12400	Type V	up-down	Tre-6	-	-
689	Steroids	Steroidal saponins	Phe-His-Glu	C49H78O22	1018.5	1170	11500	14600	5300	Type V	up-down	Tre-6	-	-
690	Terpenoids	Ditepenoids	5-Hydroxyauranetin	C20H34O	290.261	33000	36100	35800	32400	Type V	up-down	Tre-3	-	-
691	Terpenoids	Ditepenoids	Glu-Tyr-Asp	C17H16O3	268.11	3700	1480000	1540000	1250000	Type V	up-down	Tre-6	-	-
692	Terpenoids	Ditepenoids	L-Homocystine	C22H34O5	378.241	451000	3250000	5140000	2700000	Type V	up-down	Tre-6	-	-
693	Terpenoids	Ditepenoids	Lys-Tyr-Cys	C21H32O2	316.24	133000	5360000	5790000	3060000	Type V	up-down	Tre-6	-	-
694	Terpenoids	Ditepenoids	1-(9Z,12Z-octadecadienoyl)-sn-glycero-3-phosphocholine	C20H30O4	334.214	125000	265000	443000	246000	Type V	up-down	Tre-6	-	-
695	Terpenoids	Ditepenoids	3-Hydroxypropanoic acid	C22H34O5	378.241	478000	3200000	4770000	2730000	Type V	up-down	Tre-6	-	-
696	Terpenoids	Ditepenoids	Kaempferol-4'-O-glucoside*	C20H32O4	336.23	235000	995000	1320000	604000	Type V	up-down	Tre-6	-	-
697	Terpenoids	Ditepenoids	3-Hydroxy-4-methoxybenzoic acid; Isovanillic Acid	C20H28O2	300.209	974000	1240000	1320000	1160000	Type V	up-down	Tre-6	C12078	-
698	Terpenoids	Ditepenoids	Tortoside A	C26H36O7	460.246	32200	167000	221000	142000	Type V	up-down	Tre-6	-	-
699	Terpenoids	Monoterpenoids	Yamogenin-3-O-glucosyl(1→2)[xylosyl(1→3)]glucosyl(1→4)galactoside	C21H34O10	446.215	522000	609000	586000	193000	Type V	up-down	Tre-3	-	-
700	Terpenoids	Monoterpenoids	His-Thr-Lys	C17H24O10	388.137	205000	434000	396000	216000	Type V	up-down	Tre-3	-	-
701	Terpenoids	Monoterpenoids	L-Glutamic acid	C17H28O10	392.168	382000	488000	220000	157000	Type V	up-down	Tre-3	-	-
702	Terpenoids	Terpene	5,7-Dihydroxy-4-oxo-2-(3,4,5-trihydroxyphenyl)-4H-chromen-3-yl-alloside	C11H18O3	198.126	3180	11200	11300	7490	Type V	up-down	Tre-6	-	-
703	Terpenoids	Terpene	Gentrogenin-Glc-Glc-Rha	C20H28O3	316.204	109000	1710000	2200000	1380000	Type V	up-down	Tre-6	-	-
704	Terpenoids	Terpene	D-Glucosamine	C19H30O8	386.194	123000	126000	149000	88700	Type V	up-down	Tre-6	-	-
705	Terpenoids	Triterpene	Diosmetin-7-O-rutinoside (Diosmin)*	C30H48O4	472.355	102000	237000	232000	128000	Type V	up-down	Tre-3	-	-
706	Terpenoids	Triterpene	Tricin-7-O-saccharic acid	C30H48O4	472.355	102000	237000	232000	128000	Type V	up-down	Tre-3	C16939	-
707	Terpenoids	Triterpene	Isovitexin-8-O-xyloside	C30H48O3	456.36	2470	5090	5450	4840	Type V	up-down	Tre-6	-	-
708	Terpenoids	Triterpene saponin	Isorhamnetin-3-O-rutinoside (Narcissin)	C47H76O17	912.508	9	15400	20800	14500	Type V	up-down	Tre-6	-	-
1	Alkaloids	Alkaloids	12,13-Epoxy-9-Octadecenoic Acid	C5H6N2O2	126.043	1240000	1510000	1160000	1340000	Type VI	up-down-up	Tre-3	-	-
2	Alkaloids	Alkaloids	3-Methoxybenzoic acid	C5H5N5	135.054	3270000	23200000	18300000	24100000	Type VI	up-down-up	Tre-3	-	-
3	Alkaloids	Alkaloids	4',5,7-Trihydroxy-3',6-dimethoxyflavone (Jaceosidin)	C18H35NO	281.272	71100	123000	78200	104000	Type VI	up-down-up	Tre-3	-	-
4	Alkaloids	Alkaloids	5-Oxoproline	C18H35NO	281.272	21900	34900	22600	29000	Type VI	up-down-up	Tre-3	-	-
5	Alkaloids	Alkaloids	Dichotomoside A	C28H36N2O4	464.268	121000	158000	69500	85800	Type VI	up-down-up	Tre-3	-	-
6	Alkaloids	Alkaloids	3-Methylmalic acid*	C9H11NO2	165.079	50300	2670000	2430000	2690000	Type VI	up-down-up	Tre-9	-	-
7	Alkaloids	Alkaloids	Orotic acid (Vitamin B13)	C5H6N2O2	126.043	1290000	1460000	1150000	1560000	Type VI	up-down-up	Tre-9	C02835	ko00340,ko01100
8	Amino acids and derivatives	Amino acids and derivatives	Pennogenin-Glc	C28H36N6O8	584.259	351000	404000	313000	149000	Type VI	up-down-up	Tre-3	-	-
9	Amino acids and derivatives	Amino acids and derivatives	D-Sucrose	C5H11NO3S	165.046	708000	862000	841000	746000	Type VI	up-down-up	Tre-3	C02989	ko00270,ko01100
10	Amino acids and derivatives	Amino acids and derivatives	Rhamnose	C8H16N2O3	188.116	117000	358000	309000	314000	Type VI	up-down-up	Tre-3	-	-
11	Amino acids and derivatives	Amino acids and derivatives	2,6-Dimethyl-7-octene-2,3,6-triol	C6H11NO4	161.069	24700	71800	107000	87300	Type VI	up-down-up	Tre-3	-	-
12	Amino acids and derivatives	Amino acids and derivatives	D-Sedoheptuiose 7-phosphate	C11H22N2O3	230.163	77000	898000	448000	790000	Type VI	up-down-up	Tre-3	-	-
13	Amino acids and derivatives	Amino acids and derivatives	(9Z,11E)-Octadecadienoic acid	C12H16N2O3	236.116	13300	166000	139000	145000	Type VI	up-down-up	Tre-3	-	-
14	Amino acids and derivatives	Amino acids and derivatives	Linoleic acid	C12H20N4O3	268.154	4730	197000	161000	267000	Type VI	up-down-up	Tre-3	-	-
15	Amino acids and derivatives	Amino acids and derivatives	glycoric acid	C6H11NO2S	161.051	29400	89100	77600	88700	Type VI	up-down-up	Tre-3	-	-
16	Amino acids and derivatives	Amino acids and derivatives	5,7-dihydroxy-6,8-dimethyl-3-(4'-methoxybenzyl)-chroman-4-one	C10H19N3O4S	277.11	9	2240000	2090000	5440000	Type VI	up-down-up	Tre-9	-	-
17	Amino acids and derivatives	Amino acids and derivatives	Cytosine	C17H32N4O5	372.237	8020	236000	196000	757000	Type VI	up-down-up	Tre-9	-	-
18	Amino acids and derivatives	Amino acids and derivatives	3,4-Dihydro-4-(4-hydroxy-3-methoxyphenyl)-3-(hydroxymethyl)-6,7-dimethoxy-(3R,4S)-2-naphthalenecarboxaldehyde	C14H20N2O4	280.142	7590	133000	80700	1190000	Type VI	up-down-up	Tre-9	-	-
19	Amino acids and derivatives	Amino acids and derivatives	D-Cellobiose	C4H9NO3	119.058	393000	1460000	1140000	1610000	Type VI	up-down-up	Tre-9	C00263	ko00260,ko00270,ko00300,ko00920,ko01100,ko01110,ko01230
20	Amino acids and derivatives	Amino acids and derivatives	N-(1-Deoxy-1-fructosyl)Tryptophan	C15H22N2O3	278.163	13800	47300	42500	233000	Type VI	up-down-up	Tre-9	-	-
21	Amino acids and derivatives	Amino acids and derivatives	L-Threonine	C14H20N2O3	264.147	38000	174000	126000	318000	Type VI	up-down-up	Tre-9	-	-
22	Amino acids and derivatives	Amino acids and derivatives	Kaempferol-3-O-glucoside (Astragalin)*	C12H25N5O3	287.196	7840	515000	442000	639000	Type VI	up-down-up	Tre-9	-	-
23	Amino acids and derivatives	Amino acids and derivatives	Pinocembrin (Dihydrochrysin)	C11H12N2O2	204.09	108000000	22700000	13500000	2280000	Type VI	up-down-up	Tre-9	C00078	ko00260,ko00380,ko00400,ko00901,ko00966,ko00970,ko00996,ko01100,ko01110,ko01210,ko01230,ko01240
24	Amino acids and derivatives	Amino acids and derivatives	D-Saccharic acid	C10H20N2O3S	248.119	10300	3140000	4000000	5150000	Type VI	up-down-up	Tre-9	-	-
25	Amino acids and derivatives	Amino acids and derivatives	Indole-3-carboxaldehyde	C17H32N4O5	372.237	7270	257000	165000	757000	Type VI	up-down-up	Tre-9	-	-
26	Amino acids and derivatives	Amino acids and derivatives	(R)-3-ethyl-7-hydroxy-6-methoxyphthalide	C18H27N3O5	365.195	7250	80200	78400	262000	Type VI	up-down-up	Tre-9	-	-
27	Amino acids and derivatives	Amino acids and derivatives	γ-Glutamylphenylalanine	C19H29N3O5	379.211	10100	276000	137000	372000	Type VI	up-down-up	Tre-9	-	-
28	Amino acids and derivatives	Amino acids and derivatives	Ailanindole	C15H22N2O3	278.163	63600	180000	160000	226000	Type VI	up-down-up	Tre-9	-	-
29	Amino acids and derivatives	Amino acids and derivatives	2,3',4-Trimethoxy-4',6-dihydroxybenzophenone	C3H7NO2S	121.02	4650	6920	5480	7730	Type VI	up-down-up	Tre-9	C00097	ko00260,ko00270,ko00311,ko00332,ko00430,ko00460,ko00470,ko00480,ko00730,ko00770,ko00920,ko00970,ko01100,ko01110,ko01200,ko01230,ko01240,ko04122
30	Amino acids and derivatives	Amino acids and derivatives	Lariciresinol-4'-O-glucoside	C12H24N2O3	244.179	103000	379000	224000	535000	Type VI	up-down-up	Tre-9	-	-
31	Amino acids and derivatives	Amino acids and derivatives	Cyclo(Tyr-Ala)	C19H29N3O5S2	443.155	649000	977000	781000	1320000	Type VI	up-down-up	Tre-9	-	-
32	Amino acids and derivatives	Amino acids and derivatives	2,2-Dimethylsuccinic acid	C10H20N2O3S	248.119	4000	3410000	3130000	4640000	Type VI	up-down-up	Tre-9	-	-
33	Amino acids and derivatives	Amino acids and derivatives	3,5-Dihydro-2H-Furo[3,2-C]Quinolin-4-One	C10H18N2O5	246.122	97000	690000	433000	1660000	Type VI	up-down-up	Tre-9	-	-
34	Amino acids and derivatives	Amino acids and derivatives	9,10,13-Trihydroxy-11-Octadecenoic Acid	C6H12N2O3	160.085	16600	19500	14500	37900	Type VI	up-down-up	Tre-9	-	-
35	Amino acids and derivatives	Amino acids and derivatives	Calyxanthone	C17H23N3O4	333.169	1620	19100	9	261000	Type VI	up-down-up	Tre-9	-	-
36	Amino acids and derivatives	Amino acids and derivatives	2,4-Dinitrophenol	C23H22N2O6S	454.12	1130	3800	3140	408000	Type VI	up-down-up	Tre-9	-	-
37	Flavonoids	Chalcones	Phylloquinone (Vitamin K1)	C16H14O4	270.089	1080	1210000	957	1150	Type VI	up-down-up	Tre-3	-	-
38	Flavonoids	Flavanols	Gly-Phe-Asn-Thr-Phe	C22H18O10	442.09	23400	57900	28700	36700	Type VI	up-down-up	Tre-3	-	-
39	Flavonoids	Flavanols	2-(2,3-dihydroxypropoxy)-3-(((2-(dimethylamino)ethoxy)(hydroxy)phosphoryl)oxy)propyl palmitate*	C22H18O11	458.085	33700	44600	35800	57900	Type VI	up-down-up	Tre-9	-	-
40	Flavonoids	Flavanones	2-Hydroxyisocaproic acid	C15H12O4	256.074	11600	676000	12200	14900	Type VI	up-down-up	Tre-3	C09827	ko00941
41	Flavonoids	Flavones	Tricin-7-O-Glucoside	C21H20O10	432.106	30600	39400	22700	24900	Type VI	up-down-up	Tre-3	C04608	ko00944
42	Flavonoids	Flavones	DL-Methionine	C16H14O5	286.084	52200	241000	82300	93100	Type VI	up-down-up	Tre-3	-	-
43	Flavonoids	Flavones	Arginine methyl ester	C29H32O17	652.164	6740	335000	18700	12500000	Type VI	up-down-up	Tre-9	-	-
44	Flavonoids	Flavones	N-Feruloyltyramine; Moupinamide*	C29H34O16	638.185	3890	185000	52500	3390000	Type VI	up-down-up	Tre-9	-	-
45	Flavonoids	Flavones	2-amino-3-(1H-pyrazol-1-yl)propanoic acid	C23H22O13	506.106	9	6300	3170	66100	Type VI	up-down-up	Tre-9	-	-
46	Flavonoids	Flavones	2-Hydroxyisobutyric acid*	C26H28O14	564.148	16700	89900	38100	1050000	Type VI	up-down-up	Tre-9	-	-
47	Flavonoids	Flavones	DL-2-hydroxystearic acid	C23H24O11	476.132	8910	10500	9840	311000	Type VI	up-down-up	Tre-9	-	-
48	Flavonoids	Flavones	Thymine	C21H20O10	432.106	2670	56400	25400	346000	Type VI	up-down-up	Tre-9	C01714	ko00944
49	Flavonoids	Flavones	2-Hydroxyursolic acid	C30H26O12	578.142	13900	21200	18700	187000	Type VI	up-down-up	Tre-9	-	-
50	Flavonoids	Flavones	Maslinic acid	C26H28O14	564.148	16600	17200	14400	441000	Type VI	up-down-up	Tre-9	-	-
51	Flavonoids	Flavones	9s,13r-12-Oxophytodienoic Acid	C26H28O14	564.148	15200	70600	33300	840000	Type VI	up-down-up	Tre-9	-	-
52	Flavonoids	Flavones	Disporopsin	C26H26O15	578.127	9	7960	5000	58800	Type VI	up-down-up	Tre-9	-	-
53	Flavonoids	Flavones	(3R)-5,7-dihydroxy-3-(4'-hydroxybenzyl)-chroman-4-one	C27H30O15	594.159	1800	71000	8420	225000	Type VI	up-down-up	Tre-9	C08064	-
54	Flavonoids	Flavones	2-Hydroxymyristic acid	C26H28O14	564.148	7600	18900	12100	118000	Type VI	up-down-up	Tre-9	-	-
55	Flavonoids	Isoflavones	Phloretin-4'-O-glucoside (Trilobatin)	C24H22O12	502.111	21200	42700	9650	132000	Type VI	up-down-up	Tre-9	C16191	ko00943
56	Flavonoids	Other Flavonoids	N-Acetyl-L-Aspartic Acid	C15H12O4	256.074	51500	826000	61800	108000	Type VI	up-down-up	Tre-3	-	-
57	Lignans and Coumarins	Coumarins	2-β-D-Glucopyranosyloxy-5-hydroxy-phenylacetic acid	C10H8O4	192.042	116000	84100	55700	81600	Type VI	up-down-up	Tre-3	-	-
58	Lignans and Coumarins	Lignans	S-(5'-Adenosyl)-L-methionine	C23H30O11	482.179	102000	124000	68500	151000	Type VI	up-down-up	Tre-9	-	-
59	Lignans and Coumarins	Lignans	2,6-Di-tert-butylphenol*	C26H32O12	536.189	43100	64100	50900	132000	Type VI	up-down-up	Tre-9	-	-
60	Lignans and Coumarins	Lignans	Hydroperoxylinoleic acid	C32H42O17	698.242	6840	14000	9370	90400	Type VI	up-down-up	Tre-9	-	-
61	Lipids	Free fatty acids	L-Glycyl-L-phenylalanine	C19H34O2	294.256	1920000	6860000	4180000	5810000	Type VI	up-down-up	Tre-3	-	-
62	Lipids	Free fatty acids	Eucommiol	C18H35NO	281.272	13100	20000	14300	20300	Type VI	up-down-up	Tre-9	C19670	-
63	Nucleotides and derivatives	Nucleotides and derivatives	6'-O-Sinapoylsucrose	C10H12N5O6P	329.053	8980	35800000	14000000	20300000	Type VI	up-down-up	Tre-3	C00575	ko00230,ko01100
64	Nucleotides and derivatives	Nucleotides and derivatives	Ecgonine methyl ester	C15H21N5O8	399.139	87100	131000	96600	135000	Type VI	up-down-up	Tre-9	-	-
65	Nucleotides and derivatives	Nucleotides and derivatives	Gly-Pro-Thr	C16H23N5O5	365.17	420000	1160000	742000	3840000	Type VI	up-down-up	Tre-9	-	-
66	Nucleotides and derivatives	Nucleotides and derivatives	D-Maltose	C9H13N2O9P	324.036	10400	4550000	4340000	7010000	Type VI	up-down-up	Tre-9	C00105	ko00240,ko01100,ko01232,ko01240
67	Nucleotides and derivatives	Nucleotides and derivatives	Octadeca-11E,13E,15Z-trienoic acid	C11H19NO7	277.116	13100	33900	32800	133000	Type VI	up-down-up	Tre-9	-	-
68	Organic acids	Organic acids	3,7,11-trimethyl-2-oxa-6,10,13-triazatricyclo[7.3.1.05,13]tridecane	C10H7NO2	173.048	9140	32500000	11500000	16800000	Type VI	up-down-up	Tre-3	C06325	-
69	Organic acids	Organic acids	N,N'-Diferuloylputrescine	C2H2O4	89.9953	40700	117000	105000	639000	Type VI	up-down-up	Tre-9	C00209	ko00230,ko00630,ko01100
70	Organic acids	Organic acids	12-Oxo-phytodienoic acid	C4H7NO4	133.037	904000	1030000	929000	1100000	Type VI	up-down-up	Tre-9	C19911	-
71	Organic acids	Organic acids	Pro-Asn	C6H10O4	146.058	150000	552000	537000	803000	Type VI	up-down-up	Tre-9	-	-
72	Organic acids	Organic acids	L-Leucyl-L-alanine	C9H11NO2	165.079	2860	3760000	3340000	4060000	Type VI	up-down-up	Tre-9	C02057	-
73	Others	Alcohol compounds	2-Aminoethanesulfonic acid	C10H22O	158.167	3470000	6650000	6210000	6400000	Type VI	up-down-up	Tre-3	-	-
74	Others	Alcohol compounds	Leu-Asp	C10H22O	158.167	3390000	6060000	5460000	6750000	Type VI	up-down-up	Tre-9	C01633	-
75	Others	Others	Lys-Lys	C17H34O2	270.256	34100	39300	34000	37200	Type VI	up-down-up	Tre-3	-	-
76	Others	Others	4-Oxopentanoic Acid	C16H16O4	272.105	2590	36200	17400	31400	Type VI	up-down-up	Tre-3	-	-
77	Others	Others	Glycyl-tryptophan	C17H30O2	266.225	3290000	7050000	5890000	9360000	Type VI	up-down-up	Tre-3	-	-
78	Others	Others	Allysine(6-Oxo DL-Norleucine)	C14H20O9	332.111	10000	16300	12700	37000	Type VI	up-down-up	Tre-9	-	-
79	Others	Others	2',4',6'-Trihydroxyacetophenone	C10H12O	148.088	13100000	16100000	12900000	17900000	Type VI	up-down-up	Tre-9	-	-
80	Others	Saccharides	Buddlenol D	C6H15O9P	262.045	25200	52100	35800	43000	Type VI	up-down-up	Tre-3	C01096	ko00051,ko01100
81	Others	Saccharides	Epicatechin gallate*	C8H15NO6	221.09	54700	73600	41800	54600	Type VI	up-down-up	Tre-3	C01132	ko00052,ko00520,ko01100,ko01250
82	Others	Saccharides	6'-O-Feruloyl-D-sucrose	C18H32O16	504.169	21200	34600	14100	23600	Type VI	up-down-up	Tre-3	C03848	-
83	Others	Saccharides	Furanofructosyl-α-D-(3-mustard acyl)glucoside	C7H14O7	210.074	359000	389000	349000	424000	Type VI	up-down-up	Tre-9	C02076	ko00710,ko01100
84	Others	Saccharides	LysoPE 16:0(2n isomer)	C18H32O16	504.169	766000	9420000	3720000	15300000	Type VI	up-down-up	Tre-9	C01835	ko02010
85	Others	Vitamin	Desmethyl-ophiopogonone B*	C31H46O2	450.35	3480	18400	11000	17000	Type VI	up-down-up	Tre-3	-	-
86	Others	Vitamin	Desmethyl-iso-ophiopogonone B*	C14H19NO9	345.106	125000	252000	170000	207000	Type VI	up-down-up	Tre-3	-	-
87	Others	Vitamin	2-Glucosyl-glucosyloxy-2-phenylacetic acid amide	C8H11NO3	169.074	188000	521000	485000	676000	Type VI	up-down-up	Tre-9	C00314	ko00750,ko01100,ko01240
88	Phenolic acids	Phenolic acids	(2S,3R,4S,6S)-2-[4-[(1R,2R)-1,3-Dihydroxy-2-[4-[(E)-3-hydroxyprop-1-enyl]-2,6-dimethoxyphenoxy]propyl]-2,6-dimethoxyphenoxy]-6-(hydroxymethyl)oxane-3,4-diol	C16H18O8	338.1	9510	215000	165000	197000	Type VI	up-down-up	Tre-3	-	-
89	Phenolic acids	Phenolic acids	Rumphioside B	C23H32O15	548.174	9020	55000	23700	93700	Type VI	up-down-up	Tre-3	-	-
90	Phenolic acids	Phenolic acids	Histidinol	C22H30O14	518.164	6970	230000	51200	184000	Type VI	up-down-up	Tre-3	-	-
91	Phenolic acids	Phenolic acids	Spirost-5-en-3-ol (Diosgenin)*	C12H16O7	272.09	72900	102000	71000	306000	Type VI	up-down-up	Tre-9	-	-
92	Phenolic acids	Phenolic acids	His-Phe-Met	C8H8O4	168.042	345000	795000	750000	896000	Type VI	up-down-up	Tre-9	C00544	ko00130,ko00350,ko01100,ko01240
93	Phenolic acids	Phenolic acids	2,6-Dimethoxy-1,4-benzoquinone	C12H16O7	272.09	77000	104000	76300	308000	Type VI	up-down-up	Tre-9	C06186	ko00010
94	Phenolic acids	Phenolic acids	1-(2,3-dihydroxypropoxy)-3-(((2-(dimethylamino)ethoxy)(hydroxy)phosphoryl)oxy)propan-2-yl (E)-hexadec-9-enoate	C7H6O2	122.037	519000	22100000	19800000	23500000	Type VI	up-down-up	Tre-9	C00633	ko01100
95	Phenolic acids	Phenolic acids	5,7-Dihydroxy-3',4',5'-trimethoxyflavone	C16H18O9	354.095	20600	42900	42600	185000	Type VI	up-down-up	Tre-9	-	-
96	Phenolic acids	Phenolic acids	5,6,7,4'-Tetramethoxyflavanone	C6H5NO3	139.027	29800000	37100000	34600000	55400000	Type VI	up-down-up	Tre-9	C00870	-
97	Phenolic acids	Phenolic acids	Methylillicinone F	C23H32O15	548.174	6290	57500	23000	94300	Type VI	up-down-up	Tre-9	-	-
98	Phenolic acids	Phenolic acids	4-Aminophenol*	C6H4N2O5	184.012	485000	527000	515000	544000	Type VI	up-down-up	Tre-9	C02496	-
99	Phenolic acids	Phenolic acids	Salidroside	C16H18O8	338.1	86500	222000	196000	236000	Type VI	up-down-up	Tre-9	C12208	ko00940,ko00941,ko00945,ko01110
100	Phenolic acids	Phenolic acids	N-Trans-Feruloyl-3'-O-methyldopamine*	C17H20O9	368.111	10300	48700	36400	338000	Type VI	up-down-up	Tre-9	-	-
101	Phenolic acids	Phenolic acids	N-Cis-Feruloyl-3'-O-methyldopamine*	C21H28O14	504.148	9	33600	30700	101000	Type VI	up-down-up	Tre-9	-	-
102	Phenolic acids	Phenolic acids	Ruscogenin-1-O-carboxyglucosyl(1,2)rhamnoside	C9H10O4	182.058	21200	34600	234000	1140000	Type VI	up-down-up	Tre-9	-	-
103	Quinones	Anthraquinone	6''-O-Malonyldaidzin	C15H12O4	256.074	5520	362000	8340	8850	Type VI	up-down-up	Tre-3	C16760	-
104	Steroids	Steroid	Phe-Ile	C27H42O3	414.313	24300	72500	19100	33500	Type VI	up-down-up	Tre-3	-	-
105	Steroids	Steroid	5-Demethylnobiletin; 5-Hydroxy-6,7,8,3',4'-Pentamethoxyflavone*	C27H42O3	414.313	42600	81200	19200	36600	Type VI	up-down-up	Tre-3	C08898	-
106	Steroids	Steroid	4-hydroxyphenyl acrylaldehyde	C27H42O6	462.298	188000	232000	159000	544000	Type VI	up-down-up	Tre-9	C08832	-
107	Terpenoids	Ditepenoids	Phe-Glu-His-Asp	C20H30O2	302.225	86900	90800	85200	98200	Type VI	up-down-up	Tre-9	C06087	ko00904,ko01100,ko01110
108	Terpenoids	Monoterpenoids	3-Methyl-6-methoxy-8-hydroxy-3,4-dihydroisocoumarin	C26H32O12	536.189	86000	105000	56000	89500	Type VI	up-down-up	Tre-3	-	-
109	Terpenoids	Triterpene	p-Coumaric acid	C31H50O3	470.376	4480	42700	32900	34600	Type VI	up-down-up	Tre-3	-	-
