# Supplementary material for: Dynamic Variation of Secondary Metabolites from Polygonatum cyrtonema Hua Rhizomes During Repeated Steaming–Drying Processes
Source: Molecules. 2025 Apr 25;30(9):1923. doi: 10.3390/molecules30091923 (PMC12073103; doi:10.3390/molecules30091923)
Supplement: Supplementary file 1 [file molecules-30-01923-s001.zip › Table S4 Representative metabolites of six types with different variation trends.xlsx]

## Sheet: Sheet1
Table S4 Representative metabolites of six types with different variation trends.
Class I	No.	Class II	Type I	Type II	Type III	Type IV	Type V	Type VI
Alkaloids	1	Alkaloids	Gluconic acid	Naringenin-7-O-Rutinoside(Narirutin)*	Benzoylformic acid, L-Homocitrulline, 1-Eicosanol	Dehydro-L-(+)-ascorbic acid dimer, H-Tyr-tyr-tyr-OH, 1-O-Sinapoyl-β-D-glucose	Hexadecanedioic acid, Embelin, 2-Aminopurine, dihydro-N-feruloyltyramine	3-Methylmalic acid, 3-Methoxybenzoic acid
	2	Benzylphenylethylamine alkaloids			Robinlin
	3	Isoquinoline alkaloids	(+)-7-iso-Jasmonic acid, sorbose
	4	Phenolamine	Homogentisic acid, L-Glutamine, 2'-Deoxyguanosine 5'-monophosphate		Digalacturonate, Moniliferanone D	methyl-ophiopogonanone B, cis-Citral, Undecanedioic acid
	5	Piperidine alkaloids			D-Pinitol, 1,8-dihydroxy-2,6-dimethylxanthen-9-one		4-MethoxycinnaMaldehyde
	6	Plumerane	Verbascose, N-Benzylmethylene isomethylamine			9,10,11-Trihydroxy-12-octadecenoic acid, Cyclic 3',5'-Adenylic acid	4-Hydroxybenzoic acid, 4-Hydroxybenzaldehyde, Glucosyl 6,9-dihydroxydec-4-enoic acid
	7	Pyridine alkaloids			2-Furoic acid, 3-Methyl-1-(2,4,6-trihydroxyphenyl)-1-butanone		(3R)-5,7-dihydroxyl-6-methyl-3-(4'-hydroxylbenzyl)-chroman-4-one, Leu-Leu-Gln
	8	Pyrrole alkaloids			(2r,3s,4r,5s)-2-(6-aminopurin-9-yl)-5-(hydroxymethyl)oxolane-3,4-diol, 13-Hydroperoxy-9Z,11E-octadecadienoic acid		1-O-Gentisoyl-β-D-glucoside, 3,5,7-Trihydroxy-6,8-dimethyl-3-(4'-hydroxybenzyl)-chroman-4-one (Polygonatone C)
	9	Quinoline alkaloids	(5Z,10E)-14-hydroxy-2,6,10-trimethylpentadeca-2,5,10-trien-4-one				13(S)-HODE;13(S)-Hydroxyoctadeca-9Z,11E-dienoic acid
	10	Tropan alkaloids					Benzyl-(2''-O-glucosyl)glucoside
Amino acids and derivatives	1	Amino acids and derivatives	4-Methylbenzaldehyde, 9-Hydroxy-12-oxo-10(E),15(Z)-octadecadienoic acid, Pyrogallol	5,7-dihydroxy-3-(4'-hydroxybenzyl)-chroman-4-one	Nicotinamide	8-hydroxyquinoline, N-Acetylputrescine, 2-Acetyl-2-Hydroxybutanoic Acid, 3-Hydroxycinnamic Acid	N-(3-hydroxy-4-methoxyphenethyl)-4-hydroxybutanamide, 6-O-Feruloyl-β-D-glucose, Ricinoleic acid, Dihydrosphingosine-1-Phosphate	5,7-dihydroxy-6,8-dimethyl-3-(4'-methoxybenzyl)-chroman-4-one, 2,2-Dimethylsuccinic acid
Flavonoids	1	Chalcones	L-Citramalic acid	Citric acid glucoside			4-Hydroxysphinganine	Phylloquinone (Vitamin K1)
	2	Flavanols		L-Valyl-L-Phenylalanine			3-hydroxy-1-methylpyrrolidin-2-one	Gly-Phe-Asn-Thr-Phe
	3	Flavanones	3-Hydroxyglutaric acid		Glucosyloxybenzoic acid		2-Oxoheptanedionic acid, octadecanoic acid pyrrolidide	2-Hydroxyisocaproic acid
	4	Flavanonols	Pentadecanoic acid,14-methyl-,methyl ester		Ile-Arg
	5	Flavones	α-Hydroxycinnamic acid, 11-Octadecanoic acid(Vaccenic acid)	Methoxy-erythro-Guaiacyl glycerol β-threo-syringyl glycerol ether	Pterolactam	D-Mannitol, 5-O-p-Coumaroylquinic acid O-glucoside	Majoroside, Aurantio-obtusin-6-O-Glucoside, L-Tryptophan, Protogenkwanone	Disporopsin, 2-amino-3-(1H-pyrazol-1-yl)propanoic acid, Arginine methyl ester
	6	Flavonols	palmitic amide	2-Hydroxy-2-methyl-3-oxobutanoic acid	4-[3-(4,8-dimethylnona-3,7-dienyl)-3-methyloxiran-2-yl]butan-2-one	cis-coumarinic acid-beta-D-glucoside	L-Glutamine-O-glycoside
	7	Isoflavones	3-Hydroxyoctadecanoic Acid	4-O-β-D-glucopyranosylferulic acid		5'-Deoxy-5'-(methylthio)adenosine		Phloretin-4'-O-glucoside (Trilobatin)
	8	Other Flavonoids	1-Decanol, Spirost-5-ene-3,12-diol, L-Glycyl-L-isoleucine, Indole, 5-(2-Hydroxyethyl)-2-O-glucosylphenol		Inosine 5'-monophosphate	Petroselinic acid, Nobiletin (5,6,7,8,3',4'-Hexamethoxyflavone)	N-trans-ferulic tyramine, DL-O-tyrosine, (E)-Cardamonin	N-Acetyl-L-Aspartic Acid
Lignans and Coumarins	1	Coumarins	L-Citrulline, 1-Methyl-6-Oxo-1,6-Dihydropyridine-3-Carboxamide				2-Hydroxyphenylacetic acid, 9-Hydroperoxy-10E,12,15Z-octadecatrienoic acid	2-β-D-Glucopyranosyloxy-5-hydroxy-phenylacetic acid
	2	Lignans	Cyclo(Val-Ala)	Isoleucylleucine	5,7-dihydroxy-8-methyl-3-(2',4'-dihydroxybenzyl)-chroman-4-one	3-Aminosalicylic acid	Riboflavin (Vitamin B2), Citric acid-1-O-diglucoside, N-(1-Deoxy-1-fructosyl)Valine	Hydroperoxylinoleic acid
Lipids	1	Free fatty acids		1-Methylpiperidine-2-carboxylic acid	N-(4-oxopentyl)-acetamide	L-Valine, 5-Hydroxy-2-pyrrolidinone	Kaurenoic Acid, 9-Oxo-12Z-Octadecenoic acid, Dimethylmalonic acid	Eucommiol, L-Glycyl-L-phenylalanine
	2	Glycerol ester			β-Sitosterol, 7,8-Dihydroxy-5,6,4'-trimethoxyflavone, 5-O-p-Coumaroylquinic acid	6,7,8-Tetrahydroxy-5-methoxyflavone, 6-Hydroxy-4-(4-hydroxy-3-methoxyphenyl)-7-methoxy-naphtho[2,3-c]furan-1,3-dione-1	LysoPC 16:0, Putrescine, Dihydrocharcone-4'-O-glucoside
	3	LPC					Thr-Phe, Choline Alfoscerate, Tricin, 2,5-Dihydroxyacetophenone
	4	LPE	Cajanin				8-Methoxyapigenin, Tiliroside, Tricin-5-O-Glucoside
	5	PC		His-Gly-Met
	6	Sphingolipids	Xanthorrhizol		Grevilloside F, N-Feruloylputrescine		2-Aminotetradecane-1,4-diol
Nucleotides and derivatives	1	Nucleotides and derivatives	Apigenin-6-C-(2''-glucosyl)arabinoside	L-Tyrosine, Neodiosmin	Roseoside, 1,5-Anhydro-D-glucitol	Agmatine, N-(4-Aminobutyl)benzamide, Neochlorogenic acid	LysoPC 18:3, N-benzoyl-2-aminoethyl-β-D-glucopyranoside, Isocitric acid-1-O-diglucoside	6'-O-Sinapoylsucrose
Organic acids	1	Organic acids	Adenosine 5'-monophosphate	Riboprine	Eriodictyol, 5-hydroxy-3-(2-hydroxy-4-methoxybenzyl)-7-methoxychroman-4-one, Aurantiamide acetate, Asn-Tyr-Ala	LysoPC 16:1, Punicic acid	Maltotriose, Methylophiopogonanone B, Val-Leu-Tyr, D-Galactaric acid	3,7,11-trimethyl-2-oxa-6,10,13-triazatricyclo[7.3.1.05,13]tridecane
Others	1	Alcohol compounds					Pimaric acid	2-Aminoethanesulfonic acid
	2	Aldehyde compounds	2-Phenylethylamine		2,3-Dihydroxy-12-ursen-28-oic acid		His-Ser-Leu-Lys, Itaconic acid
	3	Chromone	Frehmaglutoside G
	4	Ketone compounds	Uridine 5'-monophosphate	Gly-Pro-Glu	6-Hydroxyhexanoic acid		6-Aminocaproic acid, 5-Aminoimidazole ribonucleotide
	5	Others	Jasmonoyl-L-Isoleucine		3-O-p-Coumaroylquinic acid-O-glucoside, 4-Coumaroylcholine		Dimethyl phthalate, Urocanic acid, L-Azetidine-2-carboxylic acid	4-Oxopentanoic Acid
	6	Saccharides		N-Acetyl-L-phenylalanine	N-(gamma-L-glutamyl)tyramine O-glucoside	2-(2,3-dihydroxypropoxy)-3-(((2-(dimethylamino)ethoxy)(hydroxy)phosphoryl)oxy)propyl (8E,11Z,14Z)-octadeca-8,11,14-trienoate, 4-Hydroxy-3-methoxy-β-phenethylamine	N-Acetyl-L-leucine, Prolylhistidine, 2,5-dihydroxyphenylethanone	LysoPE 16:0(2n isomer)
	7	Vitamin	Adenosine 5'-diphosphate	Cis-Aconitic acid		6-O-methylguanine	Pyrrole-2-carboxylic acid	Desmethyl-ophiopogonone B
Phenolic acids	1	Phenolic acids	Cinnamoyltyramine, 4-Hydroxy-3-methoxymandelate	3-Epidiosgenin-3-O-glucoside	2,6-Dimethoxy-4-hydroxyphenol-1-O-ß-D-glucopyranoside	O-phosphate-L-tyrosine, Tryptophol, 8-Azaguanine, Abscisic acid	Phe-Ala-Gly, Chrysoeriol-7-O-glucoside, Phenoxyacetic acid	N-Cis-Feruloyl-3'-O-methyldopamine, Histidinol
Quinones	1	Anthraquinone				3,4-Cycloopen-cycloaltin-4(29),25-diene-24(R)-hydroxy-3-carboxylic acid	Manninotriose, Quercetin-3-O-robinobioside	6''-O-Malonyldaidzin
	2	Quinones	3,5-Dimethyl-2,3-dihydrobenzofuran				Cys-Thr-Met
Steroids	1	Steroid	Magnolignan A-2-O-glucoside		1-(2-Amino-3-methylpentanoyl)pyrrolidine-2-carboxylic acid		L-Alanine	4-hydroxyphenyl acrylaldehyde
	2	Steroidal saponins	Icariside E4, 1-Methylhistidine		O-Acetyl-L-homoserine		Xanthoxylin, LysoPE 17:1
Terpenoids	1	Ditepenoids		Trp-Pro-Asp		Ser-Thr-Ala, L-Cystine	Glu-Tyr-Asp, Lys-Tyr-Cys	Phe-Glu-His-Asp
	2	Monoterpenoids	Ruscogenin-1-O-rhamnosyl(1,2)glucosyl(1,2)glucoside	Phe-TyrMe-OH		Delta-Tocopherol	L-Glutamic acid	3-Methyl-6-methoxy-8-hydroxy-3,4-dihydroisocoumarin
	3	Terpene	Polygonatoside D				Gentrogenin-Glc-Glc-Rha, D-Glucosamine
	4	Triterpene		Pro-Tyr-Tyr		Phe-Pro-Tyr	Tricin-7-O-saccharic acid	p-Coumaric acid
	5	Triterpene Saponin					Narcissin
