# Supplementary material for: Dynamic Variation of Secondary Metabolites from Polygonatum cyrtonema Hua Rhizomes During Repeated Steaming–Drying Processes
Source: Molecules. 2025 Apr 25;30(9):1923. doi: 10.3390/molecules30091923 (PMC12073103; doi:10.3390/molecules30091923)
Supplement: Supplementary file 1 [file molecules-30-01923-s001.zip › Table S5 Representative metabolites with very low content in any samples.xlsx]

## Sheet: Tre-0
Table S5 Representative metabolites with very low content in any samples.
No.	Class I	Class II	Compounds	Formula	Molecular weight (Da)	Average in Tre-0	Average in Tre-3	Average in Tre-6	Average in Tre-9	Trends of metabolite content	The highest value	cpd_ID	KEGG_map
1	Alkaloids	Alkaloids	1,14-Tetradecanedioic Acid	C33H44N2O3	516.335	9	71300	63500	45800	up-down	Tre-3	-	-
2	Alkaloids	Alkaloids	1-α-Linolenoyl-glycerol*	C25H26N2O3	402.194	9	38200	50900	21900	up-down	Tre-6	-	-
3	Amino acids and derivatives	Amino acids and derivatives	8-hydroxyquinoline	C14H16N2O2	244.121	9	203000	274000	651000	up	Tre-9	C11847	-
4	Amino acids and derivatives	Amino acids and derivatives	N-(3-hydroxy-4-methoxyphenethyl)-4-hydroxybutanamide	C27H47N5O8	569.342	9	88100	197000	168000	up-down	Tre-6	-	-
5	Amino acids and derivatives	Amino acids and derivatives	6-O-Feruloyl-β-D-glucose	C6H11NO2	129.079	9	510000	1620000	834000	up-down	Tre-6	-	-
6	Amino acids and derivatives	Amino acids and derivatives	Ricinoleic acid	C18H25N3O7S1	427.141	9	4930000	8950000	6360000	up-down	Tre-6	-	-
7	Amino acids and derivatives	Amino acids and derivatives	Dihydrosphingosine-1-Phosphate	C25H44N8O10	616.318	9	85500	89200	43500	up-down	Tre-6	-	-
8	Amino acids and derivatives	Amino acids and derivatives	5,7-dihydroxy-6,8-dimethyl-3-(4'-methoxybenzyl)-chroman-4-one	C10H19N3O4S	277.11	9	2240000	2090000	5440000	up-down-up	Tre-9	-	-
9	Flavonoids	Flavones	D-Mannitol	C29H34O17	654.18	9	7050	9520	126000	up	Tre-9	-	-
10	Flavonoids	Flavones	5-O-p-Coumaroylquinic acid O-glucoside	C27H30O14	578.164	9	14600	20400	211000	up	Tre-9	-	-
11	Flavonoids	Flavones	Majoroside	C26H24O10	496.137	9	8120	12900	9740	up-down	Tre-6	-	-
12	Flavonoids	Flavones	2-amino-3-(1H-pyrazol-1-yl)propanoic acid	C23H22O13	506.106	9	6300	3170	66100	up-down-up	Tre-9	-	-
13	Flavonoids	Flavones	Disporopsin	C26H26O15	578.127	9	7960	5000	58800	up-down-up	Tre-9	-	-
14	Flavonoids	Flavonols	L-Glutamine-O-glycoside	C20H20O8	388.116	9	5410	20700	9	up-down	Tre-6	-	-
15	Flavonoids	Other Flavonoids	N-trans-ferulic tyramine*	C15H10O6	286.048	9	140000	239000	103000	up-down	Tre-6	-	-
16	Lignans and Coumarins	Lignans	Riboflavin (Vitamin B2)	C20H20O7	372.121	9	170000	158000	71000	up-down	Tre-3	-	-
17	Lignans and Coumarins	Lignans	Citric acid-1-O-diglucoside	C17H20O6	320.126	9	76900	122000	62300	up-down	Tre-6	-	-
18	Lipids	Free fatty acids	Kaurenoic Acid	C18H32O4	312.23	9	91000	127000	76900	up-down	Tre-6	C21924	ko00592,ko01110
19	Lipids	Glycerol ester	6-Hydroxy-4-(4-hydroxy-3-methoxyphenyl)-7-methoxy-naphtho[2,3-c]furan-1,3-dione-1	C31H58O14	654.383	9	5920	6970	9700	up	Tre-9	-	-
20	Lipids	Glycerol ester	6,7,8-Tetrahydroxy-5-methoxyflavone	C31H58O14	654.383	9	26800	42700	49300	up	Tre-9	-	-
21	Lipids	Glycerol ester	LysoPC 16:0	C27H47O12P	594.28	9	18100	23900	11800	up-down	Tre-6	-	-
22	Lipids	LPE	Kaempferol-3-O-(6''-p-Coumaroyl)glucoside (Tiliroside)	C25H44NO7P	501.286	9	70800	65400	38000	up-down	Tre-3	-	-
23	Lipids	LPE	8-Methoxyapigenin	C26H52NO9P	553.338	9	32600	46400	20200	up-down	Tre-6	-	-
24	Nucleotides and derivatives	Nucleotides and derivatives	Agmatine	C4H6N2O2	114.043	9	58400	77300	77500	up	Tre-9	C00429	ko00240,ko00410,ko00770,ko01100
25	Nucleotides and derivatives	Nucleotides and derivatives	N-benzoyl-2-aminoethyl-β-D-glucopyranoside	C4H5N3O	111.043	9	562000	1730000	771000	up-down	Tre-6	-	-
26	Nucleotides and derivatives	Nucleotides and derivatives	LysoPC 18:3	C15H21N5O4	335.159	9	207000	237000	126000	up-down	Tre-6	C16427	ko00908,ko01110
27	Organic acids	Organic acids	Maltotriose	C6H10O4	146.058	9	351000	525000	309000	up-down	Tre-6	C06104	ko01100
28	Organic acids	Organic acids	Methylophiopogonanone B	C8H15NO2	157.11	9	1700000	5260000	3230000	up-down	Tre-6	-	-
29	Others	Ketone compounds	6-Aminocaproic acid	C9H10O4	182.058	9	41900	37000	28000	up-down	Tre-3	C10680	-
30	Others	Others	L-Azetidine-2-carboxylic acid	C19H18O	262.136	9	2750000	92900	61100	up-down	Tre-3	-	-
31	Others	Others	Dimethyl phthalate	C23H24O4	364.168	9	33600	41900	21500	up-down	Tre-6	-	-
32	Others	Others	Urocanic acid	C17H20O6	320.126	9	120000	173000	94300	up-down	Tre-6	-	-
33	Others	Saccharides	2-(2,3-dihydroxypropoxy)-3-(((2-(dimethylamino)ethoxy)(hydroxy)phosphoryl)oxy)propyl (8E,11Z,14Z)-octadeca-8,11,14-trienoate*	C5H10O5	150.053	9	194000	231000	267000	up	Tre-9	C00216	ko00040,ko00053,ko00520,ko01100,ko01250
34	Phenolic acids	Phenolic acids	O-phosphate-L-tyrosine	C11H14O5	226.084	9	296000	394000	593000	up	Tre-9	-	-
35	Phenolic acids	Phenolic acids	Tryptophol	C6H6O	94.0419	9	30000	32300	36700	up	Tre-9	C00146	ko00350,ko01100
36	Phenolic acids	Phenolic acids	Phe-Ala-Gly	C9H8O3	164.047	9	19000000	18200000	9880000	up-down	Tre-3	C02763	ko00360,ko01100
37	Phenolic acids	Phenolic acids	Chrysoeriol-7-O-glucoside	C9H8O3	164.047	9	19900000	17300000	6520000	up-down	Tre-3	C01772	ko00360,ko00999,ko01100,ko01110
38	Phenolic acids	Phenolic acids	N-Cis-Feruloyl-3'-O-methyldopamine*	C21H28O14	504.148	9	33600	30700	101000	up-down-up	Tre-9	-	-
39	Terpenoids	Triterpene Saponin	Isorhamnetin-3-O-rutinoside (Narcissin)	C47H76O17	912.508	9	15400	20800	14500	up-down	Tre-6	-	-
1	Flavonoids	Flavones	α-Hydroxycinnamic Acid*	C21H20O11	448.101	321000	9	9	9	down	Tre-0	C03951	ko00944
2	Flavonoids	Flavonols	4-[3-(4,8-dimethylnona-3,7-dienyl)-3-methyloxiran-2-yl]butan-2-one	C21H20O11	448.101	553000	9	11900	9	down-up-down	Tre-0	C12249	ko00944,ko01110
3	Organic acids	Organic acids	Riboprine	C5H6O5	146.022	39200	9	9	4720	down-up	Tre-9	C06030	ko00660
4	Others	Saccharides	Azetidine-2-carboxylic acid	C24H42O20	650.227	662000	9	16900	9	down-up-down	Tre-0	-	-
1	Amino acids and derivatives	Amino acids and derivatives	Calyxanthone	C17H23N3O4	333.169	1620	19100	9	261000	up-down-up	Tre-9	-	-
2	Flavonoids	Flavones	α-Hydroxycinnamic Acid*	C21H20O11	448.101	321000	9	9	9	down	Tre-0	C03951	ko00944
3	Flavonoids	Isoflavones	4-O-β-D-glucopyranosylferulic acid	C27H30O14	578.164	14000	11100	9	172000	down-up	Tre-9	-	-
4	Organic acids	Organic acids	Riboprine	C5H6O5	146.022	39200	9	9	4720	down-up	Tre-9	C06030	ko00660
5	Organic acids	Organic acids	4-Hydroxyphenyl 6-O-(2-Methyl-3-Hydroxypropionyl)-Beta-D-Galactopyranoside	C7H13NO4	175.084	12400	25200	9	3780000	up	Tre-9	-	-
1	Alkaloids	Phenolamine	Moniliferanone D	C18H19NO5	329.126	1400000	51600	53700	9	down-up-down	Tre-0	-	-
2	Flavonoids	Chalcones	4-Hydroxysphinganine	C16H14O4	270.089	5150	4710000	4130	9	up-down	Tre-3	-	-
3	Flavonoids	Flavones	α-Hydroxycinnamic Acid*	C21H20O11	448.101	321000	9	9	9	down	Tre-0	C03951	ko00944
4	Flavonoids	Flavonols	4-[3-(4,8-dimethylnona-3,7-dienyl)-3-methyloxiran-2-yl]butan-2-one	C21H20O11	448.101	553000	9	9	9	down-up-down	Tre-0	C12249	ko00944,ko01110
5	Flavonoids	Flavonols	L-Glutamine-O-glycoside	C20H20O8	388.116	9	5410	20700	9	up-down	Tre-6	-	-
6	Others	Saccharides	Azetidine-2-carboxylic acid	C24H42O20	650.227	662000	9	16900	9	down-up-down	Tre-0	-	-
7	Phenolic acids	Phenolic acids	4-Hydroxy-3-methoxymandelate	C15H18O8	326.1	1320000	482000	113000	9	down	Tre-0	-	-
8	Phenolic acids	Phenolic acids	Thr-Thr	C9H8O3	164.047	21400000	9400000	3930000	9	up-down	Tre-3	C12621	ko00360,ko01100
9	Phenolic acids	Phenolic acids	Phenoxyacetic acid	C15H20O8	328.116	57500	85100	59600	9	up-down	Tre-3	-	-
