# Supplementary material for: Dynamic Variation of Secondary Metabolites from Polygonatum cyrtonema Hua Rhizomes During Repeated Steaming–Drying Processes
Source: Molecules. 2025 Apr 25;30(9):1923. doi: 10.3390/molecules30091923 (PMC12073103; doi:10.3390/molecules30091923)
Supplement: Supplementary file 1 [file molecules-30-01923-s001.zip › Table S6 Information of secondary metabolites with highest contents in Polygonati Rhizoma samples..xlsx]

## Sheet: Tre-0
Table S6A Information of secondary metabolites with highest contents in Tre-0 samples.
No.	Class I	Class II	Compounds	Formula	Molecular weight (Da)	Trends of metabolite content	cpd_ID	KEGG_map
1	Alkaloids	Alkaloids	Tridecanedioic acid	C11H9O2N	187.063	down	-	-
2	Alkaloids	Alkaloids	Dehydro-L-(+)-ascorbic acid dimer	C9H7NO	145.053	down	-	-
3	Alkaloids	Alkaloids	H-Tyr-tyr-tyr-OH	C17H17NO3	283.121	down	-	-
4	Alkaloids	Alkaloids	1-O-Sinapoyl-β-D-glucose	C11H16N2O	192.126	down	-	-
5	Alkaloids	Alkaloids	1-Octadecanol	C18H17NO5	327.111	down	C17839	-
6	Alkaloids	Alkaloids	5-formyl-2,6-dihydroxy-1,7-dimethyl-9,10-dihydrophenanthrene	C6H11N3	125.095	down	C05127	ko00340,ko01100
7	Alkaloids	Alkaloids	Phenylacetyl-L-glutamine	C8H9NO	135.068	down	C02505	ko00360,ko01100
8	Alkaloids	Alkaloids	Phloroglucinol; 1,3,5-Benzenetriol	C18H19NO4	313.131	down	-	-
9	Alkaloids	Alkaloids	Glu-Phe-Ala	C14H19NO7	313.116	down	-	-
10	Alkaloids	Alkaloids	2'-Hydroxy-4,4',6'-Trimethoxychalcone; Flavokawain A	C12H23N3O	225.184	down	-	-
11	Alkaloids	Alkaloids	D-Erythronolactone	C8H7N	117.058	down	-	-
12	Alkaloids	Alkaloids	5,7-dihydroxy-6,8-dimethyl-3(R,S)-(3'-hydroxy-4'-methoxybenzyl)-chroman-4-one	C7H19N3	145.158	down	C00315	ko00330,ko00410,ko00480,ko00940,ko01100,ko02010
13	Alkaloids	Alkaloids	Mandelic acid	C4H7NO2	101.048	down	-	-
14	Alkaloids	Alkaloids	(3R)-5,7-Dihydroxy-8-methyl-3-(2',4'-dihydroxybenzyl)-chroma-4-one*	C4H7NO2	101.048	down	C08267	-
15	Alkaloids	Alkaloids	3-Indolepropionic acid	C19H21NO5	343.142	down	-	-
16	Alkaloids	Alkaloids	Glutathione reduced form	C20H29NO12	475.169	down	-	-
17	Alkaloids	Alkaloids	D-Fructose-1,6-biphosphate	C14H17NO6	295.106	down	C00844	ko00460,ko01100,ko01110
18	Alkaloids	Alkaloids	L-Cysteinyl-L-glycine	C20H23N7O7	473.166	down	C00234	ko00670,ko00970,ko01100,ko01200,ko01240
19	Alkaloids	Alkaloids	L-Homocitrulline	C5H11NO2	117.079	down-up-down	-	-
20	Alkaloids	Alkaloids	1-O-Salicyloyl-β-D-glucose	C16H29NO	251.225	down-up-down	-	-
21	Alkaloids	Alkaloids	1-Eicosanol	C8H9NO	135.068	down-up-down	C15561	-
22	Alkaloids	Alkaloids	3,5-Digalloylshikimic acid	C5H14N2	102.116	down-up-down	C01672	ko00310,ko00470,ko00480,ko00960,ko01100,ko01110
23	Alkaloids	Alkaloids	8-Hydroxy-α-conidendrin	C8H11NO	137.084	down-up-down	C02735	-
24	Alkaloids	Alkaloids	(2E)-3-[4-(β-D-glucopyranoside)-phenylacrylic]-acid	C5H9NO3	131.058	down-up-down	C00430	ko00260,ko00860,ko01100,ko01110,ko01240,ko02010
25	Alkaloids	Alkaloids	Benzoylformic acid	C10H20N2O4	232.142	down-up-down	-	-
26	Alkaloids	Benzylphenylethylamine alkaloids	Robinlin	C8H11N	121.089	down-up-down	C05332	ko00360,ko01100
27	Alkaloids	Isoquinoline alkaloids	(+)-7-iso-Jasmonic acid	C18H19NO5	329.126	down	C12165	-
28	Alkaloids	Isoquinoline alkaloids	sorbose	C9H7N	129.058	down	C06323	-
29	Alkaloids	Phenolamine	Cis-4,7,10,13,16,19-Docosahexaenoic Acid	C18H21NO4	315.147	down	-	-
30	Alkaloids	Phenolamine	D-Glucurono-6,3-lactone	C18H19NO4	313.131	down	-	-
31	Alkaloids	Phenolamine	Isoferulic Acid*	C11H18NO+	180.138	down	C10575	-
32	Alkaloids	Phenolamine	Trans-Citridic acid	C18H19NO4	313.131	down	C02717	-
33	Alkaloids	Phenolamine	alpha-Hydroxylinoleic acid*	C18H19NO4	313.131	down	-	-
34	Alkaloids	Phenolamine	4'-Hydroxy-5,7-dimethoxyflavanone	C17H17NO4	299.116	down	-	-
35	Alkaloids	Phenolamine	Homogentisic acid	C8H7NO2	149.048	down	C00650	-
36	Alkaloids	Phenolamine	2-Methoxy-4-ethenylphenol	C18H17NO4	311.116	down	-	-
37	Alkaloids	Phenolamine	L-Glutamine	C17H17NO3	283.121	down	-	-
38	Alkaloids	Phenolamine	2'-Deoxyguanosine 5'-monophosphate	C17H17NO3	283.121	down	-	-
39	Alkaloids	Phenolamine	Vanillic acid	C20H30N2O8	426.2	down	-	-
40	Alkaloids	Phenolamine	Cantleyine	C19H21NO5	343.142	down	-	-
41	Alkaloids	Phenolamine	Arbutin	C19H21NO5	343.142	down	-	-
42	Alkaloids	Phenolamine	Tricin-7-O-(2''-O-rhamnosyl)galacturonide	C24H29NO9	475.184	down	-	-
43	Alkaloids	Phenolamine	Digalacturonate	C9H11NO3	181.074	down-up-down	-	-
44	Alkaloids	Phenolamine	Moniliferanone D	C18H19NO5	329.126	down-up-down	-	-
45	Alkaloids	Piperidine alkaloids	D-Pinitol	C6H13NO2	131.095	down-up-down	-	-
46	Alkaloids	Piperidine alkaloids	1,8-dihydroxy-2,6-dimethylxanthen-9-one	C5H11N	85.0891	down-up-down	C01746	ko00960
47	Alkaloids	Plumerane	Verbascose	C11H11NO2	189.079	down	-	-
48	Alkaloids	Plumerane	D-Glucose	C10H8N2	156.069	down	C02938	ko00380,ko01100
49	Alkaloids	Plumerane	Benzamide	C8H7N	117.058	down	C00463	ko00380,ko00400,ko00402,ko01100,ko01110
50	Alkaloids	Plumerane	Coniferyl ferulate	C10H12N2	160.1	down	C00398	ko00380,ko00901,ko01100,ko01110
51	Alkaloids	Plumerane	Leu-Pro-Val-Leu-Glu	C11H11NO3	205.074	down	C05660	ko00380
52	Alkaloids	Plumerane	N-Benzylmethylene isomethylamine	C11H9NO2	187.063	down	C21283	-
53	Alkaloids	Plumerane	Vanillin; 4-Hydroxy-3-Methoxybenzaldehyde	C11H12N2O2	204.09	down	-	-
54	Alkaloids	Plumerane	Aminomalonic acid	C21H35NO	317.272	down	-	-
55	Alkaloids	Pyridine alkaloids	2-Furoic acid	C7H9N2O	137.071	down-up-down	C02918	ko00760,ko01100
56	Alkaloids	Pyridine alkaloids	3-Methyl-1-(2,4,6-trihydroxyphenyl)-1-butanone	C7H7NO2	137.048	down-up-down	C01004	ko00760
57	Alkaloids	Quinoline alkaloids	Dodecanedioic aicd	C9H7NO	145.053	down	C19434	-
58	Alkaloids	Quinoline alkaloids	Methylgingerol	C11H9NO2	187.063	down	-	-
59	Alkaloids	Quinoline alkaloids	(5Z,10E)-14-hydroxy-2,6,10-trimethylpentadeca-2,5,10-trien-4-one	C10H7NO3	189.043	down	-	-
1	Amino acids and derivatives	Amino acids and derivatives	Sucrose-6-phosphate	C10H17N3O6S	307.084	down	C00051	ko00270,ko00480,ko01100,ko01240,ko02010
2	Amino acids and derivatives	Amino acids and derivatives	4-Methylbenzaldehyde*	C5H10N2O3S	178.041	down	C01419	ko00480,ko01100
3	Amino acids and derivatives	Amino acids and derivatives	2-Hydroxy-3-phenylpropanoic acid	C25H43N7O11	617.302	down	-	-
4	Amino acids and derivatives	Amino acids and derivatives	2,5-Dimethoxybenzoquinone	C10H18N2O5	246.122	down	-	-
5	Amino acids and derivatives	Amino acids and derivatives	Azelaic acid	C21H34N6O7	482.249	down	-	-
6	Amino acids and derivatives	Amino acids and derivatives	Tricin-7-O-neohesperidoside	C4H9NO2S	135.035	down	C00155	ko00270,ko00920,ko01100,ko01110,ko01230
7	Amino acids and derivatives	Amino acids and derivatives	Naringenin chalcone; 2',4,4',6'-Tetrahydroxychalcone	C5H11NO2S	149.051	down	C01733	-
8	Amino acids and derivatives	Amino acids and derivatives	NG,NG-Dimethyl-L-arginine*	C22H35N5O11	545.233	down	-	-
9	Amino acids and derivatives	Amino acids and derivatives	Xanthine	C11H20N2O5	260.137	down	-	-
10	Amino acids and derivatives	Amino acids and derivatives	9-Hydroxy-12-oxo-10(E),15(Z)-octadecadienoic acid	C15H22N6O5S	398.137	down	C00019	ko00261,ko00270,ko00330,ko00908,ko00999,ko01100,ko01110,ko01230,ko01240,ko04122
11	Amino acids and derivatives	Amino acids and derivatives	5-formyl-2,7-dihydroxy-1,6-dimethyl-9,10-dihydrophenanthrene	C14H20N6O5S	384.122	down	C00021	ko00270,ko01100,ko01230,ko01240
12	Amino acids and derivatives	Amino acids and derivatives	3-Guanidinopropionic acid	C18H33N7O4	411.259	down	-	-
13	Amino acids and derivatives	Amino acids and derivatives	Indole-5-carboxylic acid*	C13H14N2O3	246.1	down	-	-
14	Amino acids and derivatives	Amino acids and derivatives	9(10)-EpOME;(9R,10S)-(12Z)-9,10-Epoxyoctadecenoic acid	C5H11NO2S	149.051	down	C00073	ko00270,ko00470,ko00966,ko00970,ko00999,ko01100,ko01110,ko01210,ko01230,ko01240
15	Amino acids and derivatives	Amino acids and derivatives	(3R)-5,7-Dihydroxy-8-methyl-3-(2',4'-dihydroxybenzyl)-chroman-4-one*	C19H33N7O7	471.244	down	-	-
16	Amino acids and derivatives	Amino acids and derivatives	D-Fucose	C10H18N2O5S	278.094	down	-	-
17	Amino acids and derivatives	Amino acids and derivatives	4-Hydroxyacetophenone	C16H32N4O4S2	408.186	down	-	-
18	Amino acids and derivatives	Amino acids and derivatives	2-Hydroxybutyric Acid*	C11H20N2O5	260.137	down	-	-
19	Amino acids and derivatives	Amino acids and derivatives	9,10-Dihydroxy-12,13-epoxyoctadecanoic acid	C11H12N2O2	204.09	down	-	-
20	Amino acids and derivatives	Amino acids and derivatives	Pyrogallol	C21H37N7O6	483.281	down	-	-
21	Amino acids and derivatives	Amino acids and derivatives	Cannabisin F	C11H12N2O3	220.085	down	-	-
22	Amino acids and derivatives	Amino acids and derivatives	Aracarpene 2*	C13H15N3O3	261.111	down	-	-
23	Amino acids and derivatives	Amino acids and derivatives	9,11-dimethoxy-2h-[1,3]dioxolo[4,5-b]xanthen-10-one	C4H9NO2	103.063	down	C03284	ko00280,ko01100
24	Amino acids and derivatives	Amino acids and derivatives	N(6),N(6)-Dimethyl-L-lysine	C20H33N5O7S	487.21	down	-	-
25	Amino acids and derivatives	Amino acids and derivatives	Uridine	C22H28N6O4S1	472.189	down	-	-
26	Amino acids and derivatives	Amino acids and derivatives	LysoPC 17:1	C14H18N2O5	294.122	down	-	-
27	Amino acids and derivatives	Amino acids and derivatives	L-Phenylalanine	C14H17N3O4	291.122	down	-	-
28	Amino acids and derivatives	Amino acids and derivatives	Ferulic acid-4-O-glucoside	C17H30N6O4S1	414.205	down	-	-
29	Amino acids and derivatives	Amino acids and derivatives	2(3H)-Benzothiazolone	C23H34N4O8	494.238	down	-	-
30	Amino acids and derivatives	Amino acids and derivatives	2'-Deoxyinosine-5'-monophosphate	C23H32N4O9	508.217	down	-	-
31	Amino acids and derivatives	Amino acids and derivatives	3-Hydroxy-3-methylpentane-1,5-dioic acid	C18H23N3O9	425.143	down	-	-
32	Amino acids and derivatives	Amino acids and derivatives	Quinaldic acid	C24H30N6O9	546.207	down	-	-
33	Amino acids and derivatives	Amino acids and derivatives	N',N'',N'''-p-Coumaroyl-cinnamoyl-caffeoyl spermidine	C27H29N3O7	507.201	down-up	-	-
34	Amino acids and derivatives	Amino acids and derivatives	Pinoresinol*	C4H9NO2	103.063	down-up	-	-
35	Amino acids and derivatives	Amino acids and derivatives	9-Oxononanoic acid	C5H9NO4	147.053	down-up	C03618	ko00630,ko00660,ko01100,ko01200
36	Amino acids and derivatives	Amino acids and derivatives	2',4-Dihydroxy-4',6'-dimethoxychalcone	C4H9NO2	103.063	down-up	C01026	ko00260,ko01100
37	Amino acids and derivatives	Amino acids and derivatives	LysoPE 15:1	C4H9NO2	103.063	down-up	-	-
38	Amino acids and derivatives	Amino acids and derivatives	Geranyl 6-O-xylopyranosyl-glucopyranoside	C5H12N2O2	132.09	down-up	C00077	ko00220,ko00330,ko00470,ko00480,ko01100,ko01110,ko01210,ko01230,ko02010
39	Amino acids and derivatives	Amino acids and derivatives	3,4-Dihydroxybenzeneacetic acid	C16H19N3O5	333.132	down-up	-	-
40	Amino acids and derivatives	Amino acids and derivatives	9-Hydroxy-12-oxo-15(Z)-octadecenoic acid	C20H24N4O6	416.17	down-up	-	-
41	Amino acids and derivatives	Amino acids and derivatives	Isocitric Acid	C5H9NO4	147.053	down-up	C00025	ko00220,ko00250,ko00330,ko00332,ko00340,ko00430,ko00470,ko00480,ko00524,ko00630,ko00650,ko00660,ko00860,ko00910,ko00970,ko01100,ko01110,ko01200,ko01210,ko01230,ko01240,ko02010
42	Amino acids and derivatives	Amino acids and derivatives	Methyl 2-furoate	C23H27N3O6	441.19	down-up	-	-
43	Amino acids and derivatives	Amino acids and derivatives	7,8,4'-Trimethoxyisoflavone	C6H9N3O2	155.07	down-up-down	C00135	ko00340,ko00410,ko00470,ko00970,ko01100,ko01110,ko01230,ko02010
44	Amino acids and derivatives	Amino acids and derivatives	Syringic acid	C5H10N2O3	146.069	down-up-down	C00064	ko00220,ko00230,ko00240,ko00250,ko00470,ko00630,ko00750,ko00910,ko00970,ko01100,ko01230,ko01232,ko01240,ko02010
45	Amino acids and derivatives	Amino acids and derivatives	LysoPE 14:0	C8H18N2O2	174.137	down-up-down	-	-
46	Amino acids and derivatives	Amino acids and derivatives	Imidazol-1-yl-acetic acid*	C9H11NO2	165.079	down-up-down	C00079	ko00360,ko00400,ko00460,ko00470,ko00940,ko00960,ko00966,ko00970,ko00996,ko00999,ko01100,ko01110,ko01210,ko01230,ko02010
47	Amino acids and derivatives	Amino acids and derivatives	Homoarginine	C6H14N2O2	146.106	down-up-down	C00047	ko00300,ko00310,ko00470,ko00780,ko00960,ko00970,ko01100,ko01110,ko01210,ko01230,ko02010
48	Amino acids and derivatives	Amino acids and derivatives	3-Methylbenzaldehyde*	C6H14N4O2	174.112	down-up-down	C00062	ko00220,ko00261,ko00330,ko00470,ko00970,ko01100,ko01110,ko01230,ko02010
49	Amino acids and derivatives	Amino acids and derivatives	L-Homophenylalanine	C7H16N4O2	188.127	down-up-down	C03884	-
50	Amino acids and derivatives	Amino acids and derivatives	D-Xylonic acid	C7H14N2O3	174.1	down-up-down	C00437	ko00220,ko01100,ko01110,ko01210,ko01230
51	Amino acids and derivatives	Amino acids and derivatives	5,7-dihydroxy-6-methyl-3-(2',4'-dihydroxybenzyl)-chroman-4-one*	C5H9NO2	115.063	down-up-down	C00148	ko00330,ko00332,ko00470,ko00970,ko01100,ko01110,ko01230,ko02010
52	Amino acids and derivatives	Amino acids and derivatives	Mediterraneone	C9H11NO3	181.074	down-up-down	-	-
53	Amino acids and derivatives	Amino acids and derivatives	3-Isopropylmalic Acid*	C7H16N4O2	188.127	down-up-down	-	-
54	Amino acids and derivatives	Amino acids and derivatives	Aracarpene 1*	C9H9NO5	211.048	down-up-down	-	-
55	Amino acids and derivatives	Amino acids and derivatives	Nicotinamide	C15H23N5O3	321.18	down-up-down	-	-
56	Amino acids and derivatives	Amino acids and derivatives	Cannabisin D	C6H13N3O3	175.096	down-up-down	C00327	ko00220,ko01100,ko01110,ko01230
57	Amino acids and derivatives	Amino acids and derivatives	5'-Methoxyisolariciresinol-9'-O-glucoside	C5H11NO2	117.079	down-up-down	C00183	ko00280,ko00290,ko00311,ko00460,ko00770,ko00966,ko00970,ko01100,ko01110,ko01210,ko01230,ko01240,ko02010
58	Amino acids and derivatives	Amino acids and derivatives	Trimethyllysine	C6H13NO2	131.095	down-up-down	C00123	ko00280,ko00290,ko00966,ko00970,ko01100,ko01110,ko01210,ko01230,ko02010
59	Amino acids and derivatives	Amino acids and derivatives	Hispidulin-7-O-glucoside(Homoplantaginin)	C13H21N5O4S1	343.131	down-up-down	-	-
60	Amino acids and derivatives	Amino acids and derivatives	Ethyl (4E,6E,8E,10E,13Z)-15,16-dihydroxy-5,9-dimethyloctadeca-4,6,8,10,13-pentaenoate	C9H11NO3	181.074	down-up-down	C00082	ko00130,ko00261,ko00350,ko00360,ko00400,ko00460,ko00730,ko00940,ko00950,ko00965,ko00966,ko00970,ko00999,ko01100,ko01110,ko01210,ko01230,ko01240
61	Amino acids and derivatives	Amino acids and derivatives	Methyl L-pyroglutamate	C6H13NO2	131.095	down-up-down	C01933	-
62	Amino acids and derivatives	Amino acids and derivatives	1-(2,3-dihydroxypropoxy)-3-(((2-(dimethylamino)ethoxy)(hydroxy)phosphoryl)oxy)propan-2-yl palmitate*	C6H13NO2	131.095	down-up-down	C00407	ko00280,ko00290,ko00460,ko00960,ko00966,ko00970,ko01100,ko01110,ko01210,ko01230,ko02010
63	Amino acids and derivatives	Amino acids and derivatives	3-Indoleacetonitrile	C4H9NO2S	135.035	down-up-down	C22040	ko02010
64	Amino acids and derivatives	Amino acids and derivatives	Benzoic acid	C5H9NO2	115.063	down-up-down	-	-
65	Amino acids and derivatives	Amino acids and derivatives	4-Hydroxyquinoline	C6H10N2O4	174.064	down-up-down	-	-
66	Amino acids and derivatives	Amino acids and derivatives	Mucic acid Dimethyl Ester	C5H9NO3	131.058	down-up-down	C01157	ko00330,ko00470,ko01100,ko02010
67	Amino acids and derivatives	Amino acids and derivatives	Protocatechualdehyde	C6H13NO2	131.095	down-up-down	-	-
1	Flavonoids	Chalcones	(3S)-5,7-dihydroxy-3-[(4-methoxyphenyl)methyl]-6-methyl-2,3-dihydrochromen-4-one	C15H12O5	272.068	down	C06561	ko00941,ko01100,ko01110
2	Flavonoids	Chalcones	L-Citramalic acid	C15H14O5	274.084	down	C00774	ko00941,ko01110
3	Flavonoids	Chalcones	Quinic Acid	C21H24O10	436.137	down	-	-
4	Flavonoids	Chalcones	Citric acid glucoside	C21H24O10	436.137	down-up	-	-
5	Flavonoids	Flavanols	L-Valyl-L-Phenylalanine	C15H14O6	290.079	down-up	C09727	ko00941,ko01100,ko01110
6	Flavonoids	Flavanones	3-Hydroxyglutaric acid	C15H12O5	272.068	down	C00509	ko00941,ko00943,ko01100,ko01110
7	Flavonoids	Flavanones	Glucosyloxybenzoic acid	C15H12O6	288.063	down-up-down	C05631	ko00941,ko01100,ko01110
8	Flavonoids	Flavanonols	Pentadecanoic acid,14-methyl-,methyl ester	C15H12O5	272.068	down	C09826	ko00941
9	Flavonoids	Flavanonols	Ile-Arg	C25H22O10	482.121	down-up-down	C08717	-
10	Flavonoids	Flavones	Dihydropenstemide	C16H12O6	300.063	down	C10038	-
11	Flavonoids	Flavones	ophiopogonanone B	C16H12O6	300.063	down	C10058	-
12	Flavonoids	Flavones	Cyclo(Pro-Phe)	C16H14O6	302.079	down	-	-
13	Flavonoids	Flavones	1-Methyladenine	C16H12O6	300.063	down	-	-
14	Flavonoids	Flavones	Trigonelline	C16H12O6	300.063	down	-	-
15	Flavonoids	Flavones	LysoPS 22:5	C16H12O6	300.063	down	-	-
16	Flavonoids	Flavones	α-Hydroxycinnamic Acid*	C21H20O11	448.101	down	C03951	ko00944
17	Flavonoids	Flavones	11-Octadecanoic acid(Vaccenic acid)*	C23H24O13	508.122	down	-	-
18	Flavonoids	Flavones	Acetoxyacetic acid	C15H10O6	286.048	down-up	C01514	ko00941,ko00944,ko01100,ko01110
19	Flavonoids	Flavones	Indole-3-lactic acid	C23H16O6	388.095	down-up	-	-
20	Flavonoids	Flavonols	palmitic amide	C16H12O6	300.063	down	C17059	-
21	Flavonoids	Flavonols	2-Hydroxy-2-methyl-3-oxobutanoic acid*	C22H24O10	448.137	down-up	-	-
22	Flavonoids	Flavonols	3,4-Methylenedioxy cinnamyl alcohol	C21H20O11	448.101	down-up	-	-
23	Flavonoids	Flavonols	4-[3-(4,8-dimethylnona-3,7-dienyl)-3-methyloxiran-2-yl]butan-2-one	C21H20O11	448.101	down-up-down	C12249	ko00944,ko01110
24	Flavonoids	Isoflavones	3-Hydroxyoctadecanoic Acid	C16H12O6	300.063	down	-	-
25	Flavonoids	Isoflavones	4-Methyl-5-thiazoleethanol	C16H12O6	300.063	down	-	-
26	Flavonoids	Isoflavones	piscrocin C	C16H12O6	300.063	down	C10203	-
27	Flavonoids	Isoflavones	3,4-Dihydroxy-L-phenylalanine (L-Dopa)	C22H22O10	446.121	down-up	-	-
28	Flavonoids	Other Flavonoids	Indole	C17H16O6	316.095	down	-	-
29	Flavonoids	Other Flavonoids	[(1R,2S)-1-(1,3-benzodioxol-5-yl)-2-methyl-3-oxobutyl]4-hydroxy-3-methoxybenzoate	C18H16O6	328.095	down	-	-
30	Flavonoids	Other Flavonoids	5-(2-Hydroxyethyl)-2-O-glucosylphenol	C18H18O6	330.11	down	-	-
31	Flavonoids	Other Flavonoids	Uridine 5'-diphospho-D-glucose	C17H16O6	316.095	down	-	-
32	Flavonoids	Other Flavonoids	Zarzissine	C16H12O6	300.063	down	-	-
33	Flavonoids	Other Flavonoids	1-Decanol*	C16H14O5	286.084	down	-	-
34	Flavonoids	Other Flavonoids	L-Methionine Sulfoxide	C17H16O6	316.095	down	-	-
35	Flavonoids	Other Flavonoids	3-[(1-Carboxyvinyl)oxy]benzoic acid	C19H20O6	344.126	down	-	-
36	Flavonoids	Other Flavonoids	3-O-p-Coumaroylquinic acid*	C17H16O5	300.1	down	-	-
37	Flavonoids	Other Flavonoids	Indole-3-carboxylic acid*	C18H18O6	330.11	down	-	-
38	Flavonoids	Other Flavonoids	Spirost-5-ene-3,12-diol	C20H22O6	358.142	down	-	-
39	Flavonoids	Other Flavonoids	9,12,13-Trihydroxy-10,15-octadecadienoic acid	C19H20O6	344.126	down	-	-
40	Flavonoids	Other Flavonoids	Val-Glu-Pro-Ser-Asp	C18H18O6	330.11	down	-	-
41	Flavonoids	Other Flavonoids	2-hydroxy-8-methoxy-6-methyl-9-oxoxanthene-1-carboxylic acid	C16H12O6	300.063	down	-	-
42	Flavonoids	Other Flavonoids	(1R,2S)-2-[4-[(3R,3aR,6R,6aS)-3-(4-Hydroxy-3,5-dimethoxyphenyl)-1,3,3a,4,6,6a-hexahydrofuro[3,4-c]furan-6-yl]-2,6-dimethoxyphenoxy]-1-(4-hydroxy-3,5-dimethoxyphenyl)propane-1,3-diol	C16H12O6	300.063	down	-	-
43	Flavonoids	Other Flavonoids	N-Ethylmaleimide (NEM)	C17H16O6	316.095	down	-	-
44	Flavonoids	Other Flavonoids	L-Glycyl-L-isoleucine	C17H16O6	316.095	down	-	-
45	Flavonoids	Other Flavonoids	2-Aminoheptanedioic acid	C20H16O6	352.095	down	-	-
46	Flavonoids	Other Flavonoids	Triacanthinapioside	C16H14O6	302.079	down	-	-
47	Flavonoids	Other Flavonoids	6-Hydroxydopaquinone	C17H16O6	316.095	down	-	-
48	Flavonoids	Other Flavonoids	5-Hydroxy-3,7,8,3',4'-Pentamethoxyflavone*	C14H20O9	332.111	down	-	-
49	Flavonoids	Other Flavonoids	Glycolic acid	C22H22O10	446.121	down	-	-
1	Lignans and Coumarins	Coumarins	L-Citrulline	C10H8O3	176.047	down	C09268	-
2	Lignans and Coumarins	Coumarins	1-Methyl-6-Oxo-1,6-Dihydropyridine-3-Carboxamide	C9H6O3	162.032	down	-	-
3	Lignans and Coumarins	Lignans	Cyclo(Val-Ala)	C26H32O13	552.184	down	-	-
4	Lignans and Coumarins	Lignans	12,13-DHOME; (9Z)-12,13-Dihydroxyoctadec-9-enoic acid	C27H36O12	552.221	down	-	-
5	Lignans and Coumarins	Lignans	Isorescinnamine, dihydro-	C20H14O7	366.074	down	-	-
6	Lignans and Coumarins	Lignans	Isoleucylleucine	C28H36O13	580.216	down-up	C10890	-
1	Lipids	Free fatty acids	N-(4-oxopentyl)-acetamide	C15H28O2	240.209	down-up-down	-	-
2	Lipids	Glycerol ester	5-O-p-Coumaroylquinic acid*	C21H36O3	336.266	down-up-down	-	-
3	Lipids	LPE	Cajanin	C21H42NO7P	451.27	down	-	-
4	Lipids	PC	His-Gly-Met	C8H20NO6P	257.103	down-up	C00670	ko00564,ko00565
5	Lipids	Sphingolipids	Isovanillin	C14H31NO2	245.236	down	-	-
6	Lipids	Sphingolipids	Xanthorrhizol	C12H27NO2	217.204	down	-	-
7	Lipids	Sphingolipids	Grevilloside F	C16H35NO2	273.267	down-up-down	-	-
8	Lipids	Sphingolipids	N-Feruloylputrescine	C16H35NO2	273.267	down-up-down	-	-
1	Nucleotides and derivatives	Nucleotides and derivatives	Apigenin-6-C-(2''-glucosyl)arabinoside	C4H4N2O3	128.022	down	C00813	ko00240,ko01100
2	Nucleotides and derivatives	Nucleotides and derivatives	1-O-Galloyl-6-O-p-Coumaroyl-β-D-glucose	C9H14N2O12P2	404.002	down	C00015	ko00240,ko00908,ko01100,ko01232,ko01240
3	Nucleotides and derivatives	Nucleotides and derivatives	Methyl linolenate	C6H7N5O	165.065	down	-	-
4	Nucleotides and derivatives	Nucleotides and derivatives	D-Phenylalanine	C10H14N5O6P	331.068	down	C00360	ko00230,ko01100,ko01232
5	Nucleotides and derivatives	Nucleotides and derivatives	LysoPE 20:2	C4H4N2O2	112.027	down-up-down	C00106	ko00240,ko00410,ko00770,ko01100,ko01232
6	Nucleotides and derivatives	Nucleotides and derivatives	Poncirin (Isosakuranetin-7-O-neohesperidoside)	C17H21N4O9P	456.105	down-up-down	C00061	ko00190,ko00740,ko01100,ko01110,ko01240
7	Nucleotides and derivatives	Nucleotides and derivatives	Roseoside	C15H24N2O17P2	566.055	down-up-down	C00029	ko00040,ko00052,ko00053,ko00500,ko00520,ko00524,ko00561,ko00908,ko01100,ko01110,ko01240,ko01250
8	Nucleotides and derivatives	Nucleotides and derivatives	(R)-1,2,3,4-Tetrahydro-3-carboxy-2-carboline	C5H11O7P	214.024	down-up-down	C00672	ko00030,ko00240,ko01100
9	Nucleotides and derivatives	Nucleotides and derivatives	1,5-Anhydro-D-glucitol	C21H27N7O14P2	663.109	down-up-down	C00003	ko00190,ko00730,ko00760,ko01100,ko01240
10	Nucleotides and derivatives	Nucleotides and derivatives	3,4-Dehydro-DL-proline	C17H27N3O17P2	607.082	down-up-down	C00043	ko00520,ko00524,ko01100,ko01250
11	Nucleotides and derivatives	Nucleotides and derivatives	LysoPC 17:0	C10H15N5O10P2	427.029	down-up-down	C00008	ko00190,ko00195,ko00230,ko00908,ko01100,ko01110,ko01232,ko01240
12	Nucleotides and derivatives	Nucleotides and derivatives	LysoPC 19:2	C10H14N5O7P	347.063	up-down	C00020	ko00230,ko00908,ko01100,ko01110,ko01232,ko01240
1	Organic acids	Organic acids	3,4-Methylenedioxycinnamaldehyde	C5H10O3	118.063	down	C20827	ko00280,ko01100
2	Organic acids	Organic acids	Adenosine 5'-monophosphate	C6H10O4	146.058	down	-	-
3	Organic acids	Organic acids	4-Hydroxybenzoyltartaric acid	C7H12O6	192.063	down	C00296	ko00400,ko01100
4	Organic acids	Organic acids	LysoPE 15:0	C4H7NO2	101.048	down	C01234	ko00270,ko01100,ko01110
5	Organic acids	Organic acids	Acetyl-Caranine	C4H9NO2	103.063	down	C05145	-
6	Organic acids	Organic acids	Dulcitol	C4H9NO2	103.063	down-up	C03665	-
7	Organic acids	Organic acids	Swertisin 8-methyl ether	C6H18O24P6	659.861	down-up	C01204	ko00562,ko01100,ko04070
8	Organic acids	Organic acids	12-Hydroxydodecanoic acid	C12H18O3	210.126	down-up	C08491	ko00592,ko01100,ko01110,ko04075
9	Organic acids	Organic acids	Eugenol	C4H6O4	118.027	down-up-down	-	-
10	Organic acids	Organic acids	Asn-Tyr-Ala	C5H8O5	148.037	down-up-down	C06032	ko00290,ko00660,ko01100,ko01210,ko01230
11	Organic acids	Organic acids	Guanosine 5'-monophosphate	C6H6O6	174.016	down-up-down	C02341	ko00660,ko01100
12	Organic acids	Organic acids	5-hydroxy-3-(2-hydroxy-4-methoxybenzyl)-7-methoxychroman-4-one	C6H8O7	192.027	down-up-down	C00311	ko00020,ko00630,ko01100,ko01110,ko01200,ko01210,ko01230,ko01240
13	Organic acids	Organic acids	Anthranilate-1-O-Sophoroside	C5H8O5	148.037	down-up-down	C02614	ko00660,ko01100
14	Organic acids	Organic acids	Isomaltulose	C5H8O5	148.037	down-up-down	-	-
15	Organic acids	Organic acids	Inositol	C7H14N2O4	190.095	down-up-down	C00666	ko00300,ko00470,ko01100,ko01110,ko01230
16	Organic acids	Organic acids	Sedoheptulose	C6H8O7	192.027	down-up-down	C00158	ko00020,ko00250,ko00630,ko01100,ko01110,ko01200,ko01210,ko01230,ko01240
17	Organic acids	Organic acids	LysoPE 14:0(2n isomer)	C6H9N3O2	155.069	down-up-down	-	-
18	Organic acids	Organic acids	1-Octen-3-Ol-3-O-Beta-D-Xylopyranosyl(1→6)-Beta-D-Glucopyranoside	C5H8O5	148.037	down-up-down	C03196	ko00310,ko01100
19	Organic acids	Organic acids	Gingerglycolipid A	C7H10O7	206.043	down-up-down	C01251	ko00300,ko00620,ko01100,ko01110,ko01210,ko01230,ko01240
20	Organic acids	Organic acids	Longitubanine A	C5H6O4	130.027	down-up-down	C00490	ko00660,ko01100
21	Organic acids	Organic acids	Eriodictyol (5,7,3',4'-Tetrahydroxyflavanone)	C6H13NO2	131.095	down-up-down	C02378	ko01100
22	Organic acids	Organic acids	Tiglylglycine	C6H6N2O2	138.043	down-up-down	C00785	ko00340,ko01100
23	Organic acids	Organic acids	Aurantiamide acetate	C6H6O6	174.016	down-up-down	C00417	ko00020,ko00630,ko00660,ko01100,ko01110,ko01210
24	Organic acids	Organic acids	LysoPC 16:0(2n isomer)	C3H7O6P	169.998	down-up-down	C00661	-
1	Others	Aldehyde compounds	2-Phenylethylamine	C8H8O	120.058	down	C06758	ko01100
2	Others	Aldehyde compounds	15(R)-Hydroxylinoleic Acid	C8H8O	120.058	down	C07209	ko01100
3	Others	Aldehyde compounds	16,23:16,30-Diepoxydammar-24-ene-3,20-diol (Jujubogenin)	C10H8O3	176.047	down-up-down	-	-
4	Others	Aldehyde compounds	2,3-Dihydroxy-12-ursen-28-oic acid	C10H20O2	172.146	down-up-down	-	-
5	Others	Chromone	Frehmaglutoside G	C17H14O4	282.089	down	-	-
6	Others	Chromone	Disporopsin/5,7-dihydroxy-3-(2',4'-dihydroxybenzyl)-chroman-4-one	C18H16O3	280.11	down	-	-
7	Others	Ketone compounds	LysoPE 20:4(2n isomer)	C8H9NO	135.068	down	-	-
8	Others	Ketone compounds	Uridine 5'-monophosphate	C15H12O3	240.079	down	C22066	-
9	Others	Ketone compounds	Gly-Pro-Glu	C19H16O6	340.095	down-up	-	-
10	Others	Ketone compounds	6-Hydroxyhexanoic acid	C15H10O6	286.048	down-up-down	-	-
11	Others	Ketone compounds	Gly-Met-His	C19H20O2	280.146	up-down	-	-
12	Others	Others	Spermidine	C28H28O7	476.183	down	-	-
13	Others	Others	N-benzylformamide	C11H12O4	208.074	down	-	-
14	Others	Others	Jasmonoyl-L-Isoleucine	C11H10O4	206.058	down	-	-
15	Others	Others	octadecadienoic acid amide	C21H20O13	480.09	down	-	-
16	Others	Others	3-O-p-Coumaroylquinic acid-O-glucoside	C12H8O	168.058	down-up-down	-	-
17	Others	Others	D-Panose	C19H34O10	422.215	down-up-down	C17614	-
18	Others	Others	D-Pantothenic Acid	C5H8O4	132.042	down-up-down	-	-
19	Others	Saccharides	5-Hydroxy-3,3',4',5',7-Pentamethoxyflavone*	C6H14O12P2	339.996	down-up	C00354	ko00400,ko00710,ko01100,ko01110,ko01200
20	Others	Saccharides	L-Aspartyl-L-Phenylalanine	C7H15O10P	290.04	down-up	-	-
21	Others	Saccharides	LysoPE 16:0	C4H9O7P	200.009	down-up	C00279	ko00030,ko00400,ko00710,ko00750,ko01100,ko01110,ko01200,ko01230,ko01240
22	Others	Saccharides	7-Hydroxy-3,7-dimethyloctanal	C6H11PO11	290.004	down-up	-	-
23	Others	Saccharides	Sinapoyl malate	C14H25NO11	383.143	down-up	C07278	-
24	Others	Saccharides	2-Palmitoyl-Sn-Glycerol 3-O-Diglucoside	C6H13NO5	179.079	down-up	C00329	ko00520,ko01100,ko01250
25	Others	Saccharides	3,4,5-Trimethoxycinnamic acid	C12H18O13	370.075	down-up-down	C02273	ko00040,ko01100,ko02010
26	Others	Saccharides	Formononetin-7-O-(6''-Malonyl)glucoside	C6H14O12P2	339.996	down-up-down	C01231	ko00500,ko01100
27	Others	Saccharides	Cys-Ala-Pro-Pro-Thr	C5H8O5	148.037	down-up-down	C00652	ko00053,ko01100
28	Others	Saccharides	N-(gamma-L-glutamyl)tyramine O-glucoside	C6H13O9P	260.03	down-up-down	C00103	ko00010,ko00040,ko00052,ko00500,ko00520,ko00523,ko00561,ko01100,ko01110,ko01240,ko01250
29	Others	Saccharides	2,6-Dimethoxypydroquinone-1-O-glucoside	C24H42O21	666.222	down-up-down	-	-
30	Others	Saccharides	Azetidine-2-carboxylic acid	C24H42O20	650.227	down-up-down	-	-
31	Others	Vitamin	Adenosine 5'-diphosphate	C9H17NO5	219.111	down	C00864	ko00410,ko00770,ko01100,ko01110,ko01240
32	Others	Vitamin	Cis-Aconitic acid	C31H40O2	444.303	down-up	-	-
1	Phenolic acids	Phenolic acids	L-Alanyl-L-Phenylalanine	C13H16O8	300.084	down	-	-
2	Phenolic acids	Phenolic acids	D-Maltotetraose	C23H26O11	478.147	down	-	-
3	Phenolic acids	Phenolic acids	4-Methylbenzoic acid	C14H20O9	332.111	down	-	-
4	Phenolic acids	Phenolic acids	Cinnamoyltyramine	C17H17NO3	283.12	down	-	-
5	Phenolic acids	Phenolic acids	5-Methylcytosine	C9H10O2	150.068	down	C17883	-
6	Phenolic acids	Phenolic acids	Asp-Lys	C7H7NO	121.053	down	C09815	-
7	Phenolic acids	Phenolic acids	Gentrogenin-Glc	C8H14O8	238.069	down	-	-
8	Phenolic acids	Phenolic acids	LysoPG 16:0	C13H16O8	300.084	down	-	-
9	Phenolic acids	Phenolic acids	Pyroglutamic acid	C17H22O10	386.121	down	C02919	-
10	Phenolic acids	Phenolic acids	Gly-Val-Leu	C15H18O8	326.1	down	C05839	ko00999,ko01110
11	Phenolic acids	Phenolic acids	4-Hydroxy-3-methoxymandelate	C15H18O8	326.1	down	-	-
12	Phenolic acids	Phenolic acids	5-Aminolevulinic Acid	C16H20O9	356.111	down	-	-
13	Phenolic acids	Phenolic acids	Chrysoeriol-5-O-glucoside	C9H10O3	166.063	down	C11457	ko00360,ko01100
14	Phenolic acids	Phenolic acids	Psychotrin	C15H18O9	342.095	down	-	-
15	Phenolic acids	Phenolic acids	LysoPE 20:4	C21H30O13	490.169	down	-	-
16	Phenolic acids	Phenolic acids	1-O-rhamnose-3-O-Caffeoyl Quinic Acid	C15H22O	218.167	down	-	-
17	Phenolic acids	Phenolic acids	1-(4-Methoxyphenyl)-1-propanol	C15H18O9	342.095	down	-	-
18	Phenolic acids	Phenolic acids	Pro-Ala-Phe	C22H22O12	478.111	down	-	-
19	Phenolic acids	Phenolic acids	His-Tyr	C8H10O	122.073	down	C05853	ko00360
20	Phenolic acids	Phenolic acids	Apigenin-7-O-(6''-p-Coumaryl)glucoside	C15H18O8	326.1	down	C06739	-
21	Phenolic acids	Phenolic acids	1,7-Dimethylxanthine	C15H20O8	328.116	down	-	-
22	Phenolic acids	Phenolic acids	Tricin-4'-O-glucoside-7-O-glucoside	C18H24O11	416.132	down	-	-
23	Phenolic acids	Phenolic acids	2-((6-hydroxy-4-(hydroxy(methoxy)methyl)-7-methyl-1,4a,5,6,7,7a-hexahydrocyclopenta[c]pyran-1-yl)oxy)-6-(hydroxymethyl)tetrahydro-2H-pyran-3,4,5-triol	C13H16O8	300.084	down	-	-
24	Phenolic acids	Phenolic acids	D-Threose	C10H10O4	194.058	down	C10477	-
25	Phenolic acids	Phenolic acids	3-Epidiosgenin-3-O-glucoside*	C10H10O2	162.068	down-up	C10475	-
26	Phenolic acids	Phenolic acids	Gentianose	C13H18O2	206.131	down-up	-	-
27	Phenolic acids	Phenolic acids	Pyridoxal	C14H22O	206.167	down-up	-	-
28	Phenolic acids	Phenolic acids	S-Ribosyl-L-homocysteine	C22H26O12	482.142	down-up	-	-
29	Phenolic acids	Phenolic acids	Glucose-1-phosphate*	C14H22O	206.167	down-up	-	-
30	Phenolic acids	Phenolic acids	7-O-Methylaloesin	C15H18O9	342.095	down-up	C10433	-
31	Phenolic acids	Phenolic acids	Tyrosyl-Valine	C10H10O4	194.058	down-up	C11233	-
32	Phenolic acids	Phenolic acids	Epicatechin	C8H4O3	148.016	down-up	-	-
33	Phenolic acids	Phenolic acids	Pro-Glu-His	C8H8O2	136.052	down-up	C01454	ko01100
34	Phenolic acids	Phenolic acids	Apigenin-8-C-(2''-glucosyl)arabinoside	C7H8O2	124.052	down-up-down	C00727	-
35	Phenolic acids	Phenolic acids	2,6-Dimethoxy-4-hydroxyphenol-1-O-ß-D-glucopyranoside	C14H18O9	330.095	down-up-down	-	-
36	Phenolic acids	Phenolic acids	1',2',3',4'-tetrahydro-5'-deoxypinnatanine	C16H22O4	278.152	down-up-down	-	-
37	Phenolic acids	Phenolic acids	Isoschaftoside	C14H20O7	300.121	down-up-down	C06046	ko00350,ko01100
38	Phenolic acids	Phenolic acids	Prunasin	C6H6O2	110.037	up	C00090	ko01100
39	Phenolic acids	Phenolic acids	Manglieside D	C10H12O3	180.079	up	-	-
1	Quinones	Quinones	3,5-Dimethyl-2,3-dihydrobenzofuran	C8H8O4	168.042	down	-	-
2	Quinones	Quinones	5,6,3',4'-Tetrahydroxy-3,7-dimethoxyflavone-6-O-glucoside	C8H8O4	168.042	down	C10331	-
1	Steroids	Steroid	Magnolignan A-2-O-glucoside	C27H42O4	430.308	down	C08909	-
2	Steroids	Steroid	1-(2-Amino-3-methylpentanoyl)pyrrolidine-2-carboxylic acid	C29H50O	414.386	down-up-down	C01753	ko00100,ko01100,ko01110
3	Steroids	Steroidal saponins	Disogenin-Gal*	C33H52O9	592.361	down	-	-
4	Steroids	Steroidal saponins	Syringaresinol-4'-O-glucoside; Acanthoside B	C33H50O9	590.346	down	-	-
5	Steroids	Steroidal saponins	Tricin-4'-O-syringyl alcohol	C33H52O8	576.366	down	-	-
6	Steroids	Steroidal saponins	Icariside E4	C39H62O13	738.419	down	-	-
7	Steroids	Steroidal saponins	Hispidulin-7-O-(6''-O-p-Coumaroyl)Glucoside	C33H52O8	576.366	down	-	-
8	Steroids	Steroidal saponins	Vitexin-2''-O-rhamnoside	C45H72O18	900.472	down	-	-
9	Steroids	Steroidal saponins	N-Feruloyloctopamine	C45H72O18	900.472	down	-	-
10	Steroids	Steroidal saponins	1-Methylhistidine	C51H82O23	1062.52	down	-	-
11	Steroids	Steroidal saponins	O-Acetyl-L-homoserine	C5H9NO2	115.063	down-up-down	-	-
1	Terpenoids	Monoterpenoids	Ruscogenin-1-O-rhamnosyl(1,2)glucosyl(1,2)glucoside	C21H32O10	444.2	down	-	-
2	Terpenoids	Monoterpenoids	Cinnamic acid	C27H32O13	564.184	down	-	-
3	Terpenoids	Monoterpenoids	Isodendrocrepine	C21H36O9	432.236	down	-	-
4	Terpenoids	Monoterpenoids	D-Allo-Isoleucine	C21H32O12	476.189	down	-	-
5	Terpenoids	Terpene	Spirost-5-ene-3,27-diol-27-O-glucoside-3-O-[rhamnosyl(1→4)]glucoside (Polygonatoside D)	C11H14O3	194.094	down	-	-

## Sheet: Tre-3
Table S6B Information of secondary metabolites with highest contents in Tre-3 samples.
No.	Class I	Class II	Compounds	Formula	Molecular weight (Da)	Trends of metabolite content	cpd_ID	KEGG_map
1	Alkaloids	Alkaloids	Benzyl-β-gentiobioside*	C5H14NO+	104.107	down-up	C00114	ko00260,ko00564,ko01100,ko02010
2	Alkaloids	Alkaloids	6-O-Galloyl-β-D-glucose*	C7H5NOS	151.009	up-down	-	-
3	Alkaloids	Alkaloids	3,4'-Dihydroxy-3',5'-dimethoxypropiophenone	C20H39NO2	325.298	up-down	C20792	-
4	Alkaloids	Alkaloids	Aspulvinone E	C36H36N2O8	624.247	up-down	C17908	-
5	Alkaloids	Alkaloids	2-Aminoacetophenone	C6H14N2O	130.111	up-down	C02714	ko00330,ko01100
6	Alkaloids	Alkaloids	Chelidonic acid	C8H11NO	137.084	up-down	C00483	ko00350,ko00950,ko01100,ko01110,ko01240
7	Alkaloids	Alkaloids	Phe-Thr-Tyr	C8H9NO2	151.063	up-down	-	-
8	Alkaloids	Alkaloids	Hexadecanedioic acid	C15H21N5O4	335.159	up-down	-	-
9	Alkaloids	Alkaloids	Apigenin-7-O-glucoside(Cosmosiin)	C7H13NO2	143.095	up-down	-	-
10	Alkaloids	Alkaloids	Dodecanoic acid (Lauric acid)	C5H14N4	130.122	up-down	C00179	ko00330,ko01100
11	Alkaloids	Alkaloids	Erythorbic Acid; Isoascorbic Acid	C18H25NO6	351.168	up-down	C10413	-
12	Alkaloids	Alkaloids	Gly-Pro-Gly	C10H16N2O4	228.111	up-down	-	-
13	Alkaloids	Alkaloids	L-Histidine	C7H5NO2	135.032	up-down	-	-
14	Alkaloids	Alkaloids	Methyl 4-hydroxybenzoate	C18H33NO	279.256	up-down	-	-
15	Alkaloids	Alkaloids	Embelin	C17H17NO2	267.126	up-down	-	-
16	Alkaloids	Alkaloids	2,5-Dihydroxybenzaldehyde	C6H11N3O	141.09	up-down	C00860	ko00340,ko01100,ko01110,ko01230
17	Alkaloids	Alkaloids	1,14-Tetradecanedioic Acid	C33H44N2O3	516.335	up-down	-	-
18	Alkaloids	Alkaloids	12,13-Epoxy-9-Octadecenoic Acid	C5H6N2O2	126.043	up-down-up	-	-
19	Alkaloids	Alkaloids	3-Methoxybenzoic acid	C5H5N5	135.054	up-down-up	-	-
20	Alkaloids	Alkaloids	4',5,7-Trihydroxy-3',6-dimethoxyflavone (Jaceosidin)	C18H35NO	281.272	up-down-up	-	-
21	Alkaloids	Alkaloids	5-Oxoproline	C18H35NO	281.272	up-down-up	-	-
22	Alkaloids	Alkaloids	Dichotomoside A	C28H36N2O4	464.268	up-down-up	-	-
23	Alkaloids	Phenolamine	Syringaldehyde; 4-Hydroxy-3,5-Dimethoxybenzaldehyde	C36H36N2O8	624.247	up-down	C17910	-
24	Alkaloids	Phenolamine	Ala-Lys-Asn-Glu	C34H37N3O6	583.268	up-down	-	-
25	Alkaloids	Phenolamine	Gln-Met	C14H21NO4	267.147	up-down	-	-
26	Alkaloids	Phenolamine	6-Methylaloe emodin	C7H7NO2	137.048	up-down	-	-
27	Alkaloids	Phenolamine	3-Hydroxyhexadecanoic acid	C36H36N2O8	624.247	up-down	-	-
28	Alkaloids	Phenolamine	D-Threonic Acid	C24H29NO9	475.184	up-down	-	-
29	Alkaloids	Phenolamine	α-Linolenic Acid	C14H20N2O3	264.147	up-down	C10497	ko00330,ko01100
30	Alkaloids	Phenolamine	podecdysone B	C13H18N2O2	234.137	up-down	C18326	ko00330,ko01100
31	Alkaloids	Phenolamine	4-Pyridoxic acid	C36H36N2O8	624.247	up-down	-	-
32	Alkaloids	Phenolamine	L-Glutamic acid-O-glycoside	C19H28N2O9	428.18	up-down	-	-
33	Alkaloids	Phenolamine	Sinapinaldehyde	C9H13NO2	167.095	up-down	-	-
34	Alkaloids	Phenolamine	2-Decanol*	C17H17NO2	267.126	up-down	-	-
35	Alkaloids	Phenolamine	Licoagroside B	C17H17NO2	267.126	up-down	-	-
36	Alkaloids	Plumerane	Isosinensetin	C9H7NO2	161.048	up-down	-	-
37	Alkaloids	Plumerane	9S-Hydroxy-10E,12Z-octadecadienoic acid*	C9H7NO2	161.048	up-down	C19837	-
38	Alkaloids	Plumerane	β-Hydroxyisovaleric acid	C13H18N2O	218.142	up-down	C08309	-
39	Alkaloids	Pyridine alkaloids	(3R)-5,7-dihydroxyl-6-methyl-3-(4'-hydroxylbenzyl)-chroman-4-one*	C7H8N2O2	152.059	up-down	-	-
40	Alkaloids	Pyrrole alkaloids	3,5,7-Trihydroxy-6,8-dimethyl-3-(4'-hydroxybenzyl)-chroman-4-one (Polygonatone C)	C4H7NO2	101.048	up-down	-	-
41	Alkaloids	Quinoline alkaloids	2',7-Dihydroxy-3',4'-dimethoxyisoflavan	C16H17NO9	367.09	up-down	-	-
42	Alkaloids	Tropan alkaloids	Benzyl-(2''-O-glucosyl)glucoside*	C10H17NO3	199.121	up-down	C12448	ko00960,ko01100,ko01110
1	Amino acids and derivatives	Amino acids and derivatives	Hesperetin-7-O-neohesperidoside(Neohesperidin)*	C16H21N3O3	303.158	up-down	-	-
2	Amino acids and derivatives	Amino acids and derivatives	Ferulic acid*	C9H15N3O4	229.106	up-down	-	-
3	Amino acids and derivatives	Amino acids and derivatives	Ebuloside	C18H32N6O8	460.228	up-down	-	-
4	Amino acids and derivatives	Amino acids and derivatives	Comazaphilone G	C19H35N5O7	445.254	up-down	-	-
5	Amino acids and derivatives	Amino acids and derivatives	15-Oxo-5Z,8Z,11Z,13E-eicosatetraenoic acid	C10H13NO2	179.095	up-down	C17235	ko00400,ko00966,ko01100,ko01110,ko01210
6	Amino acids and derivatives	Amino acids and derivatives	Lys-Trp	C11H19N3O6S	321.099	up-down	C11347	-
7	Amino acids and derivatives	Amino acids and derivatives	9-(Arabinosyl)hypoxanthine	C11H14N2O4	238.095	up-down	-	-
8	Amino acids and derivatives	Amino acids and derivatives	Dihydrocaffeoylglucose	C8H16N2O3	188.116	up-down	C02155	-
9	Amino acids and derivatives	Amino acids and derivatives	Tachioside*	C12H24N2O3	244.179	up-down	-	-
10	Amino acids and derivatives	Amino acids and derivatives	Isotachioside*	C20H31N7O9	513.218	up-down	-	-
11	Amino acids and derivatives	Amino acids and derivatives	7S,8S-DiHODE; (9Z,12Z)-(7S,8S)-Dihydroxyoctadeca-9,12-dienoic acid	C14H23N5O4	325.175	up-down	-	-
12	Amino acids and derivatives	Amino acids and derivatives	5-hydroxy-7,8-dimethoxyflavanone	C11H14N2O3	222.1	up-down	-	-
13	Amino acids and derivatives	Amino acids and derivatives	Chrysoeriol-7-O-rutinoside	C8H12N2O3	184.085	up-down	-	-
14	Amino acids and derivatives	Amino acids and derivatives	iso-5,7-dihydroxy-6,8-dimethyl-3-(4'-hydroxy-3'-methoxybenzyl)chroman-4-one	C8H16N2O3	188.116	up-down	-	-
15	Amino acids and derivatives	Amino acids and derivatives	Iminodiacetic acid	C11H12N2O3	220.085	up-down	C01017	-
16	Amino acids and derivatives	Amino acids and derivatives	Piperonylic acid	C16H31N3O4	329.231	up-down	-	-
17	Amino acids and derivatives	Amino acids and derivatives	3-Ureidopropionic Acid	C6H15N5O2	189.123	up-down	-	-
18	Amino acids and derivatives	Amino acids and derivatives	L-Carnitine	C14H23N5O5	341.17	up-down	-	-
19	Amino acids and derivatives	Amino acids and derivatives	2-(Formylamino)benzoic acid	C16H22N4O6	366.154	up-down	-	-
20	Amino acids and derivatives	Amino acids and derivatives	5'-Deoxyadenosine	C9H18N2O4	218.127	up-down	-	-
21	Amino acids and derivatives	Amino acids and derivatives	N-Acetyl-L-Arginine	C20H31N3O5	393.226	up-down	-	-
22	Amino acids and derivatives	Amino acids and derivatives	2-α-Linolenoyl-glycerol*	C13H18N2O4	266.127	up-down	-	-
23	Amino acids and derivatives	Amino acids and derivatives	Palmitaldehyde	C9H18N2O3	202.132	up-down	-	-
24	Amino acids and derivatives	Amino acids and derivatives	N-Benzoyltyramine	C12H25N5O3	287.196	up-down	-	-
25	Amino acids and derivatives	Amino acids and derivatives	4-Nitrophenol	C12H26N4O3	274.2	up-down	-	-
26	Amino acids and derivatives	Amino acids and derivatives	(3R)-5,7-dihydroxy-8-methyl-3-(4'-hydroxybenzyl)-chroman-4-one*	C8H16N2O3	188.116	up-down	C02727	ko00310,ko01100
27	Amino acids and derivatives	Amino acids and derivatives	Diosmetin (5,7,3'-Trihydroxy-4'-methoxyflavone)	C20H24N6O5	428.181	up-down	-	-
28	Amino acids and derivatives	Amino acids and derivatives	(3R)-5,7-Dihydroxy-6,8-dimethyl-3-(4'-hydroxybenzyl)-chromone-4-one	C9H17N3O4	231.122	up-down	-	-
29	Amino acids and derivatives	Amino acids and derivatives	2,3-Dihydroxybenzoic Acid*	C7H14N2O4S	222.067	up-down	C00542	-
30	Amino acids and derivatives	Amino acids and derivatives	Prunitrin	C7H12N2O3	172.085	up-down	-	-
31	Amino acids and derivatives	Amino acids and derivatives	9,19-Cyclolanost-24-en-3-ol (Cycloartenol)	C12H16N2O3	236.116	up-down	-	-
32	Amino acids and derivatives	Amino acids and derivatives	Methyl 3-aminopropanoate	C5H7NO3	129.043	up-down	-	-
33	Amino acids and derivatives	Amino acids and derivatives	2'-O-Methyladenosine	C9H17NO6S	267.078	up-down	C03539	ko00270,ko01100,ko01230
34	Amino acids and derivatives	Amino acids and derivatives	9S-Hydroperoxy-10E,12Z-octadecadienoic acid	C16H23N5O6	381.165	up-down	-	-
35	Amino acids and derivatives	Amino acids and derivatives	Val-Val-Asp	C10H18N2O5	246.122	up-down	-	-
36	Amino acids and derivatives	Amino acids and derivatives	Emodin*	C9H10N2O5	226.059	up-down	-	-
37	Amino acids and derivatives	Amino acids and derivatives	Undecylic Acid	C16H25N5O6	383.18	up-down	-	-
38	Amino acids and derivatives	Amino acids and derivatives	Furanofructosyl-α-D-(6-mustard acyl)glucoside	C23H29N3O5	427.211	up-down	-	-
39	Amino acids and derivatives	Amino acids and derivatives	2-Picolinic acid	C15H21N3O5S1	355.12	up-down	-	-
40	Amino acids and derivatives	Amino acids and derivatives	L-Asparaginyl-L-asparagine	C19H26N4O4	374.195	up-down	-	-
41	Amino acids and derivatives	Amino acids and derivatives	Ala-Pro-Met	C29H30N4O6	530.217	up-down	-	-
42	Amino acids and derivatives	Amino acids and derivatives	3,5,4'-Trihydroxy-7-methoxyflavone (Rhamnocitrin)	C17H19N5O3	341.149	up-down	-	-
43	Amino acids and derivatives	Amino acids and derivatives	Barbituric acid;Malonylurea;2,4,6-Pyrimidinetrione	C18H28N4O5S1	412.178	up-down	-	-
44	Amino acids and derivatives	Amino acids and derivatives	γ-Glutamyl-L-valine	C24H22N2O7	450.143	up-down	-	-
45	Amino acids and derivatives	Amino acids and derivatives	Sudachitin	C23H27N3O5	425.195	up-down	-	-
46	Amino acids and derivatives	Amino acids and derivatives	Pennogenin-Glc	C28H36N6O8	584.259	up-down-up	-	-
47	Amino acids and derivatives	Amino acids and derivatives	D-Sucrose	C5H11NO3S	165.046	up-down-up	C02989	ko00270,ko01100
48	Amino acids and derivatives	Amino acids and derivatives	Rhamnose	C8H16N2O3	188.116	up-down-up	-	-
49	Amino acids and derivatives	Amino acids and derivatives	2,6-Dimethyl-7-octene-2,3,6-triol	C6H11NO4	161.069	up-down-up	-	-
50	Amino acids and derivatives	Amino acids and derivatives	D-Sedoheptuiose 7-phosphate	C11H22N2O3	230.163	up-down-up	-	-
51	Amino acids and derivatives	Amino acids and derivatives	(9Z,11E)-Octadecadienoic acid	C12H16N2O3	236.116	up-down-up	-	-
52	Amino acids and derivatives	Amino acids and derivatives	Linoleic acid	C12H20N4O3	268.154	up-down-up	-	-
53	Amino acids and derivatives	Amino acids and derivatives	glycoric acid	C6H11NO2S	161.051	up-down-up	-	-
1	Flavonoids	Chalcones	4-Hydroxysphinganine	C16H14O4	270.089	up-down	-	-
2	Flavonoids	Chalcones	Isocytosine	C17H18O4	286.12	up-down	-	-
3	Flavonoids	Chalcones	Phylloquinone (Vitamin K1)	C16H14O4	270.089	up-down-up	-	-
4	Flavonoids	Flavanols	3-hydroxy-1-methylpyrrolidin-2-one	C22H18O10	442.09	up-down	-	-
5	Flavonoids	Flavanols	Gly-Phe-Asn-Thr-Phe	C22H18O10	442.09	up-down-up	-	-
6	Flavonoids	Flavanones	Hederagenin-3-O-[β-D-glucosyl-(1-3)-a-L-rhamnosyl-(1-2)-a-L-arabinoside]	C27H32O14	580.179	up-down	C09793	-
7	Flavonoids	Flavanones	3,4-Dihydroxybenzoic acid (Protocatechuic acid)*	C16H14O5	286.084	up-down	C09833	ko00941,ko01110
8	Flavonoids	Flavanones	4-O-Glucosyl-sinapate	C18H16O7	344.09	up-down	C10032	-
9	Flavonoids	Flavanones	Scopine	C16H14O5	286.084	up-down	-	-
10	Flavonoids	Flavanones	Fumaric acid	C22H24O11	464.132	up-down	-	-
11	Flavonoids	Flavanones	D-Arabinono-1,4-lactone	C16H14O4	270.089	up-down	-	-
12	Flavonoids	Flavanones	L-Ascorbic acid (Vitamin C)	C19H20O6	344.126	up-down	C15118	-
13	Flavonoids	Flavanones	Hypoxanthine	C27H32O14	580.179	up-down	C09789	ko00941
14	Flavonoids	Flavanones	2-Hydroxyisocaproic acid	C15H12O4	256.074	up-down-up	C09827	ko00941
15	Flavonoids	Flavones	4-methoxybenzamide	C17H14O7	330.074	up-down	-	-
16	Flavonoids	Flavones	1-Pyrroline-4-hydroxy-2-carboxylic acid	C16H12O6	300.063	up-down	-	-
17	Flavonoids	Flavones	Vitexilactone	C18H16O7	344.09	up-down	-	-
18	Flavonoids	Flavones	6,8-Dihydroxy-2-(2-hydroxy-4-methoxybenzyl)-7-methyl-3,4-dihydronaphthalen-1(2H)-one	C22H22O11	462.116	up-down	-	-
19	Flavonoids	Flavones	2',6'-Dihydroxy-4'-methoxyacetophenone	C22H22O11	462.116	up-down	-	-
20	Flavonoids	Flavones	LysoPC 16:2(2n isomer)	C28H32O14	592.179	up-down	-	-
21	Flavonoids	Flavones	L-Cyclopentylglycine	C18H16O7	344.09	up-down	C19807	-
22	Flavonoids	Flavones	Tricin-7-O-Glucoside	C21H20O10	432.106	up-down-up	C04608	ko00944
23	Flavonoids	Flavones	DL-Methionine	C16H14O5	286.084	up-down-up	-	-
24	Flavonoids	Flavonols	2-β-D-Glucopyranosyloxy-5-hydroxyphenylacetic acidmethylester	C21H20O12	464.096	up-down	C12639	-
25	Flavonoids	Other Flavonoids	Inosine 5'-monophosphate	C16H14O5	286.084	down-up-down	-	-
26	Flavonoids	Other Flavonoids	3-(3-Hydroxyphenyl)-propionic acid	C19H20O6	344.126	up-down	-	-
27	Flavonoids	Other Flavonoids	γ-Glutamyltyrosine	C19H20O5	328.131	up-down	-	-
28	Flavonoids	Other Flavonoids	3,5-Dihydroxytoluene	C17H16O5	300.1	up-down	-	-
29	Flavonoids	Other Flavonoids	1-Naphthol*	C17H18O5	302.115	up-down	-	-
30	Flavonoids	Other Flavonoids	1-Acetyl-β-carboline	C18H18O5	314.115	up-down	-	-
31	Flavonoids	Other Flavonoids	LysoPE 18:2(2n isomer)	C19H20O5	328.131	up-down	-	-
32	Flavonoids	Other Flavonoids	4-Methoxybenzaldehyde	C18H18O5	314.115	up-down	-	-
33	Flavonoids	Other Flavonoids	Asp-Tyr-Met	C16H12O5	284.068	up-down	-	-
34	Flavonoids	Other Flavonoids	2',4'-Dihydroxy-4-methoxychalcone; (E)-Cardamonin	C16H13NO3	267.09	up-down	-	-
35	Flavonoids	Other Flavonoids	8-Hydroxyguanosine	C18H16O6	328.095	up-down	-	-
36	Flavonoids	Other Flavonoids	Protocatechuic Acid Methyl Ester	C18H18O6	330.11	up-down	-	-
37	Flavonoids	Other Flavonoids	13-methylmyristic acid	C19H20O6	344.126	up-down	-	-
38	Flavonoids	Other Flavonoids	Gly-Pro-Ala	C26H32O7	456.215	up-down	-	-
39	Flavonoids	Other Flavonoids	Phe-arg	C18H18O6	330.11	up-down	-	-
40	Flavonoids	Other Flavonoids	vasicinone	C19H20O5	328.131	up-down	-	-
41	Flavonoids	Other Flavonoids	N-Acetyl-L-Aspartic Acid	C15H12O4	256.074	up-down-up	-	-
1	Lignans and Coumarins	Coumarins	(2S)-2-[(1R)-1-carboxyethoxy]propanoic acid	C10H8O6	224.032	up-down	C22007	ko00999,ko01110
2	Lignans and Coumarins	Coumarins	LysoPC 14:0	C16H22O4	278.152	up-down	-	-
3	Lignans and Coumarins	Coumarins	2-β-D-Glucopyranosyloxy-5-hydroxy-phenylacetic acid	C10H8O4	192.042	up-down-up	-	-
4	Lignans and Coumarins	Lignans	Syringetin-3-O-glucoside	C20H20O7	372.121	up-down	-	-
5	Lignans and Coumarins	Lignans	Pentadecanoic Acid	C20H22O6	358.142	up-down	C05366	ko00999,ko01100,ko01110
6	Lignans and Coumarins	Lignans	1,7-dihydroxy-2,5-dimethoxy-9,10-dihydrophenanthrene	C21H22O6	370.142	up-down	-	-
7	Lignans and Coumarins	Lignans	N-(1-Deoxy-1-fructosyl)Valine	C20H20O7	372.121	up-down	-	-
8	Lignans and Coumarins	Lignans	Tataramide A	C20H22O6	358.142	up-down	-	-
9	Lignans and Coumarins	Lignans	Riboflavin (Vitamin B2)	C20H20O7	372.121	up-down	-	-
10	Lignans and Coumarins	Lignans	4-Pyridoxic acid-O-glucoside	C21H28O10	440.168	up-down	-	-
11	Lignans and Coumarins	Lignans	7-Methoxy-3-[1-(3-pyridyl)methylidene]-4-chromanone	C38H48O17	776.289	up-down	-	-
12	Lignans and Coumarins	Lignans	Glucopyranose 6-Hydroxydecanoate	C24H30O9	462.189	up-down	-	-
1	Lipids	Free fatty acids	2-Hydroxycinnamic acid*	C13H24O4	244.167	up-down	-	-
2	Lipids	Free fatty acids	Cyclo(L-Ala-L-Pro)	C12H24O2	200.178	up-down	C02679	ko00061,ko01100,ko01110
3	Lipids	Free fatty acids	cis-Abienol	C14H26O4	258.183	up-down	-	-
4	Lipids	Free fatty acids	3-hydroxy-5,20-diene-26 furostanol-Glc	C11H20O4	216.136	up-down	-	-
5	Lipids	Free fatty acids	3-O-Acetylhamayne	C16H32O3	272.235	up-down	-	-
6	Lipids	Free fatty acids	LysoPC 20:2	C18H32O4	312.23	up-down	-	-
7	Lipids	Free fatty acids	LysoPC 15:0	C12H22O4	230.152	up-down	C02678	-
8	Lipids	Free fatty acids	Asn-Thr-Thr	C20H30O3	318.219	up-down	C04577	ko00590
9	Lipids	Free fatty acids	Adenosine	C18H32O4	312.23	up-down	C07354	ko00591
10	Lipids	Free fatty acids	(5Z,10E,14S)-14-hydroxy-2,6,10-trimethylpentadeca-5,10-dien-4-one	C11H22O2	186.162	up-down	C17715	-
11	Lipids	Free fatty acids	2-Hydroxy-4-methylpentanoic acid	C20H40O2	312.303	up-down	C06425	ko01040
12	Lipids	Free fatty acids	Vanillic Acid-4-O-Glucuronide	C18H32O4	312.23	up-down	-	-
13	Lipids	Free fatty acids	Monomethyl succinate	C20H38O2	310.287	up-down	C16526	ko01040
14	Lipids	Free fatty acids	2-Methylsuccinic acid*	C20H30O3	318.219	up-down	C14807	ko00590
15	Lipids	Free fatty acids	Dimethylmalonic acid*	C18H32O3	296.235	up-down	-	-
16	Lipids	Free fatty acids	5-O-p-Coumaroylshikimic acid O-glucoside	C18H30O2	278.225	up-down	-	-
17	Lipids	Free fatty acids	3-Hydroxyoctanoic acid	C18H32O3	296.234	up-down	-	-
18	Lipids	Free fatty acids	Alpha-Hydrojuglone 4-Glucoside	C17H34O3	286.251	up-down	C11849	-
19	Lipids	Free fatty acids	2-(2,4-dihydroxybenzyl)-6,8-dihydroxy-7-methyl-3,4-dihydronaphthalen-1(2H)-one	C18H36O3	300.266	up-down	-	-
20	Lipids	Free fatty acids	Epipinoresinol*	C18H30O3	294.219	up-down	C14765	ko00591
21	Lipids	Free fatty acids	LysoPC 17:0(2n isomer)	C18H30O3	294.219	up-down	C16326	ko00592
22	Lipids	Free fatty acids	L-Glycyl-L-phenylalanine	C19H34O2	294.256	up-down-up	-	-
23	Lipids	LPC	(2S)-3,3-bis-(4-hydroxy-3-methoxyphenyl)-propane-1,2-diol	C28H56NO7P	549.379	up-down	-	-
24	Lipids	LPC	Cephalanthrin A	C23H46NO7P	479.301	up-down	-	-
25	Lipids	LPC	Naringenin (5,7,4'-Trihydroxyflavanone)	C28H54NO7P	547.364	up-down	-	-
26	Lipids	LPC	Regaloside G	C28H54NO7P	547.364	up-down	-	-
27	Lipids	LPC	Thr-Phe	C27H52NO7P	533.348	up-down	-	-
28	Lipids	LPC	Tricin (5,7,4'-Trihydroxy-3',5'-dimethoxyflavone)	C27H52NO7P	533.348	up-down	-	-
29	Lipids	LPE	(3R)-5,7-dihydroxy-8-methyl-3-(2'-hydroxy-4'-methoxybenzyl)-chroman-4-one	C20H42NO7P	439.27	up-down	-	-
30	Lipids	LPE	Elliptone	C20H40NO7P	437.254	up-down	-	-
31	Lipids	LPE	D-Erythrose-4-phosphate	C19H40NO7P	425.254	up-down	-	-
32	Lipids	LPE	L-Leucine	C23H42NO7P	475.27	up-down	-	-
33	Lipids	LPE	4-Hydroxymandelonitrile	C23H46NO7P	479.301	up-down	-	-
34	Lipids	LPE	N-Acetyl-L-Tryptophan	C23H44NO7P	477.286	up-down	-	-
35	Lipids	LPE	2,3,4,5-Trihydroxybutyl 6-O-(E)-caffeoyl-β-D-glucopyranoside	C25H48NO7P	505.317	up-down	-	-
36	Lipids	LPE	2-Methylglutaric acid	C23H46NO7P	479.301	up-down	-	-
37	Lipids	LPE	Cyclo(Ser-Pro)	C21H42NO7P	451.27	up-down	-	-
38	Lipids	LPE	N-(1-Deoxy-1-fructosyl)Tyrosine	C20H42NO7P	439.27	up-down	-	-
39	Lipids	LPE	9,16-Dihydroxypalmitic acid	C19H40NO7P	425.254	up-down	-	-
40	Lipids	LPE	Cis-10-Pentadecenoic Acid(C15:1)	C23H42NO7P	475.27	up-down	-	-
41	Lipids	LPE	l-Alanyl-l-valine	C20H40NO7P	437.254	up-down	-	-
42	Lipids	LPE	N-(4-O-(Glucosyl)-E-feruloyl)-tyramine	C21H44NO7P	453.286	up-down	-	-
43	Lipids	LPE	Kaempferol-3-O-(6''-p-Coumaroyl)glucoside (Tiliroside)	C25H44NO7P	501.286	up-down	-	-
44	Lipids	LPE	5-Hydroxy-DL-tryptophan(5-HTP)	C25H48NO7P	505.317	up-down	-	-
45	Lipids	LPE	13(s)-hydroperoxy-(9z,11e,15z)-octadecatrienoic acid	C22H44NO7P	465.286	up-down	-	-
46	Lipids	LPE	N-Feruloylphenylacetamide	C22H46NO7P	467.301	up-down	-	-
47	Lipids	LPE	Val-Val-Leu	C22H44NO7P	465.286	up-down	-	-
48	Lipids	Sphingolipids	Gallocatechin 3-O-gallate	C18H39NO3	317.293	up-down	C12144	ko00600,ko01100
49	Lipids	Sphingolipids	L-Methionine	C18H37NO2	299.282	up-down	C02934	ko00600,ko01100
1	Nucleotides and derivatives	Nucleotides and derivatives	(8Z,11Z)-8,11-Heptadecadienoic acid	C5H5N5	135.054	up-down	-	-
2	Nucleotides and derivatives	Nucleotides and derivatives	5,7,8,4'-Tetramethoxyflavone*	C10H14N5O7P	347.063	up-down	C00362	ko00230,ko01100,ko01232
3	Nucleotides and derivatives	Nucleotides and derivatives	Salicylic acid	C9H12N2O6	244.07	up-down	C02067	ko00240,ko01100
4	Nucleotides and derivatives	Nucleotides and derivatives	L-Norleucine	C10H13N5O4	267.097	up-down	-	-
5	Nucleotides and derivatives	Nucleotides and derivatives	2-Hydroxybenzaldehyde (Salicylaldehyde)	C9H12N2O6	244.07	up-down	C00299	ko00240,ko01100,ko01232,ko02010
6	Nucleotides and derivatives	Nucleotides and derivatives	2-(2,3-dihydroxypropoxy)-3-(((2-(dimethylamino)ethoxy)(hydroxy)phosphoryl)oxy)propyl (11Z,14Z)-octadeca-11,14-dienoate*	C14H17N5O8	383.108	up-down	-	-
7	Nucleotides and derivatives	Nucleotides and derivatives	Harman-3-carboxylic acid	C10H12N4O6	284.076	up-down	C01762	ko00230,ko00232,ko01100,ko01110,ko01232,ko02010
8	Nucleotides and derivatives	Nucleotides and derivatives	Isocitric acid-1-O-diglucoside	C10H12N5O7P	345.047	up-down	C00942	ko00230,ko01100
9	Nucleotides and derivatives	Nucleotides and derivatives	USaramine	C10H13N5O3	251.102	up-down	C05198	-
10	Nucleotides and derivatives	Nucleotides and derivatives	N6-methyladenosine	C5H5N5O	151.049	up-down	C00242	ko00230,ko01100,ko01232
11	Nucleotides and derivatives	Nucleotides and derivatives	Terrestriamide	C4H5N3O	111.043	up-down	C00380	ko00240,ko01100,ko01232
12	Nucleotides and derivatives	Nucleotides and derivatives	L-Valyl-L-Leucine	C17H22N2O7	366.142	up-down	-	-
13	Nucleotides and derivatives	Nucleotides and derivatives	LysoPE 18:1(2n isomer)	C6H7N5	149.07	up-down	C02216	-
14	Nucleotides and derivatives	Nucleotides and derivatives	LysoPE 16:1	C10H13N5O5	283.092	up-down	C00387	ko00230,ko01100,ko01232,ko02010
15	Nucleotides and derivatives	Nucleotides and derivatives	Gly-Gly-Lys-Pro-Asn	C11H15N5O3S	297.09	up-down	C00170	ko00270,ko00908,ko01100
16	Nucleotides and derivatives	Nucleotides and derivatives	p-Coumaroylputrescine	C10H13N4O8P	348.047	up-down	C00130	ko00230,ko01100,ko01110,ko01232,ko01240
17	Nucleotides and derivatives	Nucleotides and derivatives	Lyngbic acid	C10H13N5O5	283.092	up-down	C08432	-
18	Nucleotides and derivatives	Nucleotides and derivatives	2-Phenylethanol	C10H14N5O7P	347.063	up-down	C00946	-
19	Nucleotides and derivatives	Nucleotides and derivatives	Suberic Acid	C10H13N5O4	267.097	up-down	C00212	ko00230,ko01100,ko01232,ko02010
20	Nucleotides and derivatives	Nucleotides and derivatives	Tyrosol; 4-Hydroxyphenylethanol	C10H13N5O4	267.097	up-down	-	-
21	Nucleotides and derivatives	Nucleotides and derivatives	2,4-Di-Tert-Butylphenol*	C9H14N3O8P	323.052	up-down	C00055	ko00240,ko01100,ko01232
22	Nucleotides and derivatives	Nucleotides and derivatives	2-(Dimethylamino)guanosine	C10H13N5O3	251.102	up-down	C08431	-
23	Nucleotides and derivatives	Nucleotides and derivatives	L-Isoleucine	C5H5N5O	151.049	up-down	-	-
24	Nucleotides and derivatives	Nucleotides and derivatives	His-Val	C12H17N5O5	311.123	up-down	-	-
25	Nucleotides and derivatives	Nucleotides and derivatives	γ-glutamylmethionine	C9H13N3O5	243.085	up-down	C02961	-
26	Nucleotides and derivatives	Nucleotides and derivatives	Demethyl coniferin	C9H13N3O5	243.085	up-down	C00475	ko00240,ko01100,ko01232,ko02010
27	Nucleotides and derivatives	Nucleotides and derivatives	6-Deoxyfagomine	C10H13N5O3	251.102	up-down	C00559	ko00230,ko01100,ko01232,ko02010
28	Nucleotides and derivatives	Nucleotides and derivatives	Galactinol	C5H7N3O	125.059	up-down	C02376	ko00240,ko01100
29	Nucleotides and derivatives	Nucleotides and derivatives	Isonicotinic acid	C6H7N5O	165.065	up-down	C02242	-
30	Nucleotides and derivatives	Nucleotides and derivatives	His-Val-Ser	C9H12N2O6	244.07	up-down	C16908	-
31	Nucleotides and derivatives	Nucleotides and derivatives	6'-O-Sinapoylsucrose	C10H12N5O6P	329.053	up-down-up	C00575	ko00230,ko01100
1	Organic acids	Organic acids	Totarol-19-carboxylic acid	C12H12O12	348.033	up-down	-	-
2	Organic acids	Organic acids	2-Aminohexadecane-1,4-diol	C9H8O3	164.047	up-down	C00166	ko00360,ko00400,ko00470,ko00960,ko01100,ko01110,ko01210,ko01230
3	Organic acids	Organic acids	Imidazole-4-Acetic Acid*	C10H16O	152.12	up-down	C09847	ko01110
4	Organic acids	Organic acids	Homocitrate	C18H34O3	298.251	up-down	-	-
5	Organic acids	Organic acids	1-(2,3-dihydroxypropoxy)-3-(((2-(dimethylamino)ethoxy)(hydroxy)phosphoryl)oxy)propan-2-yl (8E,11Z,14Z)-octadeca-8,11,14-trienoate*	C4H9NO2	103.063	up-down	C00334	ko00250,ko00330,ko00410,ko00650,ko00760,ko01100
6	Organic acids	Organic acids	isoemodin*	C7H13NO2	143.095	up-down	-	-
7	Organic acids	Organic acids	Methionylvaline	C13H24O9	324.142	up-down	-	-
8	Organic acids	Organic acids	Dehydroabietic acid	C14H18O8	314.1	up-down	-	-
9	Organic acids	Organic acids	Octadec-8-enamide	C15H20O4	264.136	up-down	C06082	ko00906,ko01100,ko01110,ko04075
10	Organic acids	Organic acids	Vibsanin J	C6H10O6	178.048	up-down	C01216	ko00052,ko01100
11	Organic acids	Organic acids	3,7,11-trimethyl-2-oxa-6,10,13-triazatricyclo[7.3.1.05,13]tridecane	C10H7NO2	173.048	up-down-up	C06325	-
1	Others	Alcohol compounds	Nicotinic acid adenine dinucleotide	C16H14O5	286.084	up-down	-	-
2	Others	Alcohol compounds	2-Aminoethanesulfonic acid	C10H22O	158.167	up-down-up	-	-
3	Others	Ketone compounds	m-Aminophenylacetylene	C18H24O12	432.127	up-down	-	-
4	Others	Ketone compounds	E,E,Z-1,3,12-Nonadecatriene-5,14-diol	C17H18O5	302.115	up-down	-	-
5	Others	Ketone compounds	6-Aminocaproic acid	C9H10O4	182.058	up-down	C10680	-
6	Others	Ketone compounds	3-Dehydrosphinganine	C9H6O2	146.037	up-down	-	-
7	Others	Others	Isoguanine	C16H26O4	282.183	up-down	-	-
8	Others	Others	1-phenyl-7-(4-hydroxyphenyl)-4-ene-3-heptanone	C21H36O10	448.231	up-down	-	-
9	Others	Others	Hexadecylsphingosine	C22H30O4	358.214	up-down	-	-
10	Others	Others	Cadaverine	C12H22O6	262.142	up-down	-	-
11	Others	Others	1-Amino-1-cyclobutane-carboxylic-acid	C20H22O6	358.142	up-down	-	-
12	Others	Others	LysoPC 18:0(2n isomer)	C20H20O5	340.131	up-down	-	-
13	Others	Others	N6-(2-Hydroxyethyl)adenosine	C16H33NO	255.256	up-down	-	-
14	Others	Others	Cytarabine	C6H9NOS	143.041	up-down	C04294	ko00730,ko01100,ko01240
15	Others	Others	Pro-Met-Ser	C16H18O8	338.1	up-down	-	-
16	Others	Others	2-ammonio-3-(5-hydroxy-1H-indol-3-yl)propanoate	C11H16O2	180.115	up-down	-	-
17	Others	Others	Propyl 4-hydroxybenzoate	C28H30O9	510.189	up-down	-	-
18	Others	Others	Quercetin-7-O-glucoside	C22H30O4	358.214	up-down	-	-
19	Others	Others	L-Azetidine-2-carboxylic acid	C19H18O	262.136	up-down	-	-
20	Others	Others	Lys-Lys	C17H34O2	270.256	up-down-up	-	-
21	Others	Others	4-Oxopentanoic Acid	C16H16O4	272.105	up-down-up	-	-
22	Others	Others	Glycyl-tryptophan	C17H30O2	266.225	up-down-up	-	-
23	Others	Saccharides	Sinapyl alcohol	C6H10O8	210.038	up-down	C00818	ko00053,ko01100
24	Others	Saccharides	Succinic semialdehyde	C16H30O8	350.194	up-down	-	-
25	Others	Saccharides	N-Acetyl-L-leucine	C4H6O5	134.022	up-down	C03064	ko00053,ko01100
26	Others	Saccharides	2,5-dihydroxyphenylethanone*	C24H41N5O15	639.26	up-down	-	-
27	Others	Saccharides	Phenol	C4H8O4	120.042	up-down	C06463	-
28	Others	Saccharides	Dihydroferulic acid glucoside	C18H32O16	504.169	up-down	C08239	-
29	Others	Saccharides	Buddlenol D	C6H15O9P	262.045	up-down-up	C01096	ko00051,ko01100
30	Others	Saccharides	Epicatechin gallate*	C8H15NO6	221.09	up-down-up	C01132	ko00052,ko00520,ko01100,ko01250
31	Others	Saccharides	6'-O-Feruloyl-D-sucrose	C18H32O16	504.169	up-down-up	C03848	-
32	Others	Vitamin	1-(1-aminoethyl)-9a,11a-dimethyl-tetradecahydrocyclopenta[a]phenanthren-7-one	C6H6N2O	122.048	up-down	C00153	ko00760,ko01100,ko01240
33	Others	Vitamin	N-Alpha-Acetyl-L-Asparagine	C17H20N4O6	376.138	up-down	C00255	ko00740,ko01100,ko01110,ko01240,ko02010
34	Others	Vitamin	L-Glycyl-L-proline	C14H21NO8	331.127	up-down	C03996	-
35	Others	Vitamin	Pyrrole-2-carboxylic acid	C11H14NO6+	256.082	up-down	C05841	ko00760,ko01100
36	Others	Vitamin	Chlorogenic acid methyl ester	C6H5NO2	123.032	up-down	C07446	-
37	Others	Vitamin	Desmethyl-ophiopogonone B*	C31H46O2	450.35	up-down-up	-	-
38	Others	Vitamin	Desmethyl-iso-ophiopogonone B*	C14H19NO9	345.106	up-down-up	-	-
1	Phenolic acids	Phenolic acids	Met-His-Lys	C15H18O9	342.095	down	-	-
2	Phenolic acids	Phenolic acids	4,5,6-Trihydroxy-2-oxohexanoic acid	C19H28O11	432.163	up-down	-	-
3	Phenolic acids	Phenolic acids	Ser-Ile-Phe-Glu	C8H9NO3	167.058	up-down	C05831	ko00380
4	Phenolic acids	Phenolic acids	Sebacic acid	C15H18O8	326.1	up-down	-	-
5	Phenolic acids	Phenolic acids	Cyclo(D-Leu-L-Pro)*	C13H16O10	332.074	up-down	-	-
6	Phenolic acids	Phenolic acids	Buddlenol F glucoside	C13H16O10	332.074	up-down	-	-
7	Phenolic acids	Phenolic acids	Hexanoyl-L-glycine	C8H8O3	152.047	up-down	-	-
8	Phenolic acids	Phenolic acids	Cyclo(Pro-Glu)	C14H20O9	332.111	up-down	-	-
9	Phenolic acids	Phenolic acids	DMelezitose O-rhamnoside	C10H10O4	194.058	up-down	C10470	-
10	Phenolic acids	Phenolic acids	Choline	C15H20O10	361.113	up-down	-	-
11	Phenolic acids	Phenolic acids	(S)-2-Phenyloxirane	C11H12O4	208.074	up-down	C05610	ko00940,ko01100,ko01110
12	Phenolic acids	Phenolic acids	1-(2,3-dihydroxypropoxy)-3-(((2-(dimethylamino)ethoxy)(hydroxy)phosphoryl)oxy)propan-2-yl (11Z,14Z)-octadeca-11,14-dienoate*	C20H20O6	356.126	up-down	C17855	-
13	Phenolic acids	Phenolic acids	Asp-His-Ile	C8H8O3	152.047	up-down	C00755	ko00996,ko01100,ko01110
14	Phenolic acids	Phenolic acids	Glucaric acid-1-Phosphate	C13H16O9	316.079	up-down	-	-
15	Phenolic acids	Phenolic acids	Val-Phe-Tyr	C19H28O11	432.163	up-down	C17564	-
16	Phenolic acids	Phenolic acids	Apigenin-7-O-rutinoside (Isorhoifolin)	C16H20O9	356.111	up-down	-	-
17	Phenolic acids	Phenolic acids	2-Aminododecane-1,4-diol	C8H8O4	168.042	up-down	C01161	ko00350,ko01100
18	Phenolic acids	Phenolic acids	3-Aminoisobutyric acid	C14H20O9	332.111	up-down	-	-
19	Phenolic acids	Phenolic acids	Thr-Thr	C9H8O3	164.047	up-down	C12621	ko00360,ko01100
20	Phenolic acids	Phenolic acids	1-beta-D-Arabinofuranosyluracil	C10H10O4	194.058	up-down	C01494	ko00940,ko01100,ko01110
21	Phenolic acids	Phenolic acids	LysoPC(18:3(9Z,12Z,15Z))	C15H20O9	344.111	up-down	-	-
22	Phenolic acids	Phenolic acids	Thr-Tyr	C13H18O8	302.1	up-down	-	-
23	Phenolic acids	Phenolic acids	6-hydroxycoumarin	C13H18O8	302.1	up-down	-	-
24	Phenolic acids	Phenolic acids	Dihydroxyacetone phosphate	C8H7NO3	165.043	up-down	C05653	ko00380,ko01100
25	Phenolic acids	Phenolic acids	Bestim	C14H20O9	332.111	up-down	-	-
26	Phenolic acids	Phenolic acids	D-Trehalose	C13H16O9	316.079	up-down	-	-
27	Phenolic acids	Phenolic acids	Phe-Ala-Gly	C9H8O3	164.047	up-down	C02763	ko00360,ko01100
28	Phenolic acids	Phenolic acids	N-(4-hydroxyphenethyl)cinnamamide	C22H28O13	500.153	up-down	-	-
29	Phenolic acids	Phenolic acids	3-(4-Hydroxyphenyl)-1-propanol	C16H18O8	338.1	up-down	-	-
30	Phenolic acids	Phenolic acids	Apigenin-6-C-(2''-glucuronyl)xyloside	C11H14O4	210.089	up-down	-	-
31	Phenolic acids	Phenolic acids	2-Aminophenol*	C14H20O8	316.116	up-down	-	-
32	Phenolic acids	Phenolic acids	Lys-Gln-Ala-Gly-Asp-Val	C8H8O2	136.052	up-down	C10761	-
33	Phenolic acids	Phenolic acids	Nap-Met-OH	C8H8O3	152.047	up-down	C03663	-
34	Phenolic acids	Phenolic acids	Chrysoeriol-7-O-glucoside	C9H8O3	164.047	up-down	C01772	ko00360,ko00999,ko01100,ko01110
35	Phenolic acids	Phenolic acids	Cys-Ser-Phe	C10H14O2	166.099	up-down	-	-
36	Phenolic acids	Phenolic acids	5-hydroxy-3,4-dimeth-yl-5-pentylfuran-2(5H)-one	C15H20O9	344.111	up-down	-	-
37	Phenolic acids	Phenolic acids	dihydro-4-hydroxy-5-hydroxymethyl-2(3H)-furanone	C8H8O3	152.047	up-down	-	-
38	Phenolic acids	Phenolic acids	Dibutyl phthalate	C8H8O3	152.047	up-down	-	-
39	Phenolic acids	Phenolic acids	LysoPE 20:2(2n isomer)	C7H6O2	122.037	up-down	C06202	ko01100
40	Phenolic acids	Phenolic acids	Phenoxyacetic acid	C15H20O8	328.116	up-down	-	-
41	Phenolic acids	Phenolic acids	DL-Glyceraldehyde-3-phosphate	C10H12O2	164.084	up-down	C10453	ko00940
42	Phenolic acids	Phenolic acids	Acacetin-7-O-rutinoside (Linarin)	C10H12O4	196.074	up-down	-	-
43	Phenolic acids	Phenolic acids	Isosakuranetin-7-O-glucoside (Isosakuranin)	C10H10O3	178.063	up-down	-	-
44	Phenolic acids	Phenolic acids	Val-Trp-Ala	C8H8O4	168.042	up-down	-	-
45	Phenolic acids	Phenolic acids	Caffeic aldehyde	C9H10O4	182.058	up-down	-	-
46	Phenolic acids	Phenolic acids	Trp-Tyr-Tyr	C22H28O13	500.153	up-down	-	-
47	Phenolic acids	Phenolic acids	Genistein-7-O-galactoside-rhamnose	C15H16O9	340.079	up-down	C02887	ko00940,ko01110
48	Phenolic acids	Phenolic acids	His-Phe-Glu-Asp	C8H8O3	152.047	up-down	-	-
49	Phenolic acids	Phenolic acids	Val-Ala-Phe-Asp	C16H22O9	358.126	up-down	-	-
50	Phenolic acids	Phenolic acids	LysoPC 19:2(2n isomer)	C23H32O15	548.174	up-down	-	-
51	Phenolic acids	Phenolic acids	N-Palmitoylglycine	C8H8O	120.058	up-down	C20782	ko01100
52	Phenolic acids	Phenolic acids	O-Phosphorylethanolamine	C9H8O3	164.047	up-down	C10945	ko00940,ko01110
53	Phenolic acids	Phenolic acids	beta-D-Galp-(1->3)-D-GalpNAc	C10H12O3	180.079	up-down	-	-
54	Phenolic acids	Phenolic acids	3-Cyano-L-alanine	C16H20O10	372.106	up-down	-	-
55	Phenolic acids	Phenolic acids	N-(1-Deoxy-1-fructosyl)Proline	C9H8O2	148.052	up-down	C00423	ko00130,ko00360,ko00940,ko00996,ko00999,ko01100,ko01110
56	Phenolic acids	Phenolic acids	Quercetin-3-O-rutinoside (Rutin)	C9H8O3	164.047	up-down	C00811	ko00130,ko00350,ko00940,ko00950,ko01100,ko01110
57	Phenolic acids	Phenolic acids	(2S,3R,4S,6S)-2-[4-[(1R,2R)-1,3-Dihydroxy-2-[4-[(E)-3-hydroxyprop-1-enyl]-2,6-dimethoxyphenoxy]propyl]-2,6-dimethoxyphenoxy]-6-(hydroxymethyl)oxane-3,4-diol	C16H18O8	338.1	up-down-up	-	-
58	Phenolic acids	Phenolic acids	Rumphioside B	C23H32O15	548.174	up-down-up	-	-
59	Phenolic acids	Phenolic acids	Histidinol	C22H30O14	518.164	up-down-up	-	-
1	Quinones	Anthraquinone	N-Feruloyltyramine 4-glucoside	C16H12O5	284.068	up-down	-	-
2	Quinones	Anthraquinone	6''-O-Malonyldaidzin	C15H12O4	256.074	up-down-up	C16760	-
3	Quinones	Quinones	Cys-Thr-Met	C25H26O12	518.142	up-down	-	-
1	Steroids	Steroid	L-Alanine	C27H42O4	430.308	up-down	-	-
2	Steroids	Steroid	Phe-Ile	C27H42O3	414.313	up-down-up	-	-
3	Steroids	Steroid	5-Demethylnobiletin; 5-Hydroxy-6,7,8,3',4'-Pentamethoxyflavone*	C27H42O3	414.313	up-down-up	C08898	-
4	Steroids	Steroidal saponins	Trans-4-Hydroxy-L-proline	C33H52O8	576.366	up-down	-	-
5	Steroids	Steroidal saponins	Xanthoxylin	C45H70O18	898.456	up-down	-	-
1	Terpenoids	Ditepenoids	5-Hydroxyauranetin	C20H34O	290.261	up-down	-	-
2	Terpenoids	Monoterpenoids	Yamogenin-3-O-glucosyl(1→2)[xylosyl(1→3)]glucosyl(1→4)galactoside	C21H34O10	446.215	up-down	-	-
3	Terpenoids	Monoterpenoids	His-Thr-Lys	C17H24O10	388.137	up-down	-	-
4	Terpenoids	Monoterpenoids	L-Glutamic acid	C17H28O10	392.168	up-down	-	-
5	Terpenoids	Monoterpenoids	3-Methyl-6-methoxy-8-hydroxy-3,4-dihydroisocoumarin	C26H32O12	536.189	up-down-up	-	-
6	Terpenoids	Triterpene	Diosmetin-7-O-rutinoside (Diosmin)*	C30H48O4	472.355	up-down	-	-
7	Terpenoids	Triterpene	Tricin-7-O-saccharic acid	C30H48O4	472.355	up-down	C16939	-
8	Terpenoids	Triterpene	p-Coumaric acid	C31H50O3	470.376	up-down-up	-	-

## Sheet: Tre-6
Table S6C Information of secondary metabolites with highest contents in Tre-6 samples.
No.	Class I	Class II	Compounds	Formula	Molecular weight (Da)	Trends of metabolite content	cpd_ID	KEGG_map
1	Alkaloids	Alkaloids	Val-Trp	C11H13NO3	207.089	down-up-down	C09933	-
2	Alkaloids	Alkaloids	Ribosyladenosine	C4H12N2	88.1	down-up-down	C00134	ko00330,ko00470,ko00480,ko00960,ko01100,ko01110,ko02010
3	Alkaloids	Alkaloids	LysoPE 15:0(2n isomer)	C8H9N	119.073	up-down	-	-
4	Alkaloids	Alkaloids	Hydroxy ricinoleic acid	C7H15NO3	161.105	up-down	C00318	-
5	Alkaloids	Alkaloids	dihydro-N-feruloyltyramine	C11H8N2O	184.064	up-down	-	-
6	Alkaloids	Alkaloids	Leonuriside A	C22H43NO	337.334	up-down	-	-
7	Alkaloids	Alkaloids	Aloe-Emodin-9-Anthrone	C11H10N2O2	202.074	up-down	-	-
8	Alkaloids	Alkaloids	3'-hydroxy-2-p-hydroxybenzyl-3,5-dimethoxybibenzene	C17H24O3	276.173	up-down	-	-
9	Alkaloids	Alkaloids	2-Aminopurine	C12H12N2O2	216.09	up-down	-	-
10	Alkaloids	Alkaloids	2,6-dimethoxy-4-hydroxyphenyl-1-O-beta-D-glucopyranoside	C7H16N2O	144.126	up-down	-	-
11	Alkaloids	Alkaloids	6,8-Dihydroxy-2-(2-phenylethyl)chromone	C27H28N2O4	444.205	up-down	-	-
12	Alkaloids	Alkaloids	4-Hydroxycinnamic acid p-hydroxyphenethylamine	C10H26N4	202.216	up-down	C00750	ko00330,ko00410,ko00480,ko00770,ko01100,ko01240
13	Alkaloids	Alkaloids	1-α-Linolenoyl-glycerol*	C25H26N2O3	402.194	up-down	-	-
14	Alkaloids	Alkaloids	3-Hydroxydecanoic acid	C12H10N4O2	242.08	up-down	C01727	ko00740
15	Alkaloids	Alkaloids	Lys-Ile-Asp-Asn-Glu	C10H16N2O5	244.106	up-down	-	-
16	Alkaloids	Phenolamine	2,2'-Dihydroxy-4',6'-dimethoxychalcone	C17H19NO2	269.142	up-down	-	-
17	Alkaloids	Phenolamine	Farrerol (6,8-Dimethyl-5,7,4'-trihydroxyflavanone)	C24H28N2O6	440.195	up-down	-	-
18	Alkaloids	Piperidine alkaloids	4-MethoxycinnaMaldehyde	C5H9NO	99.0684	up-down	-	-
19	Alkaloids	Plumerane	6-Hydroxyphomodiol	C9H7NO	145.053	up-down	C08493	-
20	Alkaloids	Plumerane	β-Pseudouridine	C12H8N2O2	212.059	up-down	-	-
21	Alkaloids	Plumerane	DL-3-Phenyllactic acid	C10H9NO3	191.058	up-down	C05635	ko00380,ko01100
22	Alkaloids	Plumerane	4-Hydroxybenzoic acid	C13H10N2O	210.079	up-down	-	-
23	Alkaloids	Plumerane	4-Hydroxybenzaldehyde	C13H10N2O2	226.074	up-down	-	-
24	Alkaloids	Plumerane	Glucosyl 6,9-dihydroxydec-4-enoic acid	C11H8N2	168.069	up-down	-	-
25	Alkaloids	Plumerane	Uracil	C14H14N2O	226.111	up-down	-	-
26	Alkaloids	Pyridine alkaloids	Leu-Leu-Gln	C5H5NO	95.0371	up-down	-	-
27	Alkaloids	Pyrrole alkaloids	(2r,3s,4r,5s)-2-(6-aminopurin-9-yl)-5-(hydroxymethyl)oxolane-3,4-diol	C5H9NO2	115.063	down-up-down	-	-
28	Alkaloids	Pyrrole alkaloids	13-Hydroperoxy-9Z,11E-octadecadienoic acid	C5H9NO2	115.063	down-up-down	-	-
29	Alkaloids	Pyrrole alkaloids	1-O-Gentisoyl-β-D-glucoside	C6H9NO3	143.058	up-down	-	-
30	Alkaloids	Quinoline alkaloids	Nordihydrocapsiate	C11H11NO2	189.079	up-down	-	-
31	Alkaloids	Quinoline alkaloids	13(S)-HODE;13(S)-Hydroxyoctadeca-9Z,11E-dienoic acid*	C9H7NO	145.053	up-down	C06343	-
32	Alkaloids	Tropan alkaloids	Muconic acid	C8H13NO2	155.095	up-down	-	-
1	Amino acids and derivatives	Amino acids and derivatives	Isolariciresinol-9'-O-glucoside	C3H7NO2	89.0477	down-up	C00041	ko00250,ko00270,ko00430,ko00450,ko00470,ko00710,ko00970,ko01100,ko01110,ko01200,ko01230,ko02010,ko04122
2	Amino acids and derivatives	Amino acids and derivatives	2-(3,4-dihydroxyphenyl)ethanediol 1-O-β-D-glucopyranoside	C7H16N4O2	188.127	down-up-down	C01924	-
3	Amino acids and derivatives	Amino acids and derivatives	Succinyladenosine	C8H16N4O3	216.122	down-up-down	-	-
4	Amino acids and derivatives	Amino acids and derivatives	(E)-5,7-dihydroxy-6,8-dimethyl-3-(4'-hydroxybenzylidene)-chroman-4-one	C14H18N2O5	294.122	down-up-down	-	-
5	Amino acids and derivatives	Amino acids and derivatives	S-(Methyl)glutathione	C7H15N3O3	189.111	up-down	C02427	-
6	Amino acids and derivatives	Amino acids and derivatives	Koaburaside	C5H7NO3	129.043	up-down	C02237	ko00470,ko01100
7	Amino acids and derivatives	Amino acids and derivatives	N-(3-hydroxy-4-methoxyphenethyl)-4-hydroxybutanamide	C27H47N5O8	569.342	up-down	-	-
8	Amino acids and derivatives	Amino acids and derivatives	Chlorogenic acid (3-O-Caffeoylquinic acid)*	C8H18N4O2	202.143	up-down	C03626	-
9	Amino acids and derivatives	Amino acids and derivatives	Araucarolone	C6H10O5	162.053	up-down	C03761	-
10	Amino acids and derivatives	Amino acids and derivatives	Glutaric acid*	C9H20N2O2	188.153	up-down	C03793	ko00310,ko01100
11	Amino acids and derivatives	Amino acids and derivatives	1-(2,6-Dihydroxy-4-methoxyphenyl)-3-(4-methoxyphenyl)propan-1-one	C12H22N4O6	318.154	up-down	-	-
12	Amino acids and derivatives	Amino acids and derivatives	N-Monomethyl-L-arginine	C8H18N4O2	202.143	up-down	-	-
13	Amino acids and derivatives	Amino acids and derivatives	Mevalonic acid	C17H24N4O3	332.185	up-down	-	-
14	Amino acids and derivatives	Amino acids and derivatives	Pimelic acid*	C13H23N3O4S1	317.141	up-down	-	-
15	Amino acids and derivatives	Amino acids and derivatives	Salicylamide	C16H26N4O10	434.165	up-down	-	-
16	Amino acids and derivatives	Amino acids and derivatives	Gly-Tyr	C6H11NO2	129.079	up-down	C22223	-
17	Amino acids and derivatives	Amino acids and derivatives	N-α-Acetyl-L-ornithine	C4H9NO3	119.058	up-down	C00188	ko00260,ko00261,ko00290,ko00470,ko00860,ko00970,ko01100,ko01110,ko01230,ko02010
18	Amino acids and derivatives	Amino acids and derivatives	Ala-Glu-Ser-Glu	C12H14N2O3	234.1	up-down	-	-
19	Amino acids and derivatives	Amino acids and derivatives	Arachidic acid	C7H11NO5	189.064	up-down	C00624	ko00220,ko01100,ko01110,ko01210,ko01230
20	Amino acids and derivatives	Amino acids and derivatives	Danthron; 1,8-Dihydroxyanthraquinone	C7H13NO2	143.095	up-down	-	-
21	Amino acids and derivatives	Amino acids and derivatives	6-O-Feruloyl-β-D-glucose	C6H11NO2	129.079	up-down	-	-
22	Amino acids and derivatives	Amino acids and derivatives	LysoPE 18:3	C9H11NO4	197.069	up-down	C00355	ko00350,ko00950,ko00965,ko01100,ko01110
23	Amino acids and derivatives	Amino acids and derivatives	Succinic acid	C14H18N2O6	310.116	up-down	-	-
24	Amino acids and derivatives	Amino acids and derivatives	Ricinoleic acid	C18H25N3O7S1	427.141	up-down	-	-
25	Amino acids and derivatives	Amino acids and derivatives	Val-His-Leu-Asp	C10H17N3O4	243.122	up-down	-	-
26	Amino acids and derivatives	Amino acids and derivatives	N-Methyl-L-proline	C8H12N2O2	168.09	up-down	-	-
27	Amino acids and derivatives	Amino acids and derivatives	Adipic Acid	C12H22N4O7	334.149	up-down	-	-
28	Amino acids and derivatives	Amino acids and derivatives	L-Proline	C11H19N3O5	273.132	up-down	-	-
29	Amino acids and derivatives	Amino acids and derivatives	Javanicolide C	C13H18N2O4	266.127	up-down	-	-
30	Amino acids and derivatives	Amino acids and derivatives	Caffeic acid	C10H13NO3	195.09	up-down	-	-
31	Amino acids and derivatives	Amino acids and derivatives	1-Palmitoyl-Sn-Glycerol 3-O-Diglucoside	C5H7NO2	113.048	up-down	-	-
32	Amino acids and derivatives	Amino acids and derivatives	LysoPC 18:2(2n isomer)	C5H9NO3	131.058	up-down	C01073	ko00410
33	Amino acids and derivatives	Amino acids and derivatives	4-Guanidinobutyric acid	C10H17N3O4	243.122	up-down	-	-
34	Amino acids and derivatives	Amino acids and derivatives	1,2-dihydro-1-oxo-β-carboline	C5H7NO2	113.048	up-down	-	-
35	Amino acids and derivatives	Amino acids and derivatives	3-Oxooctadecanoic acid	C11H18N4O3	254.138	up-down	-	-
36	Amino acids and derivatives	Amino acids and derivatives	Epoxyeleganolactone	C11H19N3O5	273.132	up-down	-	-
37	Amino acids and derivatives	Amino acids and derivatives	alanine betaine	C16H25N5O6S1	415.153	up-down	-	-
38	Amino acids and derivatives	Amino acids and derivatives	Pro-Ala-Thr	C20H32N6O12S2	612.152	up-down	C00127	ko00480,ko01100,ko01240
39	Amino acids and derivatives	Amino acids and derivatives	Isopentenyladenine-7-N-glucoside	C10H13NO4	211.084	up-down	C07194	-
40	Amino acids and derivatives	Amino acids and derivatives	Xanthurenic Acid 8-O-Glucoside	C9H15N3O4	229.106	up-down	-	-
41	Amino acids and derivatives	Amino acids and derivatives	Pro-Val-Leu	C12H19N3O6	301.127	up-down	-	-
42	Amino acids and derivatives	Amino acids and derivatives	5-hydroxymaltol	C13H23N3O5S1	333.136	up-down	-	-
43	Amino acids and derivatives	Amino acids and derivatives	5,7-Dihydroxy-6,8-dimethyl-3-(2',4'-hydroxybenzyl)chroman-4-One	C13H16N2O5	280.106	up-down	-	-
44	Amino acids and derivatives	Amino acids and derivatives	Glucosyl-5,3',-dimethoxyluteolinxyloside	C11H13NO3	207.089	up-down	C03519	ko00360,ko01100
45	Amino acids and derivatives	Amino acids and derivatives	Erythro-Guaiacylglycerol-β-O-4'-dehydrodisinapyl Ether	C8H15NO3	173.105	up-down	C02710	-
46	Amino acids and derivatives	Amino acids and derivatives	2R-hydroxy-9Z,12Z,15Z-octadecatrienoic acid	C11H16N4O3	252.122	up-down	-	-
47	Amino acids and derivatives	Amino acids and derivatives	5-Hydroxymethylfurfural	C11H13NO4	223.084	up-down	-	-
48	Amino acids and derivatives	Amino acids and derivatives	Cetostearic acid	C15H18N4O4	318.133	up-down	-	-
49	Amino acids and derivatives	Amino acids and derivatives	7-phenyl-2-heptene-4,6-diyne-1-ol	C14H20N2O4	280.142	up-down	-	-
50	Amino acids and derivatives	Amino acids and derivatives	Protocatechuic acid-4-O-glucoside	C10H14N2O2	194.106	up-down	-	-
51	Amino acids and derivatives	Amino acids and derivatives	Guanine	C13H18N2O5	282.122	up-down	-	-
52	Amino acids and derivatives	Amino acids and derivatives	Dihydrosphingosine-1-Phosphate	C25H44N8O10	616.318	up-down	-	-
53	Amino acids and derivatives	Amino acids and derivatives	3-Hydroxy-4-isopropylbenzylalcohol-3-O-glucoside	C21H30N4O7	450.211	up-down	-	-
54	Amino acids and derivatives	Amino acids and derivatives	2-Naphthol*	C18H35NO3	313.262	up-down	-	-
55	Amino acids and derivatives	Amino acids and derivatives	Ile-Phe	C20H27N5O4S1	433.178	up-down	-	-
56	Amino acids and derivatives	Amino acids and derivatives	5-Acetamidopentanoic Acid	C7H11N3O2	169.085	up-down	-	-
57	Amino acids and derivatives	Amino acids and derivatives	5-hydroxy-7-methoxy-6,8-dimethyl-3-(2'-hydroxy-4'-methoxybenzyl)-chroman-4-one	C20H25N5O6	431.18	up-down	-	-
58	Amino acids and derivatives	Amino acids and derivatives	3-amino-2-naphthoic acid	C10H19N3O6	277.127	up-down	-	-
1	Flavonoids	Chalcones	17-Hydroxylinolenic acid	C18H18O5	314.115	up-down	-	-
2	Flavonoids	Chalcones	9-Oxodemethylmyricanane B	C17H16O5	300.1	up-down	-	-
3	Flavonoids	Flavanones	Sakuranetin	C17H16O5	300.1	up-down	-	-
4	Flavonoids	Flavanones	2-Methyl-3-oxoadipic acid*	C17H16O5	300.1	up-down	C09734	-
5	Flavonoids	Flavanones	2-Oxoheptanedionic acid*	C28H34O15	610.19	up-down	C09806	ko00941
6	Flavonoids	Flavanones	octadecanoic acid pyrrolidide	C28H34O15	610.19	up-down	C09755	-
7	Flavonoids	Flavanones	L-Homocysteine	C28H34O14	594.195	up-down	C09830	-
8	Flavonoids	Flavones	Pterolactam	C20H20O7	372.121	down-up-down	-	-
9	Flavonoids	Flavones	Sorbitol-6-phosphate	C21H22O8	402.132	down-up-down	C10112	-
10	Flavonoids	Flavones	Guanosine	C20H20O7	372.121	up-down	-	-
11	Flavonoids	Flavones	4-Hydroxy-3,5-diisopropylbenzaldehyde	C28H32O15	608.174	up-down	-	-
12	Flavonoids	Flavones	13S-Hydroperoxy-9Z,11E-octadecadienoic acid	C18H16O8	360.084	up-down	-	-
13	Flavonoids	Flavones	1-O-p-Coumaroylquinic acid	C16H12O6	300.063	up-down	-	-
14	Flavonoids	Flavones	Phenyl acetate	C20H20O8	388.116	up-down	-	-
15	Flavonoids	Flavones	Protogenkwanone	C15H10O4	254.058	up-down	-	-
16	Flavonoids	Flavones	Cirsilineol (4',5-Dihydroxy-3',6,7-trimethoxyflavone)	C19H18O6	342.11	up-down	-	-
17	Flavonoids	Flavones	4-Ketopinoresinol	C27H30O14	578.164	up-down	C12627	ko00944
18	Flavonoids	Flavones	L-Tryptophan	C15H10O7	302.043	up-down	C10192	ko00941
19	Flavonoids	Flavones	N-Glycyl-L-leucine	C20H20O7	372.121	up-down	C10186	-
20	Flavonoids	Flavones	Citric Acid	C20H20O8	388.116	up-down	-	-
21	Flavonoids	Flavones	5-Hydroxyindole-3-acetic acid	C17H16O5	300.1	up-down	-	-
22	Flavonoids	Flavones	2-Isopropylmalic Acid*	C19H18O6	342.11	up-down	C14472	-
23	Flavonoids	Flavones	3',4',5',5,7-Pentamethoxyflavone	C20H20O8	388.116	up-down	-	-
24	Flavonoids	Flavones	Majoroside	C26H24O10	496.137	up-down	-	-
25	Flavonoids	Flavones	Aurantio-obtusin-6-O-Glucoside	C31H28O13	608.153	up-down	-	-
26	Flavonoids	Flavones	Flavoyadorinin A	C23H22O14	522.101	up-down	-	-
27	Flavonoids	Flavonols	Thr-Tyr-Ile-Arg	C27H30O16	610.153	down-up-down	C05625	ko00944,ko01100,ko01110
28	Flavonoids	Flavonols	5,7,3',5'-tetrahydroxy-6-methylfavanone	C23H24O13	508.122	up-down	-	-
29	Flavonoids	Flavonols	Glycidyl Linoleate	C30H26O13	594.137	up-down	C17140	-
30	Flavonoids	Flavonols	9-Hydroperoxy-9Z,11E-Octadecadienoic Acid	C27H30O15	594.159	up-down	-	-
31	Flavonoids	Flavonols	Palmitic acid	C27H30O16	610.153	up-down	-	-
32	Flavonoids	Flavonols	L-Glutamine-O-glycoside	C20H20O8	388.116	up-down	-	-
33	Flavonoids	Other Flavonoids	5,7,2'-Trhiyroxy-8-methoxyflavone	C18H18O5	314.115	up-down	-	-
34	Flavonoids	Other Flavonoids	Adenosine 2'-Phosphate	C18H18O5	314.115	up-down	-	-
35	Flavonoids	Other Flavonoids	N-trans-ferulic tyramine*	C15H10O6	286.048	up-down	-	-
36	Flavonoids	Other Flavonoids	L-Sepiapterin	C18H18O5	314.115	up-down	-	-
37	Flavonoids	Other Flavonoids	DL-O-tyrosine	C16H12O5	284.068	up-down	-	-
1	Lignans and Coumarins	Coumarins	2-Hydroxyphenylacetic acid	C20H24O10	424.137	up-down	C09309	-
2	Lignans and Coumarins	Coumarins	(1S,2R)-1-(3-Methoxy-4-Hydroxyphenyl)-2-[2-(β-D-Glucopyranosyloxy)-4-[(E)-3-Hydroxy-1-Propenyl]-6-Methoxyphenoxy]-1,3-Propanediol	C15H10O4	254.058	up-down	-	-
3	Lignans and Coumarins	Coumarins	LysoPC 15:1	C10H9NO2	175.063	up-down	C01386	-
4	Lignans and Coumarins	Coumarins	9-Hydroperoxy-10E,12,15Z-octadecatrienoic acid	C11H10O5	222.053	up-down	-	-
5	Lignans and Coumarins	Coumarins	N-Acetyl-L-threonine	C16H18O8	338.1	up-down	-	-
6	Lignans and Coumarins	Coumarins	Methylmalonic acid	C11H12O4	208.074	up-down	-	-
7	Lignans and Coumarins	Lignans	5,7-dihydroxy-8-methyl-3-(2',4'-dihydroxybenzyl)-chroman-4-one*	C20H20O7	372.121	down-up-down	-	-
8	Lignans and Coumarins	Lignans	h-gamma-Glu-leu-oh	C26H34O11	522.21	up-down	-	-
9	Lignans and Coumarins	Lignans	2',4'-Dihydroxyacetophenone*	C26H34O11	522.21	up-down	-	-
10	Lignans and Coumarins	Lignans	Eicosenoic acid	C31H36O11	584.226	up-down	-	-
11	Lignans and Coumarins	Lignans	Capsaicin	C26H34O11	522.21	up-down	-	-
12	Lignans and Coumarins	Lignans	D-Sorbitol	C22H30O11	470.179	up-down	-	-
13	Lignans and Coumarins	Lignans	Val-Met	C10H10O3	178.063	up-down	-	-
14	Lignans and Coumarins	Lignans	Leu-Ile-Gln	C33H40O13	644.247	up-down	-	-
15	Lignans and Coumarins	Lignans	6-O-E-P-Methoxycinnamoyl Scandoside Methyl Ester	C26H34O13	554.2	up-down	-	-
16	Lignans and Coumarins	Lignans	3-Dehydro-L-Threonic Acid	C26H36O11	524.226	up-down	-	-
17	Lignans and Coumarins	Lignans	Lycoposerramine E	C20H22O7	374.137	up-down	-	-
18	Lignans and Coumarins	Lignans	12-Oxo-5,8,10,14-eicosatetraenoic acid	C22H26O8	418.163	up-down	C10889	-
19	Lignans and Coumarins	Lignans	Citric acid-1-O-diglucoside	C17H20O6	320.126	up-down	-	-
20	Lignans and Coumarins	Lignans	γ-Aminobutyric acid	C26H34O11	522.21	up-down	-	-
21	Lignans and Coumarins	Lignans	Ethyl (10Z,13Z)-hexadeca-10,13-dienoate	C22H26O9	434.158	up-down	-	-
22	Lignans and Coumarins	Lignans	1-(2-Hydroxyphenyl)-3-phenylpropane-1,3-dione	C26H34O10	506.215	up-down	-	-
23	Lignans and Coumarins	Lignans	N-Acetyl-L-Glutamine	C28H36O13	580.216	up-down	-	-
1	Lipids	Free fatty acids	4-Butylresorcinol	C20H42O	298.324	up-down	-	-
2	Lipids	Free fatty acids	Isoquinoline	C16H30O4	286.214	up-down	C19615	ko00073,ko01100
3	Lipids	Free fatty acids	N-(2-Hydroxy-4-methoxyphenyl)acetamide	C18H34O4	314.246	up-down	-	-
4	Lipids	Free fatty acids	6-((4-(3-hydroxy-2-(4-(3-hydroxypropyl)-2-methylphenoxy)propoxy)-2-methoxyphenoxy)methyl)tetrahydro-2H-pyran-2,3,4,5-tetraol	C18H32O3	296.235	up-down	C14826	ko00591,ko01100
5	Lipids	Free fatty acids	5-Methoxyfurfural	C22H32O2	328.24	up-down	C06429	ko01040
6	Lipids	Free fatty acids	(E)-3-(3',4'-dihydroxybenzylidene)-5,7-dihydroxy-6,8-dimethylchroman-4-one	C18H32O3	296.235	up-down	-	-
7	Lipids	Free fatty acids	4-Hydroxyphenyllactic Acid	C18H30O2	278.225	up-down	C06427	ko00592,ko01040,ko01100,ko01110
8	Lipids	Free fatty acids	Nicotinic acid (Vitamin B3)	C18H34O5	330.241	up-down	-	-
9	Lipids	Free fatty acids	N-Methyl-Trans-4-Hydroxy-L-Proline	C18H32O3	296.235	up-down	C14767	ko00591
10	Lipids	Free fatty acids	D-Galacturonic acid	C18H32O3	296.235	up-down	C14762	ko00591
11	Lipids	Free fatty acids	2-Aminoisobutyric acid	C18H30O4	310.214	up-down	C21923	ko00592,ko01110
12	Lipids	Free fatty acids	C-Veratroylglycol	C18H32O3	296.235	up-down	C14825	ko00591,ko01100
13	Lipids	Free fatty acids	(±)-3-Hydroxynonanoic acid	C18H34O5	330.241	up-down	C14837	ko00591
14	Lipids	Free fatty acids	2-Propylmalic Acid*	C18H30O2	278.225	up-down	C07289	ko00591
15	Lipids	Free fatty acids	Kaurenoic Acid	C18H32O4	312.23	up-down	C21924	ko00592,ko01110
16	Lipids	Free fatty acids	9-Oxo-12Z-Octadecenoic acid	C18H34O4	314.246	up-down	-	-
17	Lipids	Free fatty acids	2-Methoxy-6-undecyl-1,4-benzoquinone	C16H32O	240.245	up-down	C00517	ko00071
18	Lipids	Free fatty acids	Methyl cumalate	C18H32O4	312.23	up-down	C14827	ko00591,ko01100
19	Lipids	Free fatty acids	S-Adenosylhomocysteine-d4	C18H34O3	298.251	up-down	C08365	-
20	Lipids	Free fatty acids	GalNAc1-4[Fuc1-3]GlcNAcSp	C18H30O3	294.219	up-down	C16342	ko00592
21	Lipids	Free fatty acids	4-Guanidinobutanal	C16H32O2	256.24	up-down	-	-
22	Lipids	Free fatty acids	Pyridoxine	C18H32O2	280.24	up-down	C04056	ko00591
23	Lipids	Free fatty acids	LysoPE 18:1	C18H32O2	280.24	up-down	C01595	ko00591,ko01040,ko01100
24	Lipids	Free fatty acids	LysoPC 16:2	C18H30O3	294.219	up-down	C16346	ko00592
25	Lipids	Free fatty acids	4'-Hydroxypropiophenone	C18H34O2	282.256	up-down	C21944	-
26	Lipids	Free fatty acids	L-Prolyl-L-Leucine	C18H32O4	312.23	up-down	C04717	ko00591,ko01100
27	Lipids	Free fatty acids	Graminone A	C18H36O3	300.266	up-down	-	-
28	Lipids	Free fatty acids	Syringaldehyde-4-O-glucoside	C18H28O3	292.204	up-down	-	-
29	Lipids	Free fatty acids	Loureirin A	C16H32O2	256.24	up-down	C00249	ko00061,ko00062,ko00071,ko00073,ko01040,ko01100,ko01212
30	Lipids	Free fatty acids	Vladinol D	C18H36O3	300.266	up-down	-	-
31	Lipids	Free fatty acids	5,6,7,7a-tetrahydro-4,4,7a-trimethyl-2(4H)-benzofuranone	C18H34O2	282.256	up-down	C08363	-
32	Lipids	Free fatty acids	Pyridoxine-5'-O-glucoside	C15H30O2	242.225	up-down	-	-
33	Lipids	Free fatty acids	His-Thr-Gln-Glu	C18H30O4	310.214	up-down	C16321	ko00592,ko01110
34	Lipids	Free fatty acids	Ile-Phe-Ser	C18H34O4	314.246	up-down	C14829	ko00591
35	Lipids	Free fatty acids	3-(Beta-D-Glucopyranosyloxy)-5-Hydroxyhexanoic Acid Methyl Ester	C15H30O2	242.225	up-down	C16537	-
36	Lipids	Free fatty acids	1,3-Benzodioxole-5-nonanoic acid	C18H32O4	312.23	up-down	-	-
37	Lipids	Free fatty acids	(2S)-2-(2-hydroxypropan-2-yl)-9-[(2S,3R,4S,5S,6R)-3,4,5-trihydroxy-6-(hydroxymethyl)oxan-2-yl]oxy-2,3-dihydrofuro[3,2-g]chromen-7-one	C18H30O3	294.219	up-down	C16316	ko00592
38	Lipids	Free fatty acids	3-quinolinecarboxylic acid	C18H32O4	312.23	up-down	C20186	ko00591
39	Lipids	Free fatty acids	Ile-His-Gly	C16H32O4	288.23	up-down	-	-
40	Lipids	Free fatty acids	Vidarabine	C18H30O4	310.214	up-down	C04785	ko00592,ko01100,ko01110
41	Lipids	Free fatty acids	Val-Val-Tyr	C19H32O2	292.24	up-down	-	-
42	Lipids	Free fatty acids	Oxaceprol	C15H28O3	256.204	up-down	-	-
43	Lipids	Free fatty acids	Tricin-7-O-Glucuronide	C12H24O3	216.173	up-down	C08317	-
44	Lipids	Free fatty acids	S-(5'-Adenosy)-L-homocysteine	C18H30O2	278.225	up-down	C08364	-
45	Lipids	Free fatty acids	Xanthorin	C22H34O4	362.246	up-down	-	-
46	Lipids	Free fatty acids	6-Methoxy-2-(2-phenylethyl)chromone	C18H30O2	278.225	up-down	C06426	ko00591,ko01040,ko01100
47	Lipids	Free fatty acids	L-Prolyl-L-Phenylalanine	C18H28O3	292.204	up-down	C01226	ko00592,ko01100,ko01110
48	Lipids	Free fatty acids	Lys-His-Lys	C10H20O3	188.141	up-down	C02774	-
49	Lipids	Free fatty acids	Methyl gallate	C10H18O3	186.126	up-down	-	-
50	Lipids	Free fatty acids	Secoisolariciresinol 4-O-glucoside	C20H32O4	336.23	up-down	-	-
51	Lipids	Free fatty acids	Ala-Pro-Ser	C14H26O2	226.193	up-down	C08322	-
52	Lipids	Glycerol ester	7,8-Dihydroxy-5,6,4'-trimethoxyflavone	C21H36O4	352.261	down-up-down	-	-
53	Lipids	Glycerol ester	Stigmast-5-en-3-ol (β-Sitosterol)	C21H36O4	352.261	down-up-down	-	-
54	Lipids	Glycerol ester	3,4'-Dihydroxyflavone	C28H46NO9P	571.291	up-down	-	-
55	Lipids	Glycerol ester	Dihydrocharcone-4'-O-glucoside	C33H56O14	676.367	up-down	-	-
56	Lipids	Glycerol ester	Putrescine	C33H58O14	678.383	up-down	-	-
57	Lipids	Glycerol ester	Ala-Pro-Gly	C22H45O9P	484.28	up-down	-	-
58	Lipids	Glycerol ester	LysoPC 16:0	C27H47O12P	594.28	up-down	-	-
59	Lipids	LPC	3,9-Dihydroxy-13(14)-labden-16,15-olide	C25H50NO7P	507.332	up-down	-	-
60	Lipids	LPC	LysoPC 16:1(2n isomer)	C26H50NO7P	519.332	up-down	-	-
61	Lipids	LPC	13S-Hydroxy-9Z,11E,15Z-octadecatrienoic acid	C24H46NO7P	491.301	up-down	-	-
62	Lipids	LPC	L-Pipecolic Acid	C22H46NO7P	467.301	up-down	-	-
63	Lipids	LPC	Hesperetin-7-O-rutinoside (Hesperidin)*	C23H48NO7P	481.317	up-down	-	-
64	Lipids	LPC	Tranexamic Acid	C25H52NO7P	509.348	up-down	-	-
65	Lipids	LPC	2,7-Dihydroxy-1-(p-hydroxybenzyl)-4-methoxy-9,10-dihydrophenanthrene-4'-O-glucose	C24H46NO7P	491.301	up-down	-	-
66	Lipids	LPC	O-benzyl-L-serine	C24H50NO7P	495.332	up-down	-	-
67	Lipids	LPC	5S,8R-DiHODE; (5S,8R,9Z,12Z)-5,8-Dihydroxyoctadeca-9,12-dienoate	C24H48NO7P	493.317	up-down	-	-
68	Lipids	LPC	L-threo-3-Methylaspartate	C25H52NO7P	509.348	up-down	-	-
69	Lipids	LPC	Mandelic acid-β-glucoside	C26H48NO7P	517.317	up-down	-	-
70	Lipids	LPC	2,5-Dihydroxyacetophenone	C24H50NO7P	495.332	up-down	-	-
71	Lipids	LPC	LysoPE 18:2	C24H48NO7P	493.317	up-down	-	-
72	Lipids	LPC	Cytidine 5'-monophosphate(Cytidylic acid)	C23H48NO7P	481.317	up-down	-	-
73	Lipids	LPC	4-Hydroxybenzoic acid glucosyl xyloside	C26H50NO7P	519.332	up-down	-	-
74	Lipids	LPC	D-Fructose 6-Phosphate	C26H52NO7P	521.348	up-down	-	-
75	Lipids	LPC	N-Acetyl-D-galactosamine	C26H54NO7P	523.364	up-down	-	-
76	Lipids	LPC	Nicotinate D-ribonucleoside	C26H52NO7P	521.348	up-down	-	-
77	Lipids	LPC	Choline Alfoscerate	C26H48NO7P	517.317	up-down	-	-
78	Lipids	LPC	4,5,8-Trihydroxy-α-tetralone 5-O-D-[6'-O-(4''-acetoxylbenzoyl)]glucoside	C25H48NO7P	505.317	up-down	-	-
79	Lipids	LPC	N,N-Dimethylglycine*	C26H54NO7P	523.364	up-down	-	-
80	Lipids	LPC	N-Ethylglycine*	C26H48NO7P	517.317	up-down	-	-
81	Lipids	LPC	L-Leucyl-L-phenylalanine	C26H50NO7P	519.332	up-down	-	-
82	Lipids	LPE	DL-Propargylglycine	C26H54NO9P	555.354	up-down	-	-
83	Lipids	LPE	Tricin-5-O-Glucoside	C26H54NO9P	555.354	up-down	-	-
84	Lipids	LPE	Syringaresinol	C23H44NO7P	477.286	up-down	-	-
85	Lipids	LPE	N-acetyl-beta-alanine	C28H54NO9P	579.354	up-down	-	-
86	Lipids	LPE	LysoPC 20:2(2n isomer)	C28H52NO9P	577.338	up-down	-	-
87	Lipids	LPE	Kaempferol-3-O-robinobioside(Biorobin)	C25H44NO7P	501.286	up-down	-	-
88	Lipids	LPE	omega-Aminoarginine	C23H48NO7P	481.317	up-down	-	-
89	Lipids	LPE	Antiarol; 3,4,5-Trimethoxyphenol	C21H44NO7P	453.286	up-down	-	-
90	Lipids	LPE	L-Gulono-1,4-Lactone	C28H52NO9P	577.338	up-down	-	-
91	Lipids	LPE	Pro-Ala-Gly	C28H54NO9P	579.354	up-down	-	-
92	Lipids	LPE	8-Methoxyapigenin	C26H52NO9P	553.338	up-down	-	-
93	Lipids	Sphingolipids	2-Aminotetradecane-1,4-diol	C18H40NO5P	381.264	up-down	C01120	ko00600,ko01100
1	Nucleotides and derivatives	Nucleotides and derivatives	L-Malic acid	C10H12N4O5	268.081	up-down	-	-
2	Nucleotides and derivatives	Nucleotides and derivatives	1-Methylhistamine	C11H15N5O4	281.112	up-down	-	-
3	Nucleotides and derivatives	Nucleotides and derivatives	N-benzoyl-2-aminoethyl-β-D-glucopyranoside	C4H5N3O	111.043	up-down	-	-
4	Nucleotides and derivatives	Nucleotides and derivatives	Ethyl phenylacetate	C5H6N2O2	126.043	up-down	C00178	ko00240,ko01100,ko01232
5	Nucleotides and derivatives	Nucleotides and derivatives	Methoxyindoleacetic acid	C10H13N5O6	299.087	up-down	-	-
6	Nucleotides and derivatives	Nucleotides and derivatives	2-Phenylacetamide	C14H16D4N6O5S	388.147	up-down	-	-
7	Nucleotides and derivatives	Nucleotides and derivatives	Met-Lys-Met	C11H15N5O4	281.112	up-down	-	-
8	Nucleotides and derivatives	Nucleotides and derivatives	N-Acetylcadaverine	C12H17N5O5	311.123	up-down	-	-
9	Nucleotides and derivatives	Nucleotides and derivatives	LysoPC 18:3	C15H21N5O4	335.159	up-down	C16427	ko00908,ko01110
10	Nucleotides and derivatives	Nucleotides and derivatives	Norharmane; Beta-Carboline	C10H14N5O8P	363.058	up-down	C00144	ko00230,ko01100,ko01232
11	Nucleotides and derivatives	Nucleotides and derivatives	Cordycepin (3'-Deoxyadenosine)	C8H14N3O7P	295.057	up-down	-	-
12	Nucleotides and derivatives	Nucleotides and derivatives	p-Coumaric acid-4-O-glucoside	C3H9N3O2	119.07	up-down	-	-
13	Nucleotides and derivatives	Nucleotides and derivatives	L-Cysteine	C7H8N4O2	180.065	up-down	C13747	ko00232,ko01100,ko01110
14	Nucleotides and derivatives	Nucleotides and derivatives	L-Aspartic Acid	C4H4N6O	152.045	up-down	-	-
1	Organic acids	Organic acids	Polygonatine A	C6H6O4	142.027	down-up-down	C02480	ko01100
2	Organic acids	Organic acids	Trehalose 6-phosphate	C8H6O4	166.027	down-up-down	-	-
3	Organic acids	Organic acids	7,8-Dihydroxy-4-phenylcoumarin	C5H11N3O2	145.085	down-up-down	C01035	ko00330,ko01100
4	Organic acids	Organic acids	His-Met-Glu	C8H8O3	152.047	up-down	C01984	-
5	Organic acids	Organic acids	Crenatine	C8H6O3	150.032	up-down	C02137	ko00360,ko01100
6	Organic acids	Organic acids	LysoPC 15:0(2n isomer)	C7H4O6	184.001	up-down	C08476	-
7	Organic acids	Organic acids	Spermine	C5H4O3	112.016	up-down	C01546	ko01100
8	Organic acids	Organic acids	Laccaic acid D	C9H16O4	188.105	up-down	C08261	-
9	Organic acids	Organic acids	D-Glucose 6-phosphate*	C6H6O3	126.032	up-down	-	-
10	Organic acids	Organic acids	Gallacetophenone	C7H12O5	176.069	up-down	C04411	ko00290,ko01100,ko01110,ko01210,ko01230
11	Organic acids	Organic acids	2-Benzoxazolinone	C6H10O4	146.058	up-down	C06006	ko00290,ko01100,ko01110,ko01210,ko01230
12	Organic acids	Organic acids	L-Seryl-L-Isoleucine	C6H5NO2	123.032	up-down	C10164	ko00380,ko01100
13	Organic acids	Organic acids	7-Amino-4-methylcoumarin	C5H8O4	132.042	up-down	C00489	ko00071,ko00310,ko01100
14	Organic acids	Organic acids	2-Deoxyribose-1-phosphate	C7H12O4	160.074	up-down	C02656	ko00780,ko01100,ko01240
15	Organic acids	Organic acids	Maltotriose	C6H10O4	146.058	up-down	C06104	ko01100
16	Organic acids	Organic acids	Laurocapram	C7H13NO3	159.089	up-down	C03087	ko00310,ko01100
17	Organic acids	Organic acids	Oleamide (9-Octadecenamide)	C4H4O4	116.011	up-down	C00122	ko00020,ko00190,ko00220,ko00250,ko00350,ko00360,ko00620,ko00650,ko00760,ko01100,ko01110,ko01200
18	Organic acids	Organic acids	Icariside B1	C7H10O5	174.053	up-down	C18307	-
19	Organic acids	Organic acids	Oxiglutatione	C7H10O5	174.053	up-down	C16588	ko01100,ko01210,ko01240
20	Organic acids	Organic acids	Val-Leu-Tyr	C4H6O4	118.027	up-down	-	-
21	Organic acids	Organic acids	Bauhinoxepin I	C5H7NO3	129.043	up-down	C04282	ko00470,ko01100
22	Organic acids	Organic acids	Regaloside K	C7H12O5	176.069	up-down	C02504	ko00290,ko00620,ko01100,ko01110,ko01210,ko01230
23	Organic acids	Organic acids	N-Isobutyl-2E,4E-dodedienamide	C14H28O3	244.204	up-down	-	-
24	Organic acids	Organic acids	LysoPC 18:2	C5H8O4	132.042	up-down	C06010	ko00290,ko00650,ko00660,ko00770,ko01100,ko01110,ko01210,ko01230
25	Organic acids	Organic acids	Apigenin-7-O-neohesperidoside (Rhoifolin)	C6H10O5	162.053	up-down	-	-
26	Organic acids	Organic acids	Methyldopa	C8H8O3	152.047	up-down	C05852	ko00360,ko01100
27	Organic acids	Organic acids	LysoPC 18:1(2n isomer)	C5H8O4	132.042	up-down	-	-
28	Organic acids	Organic acids	γ-Linolenic Acid	C5H8O4	132.042	up-down	-	-
29	Organic acids	Organic acids	2-Glucosyloxy-2-phenylacetic acid amide	C5H8O4	132.042	up-down	-	-
30	Organic acids	Organic acids	6-O-Caffeoyl-D-glucose	C8H16O3	160.11	up-down	C20793	-
31	Organic acids	Organic acids	D-Glucono-1,5-lactone	C9H18O3	174.126	up-down	-	-
32	Organic acids	Organic acids	1-(sn-Glycero-3-phospho)-1D-myo-inositol	C7H12O5	176.069	up-down	C05994	ko00620
33	Organic acids	Organic acids	α-Ketoglutaric acid	C6H11NO2	129.079	up-down	C00408	ko00310,ko00960,ko01100,ko01110
34	Organic acids	Organic acids	Methylophiopogonanone B	C8H15NO2	157.11	up-down	-	-
35	Organic acids	Organic acids	Guaiacylglycerol-β-Guaiacyl Ether	C8H14O4	174.089	up-down	C08278	-
36	Organic acids	Organic acids	Luteolin (5,7,3',4'-Tetrahydroxyflavone)	C4H6O5	134.022	up-down	C00149	ko00020,ko00620,ko00630,ko00710,ko01100,ko01110,ko01200
37	Organic acids	Organic acids	Vanillic acid methyl ester	C16H32O3	272.235	up-down	-	-
38	Organic acids	Organic acids	Phe-Thr	C5H6O5	146.022	up-down	C00026	ko00020,ko00040,ko00053,ko00220,ko00250,ko00300,ko00310,ko00340,ko00430,ko00470,ko00630,ko00650,ko00660,ko01100,ko01110,ko01200,ko01210,ko01230,ko01240
39	Organic acids	Organic acids	Aurantiamide	C2H7NO3S	125.015	up-down	C00245	ko00430,ko00920,ko01100,ko02010
40	Organic acids	Organic acids	Alnustone	C6H12O3	132.079	up-down	C06103	-
41	Organic acids	Organic acids	Gallic acid	C7H12O4	160.074	up-down	C16657	-
42	Organic acids	Organic acids	cyclo-(Gly-Phe)	C5H5NO2	111.032	up-down	C05942	ko00470
43	Organic acids	Organic acids	Succinic anhydride	C10H18O4	202.12	up-down	C08277	-
44	Organic acids	Organic acids	Methyl 2,4-dihydroxyphenylacetate	C12H22O8	294.132	up-down	-	-
45	Organic acids	Organic acids	D-Galactaric acid	C11H20N2O3	228.147	up-down	-	-
46	Organic acids	Organic acids	1-(Dihydroxyphenyl)-N2,N3-bis(4-hydroxyphenethyl)-(5-8)-dimethoxy-1,2dihydronaphthalene-2,3-dicarboxamide	C10H16N4O3	240.122	up-down	C01262	ko00340,ko00410,ko01100
1	Others	Alcohol compounds	1-Aminocyclopropane-1-carboxylic acid	C10H20O3	188.141	up-down	-	-
2	Others	Alcohol compounds	Pimaric acid	C9H16O4	188.105	up-down	C17878	-
3	Others	Aldehyde compounds	His-Ser-Leu-Lys	C6H6O3	126.032	up-down	C11101	-
4	Others	Aldehyde compounds	Itaconic acid	C6H6O3	126.032	up-down	-	-
5	Others	Aldehyde compounds	Allitol	C5H11N3O	129.09	up-down	-	-
6	Others	Aldehyde compounds	Spirost-5-ene-1,3-diol (Ruscogenin)	C9H8O3	164.047	up-down	-	-
7	Others	Ketone compounds	2-Propylsuccinic acid*	C17H16O5	300.1	up-down	-	-
8	Others	Ketone compounds	Tricetin (5,7,3',4',5'-Pentahydroxyflavone)	C11H14O4	210.089	up-down	C07350	-
9	Others	Ketone compounds	5-Aminoimidazole ribonucleotide	C6H6O4	142.027	up-down	-	-
10	Others	Ketone compounds	Ethyl Rosmarinate	C16H16O6	304.095	up-down	-	-
11	Others	Ketone compounds	Abietic acid	C19H30O8	386.194	up-down	-	-
12	Others	Others	4-Coumaroylcholine	C8H14O5	190.084	down-up-down	-	-
13	Others	Others	Dimethyl phthalate	C23H24O4	364.168	up-down	-	-
14	Others	Others	cis-N-p-Coumaroyltyramine*	C22H32O4	360.23	up-down	-	-
15	Others	Others	Phenylethanolamine	C16H28O9	364.173	up-down	-	-
16	Others	Others	Sinensetin (5,6,7,3',4'-pentamethoxyflavone)	C18H30O2	278.225	up-down	-	-
17	Others	Others	LysoPE 18:0	C22H34O4	362.246	up-down	-	-
18	Others	Others	7,10-dihydroxy-12-methoxy-2,2-dimethyl-1,11-dioxatetracen-6-one	C24H30O4	382.214	up-down	-	-
19	Others	Others	5,7-dihydroxy-6-methyl-3(R)-(2,4-dihydroxybenzyl)chroman-4-one*	C10H12O4	196.074	up-down	-	-
20	Others	Others	Uridine 5'-diphospho-N-acetylglucosamine	C22H24O7	400.152	up-down	-	-
21	Others	Others	LysoPC 18:1	C17H16O5	300.1	up-down	-	-
22	Others	Others	Piperidine	C20H30O4	334.214	up-down	-	-
23	Others	Others	10-Hydroxydecanoic acid	C12H20O4	228.136	up-down	-	-
24	Others	Others	4-methyl-1,5,2,3-dioxadiazinan-2-amine	C18H30O2	278.225	up-down	-	-
25	Others	Others	Leu-Arg	C10H12O5	212.069	up-down	-	-
26	Others	Others	10-Hydroxy-2-Decenoic Acid	C18H32O2	280.24	up-down	-	-
27	Others	Others	7-Benzyloxy-5-hydroxy-3',4'-methylenedioxyflavonoid	C18H32O2	280.24	up-down	-	-
28	Others	Others	Cytidine	C16H22O4	278.152	up-down	-	-
29	Others	Others	Urocanic acid	C17H20O6	320.126	up-down	-	-
30	Others	Others	LysoPC 18:3(2n isomer)	C11H18O3	198.126	up-down	-	-
31	Others	Saccharides	Trp-His-Ser	C6H14O6	182.079	down-up-down	C00392	ko00051,ko01100,ko02010
32	Others	Saccharides	Uridine 5'-diphosphate	C6H14O6	182.079	down-up-down	C01697	ko00052,ko01100
33	Others	Saccharides	Apigenin-6-C-glucoside (Isovitexin)	C18H32O15	488.174	down-up-down	-	-
34	Others	Saccharides	9,10,18-Trihydroxystearic acid	C6H10O6	178.048	up-down	C01040	ko00053,ko01100,ko01240
35	Others	Saccharides	Prolylhistidine	C6H12O7	196.058	up-down	C00257	ko00030,ko01100,ko01110,ko01200
36	Others	Saccharides	4-O-Methylgallic Acid	C6H8O6	176.032	up-down	C02670	ko00053,ko01100
37	Others	Saccharides	D-Glucosamine 1-phosphate	C7H14O6	194.079	up-down	C03844	-
38	Others	Saccharides	8-Demethylfarrerol	C30H52O26	828.275	up-down	C08252	-
39	Others	Saccharides	Nortrachelogenin-4'-O-gentiobioside	C6H10O7	194.043	up-down	C00191	ko00040,ko00053,ko00520,ko00562,ko01100,ko01240,ko01250
40	Others	Saccharides	Erythro-Guaiacylglycerol-β-threo-syringylglycerol Ether	C24H42O21	666.222	up-down	C01613	ko00052,ko01100
41	Others	Saccharides	3-Methyl-L-Histidine	C6H10O7	194.043	up-down	C00333	ko00040,ko00053,ko00520,ko01100,ko01240,ko01250,ko02010
42	Others	Saccharides	Salicylic acid-2-O-glucoside	C6H13O9P	260.03	up-down	C00092	ko00500,ko00524,ko00562,ko01100,ko01110
43	Others	Saccharides	D-Melezitose	C6H10O6	178.048	up-down	C00198	ko00030,ko01100,ko01110,ko01200
44	Others	Saccharides	Ile-His	C9H19O11P	334.067	up-down	-	-
45	Others	Saccharides	Fraxinol	C6H10O8	210.038	up-down	C00879	ko00053,ko01100
46	Others	Saccharides	LysoPC 18:0	C6H14NO8P	259.046	up-down	C06156	ko00520,ko01100,ko01250
47	Others	Saccharides	Sideretin (5,7,8-Trihydroxy-6-methoxycoumarin)	C18H32O16	504.169	up-down	C08243	-
48	Others	Saccharides	2'-Deoxyadenosine	C24H42O21	666.222	up-down	C02052	-
49	Others	Saccharides	N-(1-Deoxy-1-fructosyl)Asparagine	C18H32O16	504.169	up-down	C00492	ko00052,ko01100,ko02010
50	Others	Vitamin	Ser-Trp	C5H4N2O4	156.017	up-down	C00295	ko00240,ko01100,ko01240
51	Others	Vitamin	L-Alanyl-L-Alanine	C8H9NO4	183.053	up-down	C00847	ko00750,ko01100
52	Others	Vitamin	Hesperetin-5-O-glucoside	C6H5NO2	123.032	up-down	C00253	ko00760,ko00960,ko01100,ko01110,ko01240
53	Others	Vitamin	N-Acetyl-L-tyrosine	C8H9NO3	167.058	up-down	C00250	ko00750,ko01100,ko01240
54	Others	Vitamin	N-trans-cinnamoylphydroxyphenylethylamine	C27H46O2	402.35	up-down	C14151	ko00130,ko01100,ko01110,ko01240
1	Phenolic acids	Phenolic acids	LysoPE 17:1(2n isomer)	C6H6O3	126.032	up-down	C02183	-
2	Phenolic acids	Phenolic acids	Trp-His	C17H12O5	296.068	up-down	C02006	-
3	Phenolic acids	Phenolic acids	10-Formyltetrahydrofolic Acid	C7H6O3	138.032	up-down	C05585	ko00350,ko01100
4	Phenolic acids	Phenolic acids	Val-Glu-Phe-Asp	C8H8O3	152.047	up-down	-	-
5	Phenolic acids	Phenolic acids	Physcion	C8H8O4	168.042	up-down	C06672	-
6	Phenolic acids	Phenolic acids	Cryptostrobin (8-C-Methyl-5,7-Dihydroxyflavanone)	C9H10O4	182.058	up-down	-	-
7	Phenolic acids	Phenolic acids	4-Methoxyphenylpropionic acid	C7H6O3	138.032	up-down	C00156	ko00130,ko00790,ko01100,ko01110,ko01240
8	Phenolic acids	Phenolic acids	Catechin gallate*	C18H28O4	308.199	up-down	-	-
9	Phenolic acids	Phenolic acids	Oxypinnatanine A	C17H26O4	294.183	up-down	-	-
10	Phenolic acids	Phenolic acids	12-Hydroxyoctadecanoic acid	C8H8O2	136.052	up-down	C10700	ko01100
11	Phenolic acids	Phenolic acids	Hydroxyferulic acid glucoside	C6H6O3	126.032	up-down	C01108	-
12	Phenolic acids	Phenolic acids	3-Hydroxypyridine	C10H12O5	212.069	up-down	-	-
13	Phenolic acids	Phenolic acids	D-Arabinose	C7H6O3	138.032	up-down	C16700	ko00950
14	Phenolic acids	Phenolic acids	Eudesmic acid (3,4,5-trimethoxybenzoic acid)	C16H20O9	356.111	up-down	-	-
15	Phenolic acids	Phenolic acids	2-Methyl-3-oxosuccinic acid	C9H8O4	180.042	up-down	C01197	ko00940,ko01100,ko01110
16	Phenolic acids	Phenolic acids	Myristoleic acid	C16H24O7	328.152	up-down	-	-
17	Phenolic acids	Phenolic acids	Glucosyl 2-Hydroxy-4-Methylpentanoic Acid	C10H8O	144.058	up-down	C11713	-
18	Phenolic acids	Phenolic acids	Methyl 8-hydroxy-6-methyl-9-oxoxanthene-1-carboxylate	C8H8O2	136.052	up-down	C00548	-
19	Phenolic acids	Phenolic acids	(8)-Shogaol	C10H8O5	208.037	up-down	C20772	ko00130,ko01100,ko01110,ko01240
20	Phenolic acids	Phenolic acids	1,6-anhydro-β-D-glucose	C10H8O	144.058	up-down	C11714	-
21	Phenolic acids	Phenolic acids	6-C-Methylquercetin-3-O-rutinoside	C8H8O4	168.042	up-down	-	-
22	Phenolic acids	Phenolic acids	dehydrololiolide	C7H7NO3	153.043	up-down	-	-
23	Phenolic acids	Phenolic acids	Diosgenin*	C10H12O5	212.069	up-down	-	-
24	Phenolic acids	Phenolic acids	Gallic acid-4-O-(6'''-feruloyl)sophoroside	C8H8O5	184.037	up-down	-	-
25	Phenolic acids	Phenolic acids	Isovitexin-7-O-glucoside(Saponarin)	C19H26O11	430.147	up-down	-	-
26	Phenolic acids	Phenolic acids	Ciwujiatone	C18H24O12	432.127	up-down	-	-
27	Phenolic acids	Phenolic acids	Luteolin-7-O-glucoside (Cynaroside)	C20H20O8	388.116	up-down	-	-
28	Phenolic acids	Phenolic acids	13-KODE; (9Z,11E)-13-Oxooctadeca-9,11-dienoic acid	C8H8O4	168.042	up-down	C21895	-
29	Phenolic acids	Phenolic acids	9-Hydroxy-10,12,15-octadecatrienoic acid	C12H14O5	238.084	up-down	-	-
30	Phenolic acids	Phenolic acids	Methyl caffeate	C11H14O4	210.089	up-down	C02325	ko00940,ko01100,ko01110
31	Phenolic acids	Phenolic acids	7-O-(4''-O-glucosyl)coumaroyl-loganic acid	C8H8O5	184.037	up-down	-	-
32	Phenolic acids	Phenolic acids	Apigenin-6,8-di-C-glucoside (Vicenin-2)	C33H40O13	644.247	up-down	-	-
33	Phenolic acids	Phenolic acids	iso-Disogenin-Gal-Glc	C22H28O13	500.155	up-down	-	-
34	Phenolic acids	Phenolic acids	Jasmonic acid	C9H12O2	152.084	up-down	-	-
35	Phenolic acids	Phenolic acids	DL-Glyceric Acid	C10H12O5	212.069	up-down	-	-
36	Phenolic acids	Phenolic acids	LysoPE 17:0	C19H28O3	304.204	up-down	-	-
37	Phenolic acids	Phenolic acids	coleoside-B	C10H10O3	178.063	up-down	-	-
38	Phenolic acids	Phenolic acids	Raffinose	C10H12O4	196.074	up-down	C10726	-
39	Phenolic acids	Phenolic acids	L-Xylose	C8H8O4	168.042	up-down	-	-
1	Quinones	Anthraquinone	2-Piperidone	C15H10O5	270.053	up-down	C10343	-
2	Quinones	Anthraquinone	2'-Deoxyadenosine-5'-monophosphate	C16H12O6	300.063	up-down	-	-
3	Quinones	Anthraquinone	Naringenin-7-O-Neohesperidoside(Naringin)*	C15H10O5	270.053	up-down	-	-
4	Quinones	Anthraquinone	Manninotriose	C16H10O7	314.043	up-down	-	-
5	Quinones	Anthraquinone	Quercetin-3-O-robinobioside	C16H12O5	284.068	up-down	C17045	-
6	Quinones	Quinones	4-Methoxycinnamic acid	C17H26O4	294.183	up-down	-	-
7	Quinones	Quinones	4-Hydroxy-7-methoxycoumarin-β-rhamnoside	C18H28O3	292.204	up-down	-	-
1	Steroids	Steroidal saponins	LysoPE 17:1	C41H64O14	780.43	up-down	-	-
2	Steroids	Steroidal saponins	Phe-His-Glu	C49H78O22	1018.5	up-down	-	-
1	Terpenoids	Ditepenoids	Glu-Tyr-Asp	C17H16O3	268.11	up-down	-	-
2	Terpenoids	Ditepenoids	L-Homocystine	C22H34O5	378.241	up-down	-	-
3	Terpenoids	Ditepenoids	Lys-Tyr-Cys	C21H32O2	316.24	up-down	-	-
4	Terpenoids	Ditepenoids	1-(9Z,12Z-octadecadienoyl)-sn-glycero-3-phosphocholine	C20H30O4	334.214	up-down	-	-
5	Terpenoids	Ditepenoids	3-Hydroxypropanoic acid	C22H34O5	378.241	up-down	-	-
6	Terpenoids	Ditepenoids	Kaempferol-4'-O-glucoside*	C20H32O4	336.23	up-down	-	-
7	Terpenoids	Ditepenoids	3-Hydroxy-4-methoxybenzoic acid; Isovanillic Acid	C20H28O2	300.209	up-down	C12078	-
8	Terpenoids	Ditepenoids	Tortoside A	C26H36O7	460.246	up-down	-	-
9	Terpenoids	Terpene	5,7-Dihydroxy-4-oxo-2-(3,4,5-trihydroxyphenyl)-4H-chromen-3-yl-alloside	C11H18O3	198.126	up-down	-	-
10	Terpenoids	Terpene	Gentrogenin-Glc-Glc-Rha	C20H28O3	316.204	up-down	-	-
11	Terpenoids	Terpene	D-Glucosamine	C19H30O8	386.194	up-down	-	-
12	Terpenoids	Triterpene	Isovitexin-8-O-xyloside	C30H48O3	456.36	up-down	-	-
13	Terpenoids	Triterpene Saponin	Isorhamnetin-3-O-rutinoside (Narcissin)	C47H76O17	912.508	up-down	-	-

## Sheet: Tre-9
Table S6D Information of secondary metabolites with highest contents in Tre-9 samples.
No.	Class I	Class II	Compounds	Formula	Molecular weight (Da)	Trends of metabolite content	cpd_ID	KEGG_map
1	Alkaloids	Alkaloids	Naringenin-7-O-Rutinoside(Narirutin)*	C35H44N2O9	636.305	down-up	-	-
2	Alkaloids	Alkaloids	p-Hydroxypheny-β-D-allopyranoside	C8H10N4O2	194.08	down-up	C07481	ko00232,ko01100,ko01110
3	Alkaloids	Alkaloids	2-Amino-3-methoxybenzoic acid	C2H8NO4P	141.019	down-up	C00346	ko00563,ko00564,ko00600,ko01100
4	Alkaloids	Alkaloids	Gluconic acid	C17H12N2O4	308.08	up	-	-
5	Alkaloids	Alkaloids	Phenylpyruvic acid	C15H21NO7	327.132	up	-	-
6	Alkaloids	Alkaloids	ophiopogonanone A	C6H11NO4	161.069	up	C00956	ko00300,ko00310,ko00311,ko01100,ko01110,ko01210,ko01230
7	Alkaloids	Alkaloids	3-O-Galloyl-D-glucose*	C12H8N2O3	228.054	up	-	-
8	Alkaloids	Alkaloids	3-Methylmalic acid*	C9H11NO2	165.079	up-down-up	-	-
9	Alkaloids	Alkaloids	Orotic acid (Vitamin B13)	C5H6N2O2	126.043	up-down-up	C02835	ko00340,ko01100
10	Alkaloids	Phenolamine	methyl-ophiopogonanone B	C18H27NO3	305.199	up	C06866	ko00996,ko01100,ko01110
11	Alkaloids	Phenolamine	Glucosyringic acid	C14H20NO3+	250.144	up	-	-
12	Alkaloids	Phenolamine	9,12,13-TriHOME; 9(S),12(S),13(S)-Trihydroxy-10(E)-octadecenoic acid	C14H20N4O3	292.154	up	-	-
13	Alkaloids	Phenolamine	cis-Citral	C6H7NO	109.053	up	C01987	ko00380,ko01100
14	Alkaloids	Phenolamine	Undecanedioic acid	C6H7NO	109.053	up	C02372	-
15	Alkaloids	Plumerane	9,10,11-Trihydroxy-12-octadecenoic acid	C11H11NO3	205.074	up	C02043	-
16	Alkaloids	Plumerane	Cyclic 3',5'-Adenylic acid	C10H11NO	161.084	up	C00955	ko00380
1	Amino acids and derivatives	Amino acids and derivatives	Crepenynic acid	C24H30N6O9	546.207	down	-	-
2	Amino acids and derivatives	Amino acids and derivatives	5,7-dihydroxy-3-(4'-hydroxybenzyl)-chroman-4-one	C13H16N2O4	264.111	down-up	C04148	ko00360
3	Amino acids and derivatives	Amino acids and derivatives	Octadecanedioic acid	C11H19NO9	309.106	down-up	-	-
4	Amino acids and derivatives	Amino acids and derivatives	2,6-Dimethoxybenzaldehyde	C13H21N5O4S1	343.131	down-up	-	-
5	Amino acids and derivatives	Amino acids and derivatives	Val-Tyr	C18H29NO4	323.21	down-up	C18699	ko04075
6	Amino acids and derivatives	Amino acids and derivatives	N-Oleoylethanolamine	C5H9NO3	131.058	down-up	-	-
7	Amino acids and derivatives	Amino acids and derivatives	D-Glucose 1,6-bisphosphate	C24H20N4O6	460.138	down-up	-	-
8	Amino acids and derivatives	Amino acids and derivatives	Methyl Syringate	C8H16N2O5	220.106	down-up	-	-
9	Amino acids and derivatives	Amino acids and derivatives	Asp-Ile-Ala-Lys	C4H6N2O2	114.043	down-up	C02512	ko00460,ko01100,ko01110
10	Amino acids and derivatives	Amino acids and derivatives	5-Hydroxyquinoline	C15H22N2O3	278.163	down-up	-	-
11	Amino acids and derivatives	Amino acids and derivatives	4-Methylazetidine-2-Carboxylic acid	C6H12N2O4S2	240.024	down-up	C00491	ko00270,ko01100,ko02010
12	Amino acids and derivatives	Amino acids and derivatives	L-Homoserine	C17H23N3O6	365.159	up	-	-
13	Amino acids and derivatives	Amino acids and derivatives	Flavin Single Nucleotide(FMN)	C22H27N3O6	429.19	up	-	-
14	Amino acids and derivatives	Amino acids and derivatives	Negundoin A	C14H25N3O6	331.174	up	-	-
15	Amino acids and derivatives	Amino acids and derivatives	Xanthosine	C8H14N4O5	246.096	up	-	-
16	Amino acids and derivatives	Amino acids and derivatives	Erigeside B	C12H21N3O5	287.148	up	-	-
17	Amino acids and derivatives	Amino acids and derivatives	Cryptochlorogenic acid (4-O-Caffeoylquinic acid)*	C16H29N3O4	327.216	up	-	-
18	Amino acids and derivatives	Amino acids and derivatives	8-hydroxyquinoline	C14H16N2O2	244.121	up	C11847	-
19	Amino acids and derivatives	Amino acids and derivatives	Oxalic acid	C16H27NO14	457.143	up	-	-
20	Amino acids and derivatives	Amino acids and derivatives	Polygonatone D	C25H41N7O7	551.307	up	-	-
21	Amino acids and derivatives	Amino acids and derivatives	Bletilols B	C11H20N2O8	308.122	up	-	-
22	Amino acids and derivatives	Amino acids and derivatives	N-Acetylputrescine	C6H7NO2	125.048	up	C02441	-
23	Amino acids and derivatives	Amino acids and derivatives	N-trans-ferulicacidacylp-hydroxyphenylethylamine	C9H11NO3	181.074	up	-	-
24	Amino acids and derivatives	Amino acids and derivatives	(Z)-3,8-Dihydro 6,6·;7,3'a-diligustilide	C6H9NO5	175.048	up	C01042	ko00250,ko01100
25	Amino acids and derivatives	Amino acids and derivatives	Gly-Asp-Lys	C8H14N2O2	170.106	up	-	-
26	Amino acids and derivatives	Amino acids and derivatives	Dihydrodehydrodiconiferyl alcohol-4-O-glucoside	C7H12N2O4	188.08	up	-	-
27	Amino acids and derivatives	Amino acids and derivatives	6,8-Dihydroxy-2-(4-hydroxybenzyl)-5,7-dimethyl-3,4-dihydronaphthalen-1(2H)-one	C6H11NO3	145.074	up	-	-
28	Amino acids and derivatives	Amino acids and derivatives	2,5-Dihydroxybenzoic acid; Gentisic Acid*	C11H20N2O3	228.147	up	-	-
29	Amino acids and derivatives	Amino acids and derivatives	Pyrocatechol	C7H11NO4	173.069	up	-	-
30	Amino acids and derivatives	Amino acids and derivatives	L-Lysine	C14H18N2O3	262.132	up	-	-
31	Amino acids and derivatives	Amino acids and derivatives	2-Acetyl-2-Hydroxybutanoic Acid	C10H17N3O4	243.122	up	-	-
32	Amino acids and derivatives	Amino acids and derivatives	N,N'-Dimethylarginine;SDMA*	C4H7NO4	133.037	up	C00049	ko00220,ko00250,ko00260,ko00261,ko00270,ko00300,ko00340,ko00410,ko00460,ko00470,ko00710,ko00760,ko00770,ko00970,ko00999,ko01100,ko01110,ko01200,ko01210,ko01230,ko01240,ko02010
33	Amino acids and derivatives	Amino acids and derivatives	3-Hydroxycinnamic Acid*	C7H11NO3	157.074	up	-	-
34	Amino acids and derivatives	Amino acids and derivatives	Cardamonin	C6H11NO3	145.074	up	C04076	ko00300,ko00310,ko00960,ko01100,ko01110,ko01230
35	Amino acids and derivatives	Amino acids and derivatives	iso-ophiopogonanone B	C7H11N3O2	169.085	up	C01152	ko00340,ko01100
36	Amino acids and derivatives	Amino acids and derivatives	L-Arginine	C10H19N3O5	261.132	up	-	-
37	Amino acids and derivatives	Amino acids and derivatives	Phloretin	C13H25N3O4	287.185	up	-	-
38	Amino acids and derivatives	Amino acids and derivatives	2,4-Dihydroxybenzoic acid*	C11H18N2O2	210.137	up	-	-
39	Amino acids and derivatives	Amino acids and derivatives	Guanosine 3',5'-cyclic monophosphate	C9H12NO6P	261.04	up	C06501	-
40	Amino acids and derivatives	Amino acids and derivatives	4'-Demethyl-3,9-dihydropunctatin	C14H16N2O4	276.111	up	-	-
41	Amino acids and derivatives	Amino acids and derivatives	3-Hydroxybutyric acid	C10H16N2O2	196.121	up	-	-
42	Amino acids and derivatives	Amino acids and derivatives	3-Carbamyl-1-methylpyridinium;(1-Methylnicotinamide)	C11H18N2O2	210.137	up	-	-
43	Amino acids and derivatives	Amino acids and derivatives	LysoPC 20:1	C8H15NO3	173.105	up	-	-
44	Amino acids and derivatives	Amino acids and derivatives	Candicine	C10H14N2O4	226.095	up	-	-
45	Amino acids and derivatives	Amino acids and derivatives	3-Hydroxy-1-(4'-hydroxy-3'-methoxyphenyl)-propan-1-one	C14H19N3O4	293.138	up	-	-
46	Amino acids and derivatives	Amino acids and derivatives	Methanesulfonic acid	C12H23N3O5S2	353.108	up	-	-
47	Amino acids and derivatives	Amino acids and derivatives	D-Glucoronic acid	C6H11NO4	161.069	up	-	-
48	Amino acids and derivatives	Amino acids and derivatives	Methyl abieta	C8H16N2O4S2	268.055	up	C01817	ko00270
49	Amino acids and derivatives	Amino acids and derivatives	Prunustomentosanan A	C16H28N6O5	384.212	up	-	-
50	Amino acids and derivatives	Amino acids and derivatives	5,7-dihydroxy-6,8-dimethyl-3-(4'-methoxybenzyl)-chroman-4-one	C10H19N3O4S	277.11	up-down-up	-	-
51	Amino acids and derivatives	Amino acids and derivatives	Cytosine	C17H32N4O5	372.237	up-down-up	-	-
52	Amino acids and derivatives	Amino acids and derivatives	3,4-Dihydro-4-(4-hydroxy-3-methoxyphenyl)-3-(hydroxymethyl)-6,7-dimethoxy-(3R,4S)-2-naphthalenecarboxaldehyde	C14H20N2O4	280.142	up-down-up	-	-
53	Amino acids and derivatives	Amino acids and derivatives	D-Cellobiose	C4H9NO3	119.058	up-down-up	C00263	ko00260,ko00270,ko00300,ko00920,ko01100,ko01110,ko01230
54	Amino acids and derivatives	Amino acids and derivatives	N-(1-Deoxy-1-fructosyl)Tryptophan	C15H22N2O3	278.163	up-down-up	-	-
55	Amino acids and derivatives	Amino acids and derivatives	L-Threonine	C14H20N2O3	264.147	up-down-up	-	-
56	Amino acids and derivatives	Amino acids and derivatives	Kaempferol-3-O-glucoside (Astragalin)*	C12H25N5O3	287.196	up-down-up	-	-
57	Amino acids and derivatives	Amino acids and derivatives	Pinocembrin (Dihydrochrysin)	C11H12N2O2	204.09	up-down-up	C00078	ko00260,ko00380,ko00400,ko00901,ko00966,ko00970,ko00996,ko01100,ko01110,ko01210,ko01230,ko01240
58	Amino acids and derivatives	Amino acids and derivatives	D-Saccharic acid	C10H20N2O3S	248.119	up-down-up	-	-
59	Amino acids and derivatives	Amino acids and derivatives	Indole-3-carboxaldehyde	C17H32N4O5	372.237	up-down-up	-	-
60	Amino acids and derivatives	Amino acids and derivatives	(R)-3-ethyl-7-hydroxy-6-methoxyphthalide	C18H27N3O5	365.195	up-down-up	-	-
61	Amino acids and derivatives	Amino acids and derivatives	γ-Glutamylphenylalanine	C19H29N3O5	379.211	up-down-up	-	-
62	Amino acids and derivatives	Amino acids and derivatives	Ailanindole	C15H22N2O3	278.163	up-down-up	-	-
63	Amino acids and derivatives	Amino acids and derivatives	2,3',4-Trimethoxy-4',6-dihydroxybenzophenone	C3H7NO2S	121.02	up-down-up	C00097	ko00260,ko00270,ko00311,ko00332,ko00430,ko00460,ko00470,ko00480,ko00730,ko00770,ko00920,ko00970,ko01100,ko01110,ko01200,ko01230,ko01240,ko04122
64	Amino acids and derivatives	Amino acids and derivatives	Lariciresinol-4'-O-glucoside	C12H24N2O3	244.179	up-down-up	-	-
65	Amino acids and derivatives	Amino acids and derivatives	Cyclo(Tyr-Ala)	C19H29N3O5S2	443.155	up-down-up	-	-
66	Amino acids and derivatives	Amino acids and derivatives	2,2-Dimethylsuccinic acid	C10H20N2O3S	248.119	up-down-up	-	-
67	Amino acids and derivatives	Amino acids and derivatives	3,5-Dihydro-2H-Furo[3,2-C]Quinolin-4-One	C10H18N2O5	246.122	up-down-up	-	-
68	Amino acids and derivatives	Amino acids and derivatives	9,10,13-Trihydroxy-11-Octadecenoic Acid	C6H12N2O3	160.085	up-down-up	-	-
69	Amino acids and derivatives	Amino acids and derivatives	Calyxanthone	C17H23N3O4	333.169	up-down-up	-	-
70	Amino acids and derivatives	Amino acids and derivatives	2,4-Dinitrophenol	C23H22N2O6S	454.12	up-down-up	-	-
1	Flavonoids	Flavanols	2-(2,3-dihydroxypropoxy)-3-(((2-(dimethylamino)ethoxy)(hydroxy)phosphoryl)oxy)propyl palmitate*	C22H18O11	458.085	up-down-up	-	-
2	Flavonoids	Flavones	Gnetifolin B	C22H22O11	462.116	down-up	-	-
3	Flavonoids	Flavones	Methoxy-erythro-Guaiacyl glycerol β-threo-syringyl glycerol ether	C27H30O14	578.164	down-up	C12628	ko00944
4	Flavonoids	Flavones	L-Tyramine	C22H22O11	462.116	up	C17762	-
5	Flavonoids	Flavones	L-Aspartic acid-O-diglucoside	C28H32O16	624.169	up	-	-
6	Flavonoids	Flavones	N-Acetyl-L-glutamic acid	C23H24O12	492.127	up	-	-
7	Flavonoids	Flavones	2,6-Diaminooimelic acid	C17H14O7	330.074	up	C10193	-
8	Flavonoids	Flavones	Hispidulin (5,7,4'-Trihydroxy-6-methoxyflavone)	C23H24O12	492.127	up	-	-
9	Flavonoids	Flavones	3-Hydroxy-L-phenylalanine	C28H32O15	608.174	up	-	-
10	Flavonoids	Flavones	Α-hydroxyquinoline	C23H24O12	492.127	up	-	-
11	Flavonoids	Flavones	D-Mannitol	C29H34O17	654.18	up	-	-
12	Flavonoids	Flavones	5-O-p-Coumaroylquinic acid O-glucoside	C27H30O14	578.164	up	-	-
13	Flavonoids	Flavones	Maltitol	C27H30O15	594.159	up	C10195	-
14	Flavonoids	Flavones	5,7-Dihydroxy-6,8-dimethyl-3-(3'-hydroxy-4'-methoxybenzyl)-chroma4-one	C28H32O15	608.174	up	C10039	-
15	Flavonoids	Flavones	Arginine methyl ester	C29H32O17	652.164	up-down-up	-	-
16	Flavonoids	Flavones	N-Feruloyltyramine; Moupinamide*	C29H34O16	638.185	up-down-up	-	-
17	Flavonoids	Flavones	2-amino-3-(1H-pyrazol-1-yl)propanoic acid	C23H22O13	506.106	up-down-up	-	-
18	Flavonoids	Flavones	2-Hydroxyisobutyric acid*	C26H28O14	564.148	up-down-up	-	-
19	Flavonoids	Flavones	DL-2-hydroxystearic acid	C23H24O11	476.132	up-down-up	-	-
20	Flavonoids	Flavones	Thymine	C21H20O10	432.106	up-down-up	C01714	ko00944
21	Flavonoids	Flavones	2-Hydroxyursolic acid	C30H26O12	578.142	up-down-up	-	-
22	Flavonoids	Flavones	Maslinic acid	C26H28O14	564.148	up-down-up	-	-
23	Flavonoids	Flavones	9s,13r-12-Oxophytodienoic Acid	C26H28O14	564.148	up-down-up	-	-
24	Flavonoids	Flavones	Disporopsin	C26H26O15	578.127	up-down-up	-	-
25	Flavonoids	Flavones	(3R)-5,7-dihydroxy-3-(4'-hydroxybenzyl)-chroman-4-one	C27H30O15	594.159	up-down-up	C08064	-
26	Flavonoids	Flavones	2-Hydroxymyristic acid	C26H28O14	564.148	up-down-up	-	-
27	Flavonoids	Flavonols	Homoproline	C28H32O16	624.169	down-up	-	-
28	Flavonoids	Flavonols	6,8-Diprenylgenistein; 5,7,4'-Trihydroxy-6,8-Diprenylisoflavone	C28H32O16	624.169	down-up	-	-
29	Flavonoids	Flavonols	cis-coumarinic acid-beta-D-glucoside	C23H24O12	492.127	up	-	-
30	Flavonoids	Flavonols	Methyl 3-(3-hydroxy-4-methoxyphenyl)propanoate	C17H14O7	330.074	up	-	-
31	Flavonoids	Isoflavones	Phenylpropionic acid-O-β-D-glucopyranoside	C25H24O12	516.127	down-up	C16222	ko00943
32	Flavonoids	Isoflavones	4-O-β-D-glucopyranosylferulic acid	C27H30O14	578.164	down-up	-	-
33	Flavonoids	Isoflavones	5'-Deoxy-5'-(methylthio)adenosine	C18H16O5	312.1	up	-	-
34	Flavonoids	Isoflavones	Grossamide	C25H26O5	406.178	up	-	-
35	Flavonoids	Isoflavones	Phloretin-4'-O-glucoside (Trilobatin)	C24H22O12	502.111	up-down-up	C16191	ko00943
36	Flavonoids	Other Flavonoids	Nobiletin (5,6,7,8,3',4'-Hexamethoxyflavone)	C17H18O5	302.115	up	-	-
37	Flavonoids	Other Flavonoids	Petroselinic acid*	C18H16O5	312.1	up	-	-
38	Flavonoids	Other Flavonoids	Stachyose	C17H14O5	298.084	up	-	-
39	Flavonoids	Other Flavonoids	5,7-dihydroxy-3-(4'-hydroxybenzylidene)-chroman-4-one	C17H14O5	298.084	up	-	-
40	Flavonoids	Other Flavonoids	Crotonoside; 2-Hydroxyadenosine	C20H24O9	408.142	up	-	-
1	Lignans and Coumarins	Lignans	(2E)-3-(4-Hydroxyphenyl)-N-[2-(4-hydroxyphenyl)ethyl]-2-propenamide	C26H36O11	524.226	up	-	-
2	Lignans and Coumarins	Lignans	3-Aminosalicylic acid	C28H38O13	582.231	up	-	-
3	Lignans and Coumarins	Lignans	S-(5'-Adenosyl)-L-methionine	C23H30O11	482.179	up-down-up	-	-
4	Lignans and Coumarins	Lignans	2,6-Di-tert-butylphenol*	C26H32O12	536.189	up-down-up	-	-
5	Lignans and Coumarins	Lignans	Hydroperoxylinoleic acid	C32H42O17	698.242	up-down-up	-	-
1	Lipids	Free fatty acids	1-Methylpiperidine-2-carboxylic acid	C18H38O	270.292	down-up	-	-
2	Lipids	Free fatty acids	Tryptamine	C18H34O5	330.241	up	C14833	ko00591
3	Lipids	Free fatty acids	5-Hydroxy-2-pyrrolidinone	C18H34O5	330.241	up	C14835	ko00591
4	Lipids	Free fatty acids	L-Valine	C18H32O5	328.225	up	-	-
5	Lipids	Free fatty acids	2-Hydroxyglutaric Acid*	C18H36O5	332.256	up	C19621	ko00073
6	Lipids	Free fatty acids	Eucommiol	C18H35NO	281.272	up-down-up	C19670	-
7	Lipids	Glycerol ester	6-Hydroxy-4-(4-hydroxy-3-methoxyphenyl)-7-methoxy-naphtho[2,3-c]furan-1,3-dione-1	C31H58O14	654.383	up	-	-
8	Lipids	Glycerol ester	6,7,8-Tetrahydroxy-5-methoxyflavone	C31H58O14	654.383	up	-	-
1	Nucleotides and derivatives	Nucleotides and derivatives	L-Tyrosine	C10H13N4O7P	332.052	down-up	C06196	ko00230,ko01232
2	Nucleotides and derivatives	Nucleotides and derivatives	Diosmetin-7-O-Neohesperidoside (Neodiosmin)*	C9H14N3O7P	307.057	down-up	C00239	ko00240,ko01100,ko01232
3	Nucleotides and derivatives	Nucleotides and derivatives	Phytic acid	C5H4N4O2	152.033	up	C00385	ko00230,ko00232,ko01100,ko01110,ko01232
4	Nucleotides and derivatives	Nucleotides and derivatives	5,7-dihydroxy-6,8-dimethyl-3-(4'-hydroxy-3'-methoxybenzyl)chroman-4-one	C5H4N4O	136.038	up	C00262	ko00230,ko01100,ko01232
5	Nucleotides and derivatives	Nucleotides and derivatives	Planteose	C9H11N5O3	237.086	up	C00835	ko00790,ko01100
6	Nucleotides and derivatives	Nucleotides and derivatives	5,7-Dihydroxy-4-methylcoumarin	C11H21NO7	279.132	up	-	-
7	Nucleotides and derivatives	Nucleotides and derivatives	1,6-dihydroxy-3,7-dimethoxy-8-(3-methoxy-3-methylbutyl)-2-(3-methylbut-2-en-1-yl)xanthen-9-one	C15H21NO8	343.126	up	-	-
8	Nucleotides and derivatives	Nucleotides and derivatives	Agmatine	C4H6N2O2	114.043	up	C00429	ko00240,ko00410,ko00770,ko01100
9	Nucleotides and derivatives	Nucleotides and derivatives	N-(4-Aminobutyl)benzamide	C12H23NO7	293.147	up	-	-
10	Nucleotides and derivatives	Nucleotides and derivatives	Neochlorogenic acid (5-O-Caffeoylquinic acid)*	C10H18N2O8	294.107	up	-	-
11	Nucleotides and derivatives	Nucleotides and derivatives	Ecgonine methyl ester	C15H21N5O8	399.139	up-down-up	-	-
12	Nucleotides and derivatives	Nucleotides and derivatives	Gly-Pro-Thr	C16H23N5O5	365.17	up-down-up	-	-
13	Nucleotides and derivatives	Nucleotides and derivatives	D-Maltose	C9H13N2O9P	324.036	up-down-up	C00105	ko00240,ko01100,ko01232,ko01240
14	Nucleotides and derivatives	Nucleotides and derivatives	Octadeca-11E,13E,15Z-trienoic acid	C11H19NO7	277.116	up-down-up	-	-
1	Organic acids	Organic acids	Quercetin-3,4'-Dimethyl Ether	C4H8N2O3	132.054	down-up	C02642	ko00240,ko00410,ko00770,ko01100
2	Organic acids	Organic acids	Riboprine	C5H6O5	146.022	down-up	C06030	ko00660
3	Organic acids	Organic acids	S-Methyl-L-cysteine	C10H20O3	188.141	up	-	-
4	Organic acids	Organic acids	6,8-dihydroxy-3-methyl-9-oxoxanthene-1-carboxylic acid	C12H18O3	210.126	up	-	-
5	Organic acids	Organic acids	2-Hydroxyhexadecanoic acid	C3H5NO4	119.022	up	C00872	-
6	Organic acids	Organic acids	LysoPC 16:1	C9H10O3	166.063	up	-	-
7	Organic acids	Organic acids	5,6-Dihydrouracil	C4H9N3O2	131.07	up	C03065	-
8	Organic acids	Organic acids	Lactobiose	C4H8O3	104.047	up	C05984	ko00640
9	Organic acids	Organic acids	Cystomexicone A	C9H16O3	172.11	up	C16322	ko00592,ko01110
10	Organic acids	Organic acids	2'-Deoxycytidine-5'-monophosphate	C4H8O3	104.047	up	C01089	ko00650,ko01100
11	Organic acids	Organic acids	3-Hydroxy-1-(4-Hydroxy-3-Methoxyphenyl)Propan-1-One	CH4O3S	95.9881	up	C11145	ko00920,ko01100
12	Organic acids	Organic acids	L-γ-Glutamyl-L-leucine	C6H12O4	148.074	up	C00418	ko00900,ko01100,ko01110
13	Organic acids	Organic acids	L-Fucitol	C4H6O4	118.027	up	C00042	ko00020,ko00190,ko00250,ko00310,ko00350,ko00360,ko00620,ko00630,ko00640,ko00650,ko00760,ko00920,ko01100,ko01110,ko01200
14	Organic acids	Organic acids	4-Hydroxy-2-Oxopentanoic Acid*	C12H18O12	354.08	up	-	-
15	Organic acids	Organic acids	Punicic acid (9Z,11E,13Z-octadecatrienoic acid)	C6H12O3	132.079	up	C03264	-
16	Organic acids	Organic acids	3,5,7-Trihydroxyflavanone (Pinobanksin)	C4H8O3	104.047	up	C21297	-
17	Organic acids	Organic acids	4-Hydroxyphenyl 6-O-(2-Methyl-3-Hydroxypropionyl)-Beta-D-Galactopyranoside	C7H13NO4	175.084	up	-	-
18	Organic acids	Organic acids	LysoPE 18:3(2n isomer)	C2H4O3	76.016	up	C03547	ko00071
19	Organic acids	Organic acids	p-Coumaric acid methyl ester	C4H6O4	118.027	up	C02170	ko00240,ko00280,ko00640,ko01100
20	Organic acids	Organic acids	Guaiacylglycerol-β-Guaiacyl Ether glucoside	C18H28O17	516.133	up	-	-
21	Organic acids	Organic acids	L-Leucyl-L-Leucine	C6H12O3	132.079	up	-	-
22	Organic acids	Organic acids	Phe-Ala	C18H28O17	516.133	up	-	-
23	Organic acids	Organic acids	Androsin	C5H8O4	132.042	up	C03589	ko00360,ko01100
24	Organic acids	Organic acids	p-Coumaroyltyramine*	C4H4O3	100.016	up	C19524	-
25	Organic acids	Organic acids	DL-2-Aminoadipic acid	C5H8O3	116.047	up	-	-
26	Organic acids	Organic acids	1-O-Caffeoyl-β-D-glucose	C6H13N3O2	159.101	up	-	-
27	Organic acids	Organic acids	Met-Met-Tyr	C4H6O3	102.032	up	C00232	ko00250,ko00350,ko00650,ko00750,ko00760,ko01100,ko01200
28	Organic acids	Organic acids	3-Indoleacrylic acid	C10H18N4O6	290.123	up	C03406	ko00220,ko00250,ko01100,ko01110,ko01230
29	Organic acids	Organic acids	LysoPE 16:1(2n isomer)	C3H6O4	106.027	up	C00258	ko00030,ko00260,ko00561,ko00630,ko01100,ko01110,ko01200
30	Organic acids	Organic acids	19,20-DiHDPA	C3H6O3	90.0317	up	C01013	ko00240,ko00410,ko00640,ko01100,ko01200
31	Organic acids	Organic acids	N,N'-Diferuloylputrescine	C2H2O4	89.9953	up-down-up	C00209	ko00230,ko00630,ko01100
32	Organic acids	Organic acids	12-Oxo-phytodienoic acid	C4H7NO4	133.037	up-down-up	C19911	-
33	Organic acids	Organic acids	Pro-Asn	C6H10O4	146.058	up-down-up	-	-
34	Organic acids	Organic acids	L-Leucyl-L-alanine	C9H11NO2	165.079	up-down-up	C02057	-
1	Others	Alcohol compounds	Leu-Asp	C10H22O	158.167	up-down-up	C01633	-
2	Others	Others	Allysine(6-Oxo DL-Norleucine)	C14H20O9	332.111	up-down-up	-	-
3	Others	Others	2',4',6'-Trihydroxyacetophenone	C10H12O	148.088	up-down-up	-	-
4	Others	Saccharides	(S)-3-Amino-2-methylpropanoic acid	C12H23O14P	422.082	down-up	-	-
5	Others	Saccharides	Chromone	C12H22O11	342.116	down-up	C00089	ko00052,ko00500,ko01100,ko01110,ko02010
6	Others	Saccharides	6-C-MethylKaempferol-3-glucoside	C12H22O11	342.116	down-up	-	-
7	Others	Saccharides	N6-Acetyl-L-lysine	C6H13O9P	260.03	down-up	C00085	ko00052,ko00500,ko00710,ko01100,ko01110,ko01200
8	Others	Saccharides	N-(1-Deoxy-1-fructosyl)Leucine	C12H22O11	342.116	down-up	C01235	ko00052,ko01100
9	Others	Saccharides	N-Feruloylputrescine N-glucoside	C12H22O11	342.116	down-up	C01971	-
10	Others	Saccharides	1-Hydroxypinoresinol-1-O-Glucoside	C12H22O11	342.116	down-up	C01742	-
11	Others	Saccharides	N-Acetyl-L-phenylalanine	C12H23O14P	422.082	down-up	C00689	ko00500,ko01100,ko01110
12	Others	Saccharides	(Z)-3-Ethylidene-7-hydroxy-6-methoxyphthalide	C6H14O6	182.079	down-up	-	-
13	Others	Saccharides	Phthalic anhydride	C12H22O11	342.116	down-up	C05402	ko00052,ko01100,ko02010
14	Others	Saccharides	LysoPC 17:2	C3H7O6P	169.998	down-up	C00111	ko00010,ko00040,ko00051,ko00052,ko00561,ko00562,ko00564,ko00640,ko00710,ko00760,ko01100,ko01110,ko01200,ko01230
15	Others	Saccharides	δ-Guanidinovaleric acid	C12H22O11	342.116	down-up	C01083	ko00500,ko01100,ko01110,ko02010
16	Others	Saccharides	Rutinose	C6H14O6	182.079	down-up-down	C00794	ko00051,ko00052,ko01100,ko02010
17	Others	Saccharides	4',5-dihydroxy-7-methoxy-6-methylfavanone	C6H12O6	180.063	up	C01452	-
18	Others	Saccharides	Dichotomine E	C4H8O5	136.037	up	C21649	-
19	Others	Saccharides	(R)-2-hydroxy-2-isobutylsuccinic acid	C6H12O6	180.063	up	C00031	ko00010,ko00030,ko00052,ko00500,ko00520,ko00524,ko00901,ko01100,ko01110,ko02010
20	Others	Saccharides	Menatetrenone (Vitamin K2)	C6H12O5	164.069	up	C01018	-
21	Others	Saccharides	LysoPE 15:1(2n isomer)	C5H10O6	166.048	up	C00502	ko00040,ko01100
22	Others	Saccharides	(E)-7-O-β-D-glucopyranoside-5-hydroxy-3-(4'-hydroxybenzylidene)-chroman-4-one	C6H12O5	164.069	up	C00507	ko00051,ko01100
23	Others	Saccharides	N-Trans-Sinapoyltyramine	C12H24O11	344.132	up	-	-
24	Others	Saccharides	Jaceosidin-7-O-Glucoside	C6H12O5	164.069	up	C07326	-
25	Others	Saccharides	Solatriose	C6H12O6	180.063	up	C00137	ko00052,ko00053,ko00562,ko01100,ko01110,ko01250,ko02010,ko04070
26	Others	Saccharides	7-Methoxycoumarin	C12H22O11	342.116	up	C00243	ko00052,ko01100,ko02010
27	Others	Saccharides	Gingerglycolipid B	C6H14O5	166.084	up	-	-
28	Others	Saccharides	Gly-Gly-Val	C18H32O16	504.169	up	C00713	-
29	Others	Saccharides	1-Methoxy-indole-3-acetamide	C12H22O10	326.121	up	C08247	-
30	Others	Saccharides	4-Hydroxy-3-methoxy-β-phenethylamine	C6H12O6	180.063	up	C00124	ko00052,ko01100
31	Others	Saccharides	Met-Trp-His	C6H12O6	180.063	up	C00159	ko00051,ko00052,ko00520,ko01100,ko01250,ko02010
32	Others	Saccharides	2-(2,3-dihydroxypropoxy)-3-(((2-(dimethylamino)ethoxy)(hydroxy)phosphoryl)oxy)propyl (8E,11Z,14Z)-octadeca-8,11,14-trienoate*	C5H10O5	150.053	up	C00216	ko00040,ko00053,ko00520,ko01100,ko01250
33	Others	Saccharides	N-Propionylglycine	C6H10O5	162.053	up	-	-
34	Others	Saccharides	Cystathionine	C5H10O5	150.053	up	C01510	-
35	Others	Saccharides	Lumichrome	C18H32O16	504.169	up	C05404	ko00052,ko01100
36	Others	Saccharides	Furanofructosyl-α-D-(3-mustard acyl)glucoside	C7H14O7	210.074	up-down-up	C02076	ko00710,ko01100
37	Others	Saccharides	LysoPE 16:0(2n isomer)	C18H32O16	504.169	up-down-up	C01835	ko02010
38	Others	Vitamin	(3-(carboxyamino)-2-methylpropanoyl)phenylalanine	C6H8O6	176.032	up	-	-
39	Others	Vitamin	6-O-methylguanine	C6H8O6	176.032	up	C00072	ko00053,ko00480,ko01100,ko01110,ko01240
40	Others	Vitamin	2-Glucosyl-glucosyloxy-2-phenylacetic acid amide	C8H11NO3	169.074	up-down-up	C00314	ko00750,ko01100,ko01240
1	Phenolic acids	Phenolic acids	Nap-His-OH	C10H12O2	164.084	down-up	-	-
2	Phenolic acids	Phenolic acids	Cyclo(Pro-Pro)	C19H27NO12	461.153	down-up	-	-
3	Phenolic acids	Phenolic acids	L-Isoleucyl-L-Aspartate	C16H22O9	358.126	down-up	-	-
4	Phenolic acids	Phenolic acids	D-Galactose	C9H10O5	198.053	down-up	C05584	ko00350,ko01100
5	Phenolic acids	Phenolic acids	1-O-Caffeoyl-(6-O-glucosyl)-β-D-glucose	C29H34O18	670.174	down-up	-	-
6	Phenolic acids	Phenolic acids	S-1-Propenyl-L-cysteine	C7H6O4	154.027	up	C00628	ko00350,ko01100
7	Phenolic acids	Phenolic acids	Cyclo(Pro-Leu)*	C9H10O4	182.058	up	-	-
8	Phenolic acids	Phenolic acids	Luzonoside C	C17H22O10	386.121	up	C01175	ko00940,ko01110
9	Phenolic acids	Phenolic acids	O-phosphate-L-tyrosine	C11H14O5	226.084	up	-	-
10	Phenolic acids	Phenolic acids	8-Azaguanine	C9H10O3	166.063	up	C05607	ko00360,ko00960,ko01100,ko01110
11	Phenolic acids	Phenolic acids	Abscisic acid	C9H10O3	166.063	up	-	-
12	Phenolic acids	Phenolic acids	LysoPI 18:3	C9H10O5	198.053	up	C10833	-
13	Phenolic acids	Phenolic acids	Caffeine	C7H6O2	122.037	up	C00180	ko00996,ko01100,ko01110
14	Phenolic acids	Phenolic acids	8,15-Dihydroxy-5,9,11,13-eicosatetraenoic acid	C7H6O4	154.027	up	-	-
15	Phenolic acids	Phenolic acids	(S)-2-Hydroxy-3-(4-Hydroxyphenyl)Propanoic Acid	C7H6O4	154.027	up	C00196	ko01110
16	Phenolic acids	Phenolic acids	L-Ornithine	C16H18O9	354.095	up	C00852	ko00940,ko00941,ko00945,ko01110
17	Phenolic acids	Phenolic acids	N,N-Dimethyl-5-methoxytryptamine	C7H6O4	154.027	up	C00230	ko01100,ko01110
18	Phenolic acids	Phenolic acids	D-Mannose	C15H20O9	344.111	up	-	-
19	Phenolic acids	Phenolic acids	Silicristin	C9H10O4	182.058	up	C03672	-
20	Phenolic acids	Phenolic acids	3-Hydroxy-palmitic acid methyl ester	C7H6O4	154.027	up	-	-
21	Phenolic acids	Phenolic acids	Nystose	C9H10O2	150.068	up	C13342	-
22	Phenolic acids	Phenolic acids	5,6,7,4'-Tetramethoxyflavone*	C9H12O4	184.074	up	C10765	-
23	Phenolic acids	Phenolic acids	3-nitro-L-tyrosine	C16H18O9	354.095	up	C17147	-
24	Phenolic acids	Phenolic acids	Melibiose	C7H6O3	138.032	up	C00805	ko00996,ko01100,ko01110,ko04075
25	Phenolic acids	Phenolic acids	Ethylparaben	C8H10O2	138.068	up	C06044	ko00350,ko01100
26	Phenolic acids	Phenolic acids	N-p-Coumaroylhydroxyagmatine	C11H10O8	270.038	up	-	-
27	Phenolic acids	Phenolic acids	Cyclo(Phe-Glu)	C7H6O5	170.022	up	C01424	ko00999
28	Phenolic acids	Phenolic acids	Tryptophol	C6H6O	94.0419	up	C00146	ko00350,ko01100
29	Phenolic acids	Phenolic acids	7-O-coumaroyl-loganic acid	C10H14O2	166.099	up	-	-
30	Phenolic acids	Phenolic acids	7-Methylguanine	C9H10O3	166.063	up	-	-
31	Phenolic acids	Phenolic acids	Cyclo(Pro-Val)	C8H8O3	152.047	up	C02181	-
32	Phenolic acids	Phenolic acids	Argininosuccinic acid	C7H7NO2	137.048	up	C00568	ko00790,ko01100,ko01240
33	Phenolic acids	Phenolic acids	Spirost-5-en-3-ol (Diosgenin)*	C12H16O7	272.09	up-down-up	-	-
34	Phenolic acids	Phenolic acids	His-Phe-Met	C8H8O4	168.042	up-down-up	C00544	ko00130,ko00350,ko01100,ko01240
35	Phenolic acids	Phenolic acids	2,6-Dimethoxy-1,4-benzoquinone	C12H16O7	272.09	up-down-up	C06186	ko00010
36	Phenolic acids	Phenolic acids	1-(2,3-dihydroxypropoxy)-3-(((2-(dimethylamino)ethoxy)(hydroxy)phosphoryl)oxy)propan-2-yl (E)-hexadec-9-enoate	C7H6O2	122.037	up-down-up	C00633	ko01100
37	Phenolic acids	Phenolic acids	5,7-Dihydroxy-3',4',5'-trimethoxyflavone	C16H18O9	354.095	up-down-up	-	-
38	Phenolic acids	Phenolic acids	5,6,7,4'-Tetramethoxyflavanone	C6H5NO3	139.027	up-down-up	C00870	-
39	Phenolic acids	Phenolic acids	Methylillicinone F	C23H32O15	548.174	up-down-up	-	-
40	Phenolic acids	Phenolic acids	4-Aminophenol*	C6H4N2O5	184.012	up-down-up	C02496	-
41	Phenolic acids	Phenolic acids	Salidroside	C16H18O8	338.1	up-down-up	C12208	ko00940,ko00941,ko00945,ko01110
42	Phenolic acids	Phenolic acids	N-Trans-Feruloyl-3'-O-methyldopamine*	C17H20O9	368.111	up-down-up	-	-
43	Phenolic acids	Phenolic acids	N-Cis-Feruloyl-3'-O-methyldopamine*	C21H28O14	504.148	up-down-up	-	-
44	Phenolic acids	Phenolic acids	Ruscogenin-1-O-carboxyglucosyl(1,2)rhamnoside	C9H10O4	182.058	up-down-up	-	-
1	Quinones	Anthraquinone	4-Aminobenzoic acid	C14H8O4	240.042	up	C10312	-
2	Quinones	Anthraquinone	3,4-Cycloopen-cycloaltin-4(29),25-diene-24(R)-hydroxy-3-carboxylic acid	C23H24O12	492.127	up	C10303	-
1	Steroids	Steroid	4-hydroxyphenyl acrylaldehyde	C27H42O6	462.298	up-down-up	C08832	-
1	Terpenoids	Ditepenoids	Trp-Pro-Asp	C20H30O2	302.225	down-up	C11874	ko00904,ko01100,ko01110
2	Terpenoids	Ditepenoids	Ser-Thr-Ala	C17H16O3	268.11	up	-	-
3	Terpenoids	Ditepenoids	L-Cystine	C26H36O11	524.226	up	-	-
4	Terpenoids	Ditepenoids	3-Hydroxy-24-methylene-9,19-cyclolanostan-26-oic acid (Ambolic acid)	C20H30O2	302.225	up	C09159	-
5	Terpenoids	Ditepenoids	2-(4-Aminobutanamido)-3-(1-methyl-1H-imidazol-5-yl)propanoic acid	C28H38O13	582.231	up	-	-
6	Terpenoids	Ditepenoids	Phe-Glu-His-Asp	C20H30O2	302.225	up-down-up	C06087	ko00904,ko01100,ko01110
7	Terpenoids	Monoterpenoids	Phe-TyrMe-OH	C31H40O17	684.226	down-up	-	-
8	Terpenoids	Monoterpenoids	Delta-Tocopherol	C25H30O12	522.174	up	-	-
9	Terpenoids	Triterpene	Pro-Tyr-Tyr	C30H48O4	472.355	down-up	-	-
10	Terpenoids	Triterpene	neoprazerigenin A-3-O-β-D-lycotetraosid	C30H48O4	472.355	down-up	-	-
11	Terpenoids	Triterpene	Phe-Pro-Tyr	C30H50O	426.386	up	C01902	ko00100,ko01100,ko01110
