# Supplementary material for: Dynamic Variation of Secondary Metabolites from Polygonatum cyrtonema Hua Rhizomes During Repeated Steaming–Drying Processes
Source: Molecules. 2025 Apr 25;30(9):1923. doi: 10.3390/molecules30091923 (PMC12073103; doi:10.3390/molecules30091923)
Supplement: Supplementary file 1 [file molecules-30-01923-s001.zip › Table S7 Differentially accumulated metabolites between different samples.xlsx]

## Sheet: Tre-0 vs Tre-3
Table S7A The differential accumulation metabolites between 'Tre-0 samples' vs 'Tre-3 samples'.
No.	Index	Formula	Compounds	Class I	Class II	Level	Tre-0-1	Tre-0-2	Tre-0-3	Treat-3-1	Treat-3-2	Treat-3-3	VIP	P-value	Fold_Change	Log2FC	Type
1	MWSHC2025	C12H12N2O2	(R)-1,2,3,4-Tetrahydro-3-carboxy-2-carboline	Alkaloids	Alkaloids	3	6670	5005	8340	1.08313e+06	940430	1.06297e+06	1.10224	0.00188952	154.211	7.26876	up
2	Wcdp005613	C11H8N2O	1,2-dihydro-1-oxo-β-carboline	Alkaloids	Alkaloids	3	7013.84	7145.78	11551	630347	515866	545808	1.10055	0.00373317	65.8102	6.04024	up
3	mws5028	C7H5NO2	2-Benzoxazolinone	Alkaloids	Alkaloids	2	141781	160889	99050.3	291263	318268	284845	1.03787	0.00365688	2.22637	1.15469	up
4	Wbmp001002	C8H9NO2	4-methoxybenzamide	Alkaloids	Alkaloids	2	126100	76610.4	154525	1.01325e+06	852128	909195	1.08145	0.000739197	7.76678	2.95732	up
5	MWStz085	C25H26N2O3	Aurantiamide	Alkaloids	Alkaloids	2	9	9	9	40932	39669.2	34026.3	1.10421	0.00307427	4245.47	12.0517	up
6	Wbjp006366	C27H28N2O4	Aurantiamide acetate	Alkaloids	Alkaloids	1	891.581	1067.98	1361.12	58938.2	32913.5	38218	1.09682	0.0335163	39.1696	5.29166	up
7	Wbjp004916	C17H12N2O4	Cephalanthrin A	Alkaloids	Alkaloids	3	11277.1	668.216	2835.63	2.26922e+06	2.1977e+06	2.23228e+06	1.07251	5.94245e-05	453.231	8.8241	up
8	Hayp002307	C12H8N2O3	Dichotomine E	Alkaloids	Alkaloids	3	38760.5	38606.9	25411.4	393310	380355	395545	1.09721	6.97566e-07	11.376	3.50792	up
9	mws1346	C6H11NO4	DL-2-Aminoadipic acid	Alkaloids	Alkaloids	3	79646.7	109539	120794	959955	802916	986337	1.09548	0.00359273	8.86899	3.14877	up
10	pmn001498	C33H44N2O3	Isodendrocrepine	Alkaloids	Alkaloids	1	9	9	9	82034.6	86803.5	45107.8	1.10301	0.0324884	7923.92	12.952	up
11	mws1383	C12H10N4O2	Lumichrome	Alkaloids	Alkaloids	1	23330.4	24847.2	20005.4	111606	110021	110731	1.1008	7.41134e-05	4.87451	2.28526	up
12	Wbsp007290	C17H24O3	Lycoposerramine E	Alkaloids	Alkaloids	3	6075.36	4205.46	2472.34	28548.8	28700.7	28904.1	1.06766	0.00165123	6.75547	2.75606	up
13	MWS3020	C7H16N2O	N-Acetylcadaverine	Alkaloids	Alkaloids	3	23196.4	15750.1	23340	175272	148986	199609	1.09287	0.00751931	8.41062	3.07221	up
14	Smcp000882	C15H21NO7	N-benzoyl-2-aminoethyl-β-D-glucopyranoside	Alkaloids	Alkaloids	1	20468.4	26012.3	52079.5	373754	390252	326467	1.0762	0.000622759	11.064	3.4678	up
15	mws0983	C20H39NO2	N-Oleoylethanolamine	Alkaloids	Alkaloids	3	1836.16	2282.37	2200.98	5280.1	4894.33	5696.39	1.08842	0.000880917	2.5114	1.32849	up
16	Zahp012577	C18H33NO	octadecadienoic acid amide	Alkaloids	Alkaloids	1	6317.49	12634.6	7214.97	62629.2	46532.9	56857	1.07343	0.00428691	6.3446	2.66553	up
17	Hmdp000626	C9H11NO2	Polygonatine A	Alkaloids	Alkaloids	2	57667.2	44233.3	49036.9	2.64036e+06	2.71501e+06	2.64931e+06	1.10344	5.30055e-05	53.0331	5.72882	up
18	mws0018	C10H26N4	Spermine	Alkaloids	Alkaloids	3	127301	84174.3	91138.6	257725	243342	222738	1.05676	0.00150459	2.39185	1.25813	up
19	Lazn004665	C15H21N5O4	Triacanthinapioside	Alkaloids	Alkaloids	3	5857.84	11045.5	12917.3	367431	352486	335468	1.0946	0.000418582	35.3911	5.14532	up
20	MWSprf097	C18H25NO6	USaramine	Alkaloids	Alkaloids	2	8340	8586.86	3977.65	109269	101858	88355.1	1.08471	0.00283537	14.3262	3.84059	up
21	Wbjp001317	C11H10N2O2	vasicinone	Alkaloids	Alkaloids	1	269417	177971	295154	2.35577e+06	2.52262e+06	2.06417e+06	1.09217	0.00254049	9.34972	3.22492	up
22	Lmxp000939	C5H5N5	Zarzissine	Alkaloids	Alkaloids	2	3.45379e+06	2.8674e+06	3.48448e+06	2.51977e+07	2.25974e+07	2.19265e+07	1.10084	0.0017816	7.11033	2.82992	up
1	MWSmce582	C6H9NO3	Methyl L-pyroglutamate	Alkaloids	Pyrrole alkaloids	1	140911	129088	154122	864288	839499	676399	1.09769	0.00737357	5.61204	2.48853	up
1	MWS2076	C6H7NO	2-Aminophenol*	Alkaloids	Phenolamine	3	748	2312.64	6538.76	88840.6	64167.8	76358.6	1.03929	0.00672503	23.8939	4.57857	up
2	Zasp001145	C6H7NO	4-Aminophenol*	Alkaloids	Phenolamine	3	3697.02	2145.27	4203.12	104203	108029	95524.9	1.09611	0.00106464	30.6366	4.93718	up
3	pma1840	C14H20NO3+	4-Coumaroylcholine	Alkaloids	Phenolamine	3	6029.98	7355.53	16675	153606	179098	215116	1.07919	0.00869581	18.2239	4.18776	up
4	Zahp006974	C17H17NO2	Cinnamoyltyramine	Alkaloids	Phenolamine	1	821.51	1152.09	810.447	163649	166360	151046	1.10322	0.000869586	172.789	7.43287	up
5	Lacp001431	C14H21NO4	N-(3-hydroxy-4-methoxyphenethyl)-4-hydroxybutanamide	Alkaloids	Phenolamine	2	49113.1	37147.6	41936.6	1.15889e+07	1.2889e+07	1.19695e+07	1.10378	0.00101376	284.308	8.15131	up
6	pmb0492	C34H37N3O6	N',N'',N'''-p-Coumaroyl-cinnamoyl-caffeoyl spermidine	Alkaloids	Phenolamine	3	34161.2	12372.9	21242.8	600397	560282	665017	1.08735	0.00191056	26.9369	4.75151	up
7	Lahp007087	C17H19NO2	N-Benzoyltyramine	Alkaloids	Phenolamine	2	126222	117744	68038.9	483043	438865	444482	1.06842	0.000160407	4.37938	2.13073	up
8	Zbsp007466	C17H17NO2	N-trans-cinnamoylphydroxyphenylethylamine	Alkaloids	Phenolamine	2	1727.78	717.99	1192.86	164800	167458	155764	1.09834	0.000443552	134.122	7.0674	up
9	Lmqp002784	C7H7NO2	Salicylamide	Alkaloids	Phenolamine	3	43704.1	52746.6	55235.1	122200	130085	128978	1.09062	0.000122703	2.5135	1.3297	up
1	Hmcp003783	C13H10N2O	1-Acetyl-β-carboline	Alkaloids	Plumerane	1	21013.8	18496.1	11540.4	7.63941e+06	7.39854e+06	6.95002e+06	1.10232	0.000760616	430.712	8.75058	up
2	Hmcp001824	C12H8N2O2	Ailanindole	Alkaloids	Plumerane	1	40010.6	56386.9	33057.3	648732	800978	785881	1.09688	0.00409343	17.2693	4.11014	up
3	Hmcp002354	C14H14N2O	Crenatine	Alkaloids	Plumerane	2	12351	13711.1	15606	62983.8	80254.7	67921.7	1.09628	0.00668648	5.06767	2.34132	up
4	MWSHC2029	C13H10N2O2	Harman-3-carboxylic acid	Alkaloids	Plumerane	1	3986.93	4512.19	2370.88	259514	228061	252054	1.09954	0.00145806	68.0432	6.08838	up
5	mws0103	C9H7NO	Indole-3-carboxaldehyde	Alkaloids	Plumerane	1	91508.6	38345	78516.2	874923	719818	735484	1.07763	0.00240592	11.1831	3.48325	up
6	Lmrn003201	C11H11NO3	Indole-3-lactic acid	Alkaloids	Plumerane	2	1551.1	661.641	1166.81	5037.43	13360.6	10571.2	1.038	0.071737	8.57194	3.09962	up
7	mws0102	C9H7NO2	Indole-5-carboxylic acid*	Alkaloids	Plumerane	3	25507.8	13710.9	13590.7	159382	138470	160365	1.08397	0.000381583	8.67682	3.11717	up
8	Wcdp003306	C11H8N2	Norharmane; Beta-Carboline	Alkaloids	Plumerane	1	17769	25235.2	36206.6	2.212e+06	2.23627e+06	2.19033e+06	1.09974	2.82562e-06	83.8092	6.38904	up
9	mws1320	C10H11NO	Tryptophol	Alkaloids	Plumerane	3	523.955	1263.14	1344.38	7584.92	6482.74	6504.52	1.05368	0.000358825	6.56949	2.71578	up
1	MWS0687	C7H8N2O2	1-Methyl-6-Oxo-1,6-Dihydropyridine-3-Carboxamide	Alkaloids	Pyridine alkaloids	3	13303.4	5225.96	7409.09	418269	407104	431056	1.09378	6.56201e-05	48.4387	5.59809	up
2	pma6298	C5H5NO	3-Hydroxypyridine	Alkaloids	Pyridine alkaloids	3	19913.7	13340	4795.38	902051	660071	815622	1.0824	0.00795453	62.4914	5.96559	up
1	MA10074217	C9H7NO	4-Hydroxyquinoline	Alkaloids	Quinoline alkaloids	3	4998.1	7359.5	3964.17	230114	219546	219093	1.09934	0.000104259	40.973	5.3566	up
2	Wasn002329	C16H17NO9	Xanthurenic Acid 8-O-Glucoside	Alkaloids	Quinoline alkaloids	1	276807	294318	280299	650940	603401	573268	1.09778	0.00326553	2.14653	1.10201	up
1	MW0000243	C10H17NO3	Ecgonine methyl ester	Alkaloids	Tropan alkaloids	3	613002	605945	602554	2.52568e+06	2.49006e+06	2.51642e+06	1.1043	7.84036e-06	4.13514	2.04794	up
1	MWS04491	C5H7NO2	3,4-Dehydro-DL-proline	Amino acids and derivatives	Amino acids and derivatives	1	84443	66772.4	77934.9	2.23356e+06	2.31535e+06	2.11097e+06	1.10318	0.000707279	29.0634	4.86113	up
2	pme3827	C9H11NO4	3,4-Dihydroxy-L-phenylalanine (L-Dopa)	Amino acids and derivatives	Amino acids and derivatives	3	359475	432850	414084	1.60615e+06	1.45426e+06	1.37845e+06	1.0977	0.00179436	3.67941	1.87947	up
3	pme2914	C6H10O5	3-Hydroxy-3-methylpentane-1,5-dioic acid	Amino acids and derivatives	Amino acids and derivatives	1	755762	790722	836143	4.84903e+06	4.98621e+06	5.27336e+06	1.10348	0.000606307	6.34115	2.66475	up
4	MWS2010	C9H10N2O5	3-nitro-L-tyrosine	Amino acids and derivatives	Amino acids and derivatives	3	12318.9	10480	8125.22	23237.3	21928.7	21758.4	1.05388	0.00481868	2.16415	1.1138	up
5	MWSprf117	C11H12N2O3	5-Hydroxy-DL-tryptophan(5-HTP)	Amino acids and derivatives	Amino acids and derivatives	1	431538	445634	451640	1.39611e+06	1.38666e+06	1.30709e+06	1.10318	0.000598394	3.07783	1.62192	up
6	MWS0813	C5H7NO3	5-Oxoproline	Amino acids and derivatives	Amino acids and derivatives	1	49134	57879.7	47914.8	3.03769e+06	2.95396e+06	2.98972e+06	1.10392	5.24173e-05	57.9711	5.85726	up
7	MW0144571	C16H26N4O10	Ala-Glu-Ser-Glu	Amino acids and derivatives	Amino acids and derivatives	3	55918.5	47562.2	60679.6	956657	913243	874817	1.10263	0.000570027	16.7197	4.06348	up
8	MW0144712	C10H17N3O4	Ala-Pro-Gly	Amino acids and derivatives	Amino acids and derivatives	3	8143.05	2713.26	5005	670911	545599	588753	1.09432	0.00372355	113.815	6.83055	up
9	MW0144717	C13H23N3O4S1	Ala-Pro-Met	Amino acids and derivatives	Amino acids and derivatives	3	9036.74	4987.29	6670	1.68059e+06	1.56767e+06	1.55709e+06	1.10203	0.000607453	232.209	7.85928	up
10	MW0144719	C11H19N3O5	Ala-Pro-Ser	Amino acids and derivatives	Amino acids and derivatives	3	18508.7	32129.1	23575.6	1.30715e+06	1.45683e+06	1.58198e+06	1.1008	0.00303724	58.5603	5.87185	up
11	MW0145912	C12H22N4O7	Asn-Thr-Thr	Amino acids and derivatives	Amino acids and derivatives	3	15393.6	17960.2	34515.3	242878	240151	240044	1.08209	0.000582367	10.6539	3.41332	up
12	MW0145923	C16H22N4O6	Asn-Tyr-Ala	Amino acids and derivatives	Amino acids and derivatives	3	354615	458326	306900	1.15304e+06	1.17673e+06	985305	1.07457	0.000912805	2.96031	1.56575	up
13	MW0146137	C19H35N5O7	Asp-Ile-Ala-Lys	Amino acids and derivatives	Amino acids and derivatives	3	12252.9	7740.74	12089.2	654960	624927	598324	1.10111	0.000646104	58.5425	5.87141	up
14	MW0105882	C18H25N3O7S1	Asp-Tyr-Met	Amino acids and derivatives	Amino acids and derivatives	3	9	9	9	5.46462e+06	4.54253e+06	4.79071e+06	1.1043	0.00310452	548069	19.064	up
15	MWStz261	C11H18N2O2	Cyclo(D-Leu-L-Pro)*	Amino acids and derivatives	Amino acids and derivatives	1	8028.42	4563.03	6909.18	515831	515283	458685	1.10069	0.0014528	76.3975	6.25545	up
16	MWStz091	C8H12N2O2	Cyclo(L-Ala-L-Pro)	Amino acids and derivatives	Amino acids and derivatives	2	7806.3	3884.59	11240.4	1.19732e+06	1.17067e+06	998691	1.09561	0.00307567	146.816	7.19786	up
17	Lmhp001430	C10H14N2O4	Cyclo(Pro-Glu)	Amino acids and derivatives	Amino acids and derivatives	3	25686	28582.3	35648	70682.5	72449.2	76344	1.0787	0.000809864	2.44089	1.28741	up
18	Lmhp002764	C11H18N2O2	Cyclo(Pro-Leu)*	Amino acids and derivatives	Amino acids and derivatives	1	12351	25906.1	20502.1	798257	961273	874239	1.09703	0.00283386	44.8231	5.48617	up
19	MWStz255	C14H16N2O2	Cyclo(Pro-Phe)	Amino acids and derivatives	Amino acids and derivatives	2	9	9	9	208335	206805	194836	1.10433	0.000440292	22591.7	14.4635	up
20	Lmrj002244	C10H14N2O2	Cyclo(Pro-Pro)	Amino acids and derivatives	Amino acids and derivatives	2	5740.02	3971.65	11670	593349	478368	501426	1.09245	0.00443661	73.5744	6.20113	up
21	Lmrj002698	C10H16N2O2	Cyclo(Pro-Val)	Amino acids and derivatives	Amino acids and derivatives	2	3917.92	892.448	1348.69	237006	239973	239664	1.08705	5.99807e-09	116.356	6.8624	up
22	Lmrj001341	C8H12N2O3	Cyclo(Ser-Pro)	Amino acids and derivatives	Amino acids and derivatives	1	34113.1	14534.1	34960	2.4876e+06	2.49522e+06	2.34152e+06	1.09528	0.000347636	87.6041	6.45293	up
23	Hmlp001371	C12H14N2O3	Cyclo(Tyr-Ala)	Amino acids and derivatives	Amino acids and derivatives	3	9332.03	12317.3	15187.7	172927	148727	140839	1.09634	0.00370406	12.5551	3.6502	up
24	Lmrj002261	C8H14N2O2	Cyclo(Val-Ala)	Amino acids and derivatives	Amino acids and derivatives	3	20005	20568.3	31610	115192	102378	113895	1.08336	0.000103433	4.592	2.19912	up
25	MW0148067	C15H21N3O5S1	Cys-Ser-Phe	Amino acids and derivatives	Amino acids and derivatives	3	3621.81	4567.9	1583.61	1.95072e+06	1.76512e+06	1.8335e+06	1.09891	0.000857881	567.806	9.14925	up
26	MW0106308	C7H14N2O4S	Cystathionine	Amino acids and derivatives	Amino acids and derivatives	3	26601.1	22079.8	18296.6	1.77707e+06	1.73384e+06	1.60386e+06	1.10282	0.000934932	76.3657	6.25485	up
27	MW0148070	C12H23N3O5S2	Cys-Thr-Met	Amino acids and derivatives	Amino acids and derivatives	3	136586	204640	219968	652545	617274	702492	1.0743	0.000191176	3.51449	1.81332	up
28	MWS00275g	C9H11NO3	DL-O-tyrosine	Amino acids and derivatives	Amino acids and derivatives	2	56869.6	61128.6	34722.9	289990	284415	277778	1.08221	0.000239801	5.58	2.48026	up
29	MW0106527	C5H7NO2	DL-Propargylglycine	Amino acids and derivatives	Amino acids and derivatives	3	29907.5	67737.3	95333.7	2.34275e+06	2.37613e+06	2.27079e+06	1.08581	3.42452e-06	36.22	5.17871	up
30	MW0106862	C10H19N3O4S	Gln-Met	Amino acids and derivatives	Amino acids and derivatives	3	9	9	9	2.27471e+06	2.08958e+06	2.34761e+06	1.10434	0.00117621	248589	17.9234	up
31	MWS20672	C17H23N3O6	Glu-Phe-Ala	Amino acids and derivatives	Amino acids and derivatives	2	8340	4633.95	6670	37976.4	84258.1	38835.8	1.05606	0.0902979	8.19949	3.03553	up
32	MW0107056	C12H22N4O6	Gly-Asp-Lys	Amino acids and derivatives	Amino acids and derivatives	3	7736.44	5781.22	5789.9	5.40823e+06	5.15524e+06	5.65353e+06	1.10384	0.000708913	839.93	9.71413	up
33	MW0107171	C9H17N3O4	Gly-Gly-Val	Amino acids and derivatives	Amino acids and derivatives	3	1.49293e+06	1.40585e+06	1.59863e+06	3.39187e+07	3.12565e+07	3.04915e+07	1.10371	0.00113331	21.2715	4.41085	up
34	MW0150593	C10H17N3O4	Gly-Pro-Ala	Amino acids and derivatives	Amino acids and derivatives	3	17605.6	19187.7	11247	248680	201626	255892	1.09469	0.00521466	14.7001	3.87776	up
35	MW0150595	C12H19N3O6	Gly-Pro-Glu	Amino acids and derivatives	Amino acids and derivatives	3	7216.59	5049.03	2489.42	1.78102e+06	1.72435e+06	1.49993e+06	1.098	0.00264571	339.226	8.4061	up
36	MW0150465	C9H15N3O4	Gly-Pro-Gly	Amino acids and derivatives	Amino acids and derivatives	3	5762.54	8891.11	6682.67	321375	270988	241865	1.10062	0.00719399	39.0989	5.28906	up
37	MW0150472	C11H19N3O5	Gly-Pro-Thr	Amino acids and derivatives	Amino acids and derivatives	3	18586.5	8333.07	38442.3	2.88694e+06	2.72249e+06	2.72045e+06	1.08746	0.000295053	127.443	6.9937	up
38	MWS20645	C11H14N2O4	Gly-Tyr	Amino acids and derivatives	Amino acids and derivatives	2	22630.4	27768.1	69292.6	288727	352885	229803	1.04237	0.0104131	7.28054	2.86404	up
39	MW0150534	C13H25N3O4	Gly-Val-Leu	Amino acids and derivatives	Amino acids and derivatives	3	37872.1	10068.6	17429.4	121036	138635	115022	1.02081	0.000791809	5.73189	2.51901	up
40	MW0151049	C20H27N5O4S1	His-Phe-Met	Amino acids and derivatives	Amino acids and derivatives	3	2686.02	4749.19	3340	158812	112232	141362	1.09832	0.0100295	38.2736	5.25828	up
41	MW0151093	C20H31N7O9	His-Thr-Gln-Glu	Amino acids and derivatives	Amino acids and derivatives	3	1657.89	945.151	1417.41	278473	295350	247888	1.10183	0.00258211	204.383	7.67513	up
42	MWS201405	C15H18N4O4	His-Tyr	Amino acids and derivatives	Amino acids and derivatives	3	16463.1	12482.2	15896.7	175475	82810.1	149126	1.07732	0.0480281	9.08547	3.18356	up
43	MW0107365	C11H18N4O3	His-Val	Amino acids and derivatives	Amino acids and derivatives	3	184598	173824	187993	4.73504e+06	4.80069e+06	4.39581e+06	1.10401	0.000780027	25.4962	4.67221	up
44	MW0151154	C14H23N5O5	His-Val-Ser	Amino acids and derivatives	Amino acids and derivatives	3	76239.9	98780.6	104966	224774	210669	149231	1.01031	0.0354839	2.08822	1.06228	up
45	MWS04447	C6H11NO2	Homoproline	Amino acids and derivatives	Amino acids and derivatives	2	9	9	9	470048	609981	449414	1.10415	0.00964618	56646	15.7897	up
46	MW0107426	C12H25N5O3	Ile-Arg	Amino acids and derivatives	Amino acids and derivatives	3	6220.04	7573.15	9712.35	587596	456642	501360	1.10159	0.00566183	65.7547	6.03902	up
47	MWS201434	C12H20N4O3	Ile-His	Amino acids and derivatives	Amino acids and derivatives	3	4815.92	3565.78	5797.23	239063	163748	189287	1.09916	0.012866	41.7589	5.38401	up
48	MW0151451	C14H23N5O4	Ile-His-Gly	Amino acids and derivatives	Amino acids and derivatives	3	660945	476524	294087	1.39792e+07	1.74756e+07	1.82404e+07	1.09393	0.00631108	34.7141	5.11745	up
49	MW0151683	C15H22N2O3	Ile-Phe	Amino acids and derivatives	Amino acids and derivatives	3	10332.2	17580	13396.2	49770.3	41874.3	50110	1.06874	0.00079968	3.43162	1.77889	up
50	MW0151547	C18H27N3O5	Ile-Phe-Ser	Amino acids and derivatives	Amino acids and derivatives	3	4638.98	6588.71	10534	77445	94574.7	68627.4	1.08104	0.0081507	11.0583	3.46706	up
51	MW0168290	C12H24N2O3	Isoleucylleucine	Amino acids and derivatives	Amino acids and derivatives	3	51319.5	22632.3	48206.8	4.74729e+06	4.72943e+06	5.02653e+06	1.09768	0.000361606	118.725	6.89148	up
52	mws4176	C12H16N2O3	L-Alanyl-L-Phenylalanine	Amino acids and derivatives	Amino acids and derivatives	1	16041.5	11426.3	12602.5	236923	217367	223018	1.10128	0.000411116	16.903	4.07921	up
53	MW0145968	C8H14N4O5	L-Asparaginyl-L-asparagine	Amino acids and derivatives	Amino acids and derivatives	3	1.3873e+06	1.11413e+06	1.40753e+06	3.2825e+06	3.28856e+06	2.90925e+06	1.08386	0.00043849	2.42527	1.27815	up
54	pmb0464	C16H27NO14	L-Aspartic acid-O-diglucoside	Amino acids and derivatives	Amino acids and derivatives	3	223445	143306	185086	464791	631347	479959	1.05561	0.012652	2.85609	1.51404	up
55	mws0629	C13H16N2O5	L-Aspartyl-L-Phenylalanine	Amino acids and derivatives	Amino acids and derivatives	1	59729.2	53310.1	78201.9	129149	207156	228616	1.02818	0.04711	2.95397	1.56266	up
56	MWS201437	C10H18N2O5	Leu-Asp	Amino acids and derivatives	Amino acids and derivatives	3	51482.8	202518	36997.8	671334	720915	678830	1.00271	0.0048225	7.11714	2.8313	up
57	MW0152372	C17H32N4O5	Leu-Ile-Gln	Amino acids and derivatives	Amino acids and derivatives	3	5131.23	5005	11670	255869	258453	255881	1.09164	8.67057e-06	35.3203	5.14243	up
58	MW0152394	C17H32N4O5	Leu-Leu-Gln	Amino acids and derivatives	Amino acids and derivatives	3	8565.89	7662.64	7824.44	200590	272877	234028	1.10257	0.00829265	29.414	4.87843	up
59	MW0152475	C27H47N5O8	Leu-Pro-Val-Leu-Glu	Amino acids and derivatives	Amino acids and derivatives	3	9	9	9	90533.4	75820.1	97998.1	1.10423	0.00542354	9790.8	13.2572	up
60	mws5041	C8H16N2O3	L-Glycyl-L-isoleucine	Amino acids and derivatives	Amino acids and derivatives	1	136308	92283.9	122967	382170	350965	339723	1.07896	0.000190297	3.05171	1.60962	up
61	mws5042	C11H14N2O3	L-Glycyl-L-phenylalanine	Amino acids and derivatives	Amino acids and derivatives	1	189662	107324	201960	868067	750806	841336	1.07041	0.000176341	4.9308	2.30182	up
62	pme0124	C7H12N2O3	L-Glycyl-L-proline	Amino acids and derivatives	Amino acids and derivatives	3	80971.7	80699.9	101312	205965	206605	249937	1.08029	0.00450691	2.51919	1.33296	up
63	mws0193	C7H15N3O3	L-Homocitrulline	Amino acids and derivatives	Amino acids and derivatives	3	45190.9	70020	19527.1	1.18858e+06	1.17879e+06	1.25027e+06	1.07891	7.7691e-06	26.8494	4.74682	up
64	MWS00123g	C10H13NO2	L-Homophenylalanine	Amino acids and derivatives	Amino acids and derivatives	2	60298.5	48820.1	55201.3	156330	144691	143409	1.09421	8.18511e-05	2.70466	1.43545	up
65	mws0671	C4H9NO3	L-Homoserine	Amino acids and derivatives	Amino acids and derivatives	3	483279	355752	340506	1.18474e+06	1.87728e+06	1.32959e+06	1.06576	0.031925	3.72317	1.89653	up
66	MW0107902	C9H18N2O3	L-Leucyl-L-alanine	Amino acids and derivatives	Amino acids and derivatives	3	268988	232213	265992	1.29075e+06	1.36862e+06	1.14268e+06	1.09975	0.00339526	4.95578	2.30911	up
67	Lmhp002031	C12H24N2O3	L-Leucyl-L-Leucine	Amino acids and derivatives	Amino acids and derivatives	1	104871	84149.1	120882	452586	264762	418404	1.05544	0.0375214	3.66488	1.87376	up
68	mws5035	C15H22N2O3	L-Leucyl-L-phenylalanine	Amino acids and derivatives	Amino acids and derivatives	1	60702.6	56839.6	73205.3	154939	209772	173976	1.07735	0.0127265	2.82409	1.49778	up
69	Lmhp001461	C11H20N2O3	L-Prolyl-L-Leucine	Amino acids and derivatives	Amino acids and derivatives	1	118593	79127.4	212431	646408	622773	451669	1.02104	0.00638225	4.19565	2.06889	up
70	Lmhp001732	C14H18N2O3	L-Prolyl-L-Phenylalanine	Amino acids and derivatives	Amino acids and derivatives	2	70705.9	68614	68964.9	245060	247764	285579	1.10134	0.00462196	3.7372	1.90196	up
71	Lmrj001698	C9H18N2O4	L-Seryl-L-Isoleucine	Amino acids and derivatives	Amino acids and derivatives	1	27663	35445.6	34073.8	611704	613428	577977	1.10276	0.000247425	18.5539	4.21365	up
72	mws0230	C4H9NO3	L-Threonine	Amino acids and derivatives	Amino acids and derivatives	3	1.01132e+06	1.00592e+06	1.0779e+06	2.45467e+06	2.33556e+06	2.26882e+06	1.10089	0.000380725	2.28069	1.18947	up
73	Lmhp001670	C11H22N2O3	L-Valyl-L-Leucine	Amino acids and derivatives	Amino acids and derivatives	1	73960.9	67145.7	89778.6	988342	843273	860959	1.10069	0.00260555	11.662	3.54374	up
74	Lmhp002001	C14H20N2O3	L-Valyl-L-Phenylalanine	Amino acids and derivatives	Amino acids and derivatives	1	42962.3	23503.1	47650.9	206613	168750	146123	1.05362	0.00825209	4.56978	2.19213	up
75	MW0153221	C25H44N8O10	Lys-Gln-Ala-Gly-Asp-Val	Amino acids and derivatives	Amino acids and derivatives	3	9	9	9	82887.5	90420.6	83172.6	1.10432	0.00083038	9499.28	13.2136	up
76	MW0108101	C12H26N4O3	Lys-Lys	Amino acids and derivatives	Amino acids and derivatives	3	4369.68	8403.7	3358.34	61634.2	52537.2	50058.6	1.07558	0.00157684	10.1806	3.34775	up
77	MW0153885	C10H20N2O3S	Methionylvaline	Amino acids and derivatives	Amino acids and derivatives	3	4945.35	1884.99	5175.02	3.42121e+06	3.52891e+06	3.27136e+06	1.09907	0.000480036	851.409	9.73371	up
78	pme0109	C10H13NO4	Methyldopa	Amino acids and derivatives	Amino acids and derivatives	3	233739	154328	203559	2.35251e+06	2.23899e+06	1.4263e+06	1.08752	0.0244293	10.1716	3.34647	up
79	pme0122	C8H16N2O3	N6-Acetyl-L-lysine	Amino acids and derivatives	Amino acids and derivatives	3	79589.4	98301.1	114314	213004	454787	380751	1.02346	0.0692137	3.58838	1.84333	up
80	MWS2413	C5H9NO3	N-acetyl-beta-alanine	Amino acids and derivatives	Amino acids and derivatives	3	34742.2	26163.6	30221.8	94052.5	94673.4	86643	1.09078	6.82718e-05	3.02179	1.5954	up
81	pme0170	C8H16N4O3	N-Acetyl-L-Arginine	Amino acids and derivatives	Amino acids and derivatives	1	121639	121106	109064	1.01752e+06	1.0743e+06	997313	1.1035	0.000449964	8.78069	3.13434	up
82	pme2559	C6H9NO5	N-Acetyl-L-Aspartic Acid	Amino acids and derivatives	Amino acids and derivatives	3	18476.1	8598.75	13693.5	103258	106418	119530	1.07996	0.000326772	8.07504	3.01347	up
83	pme0075	C7H11NO5	N-Acetyl-L-glutamic acid	Amino acids and derivatives	Amino acids and derivatives	3	104611	83241	74909.7	581428	629956	686237	1.09772	0.0016095	7.22182	2.85236	up
84	pme3382	C6H11NO4	N-Acetyl-L-threonine	Amino acids and derivatives	Amino acids and derivatives	3	22886.6	20188.1	30964.6	73684.7	75071.5	66754.6	1.07255	0.000441962	2.91076	1.5414	up
85	MWSslk042	C6H7NO2	N-Ethylmaleimide (NEM)	Amino acids and derivatives	Amino acids and derivatives	2	6670	6670	6670	652938	646162	578362	1.10414	0.00147558	93.8262	6.55192	up
86	mws0736	C8H16N2O3	N-Glycyl-L-leucine	Amino acids and derivatives	Amino acids and derivatives	1	139173	166887	147563	609978	622518	640395	1.10119	2.65589e-06	4.12874	2.0457	up
87	Yalp000545	C6H11NO2	N-Methyl-L-proline	Amino acids and derivatives	Amino acids and derivatives	1	262497	423118	343917	2.42628e+06	4.40756e+06	4.48521e+06	1.08211	0.0359441	10.9944	3.45869	up
88	Lmqp000427	C6H11NO3	N-Methyl-Trans-4-Hydroxy-L-Proline	Amino acids and derivatives	Amino acids and derivatives	3	59119.9	67615.1	47113.6	146595	157024	127263	1.06682	0.00209558	2.47849	1.30946	up
89	MWS3166	C18H35NO3	N-Palmitoylglycine	Amino acids and derivatives	Amino acids and derivatives	3	5922.87	6860.61	6164.38	12248.1	12166.1	13523.3	1.09094	0.000641334	2.00221	1.00159	up
90	MWS201054	C6H11NO4	O-Acetyl-L-homoserine	Amino acids and derivatives	Amino acids and derivatives	2	5064.45	8144.94	6152.41	248379	207655	105801	1.08719	0.0507691	29.0177	4.85886	up
91	MW0108971	C10H13NO3	O-benzyl-L-serine	Amino acids and derivatives	Amino acids and derivatives	3	3153.42	1282.34	2881.39	1.57489e+06	1.63288e+06	1.705e+06	1.10004	0.000527757	671.405	9.39104	up
92	MW0169544	C6H15N5O2	omega-Aminoarginine	Amino acids and derivatives	Amino acids and derivatives	3	323945	65217.4	346977	3.93444e+07	4.0286e+07	3.90685e+07	1.08141	3.61765e-05	161.245	7.33311	up
93	MWS20633g	C9H12NO6P	O-phosphate-L-tyrosine	Amino acids and derivatives	Amino acids and derivatives	2	11040.4	9607.82	15984.2	240229	303024	239042	1.09745	0.0067863	21.3553	4.41652	up
94	mws3133	C7H11NO4	Oxaceprol	Amino acids and derivatives	Amino acids and derivatives	2	136750	33335.7	140277	4.33368e+06	4.38538e+06	4.30878e+06	1.07291	4.60921e-07	41.9761	5.3915	up
95	MWS201447	C12H16N2O3	Phe-Ala	Amino acids and derivatives	Amino acids and derivatives	3	9036.14	16685.9	14231.7	186270	149220	163577	1.09191	0.00365419	12.4911	3.64283	up
96	MW0109088	C14H19N3O4	Phe-Ala-Gly	Amino acids and derivatives	Amino acids and derivatives	3	62566.2	36226.3	34060.5	557399	962941	911583	1.08724	0.0260648	18.3054	4.1942	up
97	MW0155207	C20H25N5O6	Phe-His-Glu	Amino acids and derivatives	Amino acids and derivatives	3	4760.9	4883.2	17659.1	52442.5	83014.6	50523	1.01029	0.0245965	6.81165	2.768	up
98	MW0155362	C22H27N3O6	Phe-Thr-Tyr	Amino acids and derivatives	Amino acids and derivatives	3	55505	78959.3	61086.1	512186	530951	545015	1.09892	5.63378e-06	8.12145	3.02174	up
99	MW0155501	C24H22N2O7	Phe-TyrMe-OH	Amino acids and derivatives	Amino acids and derivatives	3	7250.88	7466.79	8807.83	33188.7	27475.2	54490.1	1.06544	0.0649117	4.89486	2.29127	up
100	MW0155764	C10H17N3O4	Pro-Ala-Gly	Amino acids and derivatives	Amino acids and derivatives	3	13160.7	5339.65	8155.3	3.00947e+06	2.72848e+06	2.71024e+06	1.09972	0.0011816	316.938	8.30806	up
101	MW0155770	C12H21N3O5	Pro-Ala-Thr	Amino acids and derivatives	Amino acids and derivatives	3	283783	281006	296020	805158	874767	826099	1.10265	0.000885852	2.91124	1.54164	up
102	MWS201414	C9H15N3O4	Pro-Asn	Amino acids and derivatives	Amino acids and derivatives	3	220010	253375	164601	1.20216e+06	1.1822e+06	1.11568e+06	1.09218	1.31536e-05	5.48606	2.45577	up
103	MW0155854	C16H23N5O6	Pro-Glu-His	Amino acids and derivatives	Amino acids and derivatives	3	107271	134328	70974.1	481033	413745	387296	1.06512	0.00126607	4.10168	2.03621	up
104	MW0109387	C11H16N4O3	Prolylhistidine	Amino acids and derivatives	Amino acids and derivatives	3	29427.8	16032.7	25523.5	1.70667e+06	1.68078e+06	1.48344e+06	1.09984	0.0018816	68.6196	6.10055	up
105	MW0155948	C13H23N3O5S1	Pro-Met-Ser	Amino acids and derivatives	Amino acids and derivatives	3	2336.5	4580.18	5272.96	1.2249e+06	1.1949e+06	1.58571e+06	1.09993	0.00877894	328.6	8.36019	up
106	MW0156051	C16H29N3O4	Pro-Val-Leu	Amino acids and derivatives	Amino acids and derivatives	3	9243.72	12246.2	22700.8	114048	138879	137291	1.07322	0.00108114	8.83033	3.14247	up
107	mws4516	C5H7NO3	Pyroglutamic acid	Amino acids and derivatives	Amino acids and derivatives	1	210108	110873	87441.9	1.16403e+06	1.16418e+06	1.01093e+06	1.0723	0.000179061	8.17573	3.03135	up
108	Zmdp002020	C6H11NO2S	S-1-Propenyl-L-cysteine	Amino acids and derivatives	Amino acids and derivatives	3	38223	28179.1	21734.6	85968.7	92706.6	88666.5	1.06055	0.00245261	3.03326	1.60087	up
109	MW0156917	C10H19N3O6	Ser-Thr-Ala	Amino acids and derivatives	Amino acids and derivatives	3	9998.67	17510	2913.66	309515	549902	756026	1.06258	0.0546378	53.1006	5.73066	up
110	Zmgn001039	C9H17NO6S	S-Ribosyl-L-homocysteine	Amino acids and derivatives	Amino acids and derivatives	2	24695.6	30088.3	20793	3.1989e+06	3.16574e+06	3.34003e+06	1.10334	0.000268178	128.408	7.00459	up
111	MW0109888	C13H18N2O4	Thr-Phe	Amino acids and derivatives	Amino acids and derivatives	3	5122.45	6675.5	3383.42	243482	208925	177145	1.09697	0.00851066	41.4688	5.37395	up
112	MWS201394	C13H18N2O5	Thr-Tyr	Amino acids and derivatives	Amino acids and derivatives	3	6756.34	15642.8	15090.6	81331.5	78506.3	90117.2	1.06321	0.00012428	6.6673	2.7371	up
113	MW0157843	C25H41N7O7	Thr-Tyr-Ile-Arg	Amino acids and derivatives	Amino acids and derivatives	3	16526.2	32314.6	25180.4	319346	294508	287938	1.09129	0.000170622	12.1829	3.60678	up
114	MW0158165	C20H24N6O5	Trp-His-Ser	Amino acids and derivatives	Amino acids and derivatives	3	232084	193957	204116	468069	436386	443623	1.09179	0.000106785	2.13927	1.09712	up
115	MW0158279	C29H30N4O6	Trp-Tyr-Tyr	Amino acids and derivatives	Amino acids and derivatives	3	4493.59	3340	8340	821521	759378	941270	1.09791	0.00403442	155.944	7.28488	up
116	MW0159080	C20H31N3O5	Val-Leu-Tyr	Amino acids and derivatives	Amino acids and derivatives	3	3623.41	3083.82	883.749	2.15865e+06	1.88295e+06	2.39299e+06	1.09511	0.0046992	847.662	9.72734	up
117	MW0110412	C10H20N2O3S	Val-Met	Amino acids and derivatives	Amino acids and derivatives	3	18117.6	5687.35	7167.27	3.86537e+06	3.34428e+06	2.19623e+06	1.09412	0.0239944	303.687	8.24644	up
118	MWS201400	C16H21N3O3	Val-Trp	Amino acids and derivatives	Amino acids and derivatives	1	23671.5	9376.02	19238.4	999147	871048	767978	1.09246	0.00580734	50.4566	5.65697	up
119	MW0159196	C19H26N4O4	Val-Trp-Ala	Amino acids and derivatives	Amino acids and derivatives	3	13505.4	5005	13987.9	648358	653814	667405	1.09017	2.18447e-06	60.6056	5.92138	up
120	MW0110454	C14H20N2O4	Val-Tyr	Amino acids and derivatives	Amino acids and derivatives	3	1728.01	11542.4	9494.89	121324	142421	134900	1.03095	0.000447634	17.5111	4.1302	up
121	MW0159234	C14H25N3O6	Val-Val-Asp	Amino acids and derivatives	Amino acids and derivatives	3	742.944	3417.82	5034.47	61038.2	67689.5	70442.4	1.04263	0.000402043	21.6601	4.43697	up
122	MW0159242	C16H31N3O4	Val-Val-Leu	Amino acids and derivatives	Amino acids and derivatives	3	13367	10484.8	11381.3	510629	460085	517159	1.1033	0.0013552	42.2293	5.40017	up
123	MW0159247	C19H29N3O5	Val-Val-Tyr	Amino acids and derivatives	Amino acids and derivatives	3	10146.3	7917.03	12354.8	280519	282871	263985	1.10081	0.000294584	27.2	4.76554	up
1	MW0133357	C17H16O5	2',4-Dihydroxy-4',6'-dimethoxychalcone	Flavonoids	Chalcones	3	10588.6	13395.7	9477.24	53078	45628.3	50599.8	1.09266	0.000526629	4.46202	2.1577	up
2	Hajp009554	C16H14O4	2',4'-Dihydroxy-4-methoxychalcone; (E)-Cardamonin	Flavonoids	Chalcones	1	4308.47	7874.05	3259.15	4.88422e+06	4.52143e+06	4.72677e+06	1.1013	0.000496801	915.213	9.83796	up
3	Wagp009406	C18H18O5	2'-Hydroxy-4,4',6'-Trimethoxychalcone; Flavokawain A	Flavonoids	Chalcones	2	52003.9	52364.1	43620.5	648384	566151	543202	1.10198	0.00331273	11.8775	3.57016	up
4	MW0137591	C16H14O4	Cardamonin	Flavonoids	Chalcones	3	1591.89	1007.98	649.751	1.11001e+06	1.25954e+06	1.26598e+06	1.10132	0.00176576	1118.75	10.1277	up
1	mws0355	C22H18O10	Catechin gallate*	Flavonoids	Flavanols	3	29565.6	27733.8	19664.8	55997.3	60026.6	55841.3	1.05336	0.00337797	2.23305	1.15902	up
2	mws1397	C22H18O10	Epicatechin gallate*	Flavonoids	Flavanols	3	25344.9	23988.4	20868.2	64331.6	54178.9	55214.3	1.08765	0.00360392	2.47466	1.30723	up
1	pmc1990	C17H16O5	4'-Hydroxy-5,7-dimethoxyflavanone	Flavonoids	Flavanones	3	14441.5	50118.4	26111.6	222908	216193	208477	1.04477	0.00103566	7.14203	2.83633	up
2	MWSHY0176	C17H16O5	Farrerol (6,8-Dimethyl-5,7,4'-trihydroxyflavanone)	Flavonoids	Flavanones	3	33978.2	111660	45264.5	397583	408434	362653	1.03613	0.00102602	6.12181	2.61396	up
3	pme0001	C28H34O15	Hesperetin-7-O-neohesperidoside(Neohesperidin)*	Flavonoids	Flavanones	1	43984.3	39587.3	18822.2	145635	155111	141169	1.04174	0.000942417	4.31584	2.10964	up
4	mws0036	C28H34O15	Hesperetin-7-O-rutinoside (Hesperidin)*	Flavonoids	Flavanones	1	94581.7	60116.9	32636.2	226576	223392	220814	1.00639	0.0116036	3.58066	1.84022	up
5	MWSHY0124	C15H12O4	Pinocembrin (Dihydrochrysin)	Flavonoids	Flavanones	1	13591.4	8324.22	12849.2	751719	606849	670301	1.10055	0.00390985	58.3599	5.86691	up
6	MW0139629	C16H14O5	Sakuranetin	Flavonoids	Flavanones	3	61716.8	67544.7	52886.4	285175	290180	312804	1.0994	0.000163916	4.87604	2.28571	up
1	MWSHY0013	C15H10O4	3,4'-Dihydroxyflavone	Flavonoids	Flavones	3	6668.5	5613.93	4206.85	565605	456960	453140	1.10176	0.00568184	89.4948	6.48373	up
2	Hajp008429	C17H16O5	4',5-dihydroxy-7-methoxy-6-methylfavanone	Flavonoids	Flavones	1	41355.1	99700.9	51308.3	374970	402636	392255	1.06313	0.000753021	6.08148	2.60442	up
3	Hmhn007438	C16H14O5	4'-Demethyl-3,9-dihydropunctatin	Flavonoids	Flavones	1	53284.4	56757.9	46664.9	238036	233267	251463	1.1009	6.27455e-05	4.61221	2.20546	up
4	MWSslk185	C20H20O8	5-Demethylnobiletin; 5-Hydroxy-6,7,8,3',4'-Pentamethoxyflavone*	Flavonoids	Flavones	2	18708.4	7717.28	6702.41	63893.8	66635.3	47591	1.03177	0.00415899	5.37671	2.42672	up
5	Wagp010678	C20H20O8	5-Hydroxy-3,3',4',5',7-Pentamethoxyflavone*	Flavonoids	Flavones	2	13123.3	10950	8601.7	55040.7	66800.6	68334.9	1.09084	0.0035089	5.82024	2.54108	up
6	Wagp010987	C20H20O8	5-Hydroxy-3,7,8,3',4'-Pentamethoxyflavone*	Flavonoids	Flavones	2	15779.4	17828.3	15621.8	66604.6	68728.1	66380.6	1.1023	1.04612e-06	4.09741	2.03471	up
7	Lmtp002474	C26H28O14	Apigenin-6-C-(2''-glucosyl)arabinoside	Flavonoids	Flavones	1	27771.4	11541	10712	103812	92508.5	73452.5	1.03738	0.00407664	5.39283	2.43104	up
8	pmp000237	C26H26O15	Apigenin-6-C-(2''-glucuronyl)xyloside	Flavonoids	Flavones	3	9	9	9	11670	3340	8875.32	1.09731	0.0830898	884.642	9.78895	up
9	mws1434	C21H20O10	Apigenin-6-C-glucoside (Isovitexin)	Flavonoids	Flavones	1	3340	3141.96	1537.1	57652.5	55295.5	56149.1	1.09042	6.91528e-07	21.0869	4.39827	up
10	pme0368	C27H30O14	Apigenin-7-O-rutinoside (Isorhoifolin)	Flavonoids	Flavones	3	9	9	9	6670	26445.7	10607.3	1.09743	0.137523	1619.37	10.6612	up
11	pmb3012	C22H22O11	Chrysoeriol-7-O-glucoside	Flavonoids	Flavones	3	11650.9	11789.6	13421	61625.5	56507.8	61907.1	1.10181	0.000519209	4.88423	2.28813	up
12	Layp005231	C28H32O16	Glucosyl-5,3',-dimethoxyluteolinxyloside	Flavonoids	Flavones	2	3983.42	8340	5005	21822.4	14032.4	23745	1.01436	0.0268256	3.43943	1.78217	up
13	mws1292	C26H28O14	Isoschaftoside	Flavonoids	Flavones	2	11266.3	18216.3	16156.8	85124.7	68206.4	58608.8	1.07528	0.01419	4.64379	2.2153	up
14	pme1665	C27H30O15	Isovitexin-7-O-glucoside(Saponarin)	Flavonoids	Flavones	2	1457.1	2066.12	1878.46	83409.9	59279.8	70217	1.10107	0.00998132	39.4149	5.30067	up
15	mws0920	C15H10O7	Tricetin (5,7,3',4',5'-Pentahydroxyflavone)	Flavonoids	Flavones	3	5752.58	7753.87	3101.65	28972	30837.2	28041.8	1.05415	0.000368289	5.28965	2.40317	up
16	Lmzp004885	C17H14O7	Tricin (5,7,4'-Trihydroxy-3',5'-dimethoxyflavone)	Flavonoids	Flavones	1	3246.34	5442.87	3000.69	124219	123120	130887	1.09829	0.000120927	32.355	5.01591	up
17	pmb0716	C29H34O17	Tricin-4'-O-glucoside-7-O-glucoside	Flavonoids	Flavones	3	9	9	9	3340	11284.8	6523.48	1.09804	0.0927911	783.27	9.61337	up
18	pmb0745	C26H24O10	Tricin-4'-O-syringyl alcohol	Flavonoids	Flavones	3	9	9	9	11160.5	7396.85	5810.72	1.10248	0.0361681	902.521	9.81782	up
19	Hmgp002953	C29H32O17	Tricin-7-O-(2''-O-rhamnosyl)galacturonide	Flavonoids	Flavones	1	3340	8340	8548.54	327205	388757	287952	1.09033	0.00774906	49.6286	5.6331	up
20	pmb0736	C23H24O12	Tricin-7-O-Glucoside	Flavonoids	Flavones	3	6130.4	15347.1	10137.6	85347	52667.2	99313.6	1.05277	0.0343045	7.50678	2.90819	up
21	pmb3045	C23H22O13	Tricin-7-O-Glucuronide	Flavonoids	Flavones	2	9	9	9	7648.37	6365.42	4893.66	1.10338	0.0156171	700.276	9.45178	up
1	pmp001161	C20H20O8	5-Hydroxyauranetin	Flavonoids	Flavonols	1	9	9	9	13944.9	1753.05	526.393	1.0435	0.334606	600.903	9.23099	up
2	Lahp004593	C23H24O12	Flavoyadorinin A	Flavonoids	Flavonols	1	6130.4	15347.1	10137.6	85347	52667.2	99313.6	1.05277	0.0343045	7.50678	2.90819	up
3	Lmcp005645	C17H14O7	Quercetin-3,4'-Dimethyl Ether	Flavonoids	Flavonols	2	2528.49	2247.8	1459.85	37611	42841.4	45820	1.09701	0.00312464	20.2485	4.33974	up
4	mws1329	C21H20O12	Quercetin-7-O-glucoside	Flavonoids	Flavonols	3	7135	9779.67	5467.41	78305.6	76633.5	93021.6	1.09287	0.00319551	11.0785	3.4697	up
1	MW0136848	C18H16O5	7,8,4'-Trimethoxyisoflavone	Flavonoids	Isoflavones	3	581.01	3355.21	733.54	171495	164676	163197	1.07886	5.16064e-05	106.937	6.74061	up
1	Zjhp090603	C16H14O5	(3R)-5,7-dihydroxy-3-(4'-hydroxybenzyl)-chroman-4-one	Flavonoids	Other Flavonoids	1	25628.1	28955.4	25257	83253.4	80847.9	81570.5	1.10107	1.50316e-05	3.07703	1.62154	up
2	Jmyn006493	C18H18O5	(3R)-5,7-Dihydroxy-6,8-dimethyl-3-(4'-hydroxybenzyl)-chromone-4-one	Flavonoids	Other Flavonoids	1	108602	82835.6	86482.6	1.15736e+06	1.13365e+06	1.13762e+06	1.10179	7.81274e-08	12.3368	3.62489	up
3	Zjhp090619	C18H18O6	(3R)-5,7-dihydroxy-8-methyl-3-(2'-hydroxy-4'-methoxybenzyl)-chroman-4-one	Flavonoids	Other Flavonoids	1	35169	53301.5	32548.6	376506	347563	353171	1.09383	1.78968e-05	8.9014	3.15403	up
4	Zjhp090606	C17H16O5	(3R)-5,7-dihydroxyl-6-methyl-3-(4'-hydroxylbenzyl)-chroman-4-one*	Flavonoids	Other Flavonoids	1	24486	49333.5	26801.3	1.38141e+06	1.19954e+06	1.25398e+06	1.09649	0.00154288	38.1127	5.2522	up
5	Zjhp090609	C18H16O5	(E)-5,7-dihydroxy-6,8-dimethyl-3-(4'-hydroxybenzylidene)-chroman-4-one	Flavonoids	Other Flavonoids	1	895.23	9	750.72	169031	184776	163383	1.01042	0.00136031	312.511	8.28776	up
6	Wbtn004165	C26H32O7	1,6-dihydroxy-3,7-dimethoxy-8-(3-methoxy-3-methylbutyl)-2-(3-methylbut-2-en-1-yl)xanthen-9-one	Flavonoids	Other Flavonoids	1	56026.1	84510.8	57075.2	312353	343906	253376	1.08074	0.00684604	4.60314	2.20262	up
7	Wbtn009050	C15H12O4	1,8-dihydroxy-2,6-dimethylxanthen-9-one	Flavonoids	Other Flavonoids	1	57571.3	61032.9	35896.9	801796	809835	865860	1.09645	0.000143626	16.0354	4.00319	up
8	Hmdp001950	C17H18O5	2',7-Dihydroxy-3',4'-dimethoxyisoflavan	Flavonoids	Other Flavonoids	2	23340	13340	9228.64	1.08061e+06	1.09537e+06	996626	1.09558	0.000716616	69.1069	6.11076	up
9	Zjhp090635	C19H20O5	5,7-dihydroxy-6,8-dimethyl-3-(4'-methoxybenzyl)-chroman-4-one	Flavonoids	Other Flavonoids	1	89039.7	93840.8	75918.5	712813	727110	665138	1.10194	0.000409565	8.13396	3.02396	up
10	Zjmp102044	C17H16O6	5,7-dihydroxy-6-methyl-3(R)-(2,4-dihydroxybenzyl)chroman-4-one*	Flavonoids	Other Flavonoids	1	15998.3	31814.3	16543.4	146342	130706	140405	1.07535	7.77466e-05	6.48661	2.69746	up
11	Hmhp006887	C18H18O5	6,8-Dihydroxy-2-(4-hydroxybenzyl)-5,7-dimethyl-3,4-dihydronaphthalen-1(2H)-one	Flavonoids	Other Flavonoids	1	2.35522e+06	2.2685e+06	2032587	2.59158e+07	2.36069e+07	2.28811e+07	1.10299	0.00157185	10.8775	3.44327	up
12	Zbdp001892	C16H13NO3	7-Methoxy-3-[1-(3-pyridyl)methylidene]-4-chromanone	Flavonoids	Other Flavonoids	3	50181.9	46137.1	37530.7	8.43215e+06	8.21507e+06	8.21996e+06	1.10374	7.22465e-05	185.784	7.53749	up
13	Wbtn007675	C15H10O6	Calyxanthone	Flavonoids	Other Flavonoids	2	9	9	9	139583	139614	140642	1.10435	6.18693e-06	15549.6	13.9246	up
14	Wbtn012030	C16H12O5	Methyl 8-hydroxy-6-methyl-9-oxoxanthene-1-carboxylate	Flavonoids	Other Flavonoids	1	1205.82	752.598	1266.6	94500.4	90505.3	98102.6	1.1012	0.000519386	87.7851	6.4559	up
15	MWSHY0072	C19H20O5	Methylophiopogonanone B	Flavonoids	Other Flavonoids	1	64278.7	96246.7	89758.8	800581	748214	748945	1.09743	3.66421e-05	9.18052	3.19858	up
16	Zjmp102002	C18H18O5	ophiopogonanone B	Flavonoids	Other Flavonoids	1	2.1437e+06	1.98598e+06	1.683e+06	2.26332e+07	2.07143e+07	2.01674e+07	1.10187	0.00111417	10.9269	3.44982	up
17	Zjhp090608	C17H18O5	Polygonatone D	Flavonoids	Other Flavonoids	1	44689.7	46723.1	29536.1	397785	325758	338880	1.09301	0.00329494	8.78406	3.13489	up
1	MW0139619	C20H24O10	(2S)-2-(2-hydroxypropan-2-yl)-9-[(2S,3R,4S,5S,6R)-3,4,5-trihydroxy-6-(hydroxymethyl)oxan-2-yl]oxy-2,3-dihydrofuro[3,2-g]chromen-7-one	Lignans and Coumarins	Coumarins	3	1646.06	1648.62	1647.96	85008	95128.5	83507.9	1.10408	0.00178607	53.3409	5.73717	up
2	MWSslk183	C15H10O4	7,8-Dihydroxy-4-phenylcoumarin	Lignans and Coumarins	Coumarins	2	5950.66	2152.32	5236.93	455574	438052	425600	1.09391	0.00032151	98.8931	6.6278	up
3	MW0136936	C10H9NO2	7-Amino-4-methylcoumarin	Lignans and Coumarins	Coumarins	3	16675	17410.9	17657.3	900647	789070	815599	1.10406	0.00168773	48.4183	5.59748	up
4	MW0138196	C11H10O5	Fraxinol	Lignans and Coumarins	Coumarins	3	3283.07	2017.45	1296.62	211901	214455	240422	1.09701	0.00164774	101.071	6.65922	up
5	Zmln002252	C10H8O6	Sideretin (5,7,8-Trihydroxy-6-methoxycoumarin)	Lignans and Coumarins	Coumarins	3	31051.4	36669.3	27717.4	85269.9	89722.8	82574.5	1.08889	0.000118303	2.69879	1.43231	up
1	Lazn006513	C33H40O13	(1R,2S)-2-[4-[(3R,3aR,6R,6aS)-3-(4-Hydroxy-3,5-dimethoxyphenyl)-1,3,3a,4,6,6a-hexahydrofuro[3,4-c]furan-6-yl]-2,6-dimethoxyphenoxy]-1-(4-hydroxy-3,5-dimethoxyphenyl)propane-1,3-diol	Lignans and Coumarins	Lignans	3	21803	19606.9	16549.7	50884.8	53089.5	51319.9	1.08975	0.000494063	2.67935	1.42188	up
2	Lazn004429	C28H38O13	(2S,3R,4S,6S)-2-[4-[(1R,2R)-1,3-Dihydroxy-2-[4-[(E)-3-hydroxyprop-1-enyl]-2,6-dimethoxyphenoxy]propyl]-2,6-dimethoxyphenoxy]-6-(hydroxymethyl)oxane-3,4-diol	Lignans and Coumarins	Lignans	3	1581.63	722.108	1549.58	3597.9	3535.71	4397.78	1.0012	0.00293171	2.99259	1.58139	up
3	Wbmn006600	C21H22O6	3,4-Dihydro-4-(4-hydroxy-3-methoxyphenyl)-3-(hydroxymethyl)-6,7-dimethoxy-(3R,4S)-2-naphthalenecarboxaldehyde	Lignans and Coumarins	Lignans	2	11262	9244.82	11478.6	85170.8	84720.5	89924.5	1.10172	6.89815e-05	8.12296	3.022	up
4	Jmzn006005	C10H10O3	3,4-Methylenedioxy cinnamyl alcohol	Lignans and Coumarins	Lignans	3	15034.4	11144.5	10148.4	42728.5	36321.1	36440.2	1.07764	0.000886491	3.17915	1.66864	up
5	Hmgn002833	C20H20O7	4-Ketopinoresinol	Lignans and Coumarins	Lignans	2	1263.36	2295.36	1287.19	372168	412701	410821	1.10166	0.00109812	246.742	7.94686	up
6	Yamn004462	C26H36O11	6-((4-(3-hydroxy-2-(4-(3-hydroxypropyl)-2-methylphenoxy)propoxy)-2-methoxyphenoxy)methyl)tetrahydro-2H-pyran-2,3,4,5-tetraol	Lignans and Coumarins	Lignans	3	47028.5	40886.3	23800.2	181033	121288	140715	1.04571	0.0145953	3.96577	1.9876	up
7	Hmgn004693	C20H20O7	8-Hydroxy-α-conidendrin	Lignans and Coumarins	Lignans	2	6265	12816.7	4576.05	75411	77640.9	60617.7	1.06512	0.00218817	9.03171	3.175	up
8	Lazn005469	C38H48O17	Buddlenol F glucoside	Lignans and Coumarins	Lignans	3	17461.5	6072.76	13406.9	48661.8	54194.8	56564.5	1.0201	0.000946569	4.31554	2.10954	up
9	zjbp111502	C22H26O9	Ciwujiatone	Lignans and Coumarins	Lignans	3	15304.1	16476.7	29980.9	120362	91204.1	108551	1.06609	0.00254081	5.18312	2.37382	up
10	Lmyn003971	C26H34O11	Dihydrodehydrodiconiferyl alcohol-4-O-glucoside	Lignans and Coumarins	Lignans	3	62738.4	85292.9	50685.9	159147	158729	156360	1.04642	0.0115244	2.38649	1.25489	up
11	MWSHC20189	C20H22O6	Epipinoresinol*	Lignans and Coumarins	Lignans	1	89686.2	102455	89367.3	214077	216679	215695	1.09811	0.000930035	2.29638	1.19936	up
12	Lazn006735	C31H36O11	Erythro-Guaiacylglycerol-β-O-4'-dehydrodisinapyl Ether	Lignans and Coumarins	Lignans	2	5339.39	5036.25	4631.06	14017.5	12950.8	12109.9	1.0958	0.00191773	2.60405	1.38075	up
13	Ladn005852	C20H20O7	Graminone A	Lignans and Coumarins	Lignans	3	9	9	9	164004	165866	181450	1.10434	0.00105156	18937.8	14.209	up
14	Lazn002951	C17H20O6	Guaiacylglycerol-β-Guaiacyl Ether	Lignans and Coumarins	Lignans	2	9	9	9	88277.3	83900.8	58415	1.10381	0.0143612	8540.49	13.0601	up
15	Yacp008636	C26H34O10	Icariside E4	Lignans and Coumarins	Lignans	3	1517.87	1186.37	1261.42	65250.1	54589.1	68473.7	1.10284	0.00461022	47.4858	5.56942	up
16	Lmmn002274	C26H34O11	Isolariciresinol-9'-O-glucoside	Lignans and Coumarins	Lignans	2	66319.2	77768.4	79954.2	158164	183693	186372	1.0867	0.00251622	2.35772	1.23739	up
17	Jmzn003632	C26H34O11	Manglieside D	Lignans and Coumarins	Lignans	3	13328.3	21706	15051.2	92568.2	52230.5	56243.5	1.04673	0.0543399	4.01399	2.00504	up
18	Lazn003560	C22H30O11	Methoxy-erythro-Guaiacyl glycerol β-threo-syringyl glycerol ether	Lignans and Coumarins	Lignans	2	61103.4	59825.4	57417.9	110991	134621	126309	1.09007	0.00993607	2.08538	1.06031	up
19	mws0097	C20H22O6	Pinoresinol*	Lignans and Coumarins	Lignans	1	99973.1	97112	86180.5	187519	199565	192686	1.09427	6.97288e-05	2.04673	1.03332	up
20	Lmtn003096	C26H36O11	Secoisolariciresinol 4-O-glucoside	Lignans and Coumarins	Lignans	2	51391.8	20093.1	36826.8	116348	121533	124937	1.0136	0.00756414	3.34976	1.74406	up
21	Zmdn005358	C20H22O7	Vladinol D	Lignans and Coumarins	Lignans	3	4083.45	4073.24	4850.42	41230.2	50909	38945.6	1.10009	0.0083213	10.0779	3.33313	up
1	Lmbn006152	C18H32O2	(9Z,11E)-Octadecadienoic acid	Lipids	Free fatty acids	1	53455	44905.4	50498.9	164286	180297	182895	1.09915	0.000502806	3.54347	1.82516	up
2	MWSslk133	C14H26O4	1,14-Tetradecanedioic Acid	Lipids	Free fatty acids	1	66595.2	66119.3	66801.8	181343	174125	172118	1.10367	0.000618781	2.64433	1.4029	up
3	MWS3139	C10H18O3	10-Hydroxy-2-Decenoic Acid	Lipids	Free fatty acids	2	871.332	1573.86	557.06	24066.7	27077	21762	1.08557	0.00330112	24.2837	4.60192	up
4	MWSslk080	C10H20O3	10-Hydroxydecanoic acid	Lipids	Free fatty acids	3	5901.65	3061.06	3418.05	16695.4	14937.4	15871	1.05845	0.00111845	3.8369	1.93994	up
5	mws2623	C18H34O2	11-Octadecanoic acid(Vaccenic acid)*	Lipids	Free fatty acids	1	832441	796158	718848	6.9921e+06	7.82958e+06	7.55662e+06	1.10307	0.00114202	9.53304	3.25294	up
6	Lmbn005487	C18H34O4	12,13-DHOME; (9Z)-12,13-Dihydroxyoctadec-9-enoic acid	Lipids	Free fatty acids	1	31030.7	28352.1	27335.9	168279	184329	197702	1.10211	0.00263954	6.34592	2.66583	up
7	pmb2799	C18H32O3	12,13-Epoxy-9-Octadecenoic Acid	Lipids	Free fatty acids	1	19394.4	12237.2	19483.1	312697	295034	294672	1.09783	7.39641e-05	17.6544	4.14196	up
8	mws5045	C12H24O3	12-Hydroxydodecanoic acid	Lipids	Free fatty acids	3	5804.37	8239.02	6312.34	14589.3	13668.6	15160.4	1.06238	0.00219397	2.13298	1.09287	up
9	mws0955	C20H30O3	12-Oxo-5,8,10,14-eicosatetraenoic acid	Lipids	Free fatty acids	3	2381.21	1648.39	529.195	12508	10583	7985.44	1.00544	0.011775	6.81682	2.7691	up
10	Lmbn005369	C18H32O3	13(S)-HODE;13(S)-Hydroxyoctadeca-9Z,11E-dienoic acid*	Lipids	Free fatty acids	1	183360	197658	179347	1.38046e+06	1.39705e+06	1.40809e+06	1.10392	1.34846e-07	7.46942	2.901	up
11	MWS80007	C18H32O4	13-Hydroperoxy-9Z,11E-octadecadienoic acid	Lipids	Free fatty acids	2	14969.5	15519.6	15671.7	395881	387347	384708	1.10429	7.64938e-05	25.3015	4.66115	up
12	Lmbn005443	C18H30O3	13-KODE; (9Z,11E)-13-Oxooctadeca-9,11-dienoic acid	Lipids	Free fatty acids	3	1732.22	1009.85	1097.48	12967.4	11596.5	15482.2	1.0907	0.00697171	10.4299	3.38265	up
13	MWS2430	C15H30O2	13-methylmyristic acid	Lipids	Free fatty acids	1	251096	257657	221651	526768	509927	605489	1.0885	0.00446011	2.24833	1.16885	up
14	pmb2804	C18H32O4	13S-Hydroperoxy-9Z,11E-octadecadienoic acid	Lipids	Free fatty acids	3	24759.9	23161.7	23382.6	232899	230160	233638	1.10414	7.37424e-07	9.77077	3.28847	up
15	Zmpn003368	C18H30O3	13S-Hydroxy-9Z,11E,15Z-octadecatrienoic acid	Lipids	Free fatty acids	2	3846.58	3567.04	2961.81	24019.4	25867.6	24866.3	1.10071	6.0503e-05	7.20484	2.84897	up
16	Hmqp005455	C18H32O3	15(R)-Hydroxylinoleic Acid	Lipids	Free fatty acids	1	4420.94	9279.29	6021.87	177247	170294	155365	1.09485	0.00102818	25.4996	4.6724	up
17	mws0945	C20H30O3	15-Oxo-5Z,8Z,11Z,13E-eicosatetraenoic acid	Lipids	Free fatty acids	3	2440.8	2739.69	703.188	11163.6	12780.2	10554.2	1.00473	0.000491246	5.86334	2.55172	up
18	Zmyn004676	C18H30O3	17-Hydroxylinolenic acid	Lipids	Free fatty acids	1	127764	141960	142260	1.29376e+06	1.18373e+06	1.17374e+06	1.10331	0.00108965	8.86256	3.14772	up
19	MW0012723	C22H34O4	19,20-DiHDPA	Lipids	Free fatty acids	3	1.23704e+06	1.40875e+06	1.63023e+06	4.34036e+06	3.88466e+06	4.27533e+06	1.09036	0.000154375	2.92336	1.54763	up
20	pmf0297	C20H42O	1-Eicosanol	Lipids	Free fatty acids	3	298492	338188	319653	676079	628841	689351	1.09622	0.000277861	2.08533	1.06028	up
21	Zmyn004732	C18H30O3	2R-hydroxy-9Z,12Z,15Z-octadecatrienoic acid	Lipids	Free fatty acids	1	18870.4	14737.5	15775.4	332834	420119	335849	1.10164	0.00666672	22.0479	4.46257	up
22	MW0014090	C16H32O3	3-Hydroxyhexadecanoic acid	Lipids	Free fatty acids	3	60229	63169.9	60879.3	342579	356679	346331	1.10411	0.000120152	5.67397	2.50436	up
23	Zmyn005252	C17H34O3	3-Hydroxy-palmitic acid methyl ester	Lipids	Free fatty acids	1	12493.3	12217.5	13759.5	51570.4	53326.7	54590.4	1.10262	2.63367e-05	4.14573	2.05162	up
24	Lmbn004685	C18H32O4	5S,8R-DiHODE; (5S,8R,9Z,12Z)-5,8-Dihydroxyoctadeca-9,12-dienoate	Lipids	Free fatty acids	3	19786.9	20255.3	7587.8	86411	88932.2	107878	1.0414	0.00142729	5.94628	2.57199	up
25	Lmbn005287	C18H32O4	7S,8S-DiHODE; (9Z,12Z)-(7S,8S)-Dihydroxyoctadeca-9,12-dienoic acid	Lipids	Free fatty acids	1	19534.7	17043.3	18026.5	407337	440067	448849	1.10381	0.000898915	23.7389	4.56918	up
26	Lmbn005662	C18H32O3	9(10)-EpOME;(9R,10S)-(12Z)-9,10-Epoxyoctadecenoic acid	Lipids	Free fatty acids	1	15719.7	14114.7	14761.9	515808	506175	492824	1.1041	0.000172974	33.9671	5.08607	up
27	Hmqn003054	C18H34O5	9,10,11-Trihydroxy-12-octadecenoic acid	Lipids	Free fatty acids	1	11828.2	13969.9	9709.94	296479	287011	276676	1.10193	0.000252096	24.2245	4.5984	up
28	pmn001694	C18H34O5	9,10,13-Trihydroxy-11-Octadecenoic Acid	Lipids	Free fatty acids	1	111768	134593	102538	3.03277e+06	3.08154e+06	3.00602e+06	1.10307	3.71454e-06	26.1403	4.7082	up
29	Lmbn004240	C18H34O5	9,10-Dihydroxy-12,13-epoxyoctadecanoic acid	Lipids	Free fatty acids	1	68331.4	83071.6	78899.9	473893	484254	494378	1.10216	1.59927e-06	6.30702	2.65696	up
30	Lmbn003970	C18H34O5	9,12,13-TriHOME; 9(S),12(S),13(S)-Trihydroxy-10(E)-octadecenoic acid	Lipids	Free fatty acids	1	185419	214445	178504	4.89909e+06	4.69033e+06	4.69958e+06	1.10368	0.000157592	24.7057	4.62677	up
31	pmn001691	C18H32O5	9,12,13-Trihydroxy-10,15-octadecadienoic acid	Lipids	Free fatty acids	2	3125.02	2511.05	2228.91	34549.7	44997.2	10867.6	1.02771	0.112283	11.4958	3.52304	up
32	Lmyn007883	C16H32O4	9,16-Dihydroxypalmitic acid	Lipids	Free fatty acids	2	37863.2	31524.5	38455.5	140220	149736	137360	1.09867	8.43729e-05	3.96238	1.98637	up
33	MWS80006	C18H32O4	9-Hydroperoxy-9Z,11E-Octadecadienoic Acid	Lipids	Free fatty acids	1	25207.6	5043.26	23197.4	183618	189716	167822	1.01951	5.90259e-05	10.1249	3.33983	up
34	pmb2786	C18H30O3	9-Hydroxy-10,12,15-octadecatrienoic acid	Lipids	Free fatty acids	3	1732.22	1009.85	1097.48	12967.4	11596.5	15482.2	1.0907	0.00697171	10.4299	3.38265	up
35	Zmyn004449	C18H30O4	9-Hydroxy-12-oxo-10(E),15(Z)-octadecadienoic acid	Lipids	Free fatty acids	1	10606.1	10802.1	10688.4	231200	229300	220644	1.10427	0.000224494	21.2217	4.40747	up
36	pmn001689	C18H32O4	9-Hydroxy-12-oxo-15(Z)-octadecenoic acid	Lipids	Free fatty acids	3	9	9	9	88488.2	86029.4	98494.9	1.10433	0.00175038	10111.6	13.3037	up
37	Hmqp005411	C18H32O3	9-Oxo-12Z-Octadecenoic acid	Lipids	Free fatty acids	2	1743.95	6685.59	6566.71	120496	118662	85748.8	1.06242	0.010519	21.6659	4.43735	up
38	MW0017099	C18H28O3	9s,13r-12-Oxophytodienoic Acid	Lipids	Free fatty acids	3	21187.8	34245.9	13567.2	242574	218695	215211	1.07658	9.43897e-05	9.80394	3.29336	up
39	Zmjn004133	C18H32O4	9S-Hydroperoxy-10E,12Z-octadecadienoic acid	Lipids	Free fatty acids	3	9685.86	6432.68	7369.72	148801	161854	161750	1.10056	0.000500885	20.1124	4.33001	up
40	Rfmb091	C18H32O3	9S-Hydroxy-10E,12Z-octadecadienoic acid*	Lipids	Free fatty acids	1	189706	182797	190564	1.30029e+06	1.31913e+06	1.35664e+06	1.10417	0.000158327	7.06143	2.81996	up
41	Wafn011571	C18H32O3	alpha-Hydroxylinoleic acid*	Lipids	Free fatty acids	1	146899	153161	139060	1.08414e+06	1.12613e+06	1.12745e+06	1.10389	7.52417e-05	7.60096	2.92618	up
42	Lmbn005923	C18H30O2	Crepenynic acid	Lipids	Free fatty acids	3	8260.08	7612.37	8921.74	59943.9	58982.4	56613.8	1.10287	7.45251e-05	7.07989	2.82373	up
43	MWS4295	C18H36O3	DL-2-hydroxystearic acid	Lipids	Free fatty acids	1	15907.1	14016.7	18029.9	33946.2	43108.2	46614.1	1.07052	0.0151683	2.57892	1.36676	up
44	mws0474	C12H22O4	Dodecanedioic aicd	Lipids	Free fatty acids	1	2116.26	2794.19	2350.24	8479.54	8161.53	10592.5	1.08859	0.00924728	3.75083	1.90721	up
45	Lmcn009539	C19H34O2	E,E,Z-1,3,12-Nonadecatriene-5,14-diol	Lipids	Free fatty acids	1	2.05915e+06	1.78848e+06	1.91923e+06	6.53281e+06	6.61877e+06	7.43622e+06	1.09987	0.00195031	3.57002	1.83593	up
46	pmn001606	C20H38O2	Eicosenoic acid	Lipids	Free fatty acids	1	2.50776e+06	2.19775e+06	2.06889e+06	1.35028e+07	1.3337e+07	1.32892e+07	1.10204	6.24684e-06	5.92363	2.56648	up
47	MWSslk132	C16H30O4	Hexadecanedioic acid	Lipids	Free fatty acids	1	63338.5	60355.8	68042.5	156047	169097	168201	1.09971	0.00021087	2.57303	1.36347	up
48	Lmbn007891	C18H34O4	Hydroxy ricinoleic acid	Lipids	Free fatty acids	1	22234.8	21472.4	12987.3	669481	624506	659246	1.09912	0.000268147	34.4519	5.10651	up
49	mws1491	C18H32O2	Linoleic acid	Lipids	Free fatty acids	1	53455	44905.4	50498.9	164286	180297	182895	1.09915	0.000502806	3.54347	1.82516	up
50	MW0054480	C15H28O3	Lyngbic acid	Lipids	Free fatty acids	3	11770.2	9813.25	8613.15	25291	23552.3	23607.1	1.08019	0.00056135	2.39929	1.26261	up
51	MW0055437	C18H34O4	Octadecanedioic acid	Lipids	Free fatty acids	3	10477.3	7696.53	5488.56	249739	232897	220471	1.09751	0.00106538	29.7142	4.89308	up
52	mws0359	C15H30O2	Pentadecanoic Acid	Lipids	Free fatty acids	2	177976	204123	220868	508337	559420	549408	1.09373	9.99382e-05	2.68201	1.42331	up
53	Lmyn012331	C18H34O2	Petroselinic acid*	Lipids	Free fatty acids	1	745286	793770	740989	7.23361e+06	8.04934e+06	7.33917e+06	1.10368	0.00136609	9.92178	3.3106	up
54	pmb0889	C18H30O2	Punicic acid (9Z,11E,13Z-octadecatrienoic acid)	Lipids	Free fatty acids	3	278228	302985	267159	1.82798e+06	1.4881e+06	1.48462e+06	1.0998	0.00700284	5.65872	2.50048	up
55	Zmyn004714	C18H34O3	Ricinoleic acid	Lipids	Free fatty acids	1	255660	285085	270117	565494	582197	584325	1.10036	2.05882e-05	2.13602	1.09492	up
56	MWS5231	C13H24O4	Tridecanedioic acid	Lipids	Free fatty acids	1	112852	133558	136928	445079	450063	448778	1.09932	0.000354898	3.50584	1.80976	up
57	MWS1900	C11H20O4	Undecanedioic acid	Lipids	Free fatty acids	1	71390.2	69889.6	69552.2	886869	886139	848717	1.10422	0.000239295	12.4351	3.63635	up
58	mws0367	C18H30O2	α-Linolenic Acid	Lipids	Free fatty acids	1	2.10575e+06	2.08684e+06	2.07302e+06	1.52727e+07	1.57714e+07	1.57855e+07	1.10429	0.000148791	7.47406	2.90189	up
59	MWSmce692	C18H30O2	γ-Linolenic Acid	Lipids	Free fatty acids	1	14037.1	11997.9	11379.7	69720.4	67062.6	78485.5	1.09998	0.00224024	5.75358	2.52446	up
1	Wagn011658	C31H58O14	1-Palmitoyl-Sn-Glycerol 3-O-Diglucoside	Lipids	Glycerol ester	1	9	9	9	8424.27	5318.88	4030	1.10175	0.0453264	658.265	9.36252	up
2	Wagn012030	C31H58O14	2-Palmitoyl-Sn-Glycerol 3-O-Diglucoside	Lipids	Glycerol ester	2	9	9	9	30553.5	23297.2	26555.3	1.10413	0.00607755	2978	11.5401	up
3	Lmyn005812	C33H56O14	Gingerglycolipid A	Lipids	Glycerol ester	1	1107.08	1152.05	1379.51	77438.7	92261	103375	1.10305	0.00691879	75.0485	6.22975	up
4	Lmyn006011	C33H58O14	Gingerglycolipid B	Lipids	Glycerol ester	1	670.852	1493.39	602.514	119048	111663	99707.7	1.09667	0.00259534	119.425	6.89996	up
5	Hmyn007168	C22H45O9P	LysoPG 16:0	Lipids	Glycerol ester	1	17839	14614.9	13238.4	750363	662392	741961	1.10296	0.00155136	47.1571	5.5594	up
6	Hmyn006303	C27H47O12P	LysoPI 18:3	Lipids	Glycerol ester	3	9	9	9	16865.5	20106.8	17362.6	1.10422	0.00308533	2012.4	10.9747	up
1	MEDP1341	C26H50NO7P	1-(9Z,12Z-octadecadienoyl)-sn-glycero-3-phosphocholine	Lipids	LPC	3	45231	38583.2	25192.1	660528	860817	1.48193e+06	1.08733	0.0597776	27.5514	4.78405	up
2	pmd0130	C22H46NO7P	LysoPC 14:0	Lipids	LPC	1	12112.9	11960.3	8378.07	1.39026e+06	1.44563e+06	1.05602e+06	1.10193	0.00882471	119.931	6.90606	up
3	pmb2319	C23H48NO7P	LysoPC 15:0	Lipids	LPC	1	32987.5	26279.9	25474.2	2.25723e+06	2.25076e+06	1.9663e+06	1.10323	0.00201101	76.4004	6.25551	up
4	Lmhp009129	C23H48NO7P	LysoPC 15:0(2n isomer)	Lipids	LPC	1	4550.53	2479.71	5532.06	951988	623700	836502	1.09845	0.0141365	192.018	7.5851	up
5	pmb2260	C23H46NO7P	LysoPC 15:1	Lipids	LPC	1	21064.5	25422.2	13217.3	1.82318e+06	1.83938e+06	1.51645e+06	1.09982	0.00373536	86.7447	6.4387	up
6	pmb0855	C24H50NO7P	LysoPC 16:0	Lipids	LPC	1	7447.96	13305.3	10563.6	1.332e+06	1.26083e+06	1.28697e+06	1.10177	0.000240968	123.888	6.9529	up
7	pmd0132	C24H50NO7P	LysoPC 16:0(2n isomer)	Lipids	LPC	1	9218.95	7251.91	10266.7	1.29211e+06	1.01319e+06	1.19003e+06	1.10285	0.00492503	130.728	7.03042	up
8	pmp001270	C24H48NO7P	LysoPC 16:1	Lipids	LPC	1	15645.3	31407.1	6649.01	1.80438e+06	1.62892e+06	1.56873e+06	1.08491	0.00166743	93.1453	6.54141	up
9	Lmhp008833	C24H48NO7P	LysoPC 16:1(2n isomer)	Lipids	LPC	1	25107	14013.2	5018.88	1.78308e+06	1.76317e+06	1.59475e+06	1.08476	0.00112525	116.473	6.86385	up
10	pma1303	C24H46NO7P	LysoPC 16:2	Lipids	LPC	1	1867.3	8772.07	4232.67	229121	244701	241079	1.07884	5.37077e-05	48.0701	5.58707	up
11	pmb0863	C24H46NO7P	LysoPC 16:2(2n isomer)	Lipids	LPC	1	4745.06	8296.37	5476.79	255886	206234	220467	1.09914	0.00424925	36.8603	5.204	up
12	pmb2406	C25H52NO7P	LysoPC 17:0	Lipids	LPC	1	26899.3	17627	17937.7	1.83555e+06	1.73926e+06	1.69257e+06	1.10207	0.00055458	84.3268	6.39792	up
13	Lmhp010515	C25H52NO7P	LysoPC 17:0(2n isomer)	Lipids	LPC	1	5894.34	4187.45	1668.34	598783	494126	498045	1.09179	0.00416748	135.399	7.08107	up
14	Lmhp009590	C25H50NO7P	LysoPC 17:1	Lipids	LPC	1	10733	4706.3	8928.08	48356.9	29047.1	103412	1.0026	0.143217	7.42039	2.8915	up
15	Lmhp008718	C25H48NO7P	LysoPC 17:2	Lipids	LPC	1	6554.61	6299.98	9733.7	157664	135950	181216	1.09828	0.00711224	21.021	4.39376	up
16	mws0126	C26H54NO7P	LysoPC 18:0	Lipids	LPC	1	18032.2	10096.9	10287.5	1.0958e+06	1.12095e+06	1.06762e+06	1.10026	0.000138323	85.4933	6.41774	up
17	pmd0136	C26H54NO7P	LysoPC 18:0(2n isomer)	Lipids	LPC	1	6198.2	1605.73	1261.79	336911	327531	333888	1.08279	9.69877e-07	110.122	6.78295	up
18	pmp001281	C26H52NO7P	LysoPC 18:1	Lipids	LPC	1	91388.2	73300.1	75124.8	9.07715e+06	8.64591e+06	8.59744e+06	1.10378	0.000301996	109.754	6.77813	up
19	Lmhp010190	C26H52NO7P	LysoPC 18:1(2n isomer)	Lipids	LPC	1	68548.5	72074.4	61253.7	2.5637e+06	2.27513e+06	2.21073e+06	1.10356	0.00223643	34.9201	5.12599	up
20	pmp001273	C26H50NO7P	LysoPC 18:2	Lipids	LPC	1	30015.1	28281.5	16157.1	3.09479e+06	2.90518e+06	2.81696e+06	1.10058	0.000766659	118.422	6.88779	up
21	pmp001251	C26H50NO7P	LysoPC 18:2(2n isomer)	Lipids	LPC	1	61982.8	58592.9	47780.1	1.80947e+06	2.04617e+06	1.83488e+06	1.10296	0.00160819	33.8006	5.07898	up
22	pmb0854	C26H48NO7P	LysoPC 18:3	Lipids	LPC	1	117589	140510	96734.8	13320348	1.31023e+07	1.38649e+07	1.10325	0.000278882	113.539	6.82704	up
23	pmb0865	C26H48NO7P	LysoPC 18:3(2n isomer)	Lipids	LPC	1	87448.1	63967	72297.7	9.39931e+06	9.93187e+06	8.72644e+06	1.10334	0.00140485	125.418	6.9706	up
24	Lmhp007840	C27H52NO7P	LysoPC 19:2	Lipids	LPC	2	4425.18	6457.69	11397.8	1.30108e+06	1.3122e+06	1.35289e+06	1.09838	0.000112633	178.01	7.47581	up
25	Lmhp007598	C27H52NO7P	LysoPC 19:2(2n isomer)	Lipids	LPC	2	6644.93	7654.66	10433.7	1.87356e+06	1.72711e+06	530903	1.08801	0.0844521	167.045	7.3841	up
26	Lmhp011549	C28H56NO7P	LysoPC 20:1	Lipids	LPC	1	1713.4	1264.54	619.916	80640	220701	216105	1.08688	0.0649955	143.821	7.16813	up
27	pmd0147	C28H54NO7P	LysoPC 20:2	Lipids	LPC	3	22433.8	18359.9	19863.5	1.5246e+06	1.48853e+06	1.51542e+06	1.1039	4.34985e-05	74.6581	6.22223	up
28	pmd0146	C28H54NO7P	LysoPC 20:2(2n isomer)	Lipids	LPC	3	18830.1	13221.9	14826.7	1.31848e+06	1.31883e+06	1.34896e+06	1.10307	3.85321e-05	85.0338	6.40996	up
29	MEDP1345	C26H48NO7P	LysoPC(18:3(9Z,12Z,15Z))	Lipids	LPC	3	3548.46	2247.34	2438.59	433711	399896	391604	1.10244	0.000996203	148.792	7.21715	up
1	Waln010743	C28H54NO9P	1-(2,3-dihydroxypropoxy)-3-(((2-(dimethylamino)ethoxy)(hydroxy)phosphoryl)oxy)propan-2-yl (11Z,14Z)-octadeca-11,14-dienoate*	Lipids	LPE	1	110313	70763.3	76400.3	2.3217e+06	2.15554e+06	2.61699e+06	1.09997	0.00327006	27.5529	4.78413	up
2	Waln009920	C28H52NO9P	1-(2,3-dihydroxypropoxy)-3-(((2-(dimethylamino)ethoxy)(hydroxy)phosphoryl)oxy)propan-2-yl (8E,11Z,14Z)-octadeca-8,11,14-trienoate*	Lipids	LPE	1	5316.88	4242.21	2980.35	58182.3	123120	130820	1.08415	0.0492016	24.8912	4.63757	up
3	Waln010449	C26H52NO9P	1-(2,3-dihydroxypropoxy)-3-(((2-(dimethylamino)ethoxy)(hydroxy)phosphoryl)oxy)propan-2-yl (E)-hexadec-9-enoate	Lipids	LPE	1	9	9	9	43591	28690.1	25462.9	1.10339	0.0281457	3620.15	11.8218	up
4	Waln011524	C26H54NO9P	1-(2,3-dihydroxypropoxy)-3-(((2-(dimethylamino)ethoxy)(hydroxy)phosphoryl)oxy)propan-2-yl palmitate*	Lipids	LPE	1	16656	14829.1	13873	1.55572e+06	1.83515e+06	1.53889e+06	1.10369	0.00346182	108.685	6.76401	up
5	Waln011009	C28H54NO9P	2-(2,3-dihydroxypropoxy)-3-(((2-(dimethylamino)ethoxy)(hydroxy)phosphoryl)oxy)propyl (11Z,14Z)-octadeca-11,14-dienoate*	Lipids	LPE	1	63880.5	58820.7	52373.9	1.85306e+06	1.67325e+06	1.86386e+06	1.10351	0.00122692	30.7877	4.94428	up
6	Waln010192	C28H52NO9P	2-(2,3-dihydroxypropoxy)-3-(((2-(dimethylamino)ethoxy)(hydroxy)phosphoryl)oxy)propyl (8E,11Z,14Z)-octadeca-8,11,14-trienoate*	Lipids	LPE	1	2340.02	2446.92	2168.2	302634	321871	303601	1.1042	0.000414208	133.442	7.06007	up
7	Waln011222	C26H54NO9P	2-(2,3-dihydroxypropoxy)-3-(((2-(dimethylamino)ethoxy)(hydroxy)phosphoryl)oxy)propyl palmitate*	Lipids	LPE	1	4303.18	1850.27	884.136	508201	583614	504486	1.08979	0.00232864	226.825	7.82544	up
8	pmb0864	C19H40NO7P	LysoPE 14:0	Lipids	LPE	1	5282.22	9427.15	3097.29	712376	684477	686337	1.09497	9.62452e-05	116.989	6.87023	up
9	Lmhp008337	C19H40NO7P	LysoPE 14:0(2n isomer)	Lipids	LPE	1	5360.51	5536.97	2246.98	599802	582276	527175	1.09644	0.00146138	130.036	7.02277	up
10	Lmhp009187	C20H42NO7P	LysoPE 15:0	Lipids	LPE	1	19460.9	17114.3	20124.3	1.51082e+06	1.31764e+06	1.17957e+06	1.10331	0.00527415	70.6891	6.14342	up
11	Lmhp008885	C20H42NO7P	LysoPE 15:0(2n isomer)	Lipids	LPE	1	10903.7	14588	14125.9	1.22729e+06	1.37409e+06	1.36652e+06	1.1034	0.00131797	100.155	6.64609	up
12	Lmhp008440	C20H40NO7P	LysoPE 15:1	Lipids	LPE	1	5665.09	3645.07	1827.23	291199	227357	277767	1.09135	0.00534761	71.4999	6.15987	up
13	Lmhp008273	C20H40NO7P	LysoPE 15:1(2n isomer)	Lipids	LPE	1	4350.4	5374.89	2943.66	331451	283302	344296	1.10046	0.00340709	75.7008	6.24224	up
14	pmb0876	C21H44NO7P	LysoPE 16:0	Lipids	LPE	1	541915	435300	280406	3.17641e+07	2.72067e+07	3.49743e+07	1.09942	0.00523694	74.7006	6.22305	up
15	pmd0160	C21H44NO7P	LysoPE 16:0(2n isomer)	Lipids	LPE	3	579980	374456	374483	4.08692e+07	4.06119e+07	4.50737e+07	1.10196	0.00117219	95.2314	6.57336	up
16	Lmhp009034	C21H42NO7P	LysoPE 16:1	Lipids	LPE	1	5421.59	6243.9	8345.55	417464	483291	515697	1.102	0.00380628	70.7835	6.14534	up
17	Lmhp008763	C21H42NO7P	LysoPE 16:1(2n isomer)	Lipids	LPE	1	10925.8	4187.3	4640	320684	464844	393208	1.09124	0.0112394	59.6735	5.89902	up
18	Lmhp010162	C22H46NO7P	LysoPE 17:0	Lipids	LPE	2	556.14	544.617	786.37	110631	83774.6	67269.5	1.10102	0.0206316	138.663	7.11544	up
19	Lmhp009769	C22H44NO7P	LysoPE 17:1	Lipids	LPE	1	2105.5	3407.84	2239.85	78845.5	100175	73596.2	1.09874	0.00962672	32.5822	5.02601	up
20	Lmhp009464	C22H44NO7P	LysoPE 17:1(2n isomer)	Lipids	LPE	1	2806.76	3745.08	4791.45	91951.8	85446.1	87395.1	1.09908	0.000195343	23.3436	4.54495	up
21	pmb0883	C23H48NO7P	LysoPE 18:0	Lipids	LPE	3	2632.83	768.308	562.48	84203.2	76174.1	94835.6	1.07926	0.00371237	64.3889	6.00874	up
22	mws0289	C23H46NO7P	LysoPE 18:1	Lipids	LPE	3	30149.5	24959.9	20376.4	1.46346e+06	1.47979e+06	1.57075e+06	1.10262	0.000468276	59.7994	5.90206	up
23	pmb0856	C23H46NO7P	LysoPE 18:1(2n isomer)	Lipids	LPE	3	26149	27951.9	26151.1	1.59247e+06	1.52156e+06	1.49567e+06	1.10423	0.000365122	57.4404	5.84399	up
24	pmb0881	C23H44NO7P	LysoPE 18:2	Lipids	LPE	1	22604.5	15569	12569.2	2.30266e+06	2.18201e+06	1.63214e+06	1.10031	0.0102437	120.546	6.91343	up
25	pmb0874	C23H44NO7P	LysoPE 18:2(2n isomer)	Lipids	LPE	1	35108.5	24238.1	33845.4	773156	792295	775485	1.10129	9.13175e-07	25.1195	4.65074	up
26	Lmhp008801	C23H42NO7P	LysoPE 18:3	Lipids	LPE	1	27443.8	16894.9	21247.7	2.84951e+06	2.48932e+06	2.13184e+06	1.10156	0.00696125	113.906	6.8317	up
27	Lmhp008589	C23H42NO7P	LysoPE 18:3(2n isomer)	Lipids	LPE	1	63309.3	17011.8	13111.8	2.27297e+06	2.27722e+06	2.03174e+06	1.07901	0.000970243	70.4456	6.13844	up
28	Lmhp010757	C25H48NO7P	LysoPE 20:2	Lipids	LPE	1	6595.58	4380.08	1501.78	396359	433679	394901	1.08571	0.000857982	98.1723	6.61724	up
29	Lmhp010514	C25H48NO7P	LysoPE 20:2(2n isomer)	Lipids	LPE	1	2975.62	5425.09	1955.72	387657	422076	377545	1.09617	0.00111245	114.642	6.84099	up
30	Lmhp009497	C25H44NO7P	LysoPE 20:4	Lipids	LPE	3	9	9	9	72292.6	67965.9	72060.5	1.10434	0.000394071	7863.67	12.941	up
31	Lmhp009349	C25H44NO7P	LysoPE 20:4(2n isomer)	Lipids	LPE	3	3294.79	3639.5	4261.29	71202.7	64895.6	62562.8	1.10242	0.00152501	17.7446	4.14931	up
1	MWS0952	C18H40NO5P	Dihydrosphingosine-1-Phosphate	Lipids	Sphingolipids	2	3958.37	4808.31	3650.62	38876.3	41885.7	48392.8	1.10027	0.00465524	10.4012	3.37868	up
1	Zmsp001773	C10H13N5O4	(2r,3s,4r,5s)-2-(6-aminopurin-9-yl)-5-(hydroxymethyl)oxolane-3,4-diol	Nucleotides and derivatives	Nucleotides and derivatives	1	28254.2	57347.5	45458.1	8.90612e+06	8.96416e+06	8.61806e+06	1.10111	0.000135949	202.109	7.65899	up
2	mws0663	C7H8N4O2	1,7-Dimethylxanthine	Nucleotides and derivatives	Nucleotides and derivatives	3	5359.69	4440.22	7991.32	113435	150581	117759	1.09551	0.00878682	21.4586	4.42349	up
3	MWSmce295	C9H12N2O6	1-beta-D-Arabinofuranosyluracil	Nucleotides and derivatives	Nucleotides and derivatives	3	38707.9	24482	37198.3	286124	270737	224264	1.09027	0.00461586	7.78105	2.95996	up
4	pme3967	C12H17N5O5	2-(Dimethylamino)guanosine	Nucleotides and derivatives	Nucleotides and derivatives	1	31160.1	40980.7	33149.9	988973	859908	867434	1.10254	0.00220266	25.7982	4.6892	up
5	pmb0374	C5H5N5	2-Aminopurine	Nucleotides and derivatives	Nucleotides and derivatives	1	395134	439336	443639	1.69394e+07	1.59283e+07	1.7415e+07	1.10406	0.000709717	39.3414	5.29798	up
6	pme3961	C10H13N5O3	2'-Deoxyadenosine	Nucleotides and derivatives	Nucleotides and derivatives	1	74954.8	70700.4	86093.9	1.20322e+06	1.05673e+06	1.14717e+06	1.10284	0.00145791	14.7018	3.87792	up
7	MW0168500	C10H14N5O7P	2'-Deoxyguanosine 5'-monophosphate	Nucleotides and derivatives	Nucleotides and derivatives	3	1.89073e+06	2.39777e+06	1.98566e+06	1.8719e+07	2.11537e+07	1.87898e+07	1.10141	0.00151261	9.34985	3.22494	up
8	Hmhp001812	C11H15N5O4	2'-O-Methyladenosine	Nucleotides and derivatives	Nucleotides and derivatives	1	38991.9	32485.9	49766.8	3.75935e+06	3.52066e+06	3.60601e+06	1.10259	0.000355356	89.7856	6.48841	up
9	pme0151	C4H6N2O2	5,6-Dihydrouracil	Nucleotides and derivatives	Nucleotides and derivatives	3	9	9	9	31940.6	73407	69862.3	1.10232	0.0479632	6489.25	12.6638	up
10	MWSmce116	C10H13N5O3	5'-Deoxyadenosine	Nucleotides and derivatives	Nucleotides and derivatives	1	53192.1	55612	64957.7	974582	898486	1.06879e+06	1.10272	0.00271813	16.9304	4.08155	up
11	mws0572	C5H7N3O	5-Methylcytosine	Nucleotides and derivatives	Nucleotides and derivatives	3	30514.7	27735	23359.1	127205	81581	115626	1.07685	0.0252392	3.9752	1.99103	up
12	pme3968	C6H7N5O	7-Methylguanine	Nucleotides and derivatives	Nucleotides and derivatives	3	1513.41	20484	1618.51	506949	508052	498148	1.04331	7.92725e-06	64.0733	6.00165	up
13	MWS2984	C4H4N6O	8-Azaguanine	Nucleotides and derivatives	Nucleotides and derivatives	3	9625.96	11875.4	14357.3	975663	893922	878786	1.10267	0.001083	76.6445	6.26011	up
14	mws0724	C10H13N5O6	8-Hydroxyguanosine	Nucleotides and derivatives	Nucleotides and derivatives	2	16529.5	27972.4	12697.5	102955	101981	134564	1.06603	0.00567677	5.93538	2.56934	up
15	mws1060	C10H12N4O5	9-(Arabinosyl)hypoxanthine	Nucleotides and derivatives	Nucleotides and derivatives	1	76484.6	79793.1	79684.1	1481313	1.62303e+06	1.52601e+06	1.10412	0.000808672	19.6233	4.2945	up
16	pme0230	C10H13N5O4	Adenosine	Nucleotides and derivatives	Nucleotides and derivatives	1	38305.6	33522.9	29922.5	8.82464e+06	7.96276e+06	9.0561e+06	1.10388	0.0014988	253.988	7.98862	up
17	Zmjn001030	C10H14N5O7P	Adenosine 2'-Phosphate	Nucleotides and derivatives	Nucleotides and derivatives	3	34349.2	24537.8	20237.1	5.56924e+06	5.22044e+06	5.67892e+06	1.10245	0.000633053	208.136	7.70138	up
18	pmb0981	C10H14N5O7P	Adenosine 5'-monophosphate	Nucleotides and derivatives	Nucleotides and derivatives	3	2.2632e+06	1.9966e+06	2.41572e+06	2.07135e+07	2.24304e+07	2.22757e+07	1.10271	0.000464566	9.79993	3.29277	up
19	mws1715	C10H13N5O3	Cordycepin (3'-Deoxyadenosine)	Nucleotides and derivatives	Nucleotides and derivatives	3	42199.6	40473.4	36341.9	630724	604482	675436	1.10354	0.00112058	16.0538	4.00484	up
20	Zmyp000878	C10H13N5O5	Crotonoside; 2-Hydroxyadenosine	Nucleotides and derivatives	Nucleotides and derivatives	1	59873.4	223438	176785	1.39289e+07	14765684	1.50986e+07	1.08843	0.000465675	95.1824	6.57262	up
21	mws0884	C10H12N5O6P	Cyclic 3',5'-Adenylic acid	Nucleotides and derivatives	Nucleotides and derivatives	1	17663.7	6093.86	3184.52	3.67552e+07	33796775	3.69166e+07	1.09678	0.000800697	3988.88	11.9618	up
22	ML10180524	C9H13N3O5	Cytarabine	Nucleotides and derivatives	Nucleotides and derivatives	3	58209.8	70019.5	56107.8	4.93647e+06	4.52704e+06	3.60807e+06	1.10265	0.00825026	70.9113	6.14794	up
23	pme3732	C9H13N3O5	Cytidine	Nucleotides and derivatives	Nucleotides and derivatives	3	9626.24	18651.5	10090.4	4.09372e+06	3.91752e+06	3.7431e+06	1.10141	0.000664843	306.357	8.25907	up
24	MWSslk257	C9H14N3O8P	Cytidine 5'-monophosphate(Cytidylic acid)	Nucleotides and derivatives	Nucleotides and derivatives	3	4890.78	31675	3560	275285	606586	477796	1.03833	0.0437373	33.8851	5.08258	up
25	mws0255	C4H5N3O	Cytosine	Nucleotides and derivatives	Nucleotides and derivatives	2	108148	69914.4	82580.7	1.84309e+06	1.64675e+06	1.89789e+06	1.09999	0.00164029	20.6709	4.36953	up
26	pme1109	C5H5N5O	Guanine	Nucleotides and derivatives	Nucleotides and derivatives	1	195157	184085	274748	1.57061e+07	1.58163e+07	1.64577e+07	1.10245	0.000181418	73.3651	6.19702	up
27	pme1178	C10H13N5O5	Guanosine	Nucleotides and derivatives	Nucleotides and derivatives	1	370790	353248	289180	2.29e+07	2.12777e+07	2.19535e+07	1.10356	0.000454448	65.2686	6.02832	up
28	mws0609	C10H12N5O7P	Guanosine 3',5'-cyclic monophosphate	Nucleotides and derivatives	Nucleotides and derivatives	1	14770.2	6791.65	3334.37	2.77896e+07	2.70888e+07	2.90212e+07	1.09843	0.000407689	3369.98	11.7185	up
29	pmb0998	C10H14N5O8P	Guanosine 5'-monophosphate	Nucleotides and derivatives	Nucleotides and derivatives	2	17562.6	11497.3	6769.69	491584	514370	470241	1.09267	0.000371314	41.2005	5.36459	up
30	pmb0532	C10H13N4O8P	Inosine 5'-monophosphate	Nucleotides and derivatives	Nucleotides and derivatives	3	166838	110447	162145	1.29842e+06	1.32709e+06	1.14232e+06	1.09477	0.00123288	8.57437	3.10003	up
31	MWS5173	C4H5N3O	Isocytosine	Nucleotides and derivatives	Nucleotides and derivatives	2	9	9	9	580339	570596	533726	1.10432	0.000638399	62394.8	15.9291	up
32	pme0183	C5H5N5O	Isoguanine	Nucleotides and derivatives	Nucleotides and derivatives	3	894815	963415	924390	3.38169e+06	3.59293e+06	3.90572e+06	1.10194	0.00276926	3.9101	1.96721	up
33	mws0984	C9H11N5O3	L-Sepiapterin	Nucleotides and derivatives	Nucleotides and derivatives	2	9489.08	9835.83	3879.09	78474.9	69179.2	84066.7	1.06898	0.00106809	9.98624	3.31994	up
34	Wayn000341	C10H18N2O8	N-(1-Deoxy-1-fructosyl)Asparagine	Nucleotides and derivatives	Nucleotides and derivatives	1	5005	18925.5	13994.4	91207.3	98267.7	89179.6	1.03336	0.000194987	7.34754	2.87726	up
35	Wayn001257	C12H23NO7	N-(1-Deoxy-1-fructosyl)Leucine	Nucleotides and derivatives	Nucleotides and derivatives	1	14486.8	3248.7	5938.82	41019.1	67026.5	119097	1.00635	0.094955	9.59447	3.2622	up
36	Wayn000421	C11H19NO7	N-(1-Deoxy-1-fructosyl)Proline	Nucleotides and derivatives	Nucleotides and derivatives	2	15137.1	10892.8	13304	31579.9	28749.7	41312.7	1.05625	0.0232775	2.58409	1.36966	up
37	Wayn002636	C17H22N2O7	N-(1-Deoxy-1-fructosyl)Tryptophan	Nucleotides and derivatives	Nucleotides and derivatives	1	210603	239680	269899	560394	582181	574302	1.08953	0.000923865	2.38395	1.25335	up
38	Wayp001024	C11H21NO7	N-(1-Deoxy-1-fructosyl)Valine	Nucleotides and derivatives	Nucleotides and derivatives	1	17953.2	27647.2	14399.2	334767	409775	307701	1.09303	0.00761649	17.5375	4.13237	up
39	Lmcp002302	C12H17N5O5	N6-(2-Hydroxyethyl)adenosine	Nucleotides and derivatives	Nucleotides and derivatives	1	21950.6	15140	16058.3	923909	945906	861098	1.10225	0.000751094	51.3823	5.6832	up
40	MWS4354	C11H15N5O4	N6-methyladenosine	Nucleotides and derivatives	Nucleotides and derivatives	3	11424.8	13340	17428.3	5.37849e+06	5.41281e+06	5.7069e+06	1.10341	0.00035955	391.017	8.61109	up
41	pmf0289	C15H21N5O4	Riboprine	Nucleotides and derivatives	Nucleotides and derivatives	3	9	9	9	209684	204458	207824	1.10435	5.4427e-05	23035.8	14.4916	up
42	pme3337	C14H17N5O8	Succinyladenosine	Nucleotides and derivatives	Nucleotides and derivatives	1	826172	896444	921555	2.24249e+06	2.00326e+06	2.1715e+06	1.09831	0.00100025	2.42694	1.27914	up
43	mws0251	C5H6N2O2	Thymine	Nucleotides and derivatives	Nucleotides and derivatives	3	9826.59	25540.2	13604.6	118652	118594	145582	1.06659	0.00155346	7.81737	2.96668	up
44	mws0248	C9H12N2O6	Uridine	Nucleotides and derivatives	Nucleotides and derivatives	1	95945.5	81047.8	109617	3.87467e+06	3.99739e+06	3.82649e+06	1.10303	0.000125288	40.8169	5.3511	up
45	pme3188	C9H13N2O9P	Uridine 5'-monophosphate	Nucleotides and derivatives	Nucleotides and derivatives	1	12665.1	6325.96	12269.5	5.24832e+06	4.62416e+06	3.78502e+06	1.10061	0.008598	436.892	8.77113	up
46	Zmjp000966	C10H13N5O4	Vidarabine	Nucleotides and derivatives	Nucleotides and derivatives	1	27752.1	41283.2	25598.6	8.53296e+06	7.79736e+06	7.97605e+06	1.10282	0.000748478	256.847	8.00476	up
47	pme0256	C5H4N4O2	Xanthine	Nucleotides and derivatives	Nucleotides and derivatives	3	7044.85	6280.46	11396.4	86059.4	113228	82364.4	1.08864	0.0110516	11.3929	3.51006	up
48	mws0668	C10H12N4O6	Xanthosine	Nucleotides and derivatives	Nucleotides and derivatives	1	89917	86530.9	79507.8	4.19323e+06	4.15632e+06	4.45223e+06	1.10412	0.000489005	50.0156	5.64431	up
49	mws0976	C9H12N2O6	β-Pseudouridine	Nucleotides and derivatives	Nucleotides and derivatives	3	13467.8	11943.2	15720.3	404954	399008	428861	1.10303	0.000446751	29.9728	4.90558	up
1	MW0010749	C12H18O3	(+)-7-iso-Jasmonic acid	Organic acids	Organic acids	3	14458.8	19169.3	18545.2	131654	113134	141799	1.09788	0.00457319	7.40967	2.88941	up
2	MW0103813	C9H18O3	(±)-3-Hydroxynonanoic acid	Organic acids	Organic acids	3	3537.18	733.157	1557.22	50647.6	49815.6	50877.9	1.06761	4.98291e-05	25.9699	4.69877	up
3	Wccp000476	C6H10O5	(2S)-2-[(1R)-1-carboxyethoxy]propanoic acid	Organic acids	Organic acids	1	154364	149674	149644	377875	312896	380380	1.09203	0.0110191	2.36102	1.23941	up
4	MW0107572	C11H20N2O3	1-(2-Amino-3-methylpentanoyl)pyrrolidine-2-carboxylic acid	Organic acids	Organic acids	3	103199	49022.8	76326.5	5.50915e+06	5.21833e+06	6.07983e+06	1.09856	0.00202136	73.5394	6.20045	up
5	Lmbn000612	C5H7NO3	1-Pyrroline-4-hydroxy-2-carboxylic acid	Organic acids	Organic acids	1	11183.7	6686.01	14174.7	840824	868211	875773	1.09872	8.73905e-05	80.6632	6.33384	up
6	mws0236	C2H7NO3S	2-Aminoethanesulfonic acid	Organic acids	Organic acids	3	27475	26862	29860	67865.7	55614.9	72413.8	1.08229	0.0152619	2.32662	1.21824	up
7	mws0177	C5H4O3	2-Furoic acid	Organic acids	Organic acids	3	144918	300744	153854	4.81462e+06	5.02213e+06	4.99872e+06	1.0934	1.15576e-06	24.7457	4.62911	up
8	Lmbn001288	C5H8O4	2-Hydroxy-2-methyl-3-oxobutanoic acid*	Organic acids	Organic acids	1	25914.9	25857.8	21761	238973	246933	248440	1.10294	1.21003e-05	9.98652	3.31998	up
9	Lmmn003323	C16H32O3	2-Hydroxyhexadecanoic acid	Organic acids	Organic acids	1	186036	343301	160350	1.18334e+06	1.48188e+06	1.34657e+06	1.06744	0.00088551	5.81683	2.54023	up
10	MW0168514	C14H28O3	2-Hydroxymyristic acid	Organic acids	Organic acids	3	48873.1	45724.5	46674.8	154431	140618	160880	1.10125	0.00267419	3.2273	1.69033	up
11	Zmyn002323	C8H8O3	2-Hydroxyphenylacetic acid	Organic acids	Organic acids	3	12119.7	9325.83	8184.34	75379.5	57679	98248	1.08558	0.0281714	7.80653	2.96468	up
12	pmb3101	C7H12O5	2-Isopropylmalic Acid*	Organic acids	Organic acids	1	136374	131593	186817	600959	671776	575873	1.08843	0.000477125	4.0648	2.02319	up
13	mws0924	C6H10O4	2-Methylglutaric acid	Organic acids	Organic acids	3	147985	153451	147739	566805	549290	540155	1.10388	0.000192042	3.68731	1.88257	up
14	mws0473	C5H8O4	2-Methylsuccinic acid*	Organic acids	Organic acids	1	26943.4	30088.6	24802	302033	296019	295312	1.10318	1.97551e-07	10.9168	3.44848	up
15	pme1216	C6H5NO2	2-Picolinic acid	Organic acids	Organic acids	3	12692.9	4908.38	13300.4	191582	208928	186241	1.07924	0.000347329	18.9877	4.24699	up
16	Zmgn001448	C7H12O5	2-Propylmalic Acid*	Organic acids	Organic acids	1	136933	146510	145117	501143	522253	541544	1.10323	0.000491349	3.65162	1.86854	up
17	Lmbn002072	C7H12O4	2-Propylsuccinic acid*	Organic acids	Organic acids	3	20303.2	13474.9	16581.6	163203	152396	178847	1.09757	0.00158479	9.81828	3.29547	up
18	Wasn003197	C13H24O9	3-(Beta-D-Glucopyranosyloxy)-5-Hydroxyhexanoic Acid Methyl Ester	Organic acids	Organic acids	1	59388.9	57887.2	69553.3	157119	136633	136837	1.0873	0.0016477	2.30471	1.20459	up
19	MW0106498	C8H16O3	3-Hydroxyoctanoic acid	Organic acids	Organic acids	3	52349.9	46365.9	44257.4	150975	162475	145578	1.09847	0.000393025	3.21059	1.68284	up
20	Lmbn001754	C7H12O5	3-Isopropylmalic Acid*	Organic acids	Organic acids	1	103592	118654	128602	515324	432904	454484	1.09676	0.00275935	3.99805	1.9993	up
21	MW0014259	C18H34O3	3-Oxooctadecanoic acid	Organic acids	Organic acids	3	38962.7	33041.9	38892	3.23243e+06	3.25382e+06	3.39819e+06	1.10397	0.000250587	89.1319	6.47787	up
22	Lmbn001364	C5H8O4	4-Hydroxy-2-Oxopentanoic Acid*	Organic acids	Organic acids	1	21610.5	17886.2	18886.7	237623	239623	242820	1.10318	1.0596e-07	12.3334	3.6245	up
23	pme0275	C5H8O3	4-Oxopentanoic Acid	Organic acids	Organic acids	3	3827.79	3127.16	6000.26	16146.6	19478.9	9549.23	1.0015	0.0565381	3.48699	1.80198	up
24	mws0972	C6H12O3	6-Hydroxyhexanoic acid	Organic acids	Organic acids	3	49359.1	63149.8	54725.6	216437	201327	186461	1.09523	0.000846418	3.61304	1.85321	up
25	Lmbn003524	C9H16O3	9-Oxononanoic acid	Organic acids	Organic acids	3	5821.97	5365.1	8472.31	66561.4	71923.1	78052.2	1.09617	0.00129502	11.0144	3.46132	up
26	pme2923	C4H6O4	Acetoxyacetic acid	Organic acids	Organic acids	3	3701.04	5115.46	5183.4	558560	572099	632651	1.10317	0.00151612	125.952	6.97673	up
27	mws0208	C6H10O4	Adipic Acid	Organic acids	Organic acids	3	9	9	9	361848	363400	329023	1.10431	0.00101593	39047.1	15.2529	up
28	mws0237	C9H16O4	Azelaic acid	Organic acids	Organic acids	1	1.68993e+06	1.50609e+06	1.54966e+06	3.04531e+07	3.1997e+07	3.38667e+07	1.10384	0.00101097	20.2956	4.3431	up
29	Wayn000884	C12H18O12	Citric acid glucoside	Organic acids	Organic acids	1	1.01358e+06	906069	873658	2.27989e+06	2.31532e+06	2.29435e+06	1.09886	0.000529533	2.46645	1.30243	up
30	Wayn000597	C18H28O17	Citric acid-1-O-diglucoside	Organic acids	Organic acids	2	112095	85003.3	110137	506025	619521	706581	1.09252	0.0114131	5.96327	2.5761	up
31	Lmmn000806	C5H8O4	Dimethylmalonic acid*	Organic acids	Organic acids	1	26943.4	30088.6	24802	302033	296019	295312	1.10318	1.97551e-07	10.9168	3.44848	up
32	MWS0274	C9H10O3	DL-3-Phenyllactic acid	Organic acids	Organic acids	1	2444.44	6670	5311.6	195192	190373	162575	1.08953	0.00288976	37.9966	5.2478	up
33	MW0106525	C9H11NO2	D-Phenylalanine	Organic acids	Organic acids	3	3340	3107.27	2127.19	3.83433e+06	3.62848e+06	3.81584e+06	1.10352	0.000306089	1315.38	10.3613	up
34	pme0243	C5H8O4	Glutaric acid*	Organic acids	Organic acids	1	52852.2	48768.8	71359.9	410653	445952	446979	1.09679	6.47412e-05	7.53599	2.9138	up
35	MW0107126	C2H4O3	Glycolic acid	Organic acids	Organic acids	3	51872	95099.5	66431.3	1.23756e+06	1.12643e+06	1.15759e+06	1.09591	0.000217372	16.502	4.04457	up
36	Wayn000918	C18H28O17	Isocitric acid-1-O-diglucoside	Organic acids	Organic acids	1	65863.3	76668	58042.2	599836	604806	553755	1.10101	0.000335119	8.76684	3.13206	up
37	mws0275	C4H6O5	L-Malic acid	Organic acids	Organic acids	1	209488	166624	147543	435616	449335	625299	1.06022	0.0249353	2.88406	1.5281	up
38	MWS0811	C6H11NO2	L-Pipecolic Acid	Organic acids	Organic acids	1	903502	230190	173576	3.47057e+06	5.2666e+06	4.72831e+06	1.0235	0.00801212	10.3005	3.36464	up
39	pme2362	C8H8O3	Mandelic acid	Organic acids	Organic acids	3	7784.03	13303.8	23502	343313	330446	330534	1.08324	9.47274e-07	22.5229	4.49332	up
40	MWS2040	CH4O3S	Methanesulfonic acid	Organic acids	Organic acids	3	36782.5	40914.2	27600.6	171071	159785	160250	1.09156	1.8981e-05	4.66399	2.22157	up
41	MWSmce536	C6H6O3	Methyl 2-furoate	Organic acids	Organic acids	3	12153	14673.5	14425.3	105053	113732	92008.2	1.10026	0.00437892	7.53407	2.91343	up
42	pme3154	C6H12O4	Mevalonic acid	Organic acids	Organic acids	1	193853	230936	327066	2.22886e+06	2.32774e+06	2.42037e+06	1.09401	1.66034e-05	9.27968	3.21408	up
43	Lmmn002164	C5H8O4	Monomethyl succinate	Organic acids	Organic acids	1	26943.4	30088.6	24802	302033	296019	295312	1.10318	1.97551e-07	10.9168	3.44848	up
44	mws0159	C9H8O3	Phenylpyruvic acid	Organic acids	Organic acids	3	21327	33825	16337.8	471741	485944	458033	1.09375	6.39824e-06	19.8031	4.30765	up
45	Zmjn001813	C7H12O4	Pimelic acid*	Organic acids	Organic acids	3	11492.2	11470.4	10848.9	100586	102657	99292.2	1.10413	6.18843e-05	8.94768	3.16151	up
46	mws0601	C5H5NO2	Pyrrole-2-carboxylic acid	Organic acids	Organic acids	3	5246.69	2098.1	4781.06	124768	117096	115696	1.08861	0.000165926	29.4875	4.88203	up
47	MEDP1799	C10H7NO2	Quinaldic acid	Organic acids	Organic acids	3	11537.9	6235.52	9633.04	3.23791e+07	3.26359e+07	3.23907e+07	1.10318	6.60971e-06	3554.12	11.7953	up
48	pme0266	C10H18O4	Sebacic acid	Organic acids	Organic acids	1	1559.07	2372.42	701.558	10356.7	13538.6	13621.7	1.04758	0.00358223	8.09769	3.01751	up
49	mws0242	C8H14O4	Suberic Acid	Organic acids	Organic acids	1	100781	85447.9	88864.9	803004	712872	718098	1.10224	0.00160015	8.12077	3.02162	up
50	Lmgn000219	C4H6O3	Succinic semialdehyde	Organic acids	Organic acids	3	5812.19	7411.3	4567.05	38251.1	32499.7	31585.4	1.08842	0.00209887	5.75228	2.52413	up
51	MWS1837	C8H15NO2	Tranexamic Acid	Organic acids	Organic acids	2	9	9	9	1.76996e+06	1.44313e+06	1.87251e+06	1.10428	0.00578219	188356	17.5231	up
52	Zmdp000917	C6H13N3O2	δ-Guanidinovaleric acid	Organic acids	Organic acids	2	52554.7	47389.1	26428.2	1.83392e+06	1.74804e+06	1.71075e+06	1.09727	0.00025698	41.882	5.38826	up
1	pmf0348	C10H20O3	2,6-Dimethyl-7-octene-2,3,6-triol	Others	Alcohol compounds	3	134019	127416	121797	2.55358e+06	2.5573e+06	2.65504e+06	1.10414	0.000156264	20.2643	4.34087	up
2	pmn001380	C9H16O4	Eucommiol	Others	Alcohol compounds	1	82879.4	83176.5	89292.5	1.68453e+06	1.60884e+06	1.6529e+06	1.10415	0.000174407	19.3706	4.2758	up
1	Zmdp000376	C5H11N3O	4-Guanidinobutanal	Others	Aldehyde compounds	1	251853	434606	293437	2.37312e+06	2.90612e+06	2.27375e+06	1.0882	0.00502414	7.70795	2.94635	up
2	MWSCX017	C9H8O3	4-hydroxyphenyl acrylaldehyde	Others	Aldehyde compounds	1	50259.6	130065	78633.3	401795	261941	345897	1.01695	0.0109595	3.89883	1.96304	up
3	MWS20172	C6H6O3	5-Hydroxymethylfurfural	Others	Aldehyde compounds	1	68794	64645.4	57327	2.63662e+06	2.53302e+06	3.12234e+06	1.10335	0.0044835	43.4667	5.44184	up
4	MWSHC20158	C6H6O3	5-Methoxyfurfural	Others	Aldehyde compounds	1	31760.2	173283	58724.2	2.76384e+06	2.67752e+06	2.69101e+06	1.06664	5.96057e-06	30.8316	4.94634	up
1	MW0129511	C17H18O5	1-(2,6-Dihydroxy-4-methoxyphenyl)-3-(4-methoxyphenyl)propan-1-one	Others	Ketone compounds	3	77978.9	66385.2	50325.1	957058	994340	901843	1.09912	0.000378498	14.6554	3.87336	up
2	MW0127882	C17H16O5	2,2'-Dihydroxy-4',6'-dimethoxychalcone	Others	Ketone compounds	3	33978.2	111660	45264.5	397583	408434	362653	1.03613	0.00102602	6.12181	2.61396	up
3	Wtmp005894	C16H16O6	2,3',4-Trimethoxy-4',6-dihydroxybenzophenone	Others	Ketone compounds	2	3949.36	863.219	566.448	41130.5	25813.8	38864.9	1.03693	0.0159554	19.6707	4.29797	up
4	Zmyn003394	C9H10O4	2',6'-Dihydroxy-4'-methoxyacetophenone	Others	Ketone compounds	1	9	9	9	43502.5	38978.7	43309.1	1.10432	0.00123864	4658.9	12.1858	up
5	MW0115129	C11H14O4	3-Methyl-1-(2,4,6-trihydroxyphenyl)-1-butanone	Others	Ketone compounds	3	94226.7	92673.5	82699.3	240674	225918	231850	1.09948	1.79062e-05	2.59066	1.37332	up
6	MWSCX001	C6H6O4	5-hydroxymaltol	Others	Ketone compounds	1	51572.1	23802.6	96985.5	1.26937e+06	1.26752e+06	1.22082e+06	1.07076	3.37546e-06	21.8015	4.44636	up
7	MW0123319	C9H6O2	Chromone	Others	Ketone compounds	3	882614	1.54468e+06	835989	8.6803e+06	7.13194e+06	7.79382e+06	1.08264	0.000923738	7.23385	2.85476	up
1	Wcfn003299	C17H20O6	(2S)-3,3-bis-(4-hydroxy-3-methoxyphenyl)-propane-1,2-diol	Others	Others	1	9	9	9	126097	118141	115319	1.10432	0.000724181	13316.9	13.701	up
2	Wcsn010224	C18H30O2	(5Z,10E)-14-hydroxy-2,6,10-trimethylpentadeca-2,5,10-trien-4-one	Others	Others	3	272550	247116	247592	1.93973e+06	1.82955e+06	1.8957e+06	1.10358	0.000170797	7.3834	2.88428	up
3	Wcsn011122	C18H32O2	(5Z,10E,14S)-14-hydroxy-2,6,10-trimethylpentadeca-5,10-dien-4-one	Others	Others	1	3.88071e+06	3.60525e+06	3.42537e+06	1.51314e+07	1.5548e+07	1.45535e+07	1.10243	7.88445e-05	4.14549	2.05154	up
4	Wcsn010524	C17H30O2	(8Z,11Z)-8,11-Heptadecadienoic acid	Others	Others	1	3.40483e+06	3.30607e+06	3.15558e+06	6.72754e+06	6.98494e+06	7.43787e+06	1.09944	0.00122841	2.14366	1.10008	up
5	Zjbn102535	C16H16O4	1,7-dihydroxy-2,5-dimethoxy-9,10-dihydrophenanthrene	Others	Others	2	2348.42	2909.78	2514.05	37692.9	38265.3	32581.6	1.10223	0.00268998	13.965	3.80375	up
6	Wchn004015	C10H12O4	3-Hydroxy-1-(4'-hydroxy-3'-methoxyphenyl)-propan-1-one	Others	Others	1	13379.4	10662.6	15465.2	1.00015e+06	980256	1.06791e+06	1.10287	0.000678368	77.1585	6.26975	up
7	Zjbn102510	C23H24O4	3'-hydroxy-2-p-hydroxybenzyl-3,5-dimethoxybibenzene	Others	Others	3	9	9	9	32638.7	32884.1	35133.4	1.10435	0.000559577	3728.01	11.8642	up
8	Wcsn010254	C18H30O2	4-[3-(4,8-dimethylnona-3,7-dienyl)-3-methyloxiran-2-yl]butan-2-one	Others	Others	3	257783	231397	219891	1.81486e+06	1.917e+06	1.87375e+06	1.10306	6.18297e-05	7.90556	2.98287	up
9	pmb0764	C6H9NOS	4-Methyl-5-thiazoleethanol	Others	Others	3	139632	150883	208539	2.83152e+06	2.71572e+06	2.82784e+06	1.10017	6.30947e-06	16.7819	4.06883	up
10	Zahn007990	C11H18O3	5-hydroxy-3,4-dimeth-yl-5-pentylfuran-2(5H)-one	Others	Others	2	2276.19	4271.1	5146.59	10944	11092.6	10332.5	1.00301	0.0105402	2.76804	1.46887	up
11	Hamp007385	C17H16O5	5-hydroxy-7,8-dimethoxyflavanone	Others	Others	2	38986.1	110047	45145.6	427424	391130	353941	1.04446	0.000478711	6.03824	2.59413	up
12	Wayn007352	C20H20O5	9-Oxodemethylmyricanane B	Others	Others	2	40995.8	41098	42364.9	90521.5	87209.6	100470	1.09813	0.00552665	2.23529	1.16046	up
13	MWSslk173	C19H18O	Alnustone	Others	Others	1	9	9	9	2.85628e+06	2.66093e+06	2.72093e+06	1.10434	0.00044234	305116	18.219	up
14	Wchn003984	C16H18O8	Alpha-Hydrojuglone 4-Glucoside	Others	Others	2	12024	14754.9	17122.2	150039	168080	162607	1.09999	0.000663441	10.9502	3.45289	up
15	Wcsn009520	C22H30O4	Cystomexicone A	Others	Others	3	42320.9	46913.8	47494.3	797311	787866	770391	1.10397	6.12644e-05	17.228	4.10668	up
16	Wcsn009756	C20H30O4	Epoxyeleganolactone	Others	Others	3	122104	124058	111963	239650	266958	269896	1.09561	0.00179527	2.16825	1.11653	up
17	Wcsn011332	C18H32O2	Ethyl (10Z,13Z)-hexadeca-10,13-dienoate	Others	Others	3	75239.2	68699.9	67051.3	264283	294659	290001	1.10166	0.00108114	4.02361	2.00849	up
18	Wcsn011125	C22H34O4	Ethyl (4E,6E,8E,10E,13Z)-15,16-dihydroxy-5,9-dimethyloctadeca-4,6,8,10,13-pentaenoate	Others	Others	3	1.45898e+06	1.2131e+06	1.36106e+06	3.57394e+06	3.98516e+06	3.98011e+06	1.096	0.000484158	2.8611	1.51657	up
19	Zamn006847	C12H20O4	glycoric acid	Others	Others	3	16807.7	12762.4	11004.3	74806	68363.1	75025.6	1.09198	4.37926e-05	5.37764	2.42697	up
20	Wcsn009636	C22H30O4	Mediterraneone	Others	Others	3	38365.4	38166.9	39325	752683	793498	774774	1.10427	0.000254393	20.0329	4.3243	up
21	Wcsn010349	C22H32O4	Moniliferanone D	Others	Others	3	697780	605869	658781	4.48303e+06	4.09227e+06	4.18396e+06	1.10272	0.00064989	6.50176	2.70083	up
22	Hahn001280	C10H12O5	piscrocin C	Others	Others	3	7706.81	2189.04	3463.03	181946	147228	161236	1.08269	0.00327077	36.7104	5.19812	up
23	Lcyn000686	C20H22O6	Prunustomentosanan A	Others	Others	3	97918.8	102267	113359	208123	203581	218731	1.09412	8.04502e-05	2.01067	1.00767	up
1	pme2529	C6H12O5	1,5-Anhydro-D-glucitol	Others	Saccharides	3	11615.4	12445	16975.5	229653	187906	243547	1.09885	0.00607776	16.1105	4.00993	up
2	Lmbn000198	C4H6O5	3-Dehydro-L-Threonic Acid	Others	Saccharides	1	9.01641e+06	1.00741e+07	1.04317e+07	2.71143e+07	2.66479e+07	2.64793e+07	1.10006	8.59234e-05	2.71801	1.44255	up
3	mws1499	C5H10O5	D-Arabinose	Others	Saccharides	3	9	9	9	146400	195474	240998	1.10395	0.0191988	21587.8	14.3979	up
4	mws1595	C6H12O5	D-Fucose	Others	Saccharides	3	2492.73	1315.43	1317.94	28200.8	34860.7	31115	1.09199	0.0031134	18.3719	4.19943	up
5	pmf0139	C6H12O6	D-Galactose	Others	Saccharides	3	526279	591684	545423	2.67859e+06	2.38057e+06	4.42878e+06	1.07758	0.0549662	5.704	2.51197	up
6	mws1189	C6H10O7	D-Galacturonic acid	Others	Saccharides	3	99607.1	114044	159792	588724	575199	680890	1.08591	0.000845246	4.94	2.30451	up
7	MWSmce220	C6H10O6	D-Glucono-1,5-lactone	Others	Saccharides	2	12788.9	29021.2	17004.9	126445	124234	130663	1.07192	0.000609483	6.48376	2.69683	up
8	pme3705	C6H10O7	D-Glucoronic acid	Others	Saccharides	1	156788	91157.7	112815	602245	602918	636055	1.08433	0.000130214	5.10371	2.35155	up
9	Zmyn000110	C6H14NO8P	D-Glucosamine 1-phosphate	Others	Saccharides	3	6340.07	5345.15	9088.68	18217.3	16554.6	13080.4	1.01183	0.0106247	2.30348	1.20381	up
10	mws4170	C6H12O6	D-Glucose	Others	Saccharides	1	353436	244078	212344	1.73791e+06	2.01824e+06	1.85824e+06	1.09011	0.000387155	6.93257	2.79339	up
11	mws4175	C6H8O6	D-Glucurono-6,3-lactone	Others	Saccharides	2	11376.6	10836.5	10835.2	121840	113982	122845	1.10404	0.000636061	10.8528	3.44	up
12	pmf0138	C6H12O6	D-Mannose	Others	Saccharides	3	294808	311495	299399	2.38828e+06	1.91442e+06	2.8196e+06	1.09792	0.0155156	7.86385	2.97524	up
13	mws2104	C7H14O6	D-Pinitol	Others	Saccharides	2	106337	91036.7	109112	787263	758042	851264	1.10207	0.0010641	7.81951	2.96708	up
14	mws0889	C4H8O5	D-Threonic Acid	Others	Saccharides	1	41824.9	48157.8	43544.9	1.10261e+06	1.13224e+06	1.29067e+06	1.10362	0.00263249	26.4029	4.72263	up
15	mws0344	C5H10O6	D-Xylonic acid	Others	Saccharides	1	2.79556e+06	3.30797e+06	3.19481e+06	9.70378e+06	9.70404e+06	1.03924e+07	1.09949	4.58083e-05	3.20489	1.68028	up
16	MW0149412	C24H41N5O15	GalNAc1-4[Fuc1-3]GlcNAcSp	Others	Saccharides	3	3533.13	4152.08	4450.07	138517	98853.8	133703	1.1014	0.0107057	30.5782	4.93443	up
17	MW0114515	C18H32O16	Gentianose	Others	Saccharides	3	566343	440969	371673	1.27415e+06	1.4972e+06	1.36729e+06	1.07482	0.000474233	3.00122	1.58555	up
18	Hmln000297	C6H12O6	Inositol	Others	Saccharides	1	366060	449091	496446	2.40237e+06	2.37693e+06	2.38724e+06	1.09837	0.000242993	5.46397	2.44995	up
19	MWSmce165	C6H14O5	L-Fucitol	Others	Saccharides	2	243922	313305	309705	1.56834e+06	1.52679e+06	1.61772e+06	1.09924	3.99737e-06	5.43625	2.44261	up
20	pme2253	C6H10O6	L-Gulono-1,4-Lactone	Others	Saccharides	3	14931.2	21149.4	6582.63	126032	83259.9	127338	1.04399	0.0152262	7.89039	2.9801	up
21	MWS0442	C18H32O16	Maltotriose	Others	Saccharides	1	687440	725380	884126	1.03862e+07	1.02079e+07	7.65392e+06	1.09866	0.00998606	12.2981	3.62036	up
22	MWSmce486	C18H32O16	Manninotriose	Others	Saccharides	3	8713.94	8718.74	8574.85	45092.4	30265.9	45196.1	1.08787	0.0238724	4.63537	2.21268	up
23	mws0854	C6H12O5	Rhamnose	Others	Saccharides	3	9328.56	9367.63	25648.6	129619	132494	139079	1.06053	0.000301207	9.04711	3.17746	up
24	Lmqn000351	C12H22O10	Rutinose	Others	Saccharides	3	38545.4	27212.2	24042.1	276882	296244	263332	1.09508	0.000253013	9.31471	3.21951	up
25	Zmpn000095	C6H15O9P	Sorbitol-6-phosphate	Others	Saccharides	3	20825.6	24542.3	30169.8	60729	43105.2	52385.9	1.02504	0.0179113	2.06811	1.04831	up
26	Zamn00402	C6H12O6	sorbose	Others	Saccharides	3	420562	217730	548857	1.97086e+06	2.00629e+06	1.93177e+06	1.04871	0.00258265	4.9774	2.31539	up
27	Lmdn000248	C30H52O26	Verbascose	Others	Saccharides	2	11392.4	22279.7	32210.8	73395	80374.2	72495.4	1.00201	0.00575983	3.43434	1.78003	up
1	pmb0801	C14H19NO9	4-Pyridoxic acid-O-glucoside	Others	Vitamin	3	117907	131755	126452	229162	298334	228179	1.0651	0.0290275	2.00917	1.0066	up
2	Lmbp000668	C6H5NO2	Isonicotinic acid	Others	Vitamin	1	723633	1.05171e+06	927386	2.9091e+06	2.91615e+06	2.21797e+06	1.06856	0.00840501	2.97596	1.57335	up
3	mws0133	C6H6N2O	Nicotinamide	Others	Vitamin	1	940678	913648	648879	3.98731e+07	4.10815e+07	3.62572e+07	1.10201	0.0013787	46.8247	5.5492	up
4	pme0490	C6H5NO2	Nicotinic acid (Vitamin B3)	Others	Vitamin	1	902133	846943	908911	2.51453e+06	2.58153e+06	2.52122e+06	1.10313	6.11171e-07	2.86581	1.51894	up
5	MWSmce674	C31H46O2	Phylloquinone (Vitamin K1)	Others	Vitamin	3	3960.79	3313.61	3152.41	20169.5	18967.4	16050	1.09662	0.00515056	5.2928	2.40403	up
6	Zmjp000624	C8H9NO3	Pyridoxal	Others	Vitamin	1	19205.2	9590.88	16737.2	451283	413600	403838	1.09521	0.000858747	27.8636	4.80031	up
7	pme1383	C8H11NO3	Pyridoxine	Others	Vitamin	1	190017	190293	184912	540214	518676	503979	1.10322	0.000756292	2.76505	1.46731	up
8	pmb0789	C14H21NO8	Pyridoxine-5'-O-glucoside	Others	Vitamin	3	497334	474545	433602	1.26828e+06	1.05452e+06	1.31749e+06	1.08931	0.00876535	2.59007	1.37299	up
9	mws0232	C17H20N4O6	Riboflavin (Vitamin B2)	Others	Vitamin	1	69791.8	106949	71153	868078	807368	658586	1.09316	0.00630544	9.41547	3.23503	up
1	Jmwn002494	C15H18O8	(2E)-3-[4-(β-D-glucopyranoside)-phenylacrylic]-acid	Phenolic acids	Phenolic acids	2	27158.8	38628.3	35521	68971.4	75490.8	62821.6	1.04943	0.00216947	2.04607	1.03286	up
2	MEDL01876	C19H28O3	(8)-Shogaol	Phenolic acids	Phenolic acids	3	1205.82	752.598	1266.6	94500.4	90505.3	98102.6	1.1012	0.000519386	87.7851	6.4559	up
3	MWS2066	C10H8O	1-Naphthol*	Phenolic acids	Phenolic acids	3	13317.4	12812.1	13789.8	35558.4	31722.9	39199.2	1.09501	0.0084634	2.66739	1.41543	up
4	Lmsn002288	C21H28O14	1-O-Caffeoyl-(6-O-glucosyl)-β-D-glucose	Phenolic acids	Phenolic acids	3	9	9	9	34101.6	22228.3	44483.5	1.1031	0.034728	3733.83	11.8664	up
5	pme3083	C8H7NO3	2-(Formylamino)benzoic acid	Phenolic acids	Phenolic acids	3	45520.1	70346.8	141379	4.67465e+06	4.56039e+06	4.91124e+06	1.09041	0.0002089	54.9912	5.78113	up
6	mws0639	C7H6O4	2,3-Dihydroxybenzoic Acid*	Phenolic acids	Phenolic acids	3	114100	136926	108020	906955	819148	854273	1.10107	0.00039339	7.18674	2.84534	up
7	Zmjn002583	C8H8O4	2',4',6'-Trihydroxyacetophenone	Phenolic acids	Phenolic acids	2	3599.58	4869.61	1608.23	54223.2	60177.6	65347.2	1.07767	0.00167272	17.8367	4.15678	up
8	MWS5185	C8H8O3	2',4'-Dihydroxyacetophenone*	Phenolic acids	Phenolic acids	3	5043.13	3761.82	1841.42	31095.9	33888.6	37482.7	1.06906	0.000730988	9.62461	3.26673	up
9	mws0885	C7H6O4	2,4-Dihydroxybenzoic acid*	Phenolic acids	Phenolic acids	3	68020.3	156738	228251	1.05015e+06	1.07141e+06	1.03723e+06	1.04327	0.00181003	6.97293	2.80176	up
10	MWSmce363	C8H8O3	2,5-Dihydroxyacetophenone	Phenolic acids	Phenolic acids	2	7515.52	17459.3	11603.7	89527.6	78901.8	76423.6	1.07078	0.000271335	6.69391	2.74285	up
11	Lmbn001981	C7H6O3	2,5-Dihydroxybenzaldehyde	Phenolic acids	Phenolic acids	1	377120	413838	404271	2.98246e+06	3.05761e+06	2.86796e+06	1.10373	0.000290005	7.45299	2.89782	up
12	mws0180	C7H6O4	2,5-Dihydroxybenzoic acid; Gentisic Acid*	Phenolic acids	Phenolic acids	3	12968.9	60977.4	55247.6	371818	381474	389548	1.01853	0.000775466	8.84594	3.14502	up
13	Zmxn002705	C8H8O3	2,5-dihydroxyphenylethanone*	Phenolic acids	Phenolic acids	3	2171.41	6481.83	2692.78	34074.7	42121.3	39290.6	1.06408	0.000752672	10.1786	3.34747	up
14	Lmbn005172	C9H10O3	2,6-Dimethoxybenzaldehyde	Phenolic acids	Phenolic acids	1	7208.4	2038.3	2865.05	184313	165008	174629	1.08397	0.00047767	43.2597	5.43495	up
15	Lmrn003000	C9H10O3	2-Hydroxy-3-phenylpropanoic acid	Phenolic acids	Phenolic acids	1	7543.81	2452.67	2042.02	45860.9	42088.6	42124.1	1.05142	0.00011367	10.8048	3.4336	up
16	Lmmn001643	C9H8O3	2-Hydroxycinnamic acid*	Phenolic acids	Phenolic acids	1	9	9	9	2e+07	1.76704e+07	2.20677e+07	1.10432	0.00404388	2.21253e+06	21.0773	up
17	MWS1875	C10H8O	2-Naphthol*	Phenolic acids	Phenolic acids	3	14590.2	10102.2	11817.6	32987	35653.5	30608.8	1.07613	0.000462258	2.7184	1.44276	up
18	MWSmce713	C9H12O2	3-(4-Hydroxyphenyl)-1-propanol	Phenolic acids	Phenolic acids	3	2736.61	3340	792.163	21369.5	19800.4	17007.2	1.02701	0.000920822	8.46979	3.08233	up
19	pme0428	C12H14O5	3,4,5-Trimethoxycinnamic acid	Phenolic acids	Phenolic acids	3	951.47	982.327	532.91	20299.8	20433.4	21578.5	1.09628	9.79472e-05	25.2611	4.65885	up
20	Lafp003256	C11H14O5	3,4'-Dihydroxy-3',5'-dimethoxypropiophenone	Phenolic acids	Phenolic acids	1	9	9	9	377226	263947	245528	1.10394	0.0188601	32840.8	15.0032	up
21	pme2598	C8H8O4	3,4-Dihydroxybenzeneacetic acid	Phenolic acids	Phenolic acids	3	220636	324926	258552	689202	715470	664021	1.07438	0.00132234	2.57264	1.36325	up
22	mws0183	C7H6O4	3,4-Dihydroxybenzoic acid (Protocatechuic acid)*	Phenolic acids	Phenolic acids	3	142605	133606	154340	1.04821e+06	1.08384e+06	1.018e+06	1.10311	0.000142478	7.31632	2.87112	up
23	MA10107783	C10H8O5	3-[(1-Carboxyvinyl)oxy]benzoic acid	Phenolic acids	Phenolic acids	3	8064.51	1467.16	3661.83	81144.1	85484.5	78366.7	1.05326	1.12364e-05	18.5694	4.21485	up
24	mws0444	C7H7NO3	3-Aminosalicylic acid	Phenolic acids	Phenolic acids	3	4076.15	6111.72	3943.62	205376	216112	215427	1.10146	0.000167104	45.0706	5.49412	up
25	MWSslk066	C8H8O4	3-Hydroxy-4-methoxybenzoic acid; Isovanillic Acid	Phenolic acids	Phenolic acids	3	22033	19555.6	16623.2	118079	85261.8	112782	1.09148	0.0122014	5.43056	2.4411	up
26	MWS3149	C8H8O3	3-Methoxybenzoic acid	Phenolic acids	Phenolic acids	3	8019.33	6085.16	7070.49	144597	153560	151076	1.1027	0.000206466	21.2153	4.40703	up
27	Hmln000659	C13H16O10	3-O-Galloyl-D-glucose*	Phenolic acids	Phenolic acids	1	41007.4	41291.3	58292.8	86048.3	107752	117293	1.03567	0.0103996	2.21275	1.14584	up
28	pmn001421	C16H18O8	3-O-p-Coumaroylquinic acid*	Phenolic acids	Phenolic acids	1	12181.7	8000.33	8333.05	237807	192960	214978	1.09942	0.00363435	22.6458	4.50117	up
29	pmb3064	C22H28O13	3-O-p-Coumaroylquinic acid-O-glucoside	Phenolic acids	Phenolic acids	3	13400.7	14185.9	17082.8	43396.4	37753.7	31804.1	1.07072	0.0137295	2.52867	1.33838	up
30	MWSmce466	C8H8O2	4-Hydroxyacetophenone	Phenolic acids	Phenolic acids	1	103918	107044	116214	1.3212e+06	1.31912e+06	1.36063e+06	1.10394	4.25964e-05	12.2287	3.6122	up
31	mws0628	C7H6O2	4-Hydroxybenzaldehyde	Phenolic acids	Phenolic acids	1	492426	580772	483891	2.24196e+07	2.24743e+07	2.15056e+07	1.10382	0.00018567	42.6433	5.41425	up
32	mws0749	C7H6O3	4-Hydroxybenzoic acid	Phenolic acids	Phenolic acids	1	445389	661907	407018	4.7552e+06	4.9554e+06	4.95319e+06	1.09524	2.56363e-06	9.68346	3.27552	up
33	Lmhn001650	C11H10O8	4-Hydroxybenzoyltartaric acid	Phenolic acids	Phenolic acids	2	5207.08	4087.77	4704.78	16849.3	44473.8	88176.6	1.00846	0.16158	10.6788	3.41668	up
34	MWSmce283	C9H10O2	4'-Hydroxypropiophenone	Phenolic acids	Phenolic acids	3	31439.9	19717	20688.8	70540.4	80179.9	79328.6	1.06872	0.000498083	3.20199	1.67897	up
35	Lmbn004847	C10H12O3	4-Methoxyphenylpropionic acid	Phenolic acids	Phenolic acids	3	6981.49	6212.27	4652.32	33393.5	36290.2	34990.5	1.09399	1.62579e-05	5.86539	2.55223	up
36	HJN037	C8H8O5	4-O-Methylgallic Acid	Phenolic acids	Phenolic acids	3	1885.43	5024.29	3821.32	35644.8	34747	48011.6	1.07165	0.0111733	11.0337	3.46385	up
37	pmb3074	C16H18O8	5-O-p-Coumaroylquinic acid*	Phenolic acids	Phenolic acids	1	77083.5	98037.6	84526.8	211616	222392	233019	1.09102	9.86651e-05	2.56897	1.36119	up
38	Hmbn002692	C22H30O14	6'-O-Feruloyl-D-sucrose	Phenolic acids	Phenolic acids	2	4581.67	4092.11	12247	229251	238547	223144	1.08435	1.40505e-05	33.0266	5.04556	up
39	Lmfn000604	C13H16O10	6-O-Galloyl-β-D-glucose*	Phenolic acids	Phenolic acids	1	41007.4	41291.3	58292.8	86048.3	107752	117293	1.03567	0.0103996	2.21275	1.14584	up
40	Lmsn003628	C23H32O15	6'-O-Sinapoylsucrose	Phenolic acids	Phenolic acids	3	10891.5	8318.76	7853.06	57795.1	49432.6	57767.4	1.09579	0.00160782	6.09663	2.60801	up
41	MW0006086	C17H12O5	Aspulvinone E	Phenolic acids	Phenolic acids	3	512.46	793.592	2237.61	112599	113723	117817	1.08629	4.52329e-05	97.1135	6.6016	up
42	Lmcn004052	C33H40O13	Buddlenol D	Phenolic acids	Phenolic acids	1	18204.4	12132.9	11516.2	37512.8	42396.9	32622	1.04966	0.00339261	2.6887	1.42691	up
43	mws2212	C9H8O4	Caffeic acid	Phenolic acids	Phenolic acids	1	35137	33027.3	25366.9	375938	341851	377541	1.10042	0.00065261	11.7108	3.54977	up
44	MWSCX015	C9H8O3	Caffeic aldehyde	Phenolic acids	Phenolic acids	1	73880.3	82096.2	114333	1178190	589334	514601	1.06384	0.0850419	8.44264	3.07769	up
45	mws0179	C17H20O9	Chlorogenic acid methyl ester	Phenolic acids	Phenolic acids	2	10041.7	7091.27	13832.4	43693.1	43823.8	58634	1.06514	0.00869075	4.71983	2.23873	up
46	MWS20194	C9H8O2	Cinnamic acid	Phenolic acids	Phenolic acids	3	10518	24009.4	14046.6	88864.9	103715	102561	1.06795	0.000226772	6.07611	2.60315	up
47	Lmdn009099	C20H20O6	Coniferyl ferulate	Phenolic acids	Phenolic acids	2	3627.16	5183.04	1069.85	556181	572086	557634	1.08716	3.59247e-05	170.637	7.41479	up
48	Lazn002744	C10H12O5	C-Veratroylglycol	Phenolic acids	Phenolic acids	1	5474.47	7293.39	4936.77	148062	135755	110329	1.0995	0.00755516	22.2623	4.47653	up
49	Wafn002827	C16H22O9	Dihydroferulic acid glucoside	Phenolic acids	Phenolic acids	3	89917	69027.9	80232.5	352998	299334	313063	1.09487	0.00173575	4.03631	2.01304	up
50	Jmbp006554	C20H20O8	Ethyl Rosmarinate	Phenolic acids	Phenolic acids	2	17040.5	10940.6	12964	42387	45721.1	70260.3	1.05723	0.042095	3.86782	1.95152	up
51	pme3437	C10H12O5	Eudesmic acid (3,4,5-trimethoxybenzoic acid)	Phenolic acids	Phenolic acids	1	15092.8	11473	26548.1	158193	133329	159180	1.07589	0.000734711	8.48556	3.08501	up
52	Lhhp120814	C10H12O2	Eugenol	Phenolic acids	Phenolic acids	2	211071	172388	234206	1.01606e+06	940002	654879	1.07629	0.0238133	4.22712	2.07967	up
53	mws0014	C10H10O4	Ferulic acid*	Phenolic acids	Phenolic acids	1	239103	254567	274437	7.54121e+06	7.76788e+06	7.30483e+06	1.10396	0.000313356	29.4411	4.87976	up
54	pmn001672	C23H32O15	Furanofructosyl-α-D-(3-mustard acyl)glucoside	Phenolic acids	Phenolic acids	3	33776.9	37324.3	21387.1	84640.1	68649.5	66327	1.01704	0.00531864	2.37454	1.24765	up
55	pmn001671	C23H32O15	Furanofructosyl-α-D-(6-mustard acyl)glucoside	Phenolic acids	Phenolic acids	3	5571.76	5090.55	8197.24	57122.9	57450.3	57787.9	1.09493	0.000220552	9.1392	3.19207	up
56	pme1292	C8H8O4	Homogentisic acid	Phenolic acids	Phenolic acids	3	352542	385732	295550	810536	807217	766099	1.08483	0.000550559	2.30586	1.2053	up
57	Wafn003070	C16H20O10	Hydroxyferulic acid glucoside	Phenolic acids	Phenolic acids	3	13507.3	16456	6475.39	167069	161714	179327	1.08081	8.19426e-05	13.9442	3.8016	up
58	pme0422	C10H10O4	Isoferulic Acid*	Phenolic acids	Phenolic acids	1	181276	199639	182260	4.29197e+06	4.14776e+06	4.80304e+06	1.1038	0.00218806	23.5145	4.55548	up
59	MWSmce040	C8H8O3	Isovanillin	Phenolic acids	Phenolic acids	1	91056	100725	66033	2.07115e+06	1.93141e+06	1.9407e+06	1.1007	0.000316033	23.0525	4.52685	up
60	Hmtn001288	C9H10O4	Methyl 2,4-dihydroxyphenylacetate	Phenolic acids	Phenolic acids	1	5673.34	7498.8	1482.41	35985.1	39288	38672.6	1.00949	0.000373669	7.77545	2.95893	up
61	Zmgn004894	C8H8O3	Methyl 4-hydroxybenzoate	Phenolic acids	Phenolic acids	1	52709.5	65944.7	53983.3	1.24137e+06	1.36065e+06	1.40572e+06	1.10304	0.00136906	23.2148	4.53697	up
62	MWSHC20168	C7H6O4	Methyl cumalate	Phenolic acids	Phenolic acids	2	25139.4	42576.7	33156.9	368086	355019	394694	1.09568	0.000226982	11.0813	3.47005	up
63	Lmyn002788	C8H8O5	Methyl gallate	Phenolic acids	Phenolic acids	3	4733.95	7218.34	4822.89	116478	126890	125195	1.10005	0.000388158	21.9708	4.45751	up
64	MWSmce355	C10H12O5	Methyl Syringate	Phenolic acids	Phenolic acids	3	5004.09	7997.07	4776.66	104268	106762	105597	1.09751	6.57955e-07	17.8102	4.15463	up
65	MEDL01869	C18H28O4	Methylgingerol	Phenolic acids	Phenolic acids	3	2789.22	4328.76	3787.28	20123	17390	18283.3	1.08959	0.000389346	5.11647	2.35515	up
66	pme1439	C9H8O3	p-Coumaric acid	Phenolic acids	Phenolic acids	1	69413.5	95035	61685	625428	1706840	462557	1.0417	0.159519	12.3592	3.62751	up
67	Lmgn002679	C6H6O	Phenol	Phenolic acids	Phenolic acids	3	9	9	9	31827.6	25886.2	32299	1.1042	0.00469945	3333.81	11.703	up
68	MWS1846	C8H8O3	Phenoxyacetic acid	Phenolic acids	Phenolic acids	2	2535.73	2567.5	1468.26	26844.9	17775.7	42402.5	1.07338	0.0646189	13.2425	3.72711	up
69	MWS1848	C8H8O2	Phenyl acetate	Phenolic acids	Phenolic acids	1	82093.1	72017.7	81545.7	877642	975809	901972	1.10325	0.00109361	11.6925	3.54752	up
70	NK10264324	C6H6O3	Phloroglucinol; 1,3,5-Benzenetriol	Phenolic acids	Phenolic acids	1	63819.1	140921	51375.4	3.33808e+06	3.33907e+06	3.28048e+06	1.09018	3.48398e-07	38.8794	5.28094	up
71	Hmgn001653	C7H6O3	Protocatechualdehyde	Phenolic acids	Phenolic acids	1	297540	276451	278617	2.06864e+06	2.17491e+06	2.35931e+06	1.10335	0.00185204	7.7443	2.95314	up
72	MWSmce501	C8H8O4	Protocatechuic Acid Methyl Ester	Phenolic acids	Phenolic acids	3	22429.4	11099.1	11621.3	98510.6	82601.3	99685.3	1.07107	0.000605313	6.21923	2.63674	up
73	mws1358	C6H6O2	Pyrocatechol	Phenolic acids	Phenolic acids	3	5442.72	4118.06	6355.75	98079.1	86546.4	85783.9	1.0993	0.00174515	16.9892	4.08655	up
74	mws0025	C6H6O3	Pyrogallol	Phenolic acids	Phenolic acids	3	3606.48	2211.31	3167.45	91826.2	85152.6	75964.3	1.09935	0.00298721	28.1509	4.81511	up
75	Cmbn003996	C19H26O11	Regaloside G	Phenolic acids	Phenolic acids	2	21587.3	21590.7	29889	68315.6	56609.2	54782.2	1.06223	0.003729	2.45948	1.29835	up
76	Lmgn001670	C7H6O3	Salicylic acid	Phenolic acids	Phenolic acids	1	50693.8	94144.3	53915.3	583317	534774	522066	1.08601	5.84377e-05	8.25222	3.04478	up
77	pme3443	C11H12O4	Sinapinaldehyde	Phenolic acids	Phenolic acids	1	144105	164885	181345	1.49074e+06	1.40148e+06	1.51951e+06	1.10213	0.000284659	8.99737	3.1695	up
78	pma0149	C15H16O9	Sinapoyl malate	Phenolic acids	Phenolic acids	3	53501.9	41573.3	43242.6	153864	175426	169314	1.09414	0.000345227	3.60477	1.84991	up
79	mws1350	C9H10O4	Syringaldehyde; 4-Hydroxy-3,5-Dimethoxybenzaldehyde	Phenolic acids	Phenolic acids	1	285665	281785	300073	3.45777e+06	3.3627e+06	3.21028e+06	1.10398	0.000520046	11.5625	3.53138	up
80	mws0027	C9H10O5	Syringic acid	Phenolic acids	Phenolic acids	1	120231	103551	104064	2.20419e+06	2.21964e+06	2.24648e+06	1.10373	1.58985e-06	20.3458	4.34666	up
81	mws0028	C8H8O4	Vanillic acid	Phenolic acids	Phenolic acids	1	53078.5	72874.8	38953.8	1.12058e+06	1.06892e+06	1.08848e+06	1.09662	2.89271e-06	19.8777	4.31308	up
82	Lmcn003470	C9H10O4	Vanillic acid methyl ester	Phenolic acids	Phenolic acids	2	23004.4	7707.25	23347.4	139978	124601	157568	1.0437	0.00130533	7.809	2.96514	up
83	mws0458	C8H8O3	Vanillin; 4-Hydroxy-3-Methoxybenzaldehyde	Phenolic acids	Phenolic acids	1	284976	279386	217941	7.77918e+06	8.04652e+06	7.92823e+06	1.10295	3.36778e-05	30.3641	4.92429	up
84	MEDL02741	C10H12O4	Xanthoxylin	Phenolic acids	Phenolic acids	3	19816.8	16426.8	17754.3	73086.3	79095.5	76465.7	1.10057	5.92821e-05	4.23438	2.08215	up
85	Lmbn002648	C9H8O3	α-Hydroxycinnamic Acid*	Phenolic acids	Phenolic acids	1	9	9	9	1.9556e+07	1.84812e+07	1.90342e+07	1.10435	0.000265941	2.11376e+06	21.0114	up
1	Zmdn006903	C16H12O5	6-Methylaloe emodin	Quinones	Anthraquinone	1	2028.88	2235.59	2469.69	69048.5	67695.8	66349.1	1.10371	9.75289e-05	30.1587	4.9145	up
2	Zmdn006929	C15H12O4	Aloe-Emodin-9-Anthrone	Quinones	Anthraquinone	2	6726.97	4802.13	5043.02	351834	359652	373162	1.10288	0.000271867	65.4502	6.03233	up
3	pmp000608	C23H24O12	Aurantio-obtusin-6-O-Glucoside	Quinones	Anthraquinone	2	6130.4	15347.1	10137.6	85347	52667.2	99313.6	1.05277	0.0343045	7.50678	2.90819	up
4	mws1659	C15H10O5	Emodin*	Quinones	Anthraquinone	1	7426.69	8455.81	8025.35	39723.2	41889.4	40774	1.10306	3.08374e-05	5.1191	2.35589	up
5	Zmdn007764	C15H10O5	isoemodin*	Quinones	Anthraquinone	1	11252.3	8840.04	8602.45	39501.8	41948.3	49880	1.09307	0.0054579	4.5768	2.19434	up
6	Smln006508	C16H10O7	Laccaic acid D	Quinones	Anthraquinone	1	2692.29	1364.94	1139.84	80345	89052.7	96710.8	1.09459	0.00270449	51.2036	5.67817	up
7	pmn001346	C16H12O5	Physcion	Quinones	Anthraquinone	1	1738.25	904.414	1245.27	90486.8	88694.6	98173	1.09991	0.000946601	71.3372	6.15658	up
8	Smln006854	C16H12O6	Xanthorin	Quinones	Anthraquinone	1	1408.02	8046.08	5732.94	51256.5	52022.9	58806.2	1.02156	0.000122342	10.6726	3.41584	up
1	Zjhp082604	C27H42O3	Diosgenin*	Steroids	Steroid	3	18789.9	32583	21481.3	72867.3	74872.6	69689.7	1.05877	0.00370156	2.98445	1.57746	up
2	Zjhp082611	C27H42O4	Spirost-5-ene-3,12-diol	Steroids	Steroid	2	58456.8	52161.7	52532.7	191636	179709	187733	1.1018	3.72606e-05	3.42675	1.77684	up
1	pmp000756	C41H64O14	Ruscogenin-1-O-carboxyglucosyl(1,2)rhamnoside	Steroids	Steroidal saponins	3	17444.8	6754.18	13340	79802.7	47656.7	50769.9	1.02236	0.0352888	4.74785	2.24727	up
2	Jmyn005535	C49H78O22	Yamogenin-3-O-glucosyl(1→2)[xylosyl(1→3)]glucosyl(1→4)galactoside	Steroids	Steroidal saponins	2	1587.83	760	1148.81	11269.4	10839.7	12313.9	1.08553	0.000202088	9.8446	3.29933	up
1	Wbmn013660	C20H32O4	3,9-Dihydroxy-13(14)-labden-16,15-olide	Terpenoids	Ditepenoids	3	233025	178657	293218	976118	832443	1.17697e+06	1.07384	0.010639	4.23539	2.0825	up
2	Sadp007533	C17H16O3	5-formyl-2,6-dihydroxy-1,7-dimethyl-9,10-dihydrophenanthrene	Terpenoids	Ditepenoids	3	3977.93	2373.38	4745.39	1.58321e+06	1.37071e+06	1.48298e+06	1.10152	0.00172433	399.84	8.64328	up
3	Sadp008019	C17H16O3	5-formyl-2,7-dihydroxy-1,6-dimethyl-9,10-dihydrophenanthrene	Terpenoids	Ditepenoids	3	7200.36	2380.05	2335.49	59184.2	54819.5	58300.8	1.06736	1.88649e-05	14.4601	3.854	up
4	Wcgn012055	C20H30O4	Araucarolone	Terpenoids	Ditepenoids	3	124720	135308	114706	260263	260109	275210	1.0946	6.81898e-05	2.12306	1.08614	up
5	Wbkn004126	C26H36O11	Javanicolide C	Terpenoids	Ditepenoids	3	36246.2	30393.5	40486.6	171312	172477	164382	1.09771	5.12373e-06	4.74366	2.246	up
6	Zaxn005611	C21H32O2	Methyl abieta	Terpenoids	Ditepenoids	3	138213	129075	131731	5.33579e+06	5.51569e+06	5.22689e+06	1.10421	0.000256025	40.2948	5.33252	up
7	Wbmn010746	C22H34O5	Negundoin A	Terpenoids	Ditepenoids	3	446580	427367	480007	2.91566e+06	3.08368e+06	3.76178e+06	1.10049	0.00823389	7.20935	2.84987	up
8	Lhyp112511	C28H38O13	Rumphioside B	Terpenoids	Ditepenoids	3	1581.63	722.108	1549.58	3597.9	3535.71	4397.78	1.0012	0.00293171	2.99259	1.58139	up
9	Yshs000041	C26H36O7	Vibsanin J	Terpenoids	Ditepenoids	3	26584.4	35047.5	34888.5	169503	170530	159711	1.09737	1.04109e-05	5.17759	2.37228	up
10	Wbmn011269	C22H34O5	Vitexilactone	Terpenoids	Ditepenoids	1	464907	482385	486050	3.22213e+06	2.97536e+06	3.3889e+06	1.10345	0.00189764	6.68813	2.7416	up
1	Saln000462	C25H30O12	7-O-coumaroyl-loganic acid	Terpenoids	Monoterpenoids	3	1670	4466.5	1751.52	98973	59295.8	68179.5	1.08184	0.0255939	28.7079	4.84337	up
2	Hmcn001415	C17H24O10	Majoroside	Terpenoids	Monoterpenoids	1	179777	228939	206887	417084	477907	408295	1.07686	0.00180507	2.11709	1.08208	up
1	Hmln008119	C11H18O3	Robinlin	Terpenoids	Terpene	3	4839.44	2862.35	1850.05	11712.9	11334.6	10614.1	1.01845	0.00617558	3.5241	1.81726	up
2	MW0102839	C20H28O3	Totarol-19-carboxylic acid	Terpenoids	Terpene	3	73514.6	86202.2	165797	1.53579e+06	1.58218e+06	2.02467e+06	1.08561	0.00764587	15.7985	3.98172	up
1	Lmmn009932	C31H50O3	3-Hydroxy-24-methylene-9,19-cyclolanostan-26-oic acid (Ambolic acid)	Terpenoids	Triterpene	3	5609.9	4499.18	3329.53	45554.8	35261.6	47375.7	1.0912	0.00807666	9.53909	3.25385	up
1	Zmcn006984	C47H76O17	Hederagenin-3-O-[β-D-glucosyl-(1-3)-a-L-rhamnosyl-(1-2)-a-L-arabinoside]	Terpenoids	Triterpene Saponin	3	9	9	9	12758.6	18691.1	14600.8	1.10384	0.012808	1705.57	10.736	up
1	Hmjp005556	C17H17NO3	(2E)-3-(4-Hydroxyphenyl)-N-[2-(4-hydroxyphenyl)ethyl]-2-propenamide	Alkaloids	Alkaloids	1	1.18371e+07	1.4171e+07	1.20526e+07	3.62843e+06	2.93923e+06	3.11988e+06	1.09588	0.00379614	0.254529	-1.9741	down
2	Lskp211283	C10H20N2O4	1',2',3',4'-tetrahydro-5'-deoxypinnatanine	Alkaloids	Alkaloids	2	2.07662e+06	1.74286e+06	2.10874e+06	514780	547504	542623	1.09917	0.00621215	0.270723	-1.88511	down
3	pmb1912	C20H23N7O7	10-Formyltetrahydrofolic Acid	Alkaloids	Alkaloids	1	409742	486867	489623	193037	173186	184332	1.0929	0.0066202	0.39716	-1.33221	down
4	Lmtn001630	C14H19NO7	2-Glucosyloxy-2-phenylacetic acid amide	Alkaloids	Alkaloids	2	482536	558037	591577	135626	113760	114607	1.09762	0.00418615	0.223014	-2.16479	down
5	Hmgp002327	C11H9O2N	3-amino-2-naphthoic acid	Alkaloids	Alkaloids	1	5.88631e+06	5.40547e+06	5.41718e+06	1.27094e+06	1.15322e+06	1.18136e+06	1.10289	0.000816565	0.215783	-2.21234	down
6	pma3649	C5H9NO3	5-Aminolevulinic Acid	Alkaloids	Alkaloids	3	2.97245e+06	2.92382e+06	3.00777e+06	1.03976e+06	1.06894e+06	1.03292e+06	1.10404	1.20834e-05	0.35283	-1.50295	down
7	pmb0484	C5H14NO+	Choline	Alkaloids	Alkaloids	3	602120	582839	656540	215686	235939	221125	1.10015	0.00180848	0.365327	-1.45274	down
8	Zasp102439	C8H7N	m-Aminophenylacetylene	Alkaloids	Alkaloids	1	2.16614e+07	2.23367e+07	2.20528e+07	5.84768e+06	6.08982e+06	5.97297e+06	1.10404	2.72556e-05	0.271162	-1.88278	down
9	Lmmp002080	C11H16N2O	N-(4-Aminobutyl)benzamide	Alkaloids	Alkaloids	2	1.18386e+06	1.1223e+06	989926	101526	140347	110045	1.09905	0.00245016	0.106768	-3.22745	down
10	pmp001287	C8H9N	N-Benzylmethylene isomethylamine	Alkaloids	Alkaloids	1	1.5599e+07	1.64172e+07	1.54866e+07	4.18273e+06	4.3229e+06	4.29811e+06	1.10372	0.000506027	0.269537	-1.89144	down
11	MWS20160	C14H17NO6	Prunasin	Alkaloids	Alkaloids	2	102757	121721	130640	31387.8	46200.1	39315.5	1.0743	0.00330137	0.329196	-1.60298	down
12	Wbjp005125	C18H17NO5	Terrestriamide	Alkaloids	Alkaloids	3	220240	264620	236086	92148.4	90043	111449	1.08404	0.00224362	0.407299	-1.29584	down
13	Wbmp002283	C9H7NO	Α-hydroxyquinoline	Alkaloids	Alkaloids	1	4.54651e+07	4.47959e+07	4.57715e+07	9.74554e+06	1.03774e+07	1.00475e+07	1.104	4.84887e-07	0.221788	-2.17275	down
1	MWSslk106	C8H11N	2-Phenylethylamine	Alkaloids	Benzylphenylethylamine alkaloids	3	455822	420759	513165	138185	151016	118132	1.09254	0.00319486	0.293099	-1.77054	down
1	pmn001692	C18H19NO5	3-O-Acetylhamayne	Alkaloids	Isoquinoline alkaloids	3	1.10025e+06	942055	1.06862e+06	258734	256420	288343	1.09989	0.00282255	0.258282	-1.95298	down
2	MWSmce709	C9H7N	Isoquinoline	Alkaloids	Isoquinoline alkaloids	1	6.43321e+06	5.7871e+06	6.46505e+06	1.55686e+06	1.43364e+06	1.52599e+06	1.10231	0.00171515	0.241713	-2.04863	down
1	Lmgp000796	C8H7NO2	4-Hydroxymandelonitrile	Alkaloids	Phenolamine	1	1.89485e+07	1.85344e+07	2.48305e+07	3.31554e+06	3.43215e+06	2.57181e+06	1.09432	0.0118841	0.149558	-2.74122	down
2	Zmwp005562	C17H17NO3	cis-N-p-Coumaroyltyramine*	Alkaloids	Phenolamine	1	1.07836e+07	1.24887e+07	1.15045e+07	3.23925e+06	2.79831e+06	2.69869e+06	1.09876	0.00140623	0.251209	-1.99304	down
3	Wafp004987	C18H17NO4	N-Feruloylphenylacetamide	Alkaloids	Phenolamine	1	4.53232e+07	5.0116e+07	5.0152e+07	9.86826e+06	9.51383e+06	9.88575e+06	1.10317	0.00161954	0.201028	-2.31453	down
4	MWSmce089	C17H17NO3	p-Coumaroyltyramine*	Alkaloids	Phenolamine	1	1.12415e+07	1.31235e+07	1.20673e+07	2.93245e+06	2.89805e+06	2.9416e+06	1.10203	0.00345547	0.240778	-2.05423	down
5	HJN011	C17H17NO4	Tataramide A	Alkaloids	Phenolamine	1	2.52093e+06	5.37021e+06	2.45506e+06	622079	650335	626350	1.05248	0.0993861	0.183523	-2.44597	down
1	pmp001198	C6H13NO2	6-Deoxyfagomine	Alkaloids	Piperidine alkaloids	1	1.0669e+07	8.57414e+06	1.08536e+07	3.27445e+06	3.04258e+06	3.1586e+06	1.09435	0.0106283	0.31484	-1.66731	down
2	pmb0782	C5H11N	Piperidine	Alkaloids	Piperidine alkaloids	3	1.16387e+07	1.03039e+07	1.22566e+07	4.05488e+06	3.80498e+06	3.10834e+06	1.08977	0.00141082	0.320716	-1.64063	down
1	Zmbp002538	C11H12N2O2	1-Methoxy-indole-3-acetamide	Alkaloids	Plumerane	1	1.05165e+07	9.73512e+06	9.23351e+06	2.07511e+06	1.98136e+06	1.93249e+06	1.10281	0.00203389	0.203118	-2.29961	down
2	pmb0819	C10H8N2	3-Indoleacetonitrile	Alkaloids	Plumerane	3	2.38004e+06	2.2235e+06	2.16528e+06	882967	857337	868260	1.1023	0.00189808	0.38538	-1.37565	down
3	Hmmp001310	C11H9NO2	3-Indoleacrylic acid	Alkaloids	Plumerane	1	5.96295e+06	5.86705e+06	5.10954e+06	1.16334e+06	1.20678e+06	1.20724e+06	1.10197	0.0035721	0.211184	-2.24343	down
4	pme2244	C11H11NO2	3-Indolepropionic acid	Alkaloids	Plumerane	2	1.52533e+06	1.78074e+06	1.85306e+06	309490	357568	319914	1.09995	0.0043699	0.191306	-2.38604	down
5	pmb1096	C8H7N	Indole	Alkaloids	Plumerane	1	2.98511e+07	2.87673e+07	3.02118e+07	9.538e+06	9.23797e+06	9.14223e+06	1.1038	0.000193159	0.314287	-1.66984	down
6	pmb0818	C11H11NO3	Methoxyindoleacetic acid	Alkaloids	Plumerane	3	1.03646e+07	9.90821e+06	9.67324e+06	2.0905e+06	1.83545e+06	1.9184e+06	1.10285	0.000153761	0.195163	-2.35725	down
7	mws0005	C10H12N2	Tryptamine	Alkaloids	Plumerane	3	787365	824586	933998	174059	193488	174601	1.1009	0.00370454	0.212945	-2.23145	down
1	pme1738	C7H9N2O	3-Carbamyl-1-methylpyridinium;(1-Methylnicotinamide)	Alkaloids	Pyridine alkaloids	3	1.82187e+07	1.68845e+07	2.04113e+07	4.63887e+06	4.20643e+06	4.80385e+06	1.09918	0.00439818	0.245867	-2.02405	down
2	pme2268	C7H7NO2	Trigonelline	Alkaloids	Pyridine alkaloids	1	1.53245e+07	1.40103e+07	1.62473e+07	3.82777e+06	3.31952e+06	3.79489e+06	1.10007	0.00192808	0.240054	-2.05857	down
1	Lahp002608	C11H9NO2	3,5-Dihydro-2H-Furo[3,2-C]Quinolin-4-One	Alkaloids	Quinoline alkaloids	1	5.92565e+06	5.58493e+06	5.73833e+06	1.26768e+06	1.16206e+06	1.08159e+06	1.10243	2.46723e-05	0.203568	-2.29642	down
2	Ladp002935	C10H7NO3	3-quinolinecarboxylic acid	Alkaloids	Quinoline alkaloids	2	1.93827e+06	1.90487e+06	1.87415e+06	467564	501023	444274	1.10299	6.24949e-07	0.247121	-2.01671	down
3	Wcjp002598	C9H7NO	8-hydroxyquinoline	Alkaloids	Quinoline alkaloids	1	6.20849e+07	6.07102e+07	5.9267e+07	14625063	1.39319e+07	1.42966e+07	1.10396	0.000146093	0.235379	-2.08694	down
1	MW0121542	C11H12N2O3	2-ammonio-3-(5-hydroxy-1H-indol-3-yl)propanoate	Amino acids and derivatives	Amino acids and derivatives	3	3.6252e+06	3.60429e+06	3.49298e+06	640161	700967	749497	1.10239	1.29213e-06	0.194976	-2.35863	down
2	pmb2673	C9H9NO5	6-Hydroxydopaquinone	Amino acids and derivatives	Amino acids and derivatives	3	87443.7	88742.9	88678	33037.7	32746	39180.4	1.09533	0.0010656	0.396293	-1.33536	down
3	Zazp002547	C11H12N2O2	cyclo-(Gly-Phe)	Amino acids and derivatives	Amino acids and derivatives	1	9.7483e+06	9.64155e+06	9.46408e+06	2.00407e+06	1.8443e+06	1.95437e+06	1.10375	2.30969e-06	0.201107	-2.31396	down
4	MW0147976	C20H33N5O7S	Cys-Ala-Pro-Pro-Thr	Amino acids and derivatives	Amino acids and derivatives	3	5.29036e+06	5.04844e+06	4.7217e+06	319348	360158	353302	1.10356	0.00117045	0.0685773	-3.86613	down
5	MWS04555g	C6H13NO2	D-Allo-Isoleucine	Amino acids and derivatives	Amino acids and derivatives	1	3.29525e+06	5.11209e+06	5.9058e+06	1.712e+06	1.01722e+06	1.04587e+06	1.03736	0.0363736	0.263749	-1.92276	down
6	mws0224	C5H11NO2S	DL-Methionine	Amino acids and derivatives	Amino acids and derivatives	3	2.50221e+07	2.33953e+07	2.4841e+07	2.51785e+06	2.6564e+06	2.59728e+06	1.10407	0.000518561	0.106084	-3.23672	down
7	pme1086	C10H17N3O6S	Glutathione reduced form	Amino acids and derivatives	Amino acids and derivatives	1	2.64685e+06	2.587e+06	2.38376e+06	30522.2	7433.86	51136.4	1.07228	0.000779905	0.0116956	-6.41789	down
8	MW0150368	C19H33N7O7	Gly-Gly-Lys-Pro-Asn	Amino acids and derivatives	Amino acids and derivatives	3	1.39779e+07	1.39569e+07	1.45172e+07	2.10065e+06	2.3484e+06	2.16943e+06	1.10357	3.28139e-05	0.155905	-2.68126	down
9	MW0108826	C11H20N2O5	h-gamma-Glu-leu-oh	Amino acids and derivatives	Amino acids and derivatives	3	3.1735e+06	3.52748e+06	3.49735e+06	997917	914929	961411	1.10183	0.00146638	0.281836	-1.82707	down
10	MW0150942	C13H21N5O4S1	His-Gly-Met	Amino acids and derivatives	Amino acids and derivatives	3	8.54592e+06	8.43139e+06	8.85395e+06	878820	865958	902944	1.10418	0.000242414	0.102501	-3.28629	down
11	MW0151043	C24H30N6O9	His-Phe-Glu-Asp	Amino acids and derivatives	Amino acids and derivatives	3	338827	248903	391965	128371	136338	133224	1.05657	0.0429802	0.406181	-1.29981	down
12	MW0151082	C21H37N7O6	His-Ser-Leu-Lys	Amino acids and derivatives	Amino acids and derivatives	3	2.9912e+06	2.71957e+06	2.95225e+06	58235	58305.8	56475.7	1.10424	0.000896207	0.0199718	-5.64589	down
13	MW0110229	C27H29N3O7	H-Tyr-tyr-tyr-OH	Amino acids and derivatives	Amino acids and derivatives	3	277023	309220	292023	95236.6	103416	105808	1.10016	0.000921535	0.34666	-1.52841	down
14	mws0260	C6H14N4O2	L-Arginine	Amino acids and derivatives	Amino acids and derivatives	1	1.02228e+07	1.10217e+07	1.05712e+07	2.95328e+06	3.02364e+06	3.36041e+06	1.10112	7.71295e-05	0.293482	-1.76866	down
15	pme0008	C6H13N3O3	L-Citrulline	Amino acids and derivatives	Amino acids and derivatives	3	6.425e+06	6.37807e+06	6.28756e+06	1.54922e+06	1.51135e+06	1.62092e+06	1.10376	1.54137e-07	0.245225	-2.02782	down
16	mws0875	C5H10N2O3S	L-Cysteinyl-L-glycine	Amino acids and derivatives	Amino acids and derivatives	3	1.38262e+06	1.22557e+06	1.17788e+06	8170.47	15369.9	15755.4	1.09922	0.00241099	0.010379	-6.59018	down
17	pme0193	C5H10N2O3	L-Glutamine	Amino acids and derivatives	Amino acids and derivatives	1	4.38059e+07	4.28151e+07	4.53578e+07	1.91886e+07	1.63741e+07	1.96123e+07	1.0942	6.75345e-05	0.41806	-1.25822	down
18	mws0254	C6H9N3O2	L-Histidine	Amino acids and derivatives	Amino acids and derivatives	1	4.98846e+07	4.96975e+07	5.23959e+07	1.71051e+07	1.68688e+07	1.7646e+07	1.10342	0.00032059	0.339654	-1.55786	down
19	mws0258	C6H13NO2	L-Isoleucine	Amino acids and derivatives	Amino acids and derivatives	1	6.38466e+06	5.96732e+06	5.05846e+06	1.3043e+06	1.93491e+06	1.18743e+06	1.07481	0.00175735	0.254252	-1.97567	down
20	pme0026	C6H14N2O2	L-Lysine	Amino acids and derivatives	Amino acids and derivatives	1	4.63704e+07	4.62027e+07	4.66522e+07	2.09584e+07	1.79727e+07	2.08638e+07	1.09644	0.00115274	0.429483	-1.21933	down
21	pme1210	C5H11NO2S	L-Methionine	Amino acids and derivatives	Amino acids and derivatives	1	1.77929e+07	1.44231e+07	1.75846e+07	2.25443e+06	2.44891e+06	2.16822e+06	1.1012	0.00553479	0.137981	-2.85746	down
22	mws1587	C6H13NO2	L-Norleucine	Amino acids and derivatives	Amino acids and derivatives	1	5.49334e+06	5.09876e+06	5.79929e+06	1.63753e+06	1.65553e+06	1.57296e+06	1.10205	0.00245053	0.296864	-1.75212	down
23	pme0021	C9H11NO2	L-Phenylalanine	Amino acids and derivatives	Amino acids and derivatives	1	1.90645e+06	2.05013e+06	1.94853e+06	553205	527382	557244	1.10323	0.000549399	0.277358	-1.85018	down
24	Zmzn000113	C5H9NO4	L-threo-3-Methylaspartate	Amino acids and derivatives	Amino acids and derivatives	1	2.14218e+06	2.69973e+06	2.51841e+06	733728	690953	745378	1.09641	0.00837593	0.294832	-1.76203	down
25	mws0282	C11H12N2O2	L-Tryptophan	Amino acids and derivatives	Amino acids and derivatives	1	101679910	1.11154e+08	1.1236e+08	2.2631e+07	2.41615e+07	2.14455e+07	1.10242	0.000947722	0.209838	-2.25265	down
26	MW0153005	C25H43N7O11	Lys-Ile-Asp-Asn-Glu	Amino acids and derivatives	Amino acids and derivatives	3	2.93117e+06	3.10295e+06	2.94463e+06	1.5207e+06	1.3041e+06	1.155e+06	1.08342	0.000792561	0.443247	-1.17382	down
27	Zmdp002216	C11H20N2O5	L-γ-Glutamyl-L-leucine	Amino acids and derivatives	Amino acids and derivatives	1	3.88657e+06	3.87252e+06	4.08637e+06	1.01502e+06	1.10146e+06	1.0834e+06	1.10314	0.000124133	0.270136	-1.88824	down
28	MWSmce585	C4H9NO2	Methyl 3-aminopropanoate	Amino acids and derivatives	Amino acids and derivatives	2	3.23653e+06	3.32491e+06	3.48007e+06	1.41883e+06	1.16558e+06	1.25916e+06	1.09564	3.63421e-05	0.382768	-1.38546	down
29	MW0153610	C16H32N4O4S2	Met-Lys-Met	Amino acids and derivatives	Amino acids and derivatives	3	436312	640499	495153	32892.2	42751.8	35453	1.09833	0.0150033	0.070674	-3.82268	down
30	MWS04412	C8H18N2O2	N(6),N(6)-Dimethyl-L-lysine	Amino acids and derivatives	Amino acids and derivatives	2	4.3705e+06	4.19344e+06	4.32121e+06	1.21275e+06	1.15958e+06	1.26647e+06	1.10319	8.76662e-06	0.282403	-1.82417	down
31	pme3033	C4H9NO2	N,N-Dimethylglycine*	Amino acids and derivatives	Amino acids and derivatives	3	6.74234e+06	6.28327e+06	6.88576e+06	2.53438e+06	2.13268e+06	2.52132e+06	1.09597	8.99596e-05	0.361019	-1.46985	down
32	MWS4471	C6H10N2O4	N-Alpha-Acetyl-L-Asparagine	Amino acids and derivatives	Amino acids and derivatives	3	577735	697378	717006	143138	107828	118674	1.09549	0.00447002	0.185551	-2.43012	down
33	MWS00204g	C4H9NO2	N-Ethylglycine*	Amino acids and derivatives	Amino acids and derivatives	3	6.74234e+06	6.28327e+06	6.88576e+06	2.53438e+06	2.13268e+06	2.52132e+06	1.09597	8.99596e-05	0.361019	-1.46985	down
34	Zmyn000155	C7H14N2O3	N-α-Acetyl-L-ornithine	Amino acids and derivatives	Amino acids and derivatives	1	3.65438e+07	4.12351e+07	4.03621e+07	8.29953e+06	8.15259e+06	8.59228e+06	1.10275	0.00200328	0.211987	-2.23795	down
35	MW0109152	C15H23N5O3	Phe-arg	Amino acids and derivatives	Amino acids and derivatives	3	1.00096e+07	9.99368e+06	1.08126e+07	841668	899728	922268	1.10379	0.000762804	0.0864379	-3.53219	down
36	MW0156039	C23H27N3O6	Pro-Tyr-Tyr	Amino acids and derivatives	Amino acids and derivatives	3	3.61635e+06	4.34033e+06	7.36933e+06	1.88318e+06	1.31999e+06	1.63525e+06	1.01637	0.0904254	0.3157	-1.66337	down
37	pme2735	C15H22N6O5S	S-(5'-Adenosyl)-L-methionine	Amino acids and derivatives	Amino acids and derivatives	3	1.1077e+06	1.33031e+06	1.48436e+06	7562.45	34745.8	41270	1.06621	0.00683046	0.0213081	-5.55245	down
38	mws0216	C5H9NO3	Trans-4-Hydroxy-L-proline	Amino acids and derivatives	Amino acids and derivatives	2	2.13143e+07	3.3204e+07	2.88888e+07	8.50402e+06	5.41038e+06	5.14516e+06	1.0641	0.0180443	0.228512	-2.12966	down
39	MW0159026	C21H34N6O7	Val-His-Leu-Asp	Amino acids and derivatives	Amino acids and derivatives	3	1.57563e+06	1.48437e+06	1.4846e+06	271227	275827	242043	1.10301	0.000162022	0.173634	-2.52588	down
40	Zmdp001647	C10H18N2O5	γ-Glutamyl-L-valine	Amino acids and derivatives	Amino acids and derivatives	1	711679	822542	747641	312684	269958	279580	1.0956	0.00173824	0.377859	-1.40408	down
41	Zmdp001663	C10H18N2O5S	γ-glutamylmethionine	Amino acids and derivatives	Amino acids and derivatives	3	455662	446183	511668	70446.8	68136.1	43105.8	1.0912	0.000626155	0.128537	-2.95974	down
1	pme2960	C15H12O5	Naringenin chalcone; 2',4,4',6'-Tetrahydroxychalcone	Flavonoids	Chalcones	1	298227	495089	282781	124655	119859	108664	1.04578	0.0711839	0.328203	-1.60734	down
2	pme1201	C15H14O5	Phloretin	Flavonoids	Chalcones	1	3.11277e+06	7.43216e+06	2.27732e+06	9037.03	7680.21	5150.45	1.09581	0.116221	0.00170545	-9.19563	down
3	Lmfn004093	C21H24O10	Phloretin-4'-O-glucoside (Trilobatin)	Flavonoids	Chalcones	3	56977.4	63047.4	85668.9	1670	6178.82	2865.05	1.06918	0.0157922	0.0520865	-4.26295	down
1	mws0064	C15H12O6	Eriodictyol (5,7,3',4'-Tetrahydroxyflavanone)	Flavonoids	Flavanones	3	63251.7	86790.6	49141.5	10767	11590.7	7243.93	1.07604	0.0340969	0.148615	-2.75035	down
1	Zajp007311	C20H20O7	3',4',5',5,7-Pentamethoxyflavone	Flavonoids	Flavones	1	489233	552208	520793	211893	227200	158766	1.075	0.000340291	0.382695	-1.38573	down
2	Zmjp004852	C23H24O13	5,6,3',4'-Tetrahydroxy-3,7-dimethoxyflavone-6-O-glucoside	Flavonoids	Flavones	3	391148	414754	426819	178675	135731	214714	1.05277	0.00339294	0.42923	-1.22018	down
3	Hagn003556	C23H16O6	7-Benzyloxy-5-hydroxy-3',4'-methylenedioxyflavonoid	Flavonoids	Flavones	2	144989	165145	148710	18447.9	17797.9	16151.1	1.1029	0.00187305	0.114193	-3.13045	down
4	MWSHY0104	C21H20O11	Luteolin-7-O-glucoside (Cynaroside)	Flavonoids	Flavones	3	362666	271742	328013	9	9	9	1.10423	0.0067515	2.80542e-05	-15.1214	down
1	MWSHY0165	C22H24O10	Isosakuranetin-7-O-glucoside (Isosakuranin)	Flavonoids	Flavonols	2	208107	242109	222218	3964.04	5510.07	2054.91	1.09375	0.00182594	0.0171452	-5.86605	down
2	MWSHY0136	C21H20O11	Kaempferol-3-O-glucoside (Astragalin)*	Flavonoids	Flavonols	3	561859	618433	477221	9	9	9	1.10423	0.00547026	1.62895e-05	-15.9057	down
3	Xmyp005654	C21H20O11	Kaempferol-4'-O-glucoside*	Flavonoids	Flavonols	3	503203	518972	515153	15005	26675	19174	1.09859	4.15499e-07	0.0395842	-4.65893	down
1	Zjhp090605	C17H16O5	(3R)-5,7-dihydroxy-8-methyl-3-(4'-hydroxybenzyl)-chroman-4-one*	Flavonoids	Other Flavonoids	1	1.08036e+06	917018	857917	338000	325020	307912	1.09434	0.0100576	0.340046	-1.5562	down
2	Zbdp002220	C14H20O9	2,6-Dimethoxypydroquinone-1-O-glucoside	Flavonoids	Other Flavonoids	3	344903	355526	368341	79505.1	116630	148705	1.05262	0.00345482	0.322652	-1.63195	down
3	Zjhp090604	C16H14O5	5,7-dihydroxy-3-(4'-hydroxybenzyl)-chroman-4-one	Flavonoids	Other Flavonoids	2	1.68762e+06	2.17883e+06	1.26561e+06	35991.3	35002.5	39942.8	1.10023	0.0239638	0.0216164	-5.53173	down
4	Zjhp090636	C16H12O5	5,7-dihydroxy-3-(4'-hydroxybenzylidene)-chroman-4-one	Flavonoids	Other Flavonoids	3	197936	170772	162604	75564	54787	51611.4	1.07322	0.00141632	0.342477	-1.54592	down
5	Zjhp090614	C17H16O6	5,7-dihydroxy-6-methyl-3-(2',4'-dihydroxybenzyl)-chroman-4-one*	Flavonoids	Other Flavonoids	1	547019	469724	435632	153438	168519	154165	1.09494	0.00892966	0.327823	-1.60901	down
6	Zjhp090615	C17H16O6	5,7-dihydroxy-8-methyl-3-(2',4'-dihydroxybenzyl)-chroman-4-one*	Flavonoids	Other Flavonoids	1	580986	478294	479689	162546	157615	142880	1.09605	0.00745314	0.300877	-1.73275	down
7	Zjhp090623	C20H22O6	5-hydroxy-7-methoxy-6,8-dimethyl-3-(2'-hydroxy-4'-methoxybenzyl)-chroman-4-one	Flavonoids	Other Flavonoids	3	898248	2.54684e+06	705757	158020	162750	149778	1.02764	0.170583	0.113362	-3.14099	down
8	Zjhp090607	C16H14O6	Disporopsin/5,7-dihydroxy-3-(2',4'-dihydroxybenzyl)-chroman-4-one	Flavonoids	Other Flavonoids	1	766929	691031	657251	325545	284557	264228	1.08872	0.00127373	0.413354	-1.27455	down
1	HX1361	C10H8O3	7-Methoxycoumarin	Lignans and Coumarins	Coumarins	2	3.57771e+06	3.91102e+06	3.79887e+06	1.71783e+06	1.71201e+06	1.6895e+06	1.10177	0.00211488	0.453538	-1.14071	down
1	Wbwp008548	C20H20O7	[(1R,2S)-1-(1,3-benzodioxol-5-yl)-2-methyl-3-oxobutyl]4-hydroxy-3-methoxybenzoate	Lignans and Coumarins	Lignans	1	587042	540821	490607	248338	217297	175634	1.07366	0.00102576	0.396219	-1.33563	down
2	Yarn005295	C28H36O13	Tortoside A	Lignans and Coumarins	Lignans	3	255968	614752	552430	44259.8	25005	73833.6	1.03853	0.0589803	0.10055	-3.31401	down
1	Walp013004	C21H36O3	Glycidyl Linoleate	Lipids	Glycerol ester	1	45764.4	50315.1	45438.2	12471.3	18072.6	17827.3	1.07548	0.000238892	0.341804	-1.54876	down
1	mws0120	C8H20NO6P	Choline Alfoscerate	Lipids	PC	1	2.21144e+06	2.15823e+06	2.33889e+06	754673	703892	680021	1.10197	0.000275736	0.318785	-1.64935	down
1	mws0847	C6H7N5	1-Methyladenine	Nucleotides and derivatives	Nucleotides and derivatives	2	559627	463779	587494	102758	91287.5	90733.5	1.09953	0.00663656	0.176783	-2.49995	down
2	pme1373	C9H14N3O7P	2'-Deoxycytidine-5'-monophosphate	Nucleotides and derivatives	Nucleotides and derivatives	3	49978.1	39345.1	45653.8	11210.4	21519.9	20928.5	1.00029	0.00406498	0.397541	-1.33083	down
3	pmb2507	C5H11O7P	2-Deoxyribose-1-phosphate	Nucleotides and derivatives	Nucleotides and derivatives	3	272679	270170	245082	105859	127239	117930	1.09101	0.000330744	0.445507	-1.16648	down
4	Zmmp002106	C3H9N3O2	4-methyl-1,5,2,3-dioxadiazinan-2-amine	Nucleotides and derivatives	Nucleotides and derivatives	2	1.41622e+06	1.26592e+06	1.32497e+06	354786	322529	340622	1.10228	0.00129079	0.254033	-1.97691	down
5	pme2117	C10H15N5O10P2	Adenosine 5'-diphosphate	Nucleotides and derivatives	Nucleotides and derivatives	3	99942.2	215376	220708	28586.7	28799.3	24522.5	1.06005	0.061376	0.152807	-2.71022	down
6	MWS2027	C4H4N2O3	Barbituric acid;Malonylurea;2,4,6-Pyrimidinetrione	Nucleotides and derivatives	Nucleotides and derivatives	3	4.55221e+06	4.02176e+06	4.53376e+06	567361	559715	1.14081e+06	1.06731	0.000164019	0.173019	-2.531	down
7	pmb0530	C21H27N7O14P2	Nicotinic acid adenine dinucleotide	Nucleotides and derivatives	Nucleotides and derivatives	1	517945	585549	642569	3623.12	7190.98	1304.6	1.08483	0.00379624	0.00694059	-7.17073	down
8	pme0257	C4H4N2O2	Uracil	Nucleotides and derivatives	Nucleotides and derivatives	3	2.18146e+06	2.10852e+06	2.19549e+06	978134	871052	768125	1.09164	0.000490523	0.403565	-1.30913	down
9	pmb2922	C15H24N2O17P2	Uridine 5'-diphospho-D-glucose	Nucleotides and derivatives	Nucleotides and derivatives	1	1.76395e+06	1.7655e+06	1.59234e+06	94670	87213.9	87892.9	1.10389	0.00123902	0.0526724	-4.24681	down
1	Wmzn000227	C6H10O4	2,2-Dimethylsuccinic acid	Organic acids	Organic acids	1	1.52908e+06	1.59733e+06	1.57727e+06	2742.47	3737.23	2352.35	1.10339	0.00016647	0.00187769	-9.05682	down
2	MW0104489	C6H9N3O2	2-amino-3-(1H-pyrazol-1-yl)propanoic acid	Organic acids	Organic acids	3	8.56965e+06	9.09375e+06	8.91585e+06	3.78652e+06	3.83868e+06	3.8196e+06	1.10328	0.00083966	0.430591	-1.21561	down
3	pme3017	C4H9NO2	2-Aminoisobutyric acid	Organic acids	Organic acids	2	6.68588e+06	6.71347e+06	6.55632e+06	2.53552e+06	2.36489e+06	2.37513e+06	1.10318	6.67851e-07	0.364585	-1.45567	down
4	Lmgn000224	C5H6O5	2-Methyl-3-oxosuccinic acid	Organic acids	Organic acids	3	35420	39080.8	43203.5	9	9	9	1.10424	0.00326892	0.000229388	-12.0899	down
5	mws1039	C4H9NO2	3-Aminoisobutyric acid	Organic acids	Organic acids	3	18259.3	30137.6	24907.5	9783.47	7831.75	11753.5	1.01978	0.0400181	0.400641	-1.31962	down
6	pme0274	C6H13NO2	6-Aminocaproic acid	Organic acids	Organic acids	2	1.38603e+06	838331	1.53357e+06	441754	498718	447738	1.02767	0.063784	0.369407	-1.43672	down
7	pme1730	C4H6O4	D-Erythronolactone	Organic acids	Organic acids	3	685008	664098	666138	262995	268018	268055	1.104	0.000121314	0.396511	-1.33457	down
8	pme3186	C3H7O6P	DL-Glyceraldehyde-3-phosphate	Organic acids	Organic acids	3	316866	346870	378265	26891.6	11503.7	28296.3	1.08048	0.00146681	0.0640035	-3.96571	down
9	Lmyn002403	C14H18O8	Mandelic acid-β-glucoside	Organic acids	Organic acids	3	119684	115783	134676	31595.5	22890.6	27607.6	1.09407	0.000992673	0.221789	-2.17274	down
10	pme3009	C6H6O6	Trans-Citridic acid	Organic acids	Organic acids	3	677565	725016	464347	152638	174021	172530	1.07774	0.0287852	0.267386	-1.90301	down
11	mws0336	C6H6N2O2	Urocanic acid	Organic acids	Organic acids	3	151087	153126	155550	47562.6	49857.8	37975.2	1.09443	0.000350175	0.29449	-1.76371	down
1	Lmbn002737	C8H8O	3-Methylbenzaldehyde*	Others	Aldehyde compounds	2	3.46443e+06	3.69121e+06	3.04098e+06	1.49844e+06	1.61334e+06	1.60166e+06	1.09018	0.00878219	0.462255	-1.11324	down
2	Lmbn002644	C8H8O	4-Methylbenzaldehyde*	Others	Aldehyde compounds	2	4.69345e+06	3.98554e+06	4.13195e+06	1.98919e+06	2.00658e+06	1.72832e+06	1.08885	0.00331675	0.446813	-1.16226	down
1	MW0129533	C15H12O3	1-(2-Hydroxyphenyl)-3-phenylpropane-1,3-dione	Others	Ketone compounds	3	3.31222e+06	2.74749e+06	2.50935e+06	1.31039e+06	1.29978e+06	1.32067e+06	1.08048	0.0228412	0.458725	-1.1243	down
1	Lchp000218	C11H12O4	(R)-3-ethyl-7-hydroxy-6-methoxyphthalide	Others	Others	3	173000	167277	168936	84594.9	83922.5	78083.5	1.10145	7.3853e-06	0.484279	-1.04609	down
2	Lchp000221	C11H10O4	(Z)-3-Ethylidene-7-hydroxy-6-methoxyphthalide	Others	Others	2	1.128e+06	1.27502e+06	1.07524e+06	433222	383166	378820	1.09587	0.00359104	0.343622	-1.54111	down
3	zjgp122328	C12H8O	7-phenyl-2-heptene-4,6-diyne-1-ol	Others	Others	3	437228	458069	542650	43101.4	41881.8	34417.8	1.1012	0.00508272	0.0830358	-3.59012	down
4	HX1349	C5H8O4	dihydro-4-hydroxy-5-hydroxymethyl-2(3H)-furanone	Others	Others	2	369367	301781	365879	147162	151334	102531	1.06018	0.00213629	0.386708	-1.37068	down
1	MWS2442	C6H13O9P	D-Fructose 6-Phosphate	Others	Saccharides	1	1.20139e+06	1.13309e+06	1.20988e+06	450436	452744	455657	1.10334	0.00106924	0.38338	-1.38315	down
2	pme3311	C6H14O12P2	D-Fructose-1,6-biphosphate	Others	Saccharides	3	146223	138130	171486	37812.4	30351.8	35761.7	1.09584	0.00538501	0.227988	-2.13297	down
3	Zmyn000083	C6H14O12P2	D-Glucose 1,6-bisphosphate	Others	Saccharides	3	156343	172143	202934	44978.8	37485.2	43140.7	1.09498	0.00866936	0.236356	-2.08096	down
4	mws0866	C6H13O9P	D-Glucose 6-phosphate*	Others	Saccharides	1	1.45113e+06	1.75126e+06	1.90026e+06	662873	675266	594784	1.08611	0.012907	0.378808	-1.40046	down
5	MW0114263	C12H18O13	Digalacturonate	Others	Saccharides	3	298453	425450	454890	111659	174487	159010	1.02944	0.0242832	0.377636	-1.40493	down
6	pmb2653	C24H42O20	DMelezitose O-rhamnoside	Others	Saccharides	3	923552	391782	671170	9	9	9	1.10331	0.0498072	1.35917e-05	-16.1669	down
7	pmb3081	C6H11PO11	Glucaric acid-1-Phosphate	Others	Saccharides	3	301816	471990	439975	82065.6	93178.6	65161.4	1.07959	0.0227296	0.198063	-2.33597	down
8	mws1090	C6H13O9P	Glucose-1-phosphate*	Others	Saccharides	1	1.27792e+06	1.44378e+06	1.36478e+06	514734	494583	467216	1.10006	0.00160543	0.361321	-1.46865	down
1	pma3101	C11H14NO6+	Nicotinate D-ribonucleoside	Others	Vitamin	3	1.40542e+06	1.36605e+06	1.26711e+06	338359	317590	319363	1.10289	0.00127606	0.241499	-2.04991	down
1	Lmsn002548	C15H18O9	1-O-Caffeoyl-β-D-glucose	Phenolic acids	Phenolic acids	3	738485	727380	715288	342339	337358	357896	1.10264	2.0912e-06	0.475709	-1.07185	down
2	Zmhn001926	C13H16O8	1-O-Salicyloyl-β-D-glucose	Phenolic acids	Phenolic acids	1	712021	772518	773836	249202	324387	314378	1.08537	0.000143858	0.393188	-1.34671	down
3	Yshj000011	C14H20O9	2,6-dimethoxy-4-hydroxyphenyl-1-O-beta-D-glucopyranoside	Phenolic acids	Phenolic acids	1	318458	392874	352717	118974	101084	119786	1.09276	0.00492509	0.319387	-1.64662	down
4	ML10179289	C8H10O	2-Phenylethanol	Phenolic acids	Phenolic acids	1	3.1904e+06	3.08784e+06	2.98879e+06	1.09993e+06	934075	1.00783e+06	1.09982	1.42384e-05	0.328243	-1.60716	down
5	Lmyp003371	C7H8O2	3,5-Dihydroxytoluene	Phenolic acids	Phenolic acids	3	277367	302801	303464	28478.7	36064.9	26786.5	1.1006	0.000368378	0.103358	-3.27428	down
6	MWSmce248	C9H8O3	3-Hydroxycinnamic Acid*	Phenolic acids	Phenolic acids	1	2.1772e+07	2.13425e+07	2.10961e+07	8.28505e+06	9.58182e+06	1.03238e+07	1.09055	0.00102965	0.439035	-1.18759	down
7	Hmqp002567	C17H17NO3	4-Hydroxycinnamic acid p-hydroxyphenethylamine	Phenolic acids	Phenolic acids	1	1.2785e+07	1.39663e+07	1.14438e+07	3.63671e+06	3.46314e+06	3.38945e+06	1.09936	0.00577223	0.274624	-1.86447	down
8	MWS1852	C8H8O2	4-Methoxybenzaldehyde	Phenolic acids	Phenolic acids	3	231092	253106	273468	108849	62252.3	74549	1.05845	0.000838398	0.32422	-1.62495	down
9	Zmhn002227	C17H22O10	4-O-Glucosyl-sinapate	Phenolic acids	Phenolic acids	1	643021	713480	674714	347944	294798	355208	1.08542	0.000253582	0.491307	-1.0253	down
10	Hmhn003518	C16H20O9	4-O-β-D-glucopyranosylferulic acid	Phenolic acids	Phenolic acids	3	294862	326802	292851	54538.2	78332.8	72546.8	1.09128	0.000158926	0.224619	-2.15445	down
11	Zmhn001793	C15H18O9	6-O-Caffeoyl-D-glucose	Phenolic acids	Phenolic acids	1	768281	693280	787132	281081	243856	269645	1.09777	0.00123603	0.353353	-1.50082	down
12	pmb0069	C7H7NO	Benzamide	Phenolic acids	Phenolic acids	3	364593	391590	452286	117504	108952	114980	1.09809	0.00750598	0.282535	-1.8235	down
13	MW0114092	C15H18O8	cis-coumarinic acid-beta-D-glucoside	Phenolic acids	Phenolic acids	3	6.24893e+06	6.89621e+06	7.02344e+06	2.54469e+06	2.75112e+06	2.6749e+06	1.09956	0.00216021	0.395204	-1.33933	down
14	Hmtn001302	C13H16O8	Glucosyloxybenzoic acid	Phenolic acids	Phenolic acids	1	956924	960166	983437	254139	243354	329474	1.0917	0.000657581	0.285109	-1.81041	down
15	Lmdn003756	C10H10O4	Methyl caffeate	Phenolic acids	Phenolic acids	3	310693	308276	356244	109343	143565	116992	1.08434	0.000857322	0.379301	-1.39859	down
16	Lmyn000160	C8H14O8	Mucic acid Dimethyl Ester	Phenolic acids	Phenolic acids	1	462014	510761	542514	108567	102083	154234	1.0844	0.000342856	0.240802	-2.05408	down
17	Zmhn002301	C15H18O8	p-Coumaric acid-4-O-glucoside	Phenolic acids	Phenolic acids	1	7.11e+06	6.45087e+06	7.11961e+06	2.86045e+06	2.83445e+06	2.89239e+06	1.1013	0.00286667	0.415236	-1.268	down
18	Hmhn003067	C15H18O8	Phenylpropionic acid-O-β-D-glucopyranoside	Phenolic acids	Phenolic acids	1	1.28105e+06	1.26952e+06	1.42424e+06	491613	504013	451609	1.09926	0.00166639	0.364102	-1.45759	down
19	pmb3142	C13H16O8	Salicylic acid-2-O-glucoside	Phenolic acids	Phenolic acids	3	4.15172e+06	4.76809e+06	4.66866e+06	2.06161e+06	2.07473e+06	2.18378e+06	1.09589	0.00473197	0.465109	-1.10436	down
20	Ymjm000148	C14H20O7	Salidroside	Phenolic acids	Phenolic acids	2	509593	466694	476740	186315	188393	170358	1.10068	0.000389966	0.375124	-1.41456	down
21	Jmwn002620	C15H18O9	Vanillic Acid-4-O-Glucuronide	Phenolic acids	Phenolic acids	2	770030	757125	846991	361898	378604	371476	1.09909	0.00357213	0.46837	-1.09428	down
1	mws1620	C27H42O4	Spirost-5-ene-1,3-diol (Ruscogenin)	Steroids	Steroid	3	136495	126174	115979	23013.5	30302.6	21882.4	1.09429	0.000890784	0.198597	-2.33208	down
1	Zjhp082629	C39H62O13	iso-Disogenin-Gal-Glc	Steroids	Steroidal saponins	3	1.34559e+06	1.2628e+06	1.87162e+06	207602	193604	146807	1.09183	0.019719	0.122325	-3.03121	down
2	Zjhp082689	C51H82O23	neoprazerigenin A-3-O-β-D-lycotetraosid	Steroids	Steroidal saponins	2	295814	194802	204248	19442.3	38754.3	46649.9	1.05547	0.0205786	0.150888	-2.72845	down
3	Zjhp082619	C33H52O9	Pennogenin-Glc	Steroids	Steroidal saponins	3	646470	1.21055e+06	905594	365538	352063	373515	1.02255	0.075762	0.394958	-1.34023	down
4	Zjhp082646	C45H72O18	Spirost-5-ene-3,27-diol-27-O-glucoside-3-O-[rhamnosyl(1→4)]glucoside (Polygonatoside D)	Steroids	Steroidal saponins	2	438548	425023	398960	76475	71690	44397.4	1.08694	2.42262e-05	0.152521	-2.71292	down
1	Wmqn000820	C11H14O3	dehydrololiolide	Terpenoids	Terpene	3	563066	535515	395784	136649	192779	166959	1.06602	0.0163825	0.332173	-1.59	down

## Sheet: Tre-0 vs Tre-6 
Table S7B The differential accumulation metabolites between “Tre-0” samples vs “Tre-6” samples.
No.	Index	Formula	Compounds	Class I	Class II	Level	CK-1	CK-2	CK-3	Treat-6_times-1	Treat-6_times-2	Treat-6_times-3	VIP	P-value	Fold_Change	Log2FC	Type
1	mws0983	C20H39NO2	N-Oleoylethanolamine	Alkaloids	Alkaloids	3	1836.16	2282.37	2200.98	4274.94	4406.69	4158.2	1.08212	0.000758148	2.03178	1.02274	up
2	Lmcp000282	C7H15NO3	L-Carnitine	Alkaloids	Alkaloids	1	1.2842e+06	1.27617e+06	1.32101e+06	4.45979e+06	4.17144e+06	4.94909e+06	1.09874	0.00476689	3.49883	1.80687	up
3	Wcdp005613	C11H8N2O	1,2-dihydro-1-oxo-β-carboline	Alkaloids	Alkaloids	3	7013.84	7145.78	11551	1.27223e+06	1.2101e+06	1.1699e+06	1.09991	0.000588965	142.051	7.15027	up
4	Zahp013728	C22H43NO	octadecanoic acid pyrrolidide	Alkaloids	Alkaloids	3	52728.3	81357.1	147130	321029	354394	427750	1.014	0.00302891	3.92288	1.97191	up
5	Wbmp001002	C8H9NO2	4-methoxybenzamide	Alkaloids	Alkaloids	2	126100	76610.4	154525	717027	684616	957497	1.07106	0.0119099	6.60387	2.72331	up
6	Lmxp000939	C5H5N5	Zarzissine	Alkaloids	Alkaloids	2	3.45379e+06	2.8674e+06	3.48448e+06	1.85447e+07	1.92805e+07	1.71904e+07	1.09848	0.00064577	5.61059	2.48815	up
7	Lazn004665	C15H21N5O4	Triacanthinapioside	Alkaloids	Alkaloids	3	5857.84	11045.5	12917.3	333067	345271	331937	1.09241	8.80089e-06	33.8784	5.08229	up
8	Wbjp001317	C11H10N2O2	vasicinone	Alkaloids	Alkaloids	1	269417	177971	295154	3.40611e+06	1.99392e+06	3.38045e+06	1.08261	0.0284055	11.8249	3.56376	up
9	Wbsp007290	C17H24O3	Lycoposerramine E	Alkaloids	Alkaloids	3	6075.36	4205.46	2472.34	69534.7	79396.4	75575.8	1.0849	0.000536398	17.604	4.13783	up
10	Wbjp004916	C17H12N2O4	Cephalanthrin A	Alkaloids	Alkaloids	3	11277.1	668.216	2835.63	3.83761e+06	3.62285e+06	3.72693e+06	1.07499	0.000267621	756.878	9.56392	up
11	MWSHC2025	C12H12N2O2	(R)-1,2,3,4-Tetrahydro-3-carboxy-2-carboline	Alkaloids	Alkaloids	3	6670	5005	8340	1.71795e+06	1.6873e+06	1.74869e+06	1.10077	0.000102693	257.504	8.00845	up
12	MWSprf097	C18H25NO6	USaramine	Alkaloids	Alkaloids	2	8340	8586.86	3977.65	58174	112328	97973.3	1.06949	0.0354637	12.8429	3.6829	up
13	Smcp000882	C15H21NO7	N-benzoyl-2-aminoethyl-β-D-glucopyranoside	Alkaloids	Alkaloids	1	20468.4	26012.3	52079.5	580135	359041	353529	1.07024	0.0315832	13.1159	3.71324	up
14	MWS3020	C7H16N2O	N-Acetylcadaverine	Alkaloids	Alkaloids	3	23196.4	15750.1	23340	498663	434850	452717	1.09809	0.00158423	22.2557	4.4761	up
15	Wbjp006366	C27H28N2O4	Aurantiamide acetate	Alkaloids	Alkaloids	1	891.581	1067.98	1361.12	64161.2	51482.1	41764.6	1.09781	0.0155329	47.4024	5.56689	up
16	Hmdp000626	C9H11NO2	Polygonatine A	Alkaloids	Alkaloids	2	57667.2	44233.3	49036.9	2.36888e+06	2.50503e+06	2.4152e+06	1.10141	0.000249448	48.2923	5.59372	up
17	mws1346	C6H11NO4	DL-2-Aminoadipic acid	Alkaloids	Alkaloids	3	79646.7	109539	120794	1.38639e+06	1.2342e+06	1.47132e+06	1.09637	0.0023547	13.2006	3.72253	up
18	mws0018	C10H26N4	Spermine	Alkaloids	Alkaloids	3	127301	84174.3	91138.6	220774	293370	255834	1.04988	0.00562197	2.54443	1.34734	up
19	MWStz085	C25H26N2O3	Aurantiamide	Alkaloids	Alkaloids	2	9	9	9	47829.9	56209.2	48753.2	1.10226	0.00270261	5658.98	12.4663	up
20	Zahp012577	C18H33NO	octadecadienoic acid amide	Alkaloids	Alkaloids	1	6317.49	12634.6	7214.97	52191.9	62054.3	51748.4	1.07364	0.00087773	6.34366	2.66532	up
21	Hayp002307	C12H8N2O3	Dichotomine E	Alkaloids	Alkaloids	3	38760.5	38606.9	25411.4	922647	977278	881369	1.09824	0.00074668	27.061	4.75814	up
22	mws1383	C12H10N4O2	Lumichrome	Alkaloids	Alkaloids	1	23330.4	24847.2	20005.4	117645	142200	112722	1.09533	0.00688523	5.46422	2.45002	up
23	pmn001498	C33H44N2O3	Isodendrocrepine	Alkaloids	Alkaloids	1	9	9	9	68769.8	53720.8	67893.1	1.10215	0.00585529	7051.25	12.7837	up
1	MWSmce582	C6H9NO3	Methyl L-pyroglutamate	Alkaloids	Pyrrole alkaloids	1	140911	129088	154122	1.12234e+06	1.12065e+06	990234	1.09998	0.00172376	7.62335	2.93042	up
1	pmb0492	C34H37N3O6	N',N'',N'''-p-Coumaroyl-cinnamoyl-caffeoyl spermidine	Alkaloids	Phenolamine	3	34161.2	12372.9	21242.8	572445	484775	548056	1.08417	0.00161427	23.6847	4.56588	up
2	Lahp007087	C17H19NO2	N-Benzoyltyramine	Alkaloids	Phenolamine	2	126222	117744	68038.9	674244	630532	647907	1.07876	3.95118e-05	6.25849	2.64582	up
3	Lacp001431	C14H21NO4	N-(3-hydroxy-4-methoxyphenethyl)-4-hydroxybutanamide	Alkaloids	Phenolamine	2	49113.1	37147.6	41936.6	1.00074e+07	1.01051e+07	1.02035e+07	1.10184	2.96697e-05	236.48	7.88558	up
4	Lmhp005550	C24H28N2O6	N,N'-Diferuloylputrescine	Alkaloids	Phenolamine	1	2334.28	3773.84	24171.9	204088	167600	226367	1.01985	0.00330434	19.7508	4.30384	up
5	pma1840	C14H20NO3+	4-Coumaroylcholine	Alkaloids	Phenolamine	3	6029.98	7355.53	16675	472039	413549	99755.6	1.04154	0.110249	32.7787	5.03468	up
6	Zbsp007466	C17H17NO2	N-trans-cinnamoylphydroxyphenylethylamine	Alkaloids	Phenolamine	2	1727.78	717.99	1192.86	37179.4	42277.3	32634.9	1.08969	0.0054693	30.806	4.94514	up
7	Zahp006974	C17H17NO2	Cinnamoyltyramine	Alkaloids	Phenolamine	1	821.51	1152.09	810.447	39395.1	36444.3	38711.1	1.10018	0.000479211	41.1452	5.36265	up
8	pmb2893	C14H20N4O3	N-p-Coumaroylhydroxyagmatine	Alkaloids	Phenolamine	3	3378.44	10656.5	4131.14	24453.8	24587.7	29467.4	1.00503	0.0030328	4.32173	2.11161	up
9	MWS2076	C6H7NO	2-Aminophenol*	Alkaloids	Phenolamine	3	748	2312.64	6538.76	150229	196802	158634	1.05795	0.00678899	52.6767	5.71909	up
10	Zasp001145	C6H7NO	4-Aminophenol*	Alkaloids	Phenolamine	3	3697.02	2145.27	4203.12	155694	157353	182042	1.09596	0.00264854	49.2851	5.62308	up
1	mws0102	C9H7NO2	Indole-5-carboxylic acid*	Alkaloids	Plumerane	3	25507.8	13710.9	13590.7	133088	128654	138815	1.08038	3.67502e-05	7.58495	2.92314	up
2	mws0103	C9H7NO	Indole-3-carboxaldehyde	Alkaloids	Plumerane	1	91508.6	38345	78516.2	811220	727798	836121	1.0771	0.000344197	11.3987	3.51079	up
3	Hmcp001824	C12H8N2O2	Ailanindole	Alkaloids	Plumerane	1	40010.6	56386.9	33057.3	1.11567e+06	1.1604e+06	976192	1.09671	0.00249421	25.1227	4.65092	up
4	Lmrn003201	C11H11NO3	Indole-3-lactic acid	Alkaloids	Plumerane	2	1551.1	661.641	1166.81	25326.9	26699.6	22453.7	1.088	0.00197704	22.0386	4.46196	up
5	mws0597	C10H9NO3	5-Hydroxyindole-3-acetic acid	Alkaloids	Plumerane	3	71638.2	99120.1	104473	201266	246529	252818	1.05793	0.00342781	2.54554	1.34797	up
6	Hmcp003783	C13H10N2O	1-Acetyl-β-carboline	Alkaloids	Plumerane	1	21013.8	18496.1	11540.4	8.88561e+06	8.45257e+06	9.01204e+06	1.10046	0.000371919	516.162	9.01168	up
7	MWSHC2029	C13H10N2O2	Harman-3-carboxylic acid	Alkaloids	Plumerane	1	3986.93	4512.19	2370.88	248564	247653	268954	1.09764	0.000696787	70.3929	6.13736	up
8	Wcdp003306	C11H8N2	Norharmane; Beta-Carboline	Alkaloids	Plumerane	1	17769	25235.2	36206.6	3.97414e+06	3.64266e+06	3.51871e+06	1.0985	0.00133783	140.581	7.13526	up
9	Hmcp002354	C14H14N2O	Crenatine	Alkaloids	Plumerane	2	12351	13711.1	15606	77631.7	77686.6	91593.9	1.09715	0.00342776	5.92569	2.56698	up
10	mws1320	C10H11NO	Tryptophol	Alkaloids	Plumerane	3	523.955	1263.14	1344.38	7542.07	7604.36	11155.6	1.0556	0.0192045	8.39926	3.07026	up
1	MWS0687	C7H8N2O2	1-Methyl-6-Oxo-1,6-Dihydropyridine-3-Carboxamide	Alkaloids	Pyridine alkaloids	3	13303.4	5225.96	7409.09	376907	381217	422654	1.09145	0.00110819	45.5223	5.5085	up
2	pma6298	C5H5NO	3-Hydroxypyridine	Alkaloids	Pyridine alkaloids	3	19913.7	13340	4795.38	1.25931e+06	1.17281e+06	1.08838e+06	1.0845	0.00167894	92.5252	6.53177	up
1	MA10074217	C9H7NO	4-Hydroxyquinoline	Alkaloids	Quinoline alkaloids	3	4998.1	7359.5	3964.17	221943	241657	241352	1.09731	0.000627683	43.1909	5.43266	up
1	MW0000243	C10H17NO3	Ecgonine methyl ester	Alkaloids	Tropan alkaloids	3	613002	605945	602554	1.42109e+06	1.4969e+06	1.52087e+06	1.10114	0.00107004	2.43693	1.28506	up
1	MWS20672	C17H23N3O6	Glu-Phe-Ala	Amino acids and derivatives	Amino acids and derivatives	2	8340	4633.95	6670	78063.6	93756.2	92517.1	1.09196	0.00271771	13.4564	3.75022	up
2	mws0193	C7H15N3O3	L-Homocitrulline	Amino acids and derivatives	Amino acids and derivatives	3	45190.9	70020	19527.1	1.40028e+06	1.20662e+06	1.41145e+06	1.07779	0.00178284	29.8235	4.89838	up
3	MWS201400	C16H21N3O3	Val-Trp	Amino acids and derivatives	Amino acids and derivatives	1	23671.5	9376.02	19238.4	190659	221946	230053	1.07602	0.00155379	12.2912	3.61955	up
4	MW0155362	C22H27N3O6	Phe-Thr-Tyr	Amino acids and derivatives	Amino acids and derivatives	3	55505	78959.3	61086.1	573406	723758	624090	1.09586	0.00493344	9.82485	3.29644	up
5	MW0150465	C9H15N3O4	Gly-Pro-Gly	Amino acids and derivatives	Amino acids and derivatives	3	5762.54	8891.11	6682.67	248991	227314	250681	1.09936	0.000875846	34.0727	5.09054	up
6	MWS0813	C5H7NO3	5-Oxoproline	Amino acids and derivatives	Amino acids and derivatives	1	49134	57879.7	47914.8	4.01744e+06	3.417e+06	3.76123e+06	1.10165	0.00222045	72.2635	6.17519	up
7	MW0106862	C10H19N3O4S	Gln-Met	Amino acids and derivatives	Amino acids and derivatives	3	9	9	9	2.05769e+06	2.03256e+06	2.18771e+06	1.10233	0.000527425	232517	17.827	up
8	MW0152475	C27H47N5O8	Leu-Pro-Val-Leu-Glu	Amino acids and derivatives	Amino acids and derivatives	3	9	9	9	191968	218788	181603	1.10227	0.00313386	21939.3	14.4212	up
9	MW0152394	C17H32N4O5	Leu-Leu-Gln	Amino acids and derivatives	Amino acids and derivatives	3	8565.89	7662.64	7824.44	169228	230075	190058	1.10037	0.00884523	24.5026	4.61486	up
10	NK10251888	C8H18N4O2	NG,NG-Dimethyl-L-arginine*	Amino acids and derivatives	Amino acids and derivatives	1	2.24666e+06	2.21034e+06	2.58332e+06	5.16507e+06	4.98276e+06	5.15216e+06	1.09305	0.000286883	2.17319	1.11982	up
11	pme2914	C6H10O5	3-Hydroxy-3-methylpentane-1,5-dioic acid	Amino acids and derivatives	Amino acids and derivatives	1	755762	790722	836143	5.25427e+06	5.35336e+06	5.74358e+06	1.10142	0.000804919	6.86268	2.77877	up
12	MW0146137	C19H35N5O7	Asp-Ile-Ala-Lys	Amino acids and derivatives	Amino acids and derivatives	3	12252.9	7740.74	12089.2	318985	277253	332676	1.09737	0.00290742	28.9536	4.85567	up
13	mws0671	C4H9NO3	L-Homoserine	Amino acids and derivatives	Amino acids and derivatives	3	483279	355752	340506	1.072e+06	1.00558e+06	1.3296e+06	1.06678	0.00793634	2.88857	1.53036	up
14	MW0107056	C12H22N4O6	Gly-Asp-Lys	Amino acids and derivatives	Amino acids and derivatives	3	7736.44	5781.22	5789.9	2.12381e+07	2.38931e+07	2.62554e+07	1.10191	0.00369045	3697.34	11.8523	up
15	MWS5164	C8H18N4O2	N,N'-Dimethylarginine;SDMA*	Amino acids and derivatives	Amino acids and derivatives	1	2.46146e+06	2.58895e+06	2.43119e+06	5.61678e+06	4.79343e+06	4.67473e+06	1.08598	0.0117261	2.01627	1.01169	up
16	MW0108107	C17H24N4O3	Lys-Trp	Amino acids and derivatives	Amino acids and derivatives	3	52155.4	61525.7	73563.5	161837	138314	155234	1.07065	0.000718995	2.43203	1.28216	up
17	pme0170	C8H16N4O3	N-Acetyl-L-Arginine	Amino acids and derivatives	Amino acids and derivatives	1	121639	121106	109064	2.80127e+06	2.48386e+06	2.65609e+06	1.10176	0.00128736	22.5725	4.4965	up
18	MW0159234	C14H25N3O6	Val-Val-Asp	Amino acids and derivatives	Amino acids and derivatives	3	742.944	3417.82	5034.47	127725	145144	152778	1.05998	0.00226078	46.29	5.53263	up
19	MW0145968	C8H14N4O5	L-Asparaginyl-L-asparagine	Amino acids and derivatives	Amino acids and derivatives	3	1.3873e+06	1.11413e+06	1.40753e+06	8.45658e+06	9.84434e+06	8.62558e+06	1.09763	0.00225555	6.8884	2.78417	up
20	MW0144717	C13H23N3O4S1	Ala-Pro-Met	Amino acids and derivatives	Amino acids and derivatives	3	9036.74	4987.29	6670	2.35863e+06	2.21432e+06	2.31971e+06	1.10039	0.000350761	333.075	8.3797	up
21	MWS20645	C11H14N2O4	Gly-Tyr	Amino acids and derivatives	Amino acids and derivatives	2	22630.4	27768.1	69292.6	302728	207384	302017	1.03663	0.00843285	6.78522	2.7624	up
22	MW0144571	C16H26N4O10	Ala-Glu-Ser-Glu	Amino acids and derivatives	Amino acids and derivatives	3	55918.5	47562.2	60679.6	1.67865e+06	1.51468e+06	1.50365e+06	1.10106	0.00133966	28.6121	4.83855	up
23	Yalp000545	C6H11NO2	N-Methyl-L-proline	Amino acids and derivatives	Amino acids and derivatives	1	262497	423118	343917	4.81491e+06	4.95316e+06	5.1375e+06	1.09652	3.10299e-05	14.478	3.85579	up
24	MW0155770	C12H21N3O5	Pro-Ala-Thr	Amino acids and derivatives	Amino acids and derivatives	3	283783	281006	296020	1.67203e+06	1.53351e+06	1.93532e+06	1.09901	0.00668739	5.97213	2.57825	up
25	MW0156051	C16H29N3O4	Pro-Val-Leu	Amino acids and derivatives	Amino acids and derivatives	3	9243.72	12246.2	22700.8	148883	133917	141961	1.07458	2.92886e-05	9.61202	3.26484	up
26	MW0151683	C15H22N2O3	Ile-Phe	Amino acids and derivatives	Amino acids and derivatives	3	10332.2	17580	13396.2	50145.6	40513.3	36736.4	1.05185	0.00763906	3.08401	1.62481	up
27	mws0230	C4H9NO3	L-Threonine	Amino acids and derivatives	Amino acids and derivatives	3	1.01132e+06	1.00592e+06	1.0779e+06	2.59316e+06	2.46159e+06	2.42972e+06	1.09979	0.000180921	2.41814	1.2739	up
28	Hmlp001371	C12H14N2O3	Cyclo(Tyr-Ala)	Amino acids and derivatives	Amino acids and derivatives	3	9332.03	12317.3	15187.7	138179	164537	173342	1.09431	0.00433599	12.9234	3.69191	up
29	Lmhp002001	C14H20N2O3	L-Valyl-L-Phenylalanine	Amino acids and derivatives	Amino acids and derivatives	1	42962.3	23503.1	47650.9	108494	129461	140987	1.0315	0.0023148	3.32066	1.73147	up
30	MW0107426	C12H25N5O3	Ile-Arg	Amino acids and derivatives	Amino acids and derivatives	3	6220.04	7573.15	9712.35	479348	426108	421699	1.09987	0.00176397	56.4614	5.81919	up
31	MWStz255	C14H16N2O2	Cyclo(Pro-Phe)	Amino acids and derivatives	Amino acids and derivatives	2	9	9	9	259223	293562	269142	1.10231	0.00138411	30441.7	14.8938	up
32	pmb0464	C16H27NO14	L-Aspartic acid-O-diglucoside	Amino acids and derivatives	Amino acids and derivatives	3	223445	143306	185086	1.30676e+06	590410	739202	1.03898	0.0845001	4.77744	2.25624	up
33	pme0075	C7H11NO5	N-Acetyl-L-glutamic acid	Amino acids and derivatives	Amino acids and derivatives	3	104611	83241	74909.7	553998	690391	775018	1.09225	0.0107574	7.6853	2.9421	up
34	mws0736	C8H16N2O3	N-Glycyl-L-leucine	Amino acids and derivatives	Amino acids and derivatives	1	139173	166887	147563	531340	501174	529402	1.09777	1.09247e-05	3.4432	1.78375	up
35	MWS04447	C6H11NO2	Homoproline	Amino acids and derivatives	Amino acids and derivatives	2	9	9	9	1.63038e+06	1.5485e+06	1.66968e+06	1.10233	0.000487425	179576	17.4542	up
36	MW0157843	C25H41N7O7	Thr-Tyr-Ile-Arg	Amino acids and derivatives	Amino acids and derivatives	3	16526.2	32314.6	25180.4	448045	465466	498292	1.09282	0.000434506	19.0729	4.25346	up
37	pme3827	C9H11NO4	3,4-Dihydroxy-L-phenylalanine (L-Dopa)	Amino acids and derivatives	Amino acids and derivatives	3	359475	432850	414084	2.75951e+06	2.58532e+06	2.51865e+06	1.09992	0.000421577	6.51809	2.70445	up
38	MWSslk042	C6H7NO2	N-Ethylmaleimide (NEM)	Amino acids and derivatives	Amino acids and derivatives	2	6670	6670	6670	1.02354e+06	910985	973787	1.10223	0.00114218	145.343	7.18332	up
39	mws5041	C8H16N2O3	L-Glycyl-L-isoleucine	Amino acids and derivatives	Amino acids and derivatives	1	136308	92283.9	122967	323563	295733	306897	1.07085	0.000641434	2.63453	1.39754	up
40	MW0105882	C18H25N3O7S1	Asp-Tyr-Met	Amino acids and derivatives	Amino acids and derivatives	3	9	9	9	8.77783e+06	8.49159e+06	9.59409e+06	1.10232	0.0013578	994945	19.9243	up
41	MW0150593	C10H17N3O4	Gly-Pro-Ala	Amino acids and derivatives	Amino acids and derivatives	3	17605.6	19187.7	11247	370632	286300	351471	1.09453	0.00593688	20.9908	4.39169	up
42	MWS00275g	C9H11NO3	DL-O-tyrosine	Amino acids and derivatives	Amino acids and derivatives	2	56869.6	61128.6	34722.9	734013	763532	629802	1.09157	0.0027949	13.9296	3.80008	up
43	pme2559	C6H9NO5	N-Acetyl-L-Aspartic Acid	Amino acids and derivatives	Amino acids and derivatives	3	18476.1	8598.75	13693.5	159922	158843	177027	1.0854	0.000225826	12.1612	3.60421	up
44	pme3382	C6H11NO4	N-Acetyl-L-threonine	Amino acids and derivatives	Amino acids and derivatives	3	22886.6	20188.1	30964.6	103322	103764	113803	1.08556	6.44878e-05	4.33403	2.11571	up
45	Lmrj002261	C8H14N2O2	Cyclo(Val-Ala)	Amino acids and derivatives	Amino acids and derivatives	3	20005	20568.3	31610	142751	110809	117897	1.0806	0.00427068	5.14602	2.36346	up
46	MW0168290	C12H24N2O3	Isoleucylleucine	Amino acids and derivatives	Amino acids and derivatives	3	51319.5	22632.3	48206.8	4.70574e+06	4.9668e+06	4.60462e+06	1.09574	0.000481661	116.874	6.86881	up
47	MW0110412	C10H20N2O3S	Val-Met	Amino acids and derivatives	Amino acids and derivatives	3	18117.6	5687.35	7167.27	4.06392e+06	3.87645e+06	4.06904e+06	1.09491	0.00023956	387.747	8.59897	up
48	MW0152372	C17H32N4O5	Leu-Ile-Gln	Amino acids and derivatives	Amino acids and derivatives	3	5131.23	5005	11670	183940	158500	151389	1.08529	0.00273249	22.6462	4.5012	up
49	pme0137	C7H12N2O4	N-Acetyl-L-Glutamine	Amino acids and derivatives	Amino acids and derivatives	3	325920	315529	331999	940711	1.00429e+06	1.07607e+06	1.09943	0.00290251	3.10348	1.63388	up
50	MWStz091	C8H12N2O2	Cyclo(L-Ala-L-Pro)	Amino acids and derivatives	Amino acids and derivatives	2	7806.3	3884.59	11240.4	1.22878e+06	1.147e+06	1.11246e+06	1.09411	0.000855824	152.117	7.24904	up
51	MW0145912	C12H22N4O7	Asn-Thr-Thr	Amino acids and derivatives	Amino acids and derivatives	3	15393.6	17960.2	34515.3	1.35674e+06	1.33933e+06	1.45233e+06	1.09461	0.000485257	61.1235	5.93366	up
52	Lmqp000427	C6H11NO3	N-Methyl-Trans-4-Hydroxy-L-Proline	Amino acids and derivatives	Amino acids and derivatives	3	59119.9	67615.1	47113.6	130236	180109	185885	1.05719	0.0177231	2.85438	1.51318	up
53	Lmhp001461	C11H20N2O3	L-Prolyl-L-Leucine	Amino acids and derivatives	Amino acids and derivatives	1	118593	79127.4	212431	798995	755544	857990	1.0523	0.000273254	5.88204	2.55632	up
54	MW0151093	C20H31N7O9	His-Thr-Gln-Glu	Amino acids and derivatives	Amino acids and derivatives	3	1657.89	945.151	1417.41	158827	150899	143478	1.09948	0.000854767	112.725	6.81666	up
55	MW0151547	C18H27N3O5	Ile-Phe-Ser	Amino acids and derivatives	Amino acids and derivatives	3	4638.98	6588.71	10534	78712.6	84422.4	71934.2	1.08118	0.000497947	10.802	3.43323	up
56	MW0151451	C14H23N5O4	Ile-His-Gly	Amino acids and derivatives	Amino acids and derivatives	3	660945	476524	294087	1.13235e+07	1.16035e+07	1.29513e+07	1.09079	0.00129611	25.0624	4.64745	up
57	MW0159247	C19H29N3O5	Val-Val-Tyr	Amino acids and derivatives	Amino acids and derivatives	3	10146.3	7917.03	12354.8	152200	129688	128638	1.09602	0.00296957	13.4961	3.75447	up
58	mws3133	C7H11NO4	Oxaceprol	Amino acids and derivatives	Amino acids and derivatives	2	136750	33335.7	140277	6.59002e+06	6.66539e+06	6.77885e+06	1.07689	4.94011e-07	64.5511	6.01237	up
59	Lmhp001732	C14H18N2O3	L-Prolyl-L-Phenylalanine	Amino acids and derivatives	Amino acids and derivatives	2	70705.9	68614	68964.9	278503	285122	271888	1.10201	0.000234716	4.0114	2.00411	up
60	MW0144719	C11H19N3O5	Ala-Pro-Ser	Amino acids and derivatives	Amino acids and derivatives	3	18508.7	32129.1	23575.6	7.16088e+06	7.77315e+06	9.74968e+06	1.10019	0.00894497	332.604	8.37766	up
61	mws5042	C11H14N2O3	L-Glycyl-L-phenylalanine	Amino acids and derivatives	Amino acids and derivatives	1	189662	107324	201960	668725	606718	635834	1.05736	0.000536049	3.83062	1.93758	up
62	MW0144712	C10H17N3O4	Ala-Pro-Gly	Amino acids and derivatives	Amino acids and derivatives	3	8143.05	2713.26	5005	1.22042e+06	1.24936e+06	1.2762e+06	1.09514	0.0001471	236.171	7.88369	up
63	MW0109888	C13H18N2O4	Thr-Phe	Amino acids and derivatives	Amino acids and derivatives	3	5122.45	6675.5	3383.42	692621	702467	719161	1.09888	9.87321e-05	139.266	7.1217	up
64	MW0108971	C10H13NO3	O-benzyl-L-serine	Amino acids and derivatives	Amino acids and derivatives	3	3153.42	1282.34	2881.39	3.15131e+06	2.88837e+06	3.01689e+06	1.0988	0.000632297	1237.72	10.2735	up
65	mws5035	C15H22N2O3	L-Leucyl-L-phenylalanine	Amino acids and derivatives	Amino acids and derivatives	1	60702.6	56839.6	73205.3	164193	154692	160812	1.08712	0.000331598	2.51482	1.33046	up
66	Lmrj001341	C8H12N2O3	Cyclo(Ser-Pro)	Amino acids and derivatives	Amino acids and derivatives	1	34113.1	14534.1	34960	2.0089e+06	2.14579e+06	1.96389e+06	1.0927	0.000629346	73.1825	6.19343	up
67	MWSprf117	C11H12N2O3	5-Hydroxy-DL-tryptophan(5-HTP)	Amino acids and derivatives	Amino acids and derivatives	1	431538	445634	451640	1.33483e+06	1.30157e+06	1.30086e+06	1.10185	5.87062e-06	2.963	1.56706	up
68	MW0159242	C16H31N3O4	Val-Val-Leu	Amino acids and derivatives	Amino acids and derivatives	3	13367	10484.8	11381.3	375026	360374	316898	1.10083	0.00258864	29.8667	4.90047	up
69	MW0106527	C5H7NO2	DL-Propargylglycine	Amino acids and derivatives	Amino acids and derivatives	3	29907.5	67737.3	95333.7	2.61305e+06	2.74255e+06	2.6968e+06	1.08507	1.12663e-05	41.7269	5.38291	up
70	MWS2413	C5H9NO3	N-acetyl-beta-alanine	Amino acids and derivatives	Amino acids and derivatives	3	34742.2	26163.6	30221.8	104417	108582	112207	1.09281	2.16472e-05	3.56869	1.83539	up
71	MW0169544	C6H15N5O2	omega-Aminoarginine	Amino acids and derivatives	Amino acids and derivatives	3	323945	65217.4	346977	6.06805e+07	5.63442e+07	5.72463e+07	1.08253	0.000493858	236.736	7.88714	up
72	MW0155764	C10H17N3O4	Pro-Ala-Gly	Amino acids and derivatives	Amino acids and derivatives	3	13160.7	5339.65	8155.3	5.69167e+06	5.03599e+06	5.19637e+06	1.09865	0.00138216	597.398	9.22255	up
73	MWS04491	C5H7NO2	3,4-Dehydro-DL-proline	Amino acids and derivatives	Amino acids and derivatives	1	84443	66772.4	77934.9	2.56834e+06	2.4556e+06	2.48654e+06	1.10143	0.000140003	32.7753	5.03454	up
74	Lmhp001670	C11H22N2O3	L-Valyl-L-Leucine	Amino acids and derivatives	Amino acids and derivatives	1	73960.9	67145.7	89778.6	454355	446747	441564	1.09715	1.35621e-05	5.81529	2.53985	up
75	MW0107365	C11H18N4O3	His-Val	Amino acids and derivatives	Amino acids and derivatives	3	184598	173824	187993	5.2825e+06	5.20299e+06	4.73381e+06	1.10197	0.00121538	27.853	4.79976	up
76	MW0150472	C11H19N3O5	Gly-Pro-Thr	Amino acids and derivatives	Amino acids and derivatives	3	18586.5	8333.07	38442.3	1.24012e+07	1.36886e+07	1.39534e+07	1.09251	0.00128732	612.638	9.25889	up
77	MW0145923	C16H22N4O6	Asn-Tyr-Ala	Amino acids and derivatives	Amino acids and derivatives	3	354615	458326	306900	892198	887905	849608	1.06354	0.00460631	2.34829	1.23161	up
78	Lmhp002031	C12H24N2O3	L-Leucyl-L-Leucine	Amino acids and derivatives	Amino acids and derivatives	1	104871	84149.1	120882	250818	221442	199183	1.04973	0.0039499	2.16663	1.11545	up
79	MWS201447	C12H16N2O3	Phe-Ala	Amino acids and derivatives	Amino acids and derivatives	3	9036.14	16685.9	14231.7	144261	128779	142859	1.08892	0.000281721	10.4095	3.37983	up
80	MW0153885	C10H20N2O3S	Methionylvaline	Amino acids and derivatives	Amino acids and derivatives	3	4945.35	1884.99	5175.02	3.06472e+06	3.11705e+06	3.21617e+06	1.09709	0.00019989	782.813	9.61252	up
81	Lmrj001698	C9H18N2O4	L-Seryl-L-Isoleucine	Amino acids and derivatives	Amino acids and derivatives	1	27663	35445.6	34073.8	354820	310191	333023	1.09935	0.00135125	10.2697	3.36032	up
82	MW0159080	C20H31N3O5	Val-Leu-Tyr	Amino acids and derivatives	Amino acids and derivatives	3	3623.41	3083.82	883.749	1.08387e+06	1.05865e+06	862778	1.09058	0.00484942	395.904	8.62901	up
83	pme0109	C10H13NO4	Methyldopa	Amino acids and derivatives	Amino acids and derivatives	3	233739	154328	203559	2.34439e+06	1.37563e+06	2.38742e+06	1.08327	0.0302731	10.3231	3.36781	up
84	MWS201414	C9H15N3O4	Pro-Asn	Amino acids and derivatives	Amino acids and derivatives	3	220010	253375	164601	1.9316e+06	1.24962e+06	1.82977e+06	1.08462	0.0193342	7.85439	2.9735	up
85	MW0107902	C9H18N2O3	L-Leucyl-L-alanine	Amino acids and derivatives	Amino acids and derivatives	3	268988	232213	265992	765384	758510	798544	1.0979	7.16758e-06	3.02719	1.59798	up
86	MW0150595	C12H19N3O6	Gly-Pro-Glu	Amino acids and derivatives	Amino acids and derivatives	3	7216.59	5049.03	2489.42	4.33502e+06	4.66131e+06	4.70566e+06	1.09783	0.000654398	928.631	9.85896	up
87	MW0155948	C13H23N3O5S1	Pro-Met-Ser	Amino acids and derivatives	Amino acids and derivatives	3	2336.5	4580.18	5272.96	1.64695e+06	1.64939e+06	1.52246e+06	1.09852	0.000680183	395.319	8.62687	up
88	MW0108101	C12H26N4O3	Lys-Lys	Amino acids and derivatives	Amino acids and derivatives	3	4369.68	8403.7	3358.34	38297.1	37944.8	33276.1	1.06219	0.000156313	6.78898	2.7632	up
89	mws0629	C13H16N2O5	L-Aspartyl-L-Phenylalanine	Amino acids and derivatives	Amino acids and derivatives	1	59729.2	53310.1	78201.9	257053	251384	138751	1.02745	0.0539642	3.38414	1.75879	up
90	MW0107171	C9H17N3O4	Gly-Gly-Val	Amino acids and derivatives	Amino acids and derivatives	3	1.49293e+06	1.40585e+06	1.59863e+06	3.10497e+07	3.05927e+07	3.21144e+07	1.10196	0.000187875	20.8469	4.38176	up
91	MW0106308	C7H14N2O4S	Cystathionine	Amino acids and derivatives	Amino acids and derivatives	3	26601.1	22079.8	18296.6	1.64603e+06	1.60684e+06	1.67822e+06	1.10093	0.000134431	73.6232	6.20209	up
92	pme0253	C8H15NO3	N-Acetyl-L-leucine	Amino acids and derivatives	Amino acids and derivatives	3	15348.4	17518.5	35495.5	73835.4	60814	83645.9	1.00479	0.00557353	3.19321	1.67501	up
93	MW0109387	C11H16N4O3	Prolylhistidine	Amino acids and derivatives	Amino acids and derivatives	3	29427.8	16032.7	25523.5	3.72649e+06	3.0363e+06	3.15068e+06	1.09894	0.00419997	139.658	7.12575	up
94	MWS201434	C12H20N4O3	Ile-His	Amino acids and derivatives	Amino acids and derivatives	3	4815.92	3565.78	5797.23	259908	130547	92034.7	1.08181	0.0914718	34.0287	5.08868	up
95	mws0520	C11H13NO4	N-Acetyl-L-tyrosine	Amino acids and derivatives	Amino acids and derivatives	3	54201.1	61326.2	67863.8	162305	164270	157915	1.09238	0.000246096	2.64184	1.40154	up
96	mws4176	C12H16N2O3	L-Alanyl-L-Phenylalanine	Amino acids and derivatives	Amino acids and derivatives	1	16041.5	11426.3	12602.5	205489	123362	279854	1.08224	0.0522958	15.1909	3.92514	up
97	mws4516	C5H7NO3	Pyroglutamic acid	Amino acids and derivatives	Amino acids and derivatives	1	210108	110873	87441.9	1.10082e+06	1.23427e+06	961677	1.06881	0.0019484	8.07195	3.01292	up
98	MW0150534	C13H25N3O4	Gly-Val-Leu	Amino acids and derivatives	Amino acids and derivatives	3	37872.1	10068.6	17429.4	106299	131374	141976	1.01813	0.0018276	5.80769	2.53796	up
99	MWS201405	C15H18N4O4	His-Tyr	Amino acids and derivatives	Amino acids and derivatives	3	16463.1	12482.2	15896.7	497607	379889	457950	1.09964	0.0063454	29.7811	4.89632	up
100	Zmgn001039	C9H17NO6S	S-Ribosyl-L-homocysteine	Amino acids and derivatives	Amino acids and derivatives	2	24695.6	30088.3	20793	3.02188e+06	2.35091e+06	2.62379e+06	1.10065	0.00539295	105.807	6.72529	up
101	Zmdp002020	C6H11NO2S	S-1-Propenyl-L-cysteine	Amino acids and derivatives	Amino acids and derivatives	3	38223	28179.1	21734.6	81821.2	75220.8	75632.2	1.04612	0.0037837	2.63992	1.4005	up
102	Lmrj002244	C10H14N2O2	Cyclo(Pro-Pro)	Amino acids and derivatives	Amino acids and derivatives	2	5740.02	3971.65	11670	522912	576147	480154	1.09078	0.00268937	73.8583	6.20669	up
103	Lmhp002764	C11H18N2O2	Cyclo(Pro-Leu)*	Amino acids and derivatives	Amino acids and derivatives	1	12351	25906.1	20502.1	948189	1.13317e+06	951459	1.09534	0.00366345	51.6144	5.6897	up
104	MWS20633g	C9H12NO6P	O-phosphate-L-tyrosine	Amino acids and derivatives	Amino acids and derivatives	2	11040.4	9607.82	15984.2	546705	533947	379856	1.09636	0.012438	39.8693	5.31721	up
105	Lmrj002793	C14H16N2O4	Cyclo(Phe-Glu)	Amino acids and derivatives	Amino acids and derivatives	2	12636.3	26633.6	10407.9	59198.8	53865.8	65835.5	1.01348	0.00343743	3.60121	1.84848	up
106	Lmrj002698	C10H16N2O2	Cyclo(Pro-Val)	Amino acids and derivatives	Amino acids and derivatives	2	3917.92	892.448	1348.69	279041	257443	227844	1.08534	0.00332482	124.098	6.95534	up
107	MWStz261	C11H18N2O2	Cyclo(D-Leu-L-Pro)*	Amino acids and derivatives	Amino acids and derivatives	1	8028.42	4563.03	6909.18	602231	619957	577328	1.09923	0.000400258	92.2799	6.52794	up
108	Lmhp001430	C10H14N2O4	Cyclo(Pro-Glu)	Amino acids and derivatives	Amino acids and derivatives	3	25686	28582.3	35648	68892.9	77557.9	82927.2	1.07328	0.00118451	2.55101	1.35107	up
109	MWS201394	C13H18N2O5	Thr-Tyr	Amino acids and derivatives	Amino acids and derivatives	3	6756.34	15642.8	15090.6	106947	66697.9	94622	1.05416	0.018524	7.15577	2.83911	up
110	MW0109088	C14H19N3O4	Phe-Ala-Gly	Amino acids and derivatives	Amino acids and derivatives	3	62566.2	36226.3	34060.5	2.03751e+06	2.40399e+06	2.38849e+06	1.09675	0.0027284	51.4101	5.68398	up
111	MW0153221	C25H44N8O10	Lys-Gln-Ala-Gly-Asp-Val	Amino acids and derivatives	Amino acids and derivatives	3	9	9	9	99740.1	78935.4	89039.8	1.10221	0.00450096	9915.38	13.2755	up
112	MW0148067	C15H21N3O5S1	Cys-Ser-Phe	Amino acids and derivatives	Amino acids and derivatives	3	3621.81	4567.9	1583.61	1.7938e+06	1.57567e+06	1.85249e+06	1.09665	0.00233906	534.306	9.06152	up
113	MW0159196	C19H26N4O4	Val-Trp-Ala	Amino acids and derivatives	Amino acids and derivatives	3	13505.4	5005	13987.9	203179	151362	184045	1.0718	0.00637062	16.5728	4.05074	up
114	MW0158279	C29H30N4O6	Trp-Tyr-Tyr	Amino acids and derivatives	Amino acids and derivatives	3	4493.59	3340	8340	714299	711526	657466	1.09572	0.000669801	128.808	7.00908	up
115	MW0151049	C20H27N5O4S1	His-Phe-Met	Amino acids and derivatives	Amino acids and derivatives	3	2686.02	4749.19	3340	220712	161376	197323	1.09745	0.00812549	53.7726	5.7488	up
116	MW0148070	C12H23N3O5S2	Cys-Thr-Met	Amino acids and derivatives	Amino acids and derivatives	3	136586	204640	219968	684964	693754	830576	1.07399	0.00175338	3.93678	1.97702	up
117	MWS0933	C7H11N3O2	1-Methylhistidine	Amino acids and derivatives	Amino acids and derivatives	3	109180	98782.1	151002	372603	343872	376136	1.0737	0.000520995	3.04379	1.60587	up
118	MWS201054	C6H11NO4	O-Acetyl-L-homoserine	Amino acids and derivatives	Amino acids and derivatives	2	5064.45	8144.94	6152.41	557208	552788	538538	1.10025	7.40776e-05	85.1436	6.41183	up
119	MW0156917	C10H19N3O6	Ser-Thr-Ala	Amino acids and derivatives	Amino acids and derivatives	3	9998.67	17510	2913.66	1.66278e+06	1.85239e+06	2.10861e+06	1.08183	0.00473011	184.857	7.53027	up
120	MW0155501	C24H22N2O7	Phe-TyrMe-OH	Amino acids and derivatives	Amino acids and derivatives	3	7250.88	7466.79	8807.83	35570.6	41331.1	22981.7	1.06616	0.0414674	4.24575	2.08602	up
121	MW0107274	C16H28N6O5	His-Thr-Lys	Amino acids and derivatives	Amino acids and derivatives	3	2663.66	5678.51	5318.46	22018	36746.2	35460.8	1.05629	0.0255705	6.89756	2.78609	up
1	Wagp009406	C18H18O5	2'-Hydroxy-4,4',6'-Trimethoxychalcone; Flavokawain A	Flavonoids	Chalcones	2	52003.9	52364.1	43620.5	653273	641500	702195	1.10095	0.00071178	13.4941	3.75425	up
2	MW0133357	C17H16O5	2',4-Dihydroxy-4',6'-dimethoxychalcone	Flavonoids	Chalcones	3	10588.6	13395.7	9477.24	68993.6	68279.8	75571.3	1.09517	0.000201095	6.36088	2.66923	up
1	pmc1990	C17H16O5	4'-Hydroxy-5,7-dimethoxyflavanone	Flavonoids	Flavanones	3	14441.5	50118.4	26111.6	476447	511647	531644	1.07078	5.38831e-05	16.7609	4.06703	up
2	MWSHY0176	C17H16O5	Farrerol (6,8-Dimethyl-5,7,4'-trihydroxyflavanone)	Flavonoids	Flavanones	3	33978.2	111660	45264.5	810018	753124	873399	1.06451	0.000131452	12.7633	3.67393	up
3	pme0001	C28H34O15	Hesperetin-7-O-neohesperidoside(Neohesperidin)*	Flavonoids	Flavanones	1	43984.3	39587.3	18822.2	6.91372e+06	5.94304e+06	6.45644e+06	1.09663	0.00189843	188.617	7.55931	up
4	MW0139629	C16H14O5	Sakuranetin	Flavonoids	Flavanones	3	61716.8	67544.7	52886.4	145140	138327	133962	1.08485	0.000194253	2.29171	1.19642	up
5	mws0036	C28H34O15	Hesperetin-7-O-rutinoside (Hesperidin)*	Flavonoids	Flavanones	1	94581.7	60116.9	32636.2	9.23387e+06	8.67834e+06	1.00883e+07	1.09419	0.00191789	149.468	7.22369	up
6	mws0791	C28H34O14	Poncirin (Isosakuranetin-7-O-neohesperidoside)	Flavonoids	Flavanones	3	9519.12	7286.82	5717.66	32197.9	32209.4	44332.6	1.07449	0.0141797	4.82782	2.27137	up
1	pmp001076	C20H20O7	Isosinensetin	Flavonoids	Flavones	3	12545.2	16562.9	13971.8	51465.4	53149.3	51333.9	1.0937	0.000110539	3.61998	1.85598	up
2	MWSslk237	C22H22O11	Hispidulin-7-O-glucoside(Homoplantaginin)	Flavonoids	Flavones	3	28361.8	38805.4	20031.3	70958.8	83027.2	81547.1	1.02916	0.0026454	2.70111	1.43355	up
3	pmb3002	C28H32O15	Chrysoeriol-7-O-rutinoside	Flavonoids	Flavones	3	20637.2	10050.7	5945.3	293643	266078	325508	1.07641	0.00227522	24.1647	4.59483	up
4	Lmxn007955	C18H16O8	Sudachitin	Flavonoids	Flavones	3	13972.4	16920.6	11704.1	34747.1	31977.3	39127.3	1.06578	0.00177152	2.48495	1.31322	up
5	pmb0736	C23H24O12	Tricin-7-O-Glucoside	Flavonoids	Flavones	3	6130.4	15347.1	10137.6	83424.1	107153	88117.8	1.0704	0.00361761	8.81525	3.14	up
6	Wagp010987	C20H20O8	5-Hydroxy-3,7,8,3',4'-Pentamethoxyflavone*	Flavonoids	Flavones	2	15779.4	17828.3	15621.8	141516	161950	146607	1.10082	0.00187513	9.14234	3.19256	up
7	pmb3045	C23H22O13	Tricin-7-O-Glucuronide	Flavonoids	Flavones	2	9	9	9	6670	1450.23	1382.38	1.0837	0.213084	351.949	8.45922	up
8	MWSHY0013	C15H10O4	3,4'-Dihydroxyflavone	Flavonoids	Flavones	3	6668.5	5613.93	4206.85	522428	496667	526462	1.10038	0.000311733	93.731	6.55046	up
9	Lmzp004885	C17H14O7	Tricin (5,7,4'-Trihydroxy-3',5'-dimethoxyflavone)	Flavonoids	Flavones	1	3246.34	5442.87	3000.69	233571	200980	196813	1.09724	0.00304086	54.0093	5.75514	up
10	MWSslk165	C28H32O15	Diosmetin-7-O-Neohesperidoside (Neodiosmin)*	Flavonoids	Flavones	3	7075.54	12785	11670	249546	216800	189852	1.09303	0.00637142	20.8115	4.37931	up
11	MWSHY0128	C19H18O6	5,7,8,4'-Tetramethoxyflavone*	Flavonoids	Flavones	2	31919.2	32585.6	27612.5	109410	95014.3	113594	1.0943	0.00337091	3.45231	1.78756	up
12	mws0920	C15H10O7	Tricetin (5,7,3',4',5'-Pentahydroxyflavone)	Flavonoids	Flavones	3	5752.58	7753.87	3101.65	472348	480388	500154	1.09463	0.000213389	87.4808	6.45089	up
13	mws1313	C20H20O7	Sinensetin (5,6,7,3',4'-pentamethoxyflavone)	Flavonoids	Flavones	3	6240.61	7541.9	5507.21	12228.7	18104.5	14468.1	1.04126	0.0277201	2.32255	1.21571	up
14	Wagp010678	C20H20O8	5-Hydroxy-3,3',4',5',7-Pentamethoxyflavone*	Flavonoids	Flavones	2	13123.3	10950	8601.7	173024	160040	174679	1.09779	0.000380594	15.5392	3.95784	up
15	mws1434	C21H20O10	Apigenin-6-C-glucoside (Isovitexin)	Flavonoids	Flavones	1	3340	3141.96	1537.1	23529.1	22589.1	30200.5	1.07423	0.00808891	9.51717	3.25053	up
16	Hajp008429	C17H16O5	4',5-dihydroxy-7-methoxy-6-methylfavanone	Flavonoids	Flavones	1	41355.1	99700.9	51308.3	928644	891804	901941	1.0821	1.48476e-05	14.1523	3.82296	up
17	Hmgp002238	C23H24O12	Jaceosidin-7-O-Glucoside	Flavonoids	Flavones	1	18932.2	4816.08	23340	126494	117953	113785	1.00684	0.000244738	7.60766	2.92745	up
18	pmb0716	C29H34O17	Tricin-4'-O-glucoside-7-O-glucoside	Flavonoids	Flavones	3	9	9	9	3541.54	5005	20005	1.08884	0.212449	1057.46	10.0464	up
19	Lmcp007240	C19H18O6	5,6,7,4'-Tetramethoxyflavone*	Flavonoids	Flavones	2	33257.4	29571	43241	123602	104879	94886.2	1.07103	0.00509275	3.04864	1.60816	up
20	pme0368	C27H30O14	Apigenin-7-O-rutinoside (Isorhoifolin)	Flavonoids	Flavones	3	9	9	9	12998.7	16675	31675	1.09976	0.0699936	2272.17	11.1499	up
21	pmp000237	C26H26O15	Apigenin-6-C-(2''-glucuronyl)xyloside	Flavonoids	Flavones	3	9	9	9	1670	5005	8312.6	1.08951	0.121493	555.096	9.11659	up
22	pmb3012	C22H22O11	Chrysoeriol-7-O-glucoside	Flavonoids	Flavones	3	11650.9	11789.6	13421	63380.2	34342.1	71481.1	1.05201	0.059198	4.59024	2.19857	up
23	pmp001288	C28H32O14	Acacetin-7-O-rutinoside (Linarin)	Flavonoids	Flavones	3	12760.2	9751.52	7188.65	87800.4	77891.4	44661.6	1.06301	0.0420346	7.08251	2.82426	up
24	pme1665	C27H30O15	Isovitexin-7-O-glucoside(Saponarin)	Flavonoids	Flavones	2	1457.1	2066.12	1878.46	8203.62	8525.31	8527.98	1.09246	3.56329e-05	4.67575	2.2252	up
25	MWSslk185	C20H20O8	5-Demethylnobiletin; 5-Hydroxy-6,7,8,3',4'-Pentamethoxyflavone*	Flavonoids	Flavones	2	18708.4	7717.28	6702.41	187898	172653	184355	1.07617	1.20762e-05	16.4484	4.03988	up
26	pmb0745	C26H24O10	Tricin-4'-O-syringyl alcohol	Flavonoids	Flavones	3	9	9	9	14130.8	7609.38	17039.9	1.09984	0.0435648	1436.3	10.4881	up
27	Hmgp002121	C31H28O13	Hispidulin-7-O-(6''-O-p-Coumaroyl)Glucoside	Flavonoids	Flavones	3	10005	3556.2	11670	196570	101645	164086	1.06082	0.0337841	18.3226	4.19555	up
28	pmb3041	C23H22O14	Tricin-7-O-saccharic acid	Flavonoids	Flavones	3	12948	10662.9	15457.5	75654.5	50216.5	75752.9	1.07818	0.021387	5.1608	2.36759	up
1	Lahp004593	C23H24O12	Flavoyadorinin A	Flavonoids	Flavonols	1	6130.4	15347.1	10137.6	83424.1	107153	88117.8	1.0704	0.00361761	8.81525	3.14	up
2	mws1290	C30H26O13	Kaempferol-3-O-(6''-p-Coumaroyl)glucoside (Tiliroside)	Flavonoids	Flavonols	3	8161.34	4161.85	2965.42	33236.7	30588.2	35935.9	1.05387	0.000216158	6.52517	2.70602	up
3	Lmcp005645	C17H14O7	Quercetin-3,4'-Dimethyl Ether	Flavonoids	Flavonols	2	2528.49	2247.8	1459.85	73015.4	65373.2	79386.4	1.09703	0.00312783	34.9214	5.12604	up
4	mws1329	C21H20O12	Quercetin-7-O-glucoside	Flavonoids	Flavonols	3	7135	9779.67	5467.41	34291	28346.8	38160.2	1.07001	0.00492378	4.50351	2.17105	up
5	mws0059	C27H30O16	Quercetin-3-O-rutinoside (Rutin)	Flavonoids	Flavonols	3	13529	9654.48	11323.4	51742.9	60436.8	62957.8	1.09167	0.00258273	5.07544	2.34353	up
6	pmn001583	C27H30O16	Quercetin-3-O-robinobioside	Flavonoids	Flavonols	3	11249.7	14050.4	12145.3	66172.5	67337.1	75976.2	1.09789	0.00166297	5.59444	2.48399	up
7	pmp001161	C20H20O8	5-Hydroxyauranetin	Flavonoids	Flavonols	1	9	9	9	22768.5	18563.2	20815.1	1.1022	0.00342518	2301.74	11.1685	up
1	MW0136848	C18H16O5	7,8,4'-Trimethoxyisoflavone	Flavonoids	Isoflavones	3	581.01	3355.21	733.54	256074	278082	287367	1.0809	0.0010564	175.924	7.45881	up
1	Zjhp090606	C17H16O5	(3R)-5,7-dihydroxyl-6-methyl-3-(4'-hydroxylbenzyl)-chroman-4-one*	Flavonoids	Other Flavonoids	1	24486	49333.5	26801.3	612717	622120	654674	1.09052	1.33366e-05	18.7785	4.23101	up
2	Hmdp001950	C17H18O5	2',7-Dihydroxy-3',4'-dimethoxyisoflavan	Flavonoids	Other Flavonoids	2	23340	13340	9228.64	2.13206e+06	2.16205e+06	2.25068e+06	1.09602	0.000226316	142.561	7.15544	up
3	Zjhp090609	C18H16O5	(E)-5,7-dihydroxy-6,8-dimethyl-3-(4'-hydroxybenzylidene)-chroman-4-one	Flavonoids	Other Flavonoids	1	895.23	9	750.72	269767	270886	266011	1.01897	1.67155e-05	487.425	8.92904	up
4	Zjhp090608	C17H18O5	Polygonatone D	Flavonoids	Other Flavonoids	1	44689.7	46723.1	29536.1	289075	306259	287878	1.09066	6.45716e-06	7.30236	2.86836	up
5	Hmhp006887	C18H18O5	6,8-Dihydroxy-2-(4-hydroxybenzyl)-5,7-dimethyl-3,4-dihydronaphthalen-1(2H)-one	Flavonoids	Other Flavonoids	1	2.35522e+06	2.2685e+06	2032587	2.71979e+07	2.58036e+07	2.73563e+07	1.10152	0.000256244	12.0724	3.59364	up
6	Jmyn006493	C18H18O5	(3R)-5,7-Dihydroxy-6,8-dimethyl-3-(4'-hydroxybenzyl)-chromone-4-one	Flavonoids	Other Flavonoids	1	108602	82835.6	86482.6	1.38981e+06	1.28608e+06	1.38496e+06	1.09997	0.000393025	14.6116	3.86904	up
7	Zjhp090635	C19H20O5	5,7-dihydroxy-6,8-dimethyl-3-(4'-methoxybenzyl)-chroman-4-one	Flavonoids	Other Flavonoids	1	89039.7	93840.8	75918.5	434784	399212	396736	1.09789	0.000287541	4.75555	2.24961	up
8	Wbtn007675	C15H10O6	Calyxanthone	Flavonoids	Other Flavonoids	2	9	9	9	235010	227871	255492	1.10232	0.0011929	26606.4	14.6995	up
9	Zjmp102002	C18H18O5	ophiopogonanone B	Flavonoids	Other Flavonoids	1	2.1437e+06	1.98598e+06	1.683e+06	2.42295e+07	2.38372e+07	2.41789e+07	1.10056	3.16608e-08	12.429	3.63563	up
10	Zbdp001892	C16H13NO3	7-Methoxy-3-[1-(3-pyridyl)methylidene]-4-chromanone	Flavonoids	Other Flavonoids	3	50181.9	46137.1	37530.7	7.49027e+06	6.43135e+06	7.19538e+06	1.10151	0.00202633	157.766	7.30165	up
11	Zjhp090619	C18H18O6	(3R)-5,7-dihydroxy-8-methyl-3-(2'-hydroxy-4'-methoxybenzyl)-chroman-4-one	Flavonoids	Other Flavonoids	1	35169	53301.5	32548.6	218979	197470	202024	1.08321	5.67036e-05	5.11054	2.35348	up
12	Wbtn004165	C26H32O7	1,6-dihydroxy-3,7-dimethoxy-8-(3-methoxy-3-methylbutyl)-2-(3-methylbut-2-en-1-yl)xanthen-9-one	Flavonoids	Other Flavonoids	1	56026.1	84510.8	57075.2	263241	274522	242134	1.08098	0.000128736	3.9466	1.98061	up
13	MWSHY0072	C19H20O5	Methylophiopogonanone B	Flavonoids	Other Flavonoids	1	64278.7	96246.7	89758.8	414622	425881	446125	1.08973	1.39179e-05	5.14067	2.36196	up
14	Wbtn012030	C16H12O5	Methyl 8-hydroxy-6-methyl-9-oxoxanthene-1-carboxylate	Flavonoids	Other Flavonoids	1	1205.82	752.598	1266.6	107835	146663	146483	1.09878	0.00934364	124.335	6.95809	up
1	MW0139619	C20H24O10	(2S)-2-(2-hydroxypropan-2-yl)-9-[(2S,3R,4S,5S,6R)-3,4,5-trihydroxy-6-(hydroxymethyl)oxan-2-yl]oxy-2,3-dihydrofuro[3,2-g]chromen-7-one	Lignans and Coumarins	Coumarins	3	1646.06	1648.62	1647.96	197617	196498	183645	1.10227	0.000550669	116.893	6.86904	up
2	MWSslk183	C15H10O4	7,8-Dihydroxy-4-phenylcoumarin	Lignans and Coumarins	Coumarins	2	5950.66	2152.32	5236.93	441627	439782	444183	1.09216	1.68778e-09	99.3703	6.63474	up
3	MW0136936	C10H9NO2	7-Amino-4-methylcoumarin	Lignans and Coumarins	Coumarins	3	16675	17410.9	17657.3	962794	968543	934747	1.10228	0.000122415	55.3906	5.79157	up
4	MW0138196	C11H10O5	Fraxinol	Lignans and Coumarins	Coumarins	3	3283.07	2017.45	1296.62	281362	258244	265072	1.09563	0.000613488	121.974	6.93043	up
5	Hmcp007916	C11H12O4	3-Methyl-6-methoxy-8-hydroxy-3,4-dihydroisocoumarin	Lignans and Coumarins	Coumarins	3	10192.2	7021.4	18270.8	40676.6	40712.3	35509.9	1.00716	0.00555171	3.29437	1.72	up
1	Hmgn004693	C20H20O7	8-Hydroxy-α-conidendrin	Lignans and Coumarins	Lignans	2	6265	12816.7	4576.05	71554.7	51299.2	64925.8	1.05682	0.00519098	7.93736	2.98866	up
2	Lmmn002274	C26H34O11	Isolariciresinol-9'-O-glucoside	Lignans and Coumarins	Lignans	2	66319.2	77768.4	79954.2	218374	207651	221947	1.09507	1.96594e-05	2.89219	1.53216	up
3	Lmyn003971	C26H34O11	Dihydrodehydrodiconiferyl alcohol-4-O-glucoside	Lignans and Coumarins	Lignans	3	62738.4	85292.9	50685.9	186048	202191	206538	1.06271	0.000972931	2.99308	1.58163	up
4	Lazn006735	C31H36O11	Erythro-Guaiacylglycerol-β-O-4'-dehydrodisinapyl Ether	Lignans and Coumarins	Lignans	2	5339.39	5036.25	4631.06	16282.6	18635.7	17012.7	1.09768	0.00165198	3.46052	1.79099	up
5	Wbmn006600	C21H22O6	3,4-Dihydro-4-(4-hydroxy-3-methoxyphenyl)-3-(hydroxymethyl)-6,7-dimethoxy-(3R,4S)-2-naphthalenecarboxaldehyde	Lignans and Coumarins	Lignans	2	11262	9244.82	11478.6	67212.7	57397.7	59105.1	1.09717	0.00236407	5.74373	2.52199	up
6	HJN083	C26H34O11	Lariciresinol-4'-O-glucoside	Lignans and Coumarins	Lignans	1	65045.5	66505.5	65553.5	153327	128404	143866	1.09219	0.00879347	2.15925	1.11053	up
7	Lazn003560	C22H30O11	Methoxy-erythro-Guaiacyl glycerol β-threo-syringyl glycerol ether	Lignans and Coumarins	Lignans	2	61103.4	59825.4	57417.9	146706	169325	163248	1.09748	0.00375998	2.68734	1.42618	up
8	Hmgn002833	C20H20O7	4-Ketopinoresinol	Lignans and Coumarins	Lignans	2	1263.36	2295.36	1287.19	298740	303317	315657	1.09933	0.000260053	189.379	7.56513	up
9	Jmzn006005	C10H10O3	3,4-Methylenedioxy cinnamyl alcohol	Lignans and Coumarins	Lignans	3	15034.4	11144.5	10148.4	42256.4	38355.2	35809.9	1.07706	0.000480233	3.2048	1.68023	up
10	Lazn006513	C33H40O13	(1R,2S)-2-[4-[(3R,3aR,6R,6aS)-3-(4-Hydroxy-3,5-dimethoxyphenyl)-1,3,3a,4,6,6a-hexahydrofuro[3,4-c]furan-6-yl]-2,6-dimethoxyphenoxy]-1-(4-hydroxy-3,5-dimethoxyphenyl)propane-1,3-diol	Lignans and Coumarins	Lignans	3	21803	19606.9	16549.7	61795.2	63448.7	62987.5	1.09224	0.000464955	3.24763	1.69939	up
11	Lazn003727	C26H34O13	(1S,2R)-1-(3-Methoxy-4-Hydroxyphenyl)-2-[2-(β-D-Glucopyranosyloxy)-4-[(E)-3-Hydroxy-1-Propenyl]-6-Methoxyphenoxy]-1,3-Propanediol	Lignans and Coumarins	Lignans	3	25532.1	16388.1	13657.1	797086	777712	847803	1.09701	0.00050958	43.5897	5.44592	up
12	MWSHC20189	C20H22O6	Epipinoresinol*	Lignans and Coumarins	Lignans	1	89686.2	102455	89367.3	184009	195340	216851	1.08593	0.00301194	2.11788	1.08262	up
13	Yamn004462	C26H36O11	6-((4-(3-hydroxy-2-(4-(3-hydroxypropyl)-2-methylphenoxy)propoxy)-2-methoxyphenoxy)methyl)tetrahydro-2H-pyran-2,3,4,5-tetraol	Lignans and Coumarins	Lignans	3	47028.5	40886.3	23800.2	218249	206987	203916	1.07283	0.000109696	5.63175	2.49358	up
14	Ladn005852	C20H20O7	Graminone A	Lignans and Coumarins	Lignans	3	9	9	9	158065	164922	150714	1.10232	0.000674415	17544.5	14.0987	up
15	Zmdn005358	C20H22O7	Vladinol D	Lignans and Coumarins	Lignans	3	4083.45	4073.24	4850.42	70753.1	58324	60055.4	1.10017	0.00421785	14.5407	3.86202	up
16	Lmtn003096	C26H36O11	Secoisolariciresinol 4-O-glucoside	Lignans and Coumarins	Lignans	2	51391.8	20093.1	36826.8	138626	190936	188616	1.03651	0.00555111	4.78413	2.25826	up
17	Lazn002951	C17H20O6	Guaiacylglycerol-β-Guaiacyl Ether	Lignans and Coumarins	Lignans	2	9	9	9	121849	137046	105790	1.10219	0.00546622	13506.8	13.7214	up
18	Jmzn003632	C26H34O11	Manglieside D	Lignans and Coumarins	Lignans	3	13328.3	21706	15051.2	72084	85181.3	82235.9	1.08192	0.000452998	4.78185	2.25757	up
19	zjbp111502	C22H26O9	Ciwujiatone	Lignans and Coumarins	Lignans	3	15304.1	16476.7	29980.9	128756	156656	127166	1.07428	0.0018537	6.68018	2.73989	up
20	Lazn004429	C28H38O13	(2S,3R,4S,6S)-2-[4-[(1R,2R)-1,3-Dihydroxy-2-[4-[(E)-3-hydroxyprop-1-enyl]-2,6-dimethoxyphenoxy]propyl]-2,6-dimethoxyphenoxy]-6-(hydroxymethyl)oxane-3,4-diol	Lignans and Coumarins	Lignans	3	1581.63	722.108	1549.58	7547.89	8288.94	13105.8	1.05522	0.037804	7.51109	2.90902	up
21	Yacp008636	C26H34O10	Icariside E4	Lignans and Coumarins	Lignans	3	1517.87	1186.37	1261.42	117638	70486.9	81625.4	1.09871	0.0248319	68.0215	6.08792	up
1	MWS5231	C13H24O4	Tridecanedioic acid	Lipids	Free fatty acids	1	112852	133558	136928	455566	422042	433730	1.09632	2.63164e-05	3.42084	1.77435	up
2	pmf0297	C20H42O	1-Eicosanol	Lipids	Free fatty acids	3	298492	338188	319653	802683	831092	878425	1.09774	0.000239248	2.62691	1.39336	up
3	MWSslk132	C16H30O4	Hexadecanedioic acid	Lipids	Free fatty acids	1	63338.5	60355.8	68042.5	191647	181812	198610	1.0989	0.000257072	2.98362	1.57706	up
4	MWSslk133	C14H26O4	1,14-Tetradecanedioic Acid	Lipids	Free fatty acids	1	66595.2	66119.3	66801.8	166389	171529	183470	1.10038	0.00218621	2.61326	1.38585	up
5	Lmbn007891	C18H34O4	Hydroxy ricinoleic acid	Lipids	Free fatty acids	1	22234.8	21472.4	12987.3	974876	890613	884578	1.09786	0.000948269	48.5068	5.60011	up
6	pmb2799	C18H32O3	12,13-Epoxy-9-Octadecenoic Acid	Lipids	Free fatty acids	1	19394.4	12237.2	19483.1	321126	337307	343117	1.09642	9.73551e-05	19.5941	4.29235	up
7	Wafn011571	C18H32O3	alpha-Hydroxylinoleic acid*	Lipids	Free fatty acids	1	146899	153161	139060	1.53903e+06	1.48166e+06	1.36406e+06	1.10146	0.00144262	9.98532	3.31981	up
8	Lmbn003970	C18H34O5	9,12,13-TriHOME; 9(S),12(S),13(S)-Trihydroxy-10(E)-octadecenoic acid	Lipids	Free fatty acids	1	185419	214445	178504	6.87229e+06	6.90902e+06	7.43053e+06	1.10172	0.000658837	36.6753	5.19674	up
9	MWS1900	C11H20O4	Undecanedioic acid	Lipids	Free fatty acids	1	71390.2	69889.6	69552.2	819502	781413	880825	1.10189	0.00145499	11.7712	3.55719	up
10	MW0014090	C16H32O3	3-Hydroxyhexadecanoic acid	Lipids	Free fatty acids	3	60229	63169.9	60879.3	339211	327902	348965	1.10195	0.000375486	5.51382	2.46305	up
11	mws0367	C18H30O2	α-Linolenic Acid	Lipids	Free fatty acids	1	2.10575e+06	2.08684e+06	2.07302e+06	2.60542e+07	2.62347e+07	2.66572e+07	1.10232	5.19946e-05	12.5999	3.65534	up
12	Hmqn003054	C18H34O5	9,10,11-Trihydroxy-12-octadecenoic acid	Lipids	Free fatty acids	1	11828.2	13969.9	9709.94	444012	435386	448618	1.1005	1.85023e-05	37.4004	5.22498	up
13	Rfmb091	C18H32O3	9S-Hydroxy-10E,12Z-octadecadienoic acid*	Lipids	Free fatty acids	1	189706	182797	190564	1.73255e+06	1.6936e+06	1.79609e+06	1.10213	0.000340474	9.27465	3.21329	up
14	MWS80007	C18H32O4	13-Hydroperoxy-9Z,11E-octadecadienoic acid	Lipids	Free fatty acids	2	14969.5	15519.6	15671.7	354905	358298	354459	1.10229	7.08504e-06	23.1292	4.53164	up
15	mws0474	C12H22O4	Dodecanedioic aicd	Lipids	Free fatty acids	1	2116.26	2794.19	2350.24	8560.32	9032.31	8904.35	1.09363	2.98331e-05	3.64938	1.86765	up
16	Lmbn005369	C18H32O3	13(S)-HODE;13(S)-Hydroxyoctadeca-9Z,11E-dienoic acid*	Lipids	Free fatty acids	1	183360	197658	179347	1.83084e+06	1.81965e+06	1.82119e+06	1.10198	2.60088e-08	9.76448	3.28754	up
17	Zmyn004449	C18H30O4	9-Hydroxy-12-oxo-10(E),15(Z)-octadecadienoic acid	Lipids	Free fatty acids	1	10606.1	10802.1	10688.4	277320	265489	284193	1.10225	0.00042419	25.766	4.6874	up
18	Lmbn005662	C18H32O3	9(10)-EpOME;(9R,10S)-(12Z)-9,10-Epoxyoctadecenoic acid	Lipids	Free fatty acids	1	15719.7	14114.7	14761.9	544952	576991	619585	1.10196	0.00145085	39.051	5.28729	up
19	Lmbn004240	C18H34O5	9,10-Dihydroxy-12,13-epoxyoctadecanoic acid	Lipids	Free fatty acids	1	68331.4	83071.6	78899.9	859376	802315	879455	1.10077	0.000620743	11.0339	3.46388	up
20	Lmbn005923	C18H30O2	Crepenynic acid	Lipids	Free fatty acids	3	8260.08	7612.37	8921.74	89882.2	93792.7	95237.9	1.10144	0.000182344	11.2491	3.49174	up
21	pmn001689	C18H32O4	9-Hydroxy-12-oxo-15(Z)-octadecenoic acid	Lipids	Free fatty acids	3	9	9	9	121143	120765	139982	1.10229	0.00247448	14144.1	13.7879	up
22	MW0055437	C18H34O4	Octadecanedioic acid	Lipids	Free fatty acids	3	10477.3	7696.53	5488.56	361189	363181	354177	1.09717	1.29856e-06	45.5807	5.51035	up
23	Lmbn005287	C18H32O4	7S,8S-DiHODE; (9Z,12Z)-(7S,8S)-Dihydroxyoctadeca-9,12-dienoic acid	Lipids	Free fatty acids	1	19534.7	17043.3	18026.5	405081	392824	402455	1.10194	5.45074e-05	21.9828	4.4583	up
24	Zmjn004133	C18H32O4	9S-Hydroperoxy-10E,12Z-octadecadienoic acid	Lipids	Free fatty acids	3	9685.86	6432.68	7369.72	178230	219391	853782	1.06412	0.202094	53.2778	5.73546	up
25	Zmyn004714	C18H34O3	Ricinoleic acid	Lipids	Free fatty acids	1	255660	285085	270117	728844	687524	764450	1.09807	0.000758409	2.68951	1.42734	up
26	Zmyn004732	C18H30O3	2R-hydroxy-9Z,12Z,15Z-octadecatrienoic acid	Lipids	Free fatty acids	1	18870.4	14737.5	15775.4	549301	589674	635646	1.10111	0.00183487	35.9356	5.16734	up
27	Lmbn006152	C18H32O2	(9Z,11E)-Octadecadienoic acid	Lipids	Free fatty acids	1	53455	44905.4	50498.9	213650	236144	222333	1.09897	0.000388819	4.51519	2.17479	up
28	mws1491	C18H32O2	Linoleic acid	Lipids	Free fatty acids	1	53455	44905.4	50498.9	213650	236144	222333	1.09897	0.000388819	4.51519	2.17479	up
29	pmn001694	C18H34O5	9,10,13-Trihydroxy-11-Octadecenoic Acid	Lipids	Free fatty acids	1	111768	134593	102538	4.68216e+06	4.75536e+06	4.96658e+06	1.10129	0.000283725	41.2844	5.36752	up
30	Zmyn004676	C18H30O3	17-Hydroxylinolenic acid	Lipids	Free fatty acids	1	127764	141960	142260	1.73379e+06	1.68338e+06	1.79271e+06	1.10181	0.000296276	12.6458	3.66059	up
31	mws2623	C18H34O2	11-Octadecanoic acid(Vaccenic acid)*	Lipids	Free fatty acids	1	832441	796158	718848	9.12411e+06	10154514	9.49857e+06	1.10134	0.00103247	12.2589	3.61576	up
32	pmb2804	C18H32O4	13S-Hydroperoxy-9Z,11E-octadecadienoic acid	Lipids	Free fatty acids	3	24759.9	23161.7	23382.6	271935	273854	299064	1.10186	0.00111049	11.8486	3.56664	up
33	MWS4295	C18H36O3	DL-2-hydroxystearic acid	Lipids	Free fatty acids	1	15907.1	14016.7	18029.9	41808.2	44432.5	41249.2	1.08927	7.64851e-05	2.6586	1.41067	up
34	MW0017099	C18H28O3	9s,13r-12-Oxophytodienoic Acid	Lipids	Free fatty acids	3	21187.8	34245.9	13567.2	255251	231439	235809	1.07607	2.8445e-05	10.4709	3.38831	up
35	MWS80006	C18H32O4	9-Hydroperoxy-9Z,11E-Octadecadienoic Acid	Lipids	Free fatty acids	1	25207.6	5043.26	23197.4	174608	167656	181223	1.0165	0.000125686	9.79426	3.29194	up
36	pmn001691	C18H32O5	9,12,13-Trihydroxy-10,15-octadecadienoic acid	Lipids	Free fatty acids	2	3125.02	2511.05	2228.91	56676	55877	67788.5	1.09931	0.00429194	22.9296	4.51914	up
37	Lmyn012331	C18H34O2	Petroselinic acid*	Lipids	Free fatty acids	1	745286	793770	740989	8.39447e+06	9.89036e+06	9.47268e+06	1.10135	0.00271004	12.1741	3.60574	up
38	MWS2430	C15H30O2	13-methylmyristic acid	Lipids	Free fatty acids	1	251096	257657	221651	680873	621422	607262	1.09432	0.000669308	2.61439	1.38647	up
39	Lmbn005487	C18H34O4	12,13-DHOME; (9Z)-12,13-Dihydroxyoctadec-9-enoic acid	Lipids	Free fatty acids	1	31030.7	28352.1	27335.9	200302	183315	203470	1.10084	0.00104952	6.77002	2.75916	up
40	mws0359	C15H30O2	Pentadecanoic Acid	Lipids	Free fatty acids	2	177976	204123	220868	631245	603237	604163	1.09502	2.45436e-05	3.04932	1.60849	up
41	pmn001606	C20H38O2	Eicosenoic acid	Lipids	Free fatty acids	1	2.50776e+06	2.19775e+06	2.06889e+06	7.48203e+06	8.07414e+06	7.61679e+06	1.09691	3.38721e-05	3.42067	1.77428	up
42	Hmqp005411	C18H32O3	9-Oxo-12Z-Octadecenoic acid	Lipids	Free fatty acids	2	1743.95	6685.59	6566.71	97240.1	81832	80571.5	1.05642	0.00227046	17.3139	4.11386	up
43	Zmpn003368	C18H30O3	13S-Hydroxy-9Z,11E,15Z-octadecatrienoic acid	Lipids	Free fatty acids	2	3846.58	3567.04	2961.81	28461.2	26534.5	29731.7	1.09881	0.000680805	8.16615	3.02966	up
44	Lmbn004685	C18H32O4	5S,8R-DiHODE; (5S,8R,9Z,12Z)-5,8-Dihydroxyoctadeca-9,12-dienoate	Lipids	Free fatty acids	3	19786.9	20255.3	7587.8	116512	108521	123992	1.05205	8.24053e-05	7.32784	2.87339	up
45	Lmyn007883	C16H32O4	9,16-Dihydroxypalmitic acid	Lipids	Free fatty acids	2	37863.2	31524.5	38455.5	156516	156262	163125	1.09809	2.62334e-06	4.41292	2.14174	up
46	MWSmce689	C19H32O2	Methyl linolenate	Lipids	Free fatty acids	3	27145.9	27980.1	27630	60430.7	55210.7	55934.5	1.09868	0.00254533	2.07327	1.05191	up
47	MW0054480	C15H28O3	Lyngbic acid	Lipids	Free fatty acids	3	11770.2	9813.25	8613.15	25006.3	26998.7	26525.8	1.08215	0.000317044	2.60065	1.37887	up
48	mws5045	C12H24O3	12-Hydroxydodecanoic acid	Lipids	Free fatty acids	3	5804.37	8239.02	6312.34	15037.6	21260.5	14118	1.03498	0.0360316	2.47675	1.30845	up
49	pmb0889	C18H30O2	Punicic acid (9Z,11E,13Z-octadecatrienoic acid)	Lipids	Free fatty acids	3	278228	302985	267159	1.96347e+06	2.09807e+06	2.12617e+06	1.10127	0.000498951	7.29364	2.86664	up
50	MW0012723	C22H34O4	19,20-DiHDPA	Lipids	Free fatty acids	3	1.23704e+06	1.40875e+06	1.63023e+06	5.14495e+06	5.081e+06	5.04247e+06	1.09384	0.000484666	3.57071	1.83621	up
51	MWSmce692	C18H30O2	γ-Linolenic Acid	Lipids	Free fatty acids	1	14037.1	11997.9	11379.7	125789	122591	132896	1.10049	0.000338056	10.1906	3.34916	up
52	Hmqp005455	C18H32O3	15(R)-Hydroxylinoleic Acid	Lipids	Free fatty acids	1	4420.94	9279.29	6021.87	164574	146062	154159	1.09235	0.000668932	23.5672	4.55871	up
53	Lmcn009539	C19H34O2	E,E,Z-1,3,12-Nonadecatriene-5,14-diol	Lipids	Free fatty acids	1	2.05915e+06	1.78848e+06	1.91923e+06	4.24604e+06	4.19156e+06	4.11297e+06	1.096	0.000151069	2.17633	1.1219	up
54	MWSslk080	C10H20O3	10-Hydroxydecanoic acid	Lipids	Free fatty acids	3	5901.65	3061.06	3418.05	22017.2	25854.4	21037.1	1.07133	0.00104549	5.56578	2.47658	up
55	MWS3139	C10H18O3	10-Hydroxy-2-Decenoic Acid	Lipids	Free fatty acids	2	871.332	1573.86	557.06	34799.6	30696.1	39626.3	1.08679	0.00520408	35.0144	5.12988	up
56	Zmyn005252	C17H34O3	3-Hydroxy-palmitic acid methyl ester	Lipids	Free fatty acids	1	12493.3	12217.5	13759.5	40035.1	44836.5	41243	1.09849	0.00102767	3.27823	1.71292	up
57	Lmbn005443	C18H30O3	13-KODE; (9Z,11E)-13-Oxooctadeca-9,11-dienoic acid	Lipids	Free fatty acids	3	1732.22	1009.85	1097.48	14597.2	11949.8	11540.9	1.08874	0.00493319	9.9199	3.31032	up
58	pmb2786	C18H30O3	9-Hydroxy-10,12,15-octadecatrienoic acid	Lipids	Free fatty acids	3	1732.22	1009.85	1097.48	14597.2	11949.8	11540.9	1.08874	0.00493319	9.9199	3.31032	up
1	Wagn011658	C31H58O14	1-Palmitoyl-Sn-Glycerol 3-O-Diglucoside	Lipids	Glycerol ester	1	9	9	9	8056.33	5721.96	7119.58	1.10183	0.00937105	773.995	9.59618	up
2	pmd0149	C28H46NO9P	LysoPS 22:5	Lipids	Glycerol ester	3	4826.5	543.26	1006.51	30725.1	31748.9	32123.3	1.01767	0.000969899	14.8359	3.89102	up
3	Lmyn005812	C33H56O14	Gingerglycolipid A	Lipids	Glycerol ester	1	1107.08	1152.05	1379.51	125545	99115.1	191071	1.09828	0.0373873	114.255	6.83611	up
4	Wagn012030	C31H58O14	2-Palmitoyl-Sn-Glycerol 3-O-Diglucoside	Lipids	Glycerol ester	2	9	9	9	45116.7	43345.5	39756	1.10229	0.00135908	4748.82	12.2134	up
5	Lmyn006011	C33H58O14	Gingerglycolipid B	Lipids	Glycerol ester	1	670.852	1493.39	602.514	98536.5	198535	191643	1.09174	0.0374089	176.638	7.46466	up
6	Hmyn007168	C22H45O9P	LysoPG 16:0	Lipids	Glycerol ester	1	17839	14614.9	13238.4	830644	819021	836623	1.10126	1.30037e-05	54.4138	5.7659	up
7	Hmyn006303	C27H47O12P	LysoPI 18:3	Lipids	Glycerol ester	3	9	9	9	23223.8	22407.2	26023.7	1.10227	0.00209699	2653.87	11.3739	up
1	Lmhp009590	C25H50NO7P	LysoPC 17:1	Lipids	LPC	1	10733	4706.3	8928.08	124485	110364	48090.2	1.0494	0.0659848	11.6114	3.53747	up
2	Lmhp011549	C28H56NO7P	LysoPC 20:1	Lipids	LPC	1	1713.4	1264.54	619.916	167552	166969	47728.7	1.07556	0.0868563	106.244	6.73124	up
3	pmp001251	C26H50NO7P	LysoPC 18:2(2n isomer)	Lipids	LPC	1	61982.8	58592.9	47780.1	2.14963e+06	2.11196e+06	2.37723e+06	1.10111	0.00143613	39.4333	5.30134	up
4	pmb0863	C24H46NO7P	LysoPC 16:2(2n isomer)	Lipids	LPC	1	4745.06	8296.37	5476.79	337170	325237	318573	1.09848	0.000175035	52.9737	5.72721	up
5	pmd0130	C22H46NO7P	LysoPC 14:0	Lipids	LPC	1	12112.9	11960.3	8378.07	1.51068e+06	1.51536e+06	1.58655e+06	1.10102	0.000250296	142.139	7.15116	up
6	pmb2260	C23H46NO7P	LysoPC 15:1	Lipids	LPC	1	21064.5	25422.2	13217.3	976708	2.11812e+06	1.06388e+06	1.09043	0.0650972	69.6553	6.12216	up
7	pmd0147	C28H54NO7P	LysoPC 20:2	Lipids	LPC	3	22433.8	18359.9	19863.5	993962	968532	987030	1.10182	4.22966e-05	48.6261	5.60366	up
8	pmb2319	C23H48NO7P	LysoPC 15:0	Lipids	LPC	1	32987.5	26279.9	25474.2	2.9975e+06	2.80184e+06	2.86394e+06	1.1016	0.000399023	102.232	6.6757	up
9	Lmhp010515	C25H52NO7P	LysoPC 17:0(2n isomer)	Lipids	LPC	1	5894.34	4187.45	1668.34	663033	669458	678101	1.09121	1.2037e-05	171.112	7.4188	up
10	pma1303	C24H46NO7P	LysoPC 16:2	Lipids	LPC	1	1867.3	8772.07	4232.67	320189	285171	298182	1.07916	0.000811769	60.7544	5.92492	up
11	pmb0855	C24H50NO7P	LysoPC 16:0	Lipids	LPC	1	7447.96	13305.3	10563.6	1.50752e+06	1.41986e+06	1.49143e+06	1.09981	0.000323098	141.1	7.14057	up
12	Lmhp008833	C24H48NO7P	LysoPC 16:1(2n isomer)	Lipids	LPC	1	25107	14013.2	5018.88	2.10239e+06	2.00577e+06	1.96315e+06	1.08411	0.000331824	137.549	7.10381	up
13	pmd0146	C28H54NO7P	LysoPC 20:2(2n isomer)	Lipids	LPC	3	18830.1	13221.9	14826.7	885474	854679	859892	1.10082	8.0766e-05	55.4634	5.79346	up
14	Lmhp007840	C27H52NO7P	LysoPC 19:2	Lipids	LPC	2	4425.18	6457.69	11397.8	619244	2.53407e+06	557260	1.07497	0.198607	166.538	7.37971	up
15	pmb2406	C25H52NO7P	LysoPC 17:0	Lipids	LPC	1	26899.3	17627	17937.7	2.41315e+06	2.32221e+06	2.34099e+06	1.10044	0.000118624	113.287	6.82384	up
16	pmb0854	C26H48NO7P	LysoPC 18:3	Lipids	LPC	1	117589	140510	96734.8	1.56698e+07	1.48548e+07	1.5208e+07	1.10124	0.000234348	128.884	7.00993	up
17	pmd0132	C24H50NO7P	LysoPC 16:0(2n isomer)	Lipids	LPC	1	9218.95	7251.91	10266.7	1.19484e+06	1.4588e+06	1.28192e+06	1.1011	0.00352982	147.192	7.20156	up
18	pmp001270	C24H48NO7P	LysoPC 16:1	Lipids	LPC	1	15645.3	31407.1	6649.01	1.76343e+06	1.70869e+06	1.70703e+06	1.08323	1.48182e-05	96.4436	6.59161	up
19	Lmhp009129	C23H48NO7P	LysoPC 15:0(2n isomer)	Lipids	LPC	1	4550.53	2479.71	5532.06	967619	1.04127e+06	824190	1.09766	0.00455775	225.522	7.81713	up
20	pmp001273	C26H50NO7P	LysoPC 18:2	Lipids	LPC	1	30015.1	28281.5	16157.1	3.43475e+06	3.29762e+06	3.45363e+06	1.09884	0.000191588	136.81	7.09603	up
21	Lmhp010190	C26H52NO7P	LysoPC 18:1(2n isomer)	Lipids	LPC	1	68548.5	72074.4	61253.7	2.98722e+06	2.66811e+06	2.8956e+06	1.10179	0.00114691	42.3572	5.40454	up
22	pmd0136	C26H54NO7P	LysoPC 18:0(2n isomer)	Lipids	LPC	1	6198.2	1605.73	1261.79	345326	325973	338462	1.08102	0.000109209	111.382	6.79938	up
23	pmp001281	C26H52NO7P	LysoPC 18:1	Lipids	LPC	1	91388.2	73300.1	75124.8	9.5849e+06	9.41686e+06	9.32806e+06	1.10185	5.90456e-05	118.133	6.88427	up
24	pmb0865	C26H48NO7P	LysoPC 18:3(2n isomer)	Lipids	LPC	1	87448.1	63967	72297.7	1.14758e+07	1.09727e+07	1.14052e+07	1.10158	0.00019176	151.327	7.24153	up
25	Lmhp008718	C25H48NO7P	LysoPC 17:2	Lipids	LPC	1	6554.61	6299.98	9733.7	212793	176844	176317	1.09746	0.00415412	25.0552	4.64704	up
26	mws0126	C26H54NO7P	LysoPC 18:0	Lipids	LPC	1	18032.2	10096.9	10287.5	1.16589e+06	1.10374e+06	1.15567e+06	1.0984	0.000230099	89.1618	6.47835	up
27	MEDP1345	C26H48NO7P	LysoPC(18:3(9Z,12Z,15Z))	Lipids	LPC	3	3548.46	2247.34	2438.59	533689	573715	490873	1.10059	0.00202531	194.098	7.60064	up
28	Lmhp007598	C27H52NO7P	LysoPC 19:2(2n isomer)	Lipids	LPC	2	6644.93	7654.66	10433.7	656037	706955	2.52252e+06	1.08357	0.170984	157.097	7.29551	up
29	MEDP1341	C26H50NO7P	1-(9Z,12Z-octadecadienoyl)-sn-glycero-3-phosphocholine	Lipids	LPC	3	45231	38583.2	25192.1	2.38822e+06	2.15468e+06	2.13954e+06	1.09826	0.00127919	61.3033	5.93789	up
1	Lmhp008885	C20H42NO7P	LysoPE 15:0(2n isomer)	Lipids	LPE	1	10903.7	14588	14125.9	1.17722e+06	1.35262e+06	1.27749e+06	1.1013	0.00162482	96.1021	6.5865	up
2	Lmhp008440	C20H40NO7P	LysoPE 15:1	Lipids	LPE	1	5665.09	3645.07	1827.23	113170	99634.9	107906	1.08263	0.000707886	28.7959	4.84779	up
3	pmb0864	C19H40NO7P	LysoPE 14:0	Lipids	LPE	1	5282.22	9427.15	3097.29	675028	582683	683857	1.09234	0.00246725	109.036	6.76866	up
4	Waln011524	C26H54NO9P	1-(2,3-dihydroxypropoxy)-3-(((2-(dimethylamino)ethoxy)(hydroxy)phosphoryl)oxy)propan-2-yl palmitate*	Lipids	LPE	1	16656	14829.1	13873	2.36113e+06	1.56981e+06	1.78278e+06	1.10065	0.0152964	125.969	6.97692	up
5	Lmhp008801	C23H42NO7P	LysoPE 18:3	Lipids	LPE	1	27443.8	16894.9	21247.7	2.00235e+06	2.18688e+06	2.05511e+06	1.10018	0.000685465	95.2078	6.57301	up
6	Waln011222	C26H54NO9P	2-(2,3-dihydroxypropoxy)-3-(((2-(dimethylamino)ethoxy)(hydroxy)phosphoryl)oxy)propyl palmitate*	Lipids	LPE	1	4303.18	1850.27	884.136	677104	631520	686364	1.08904	0.000628146	283.477	8.14709	up
7	pmb0874	C23H44NO7P	LysoPE 18:2(2n isomer)	Lipids	LPE	1	35108.5	24238.1	33845.4	813601	788837	1.58036e+06	1.09078	0.0581245	34.1532	5.09395	up
8	mws0289	C23H46NO7P	LysoPE 18:1	Lipids	LPE	3	30149.5	24959.9	20376.4	1.05263e+06	548659	1.09787e+06	1.09139	0.0381698	35.7571	5.16016	up
9	pmb0881	C23H44NO7P	LysoPE 18:2	Lipids	LPE	1	22604.5	15569	12569.2	1.78283e+06	1.85062e+06	1.96052e+06	1.09937	0.000756961	110.242	6.78453	up
10	Lmhp010757	C25H48NO7P	LysoPE 20:2	Lipids	LPE	1	6595.58	4380.08	1501.78	242248	211940	215788	1.078	0.00152419	53.695	5.74672	up
11	Waln011009	C28H54NO9P	2-(2,3-dihydroxypropoxy)-3-(((2-(dimethylamino)ethoxy)(hydroxy)phosphoryl)oxy)propyl (11Z,14Z)-octadeca-11,14-dienoate*	Lipids	LPE	1	63880.5	58820.7	52373.9	3.05915e+06	2.6906e+06	3.32519e+06	1.10134	0.00381485	51.8345	5.69584	up
12	pmb0856	C23H46NO7P	LysoPE 18:1(2n isomer)	Lipids	LPE	3	26149	27951.9	26151.1	1.11308e+06	930977	1.11284e+06	1.10168	0.00347786	39.3374	5.29783	up
13	Lmhp009034	C21H42NO7P	LysoPE 16:1	Lipids	LPE	1	5421.59	6243.9	8345.55	451511	452853	378437	1.09984	0.00336093	64.1047	6.00236	up
14	Lmhp009187	C20H42NO7P	LysoPE 15:0	Lipids	LPE	1	19460.9	17114.3	20124.3	1.18209e+06	1.2333e+06	1.15135e+06	1.10196	0.000409912	62.906	5.97513	up
15	Lmhp008337	C19H40NO7P	LysoPE 14:0(2n isomer)	Lipids	LPE	1	5360.51	5536.97	2246.98	557956	557723	581721	1.09453	0.000158081	129.134	7.01273	up
16	Lmhp008589	C23H42NO7P	LysoPE 18:3(2n isomer)	Lipids	LPE	1	63309.3	17011.8	13111.8	1.88215e+06	1.81866e+06	1.94119e+06	1.07561	3.74996e-05	60.3855	5.91613	up
17	Lmhp008763	C21H42NO7P	LysoPE 16:1(2n isomer)	Lipids	LPE	1	10925.8	4187.3	4640	261895	369436	431668	1.0874	0.0195704	53.8144	5.74992	up
18	Waln009920	C28H52NO9P	1-(2,3-dihydroxypropoxy)-3-(((2-(dimethylamino)ethoxy)(hydroxy)phosphoryl)oxy)propan-2-yl (8E,11Z,14Z)-octadeca-8,11,14-trienoate*	Lipids	LPE	1	5316.88	4242.21	2980.35	142915	138065	265052	1.09112	0.0504451	43.5452	5.44444	up
19	Lmhp009349	C25H44NO7P	LysoPE 20:4(2n isomer)	Lipids	LPE	3	3294.79	3639.5	4261.29	69060.7	77323.2	76386.4	1.10067	0.00122423	19.8981	4.31456	up
20	pmb0883	C23H48NO7P	LysoPE 18:0	Lipids	LPE	3	2632.83	768.308	562.48	91552.9	86296	82847.8	1.07795	0.00043907	65.7724	6.03941	up
21	pmb0876	C21H44NO7P	LysoPE 16:0	Lipids	LPE	1	541915	435300	280406	3.28214e+07	2.5186e+07	3.64253e+07	1.09659	0.0111585	75.0883	6.23052	up
22	Lmhp008273	C20H40NO7P	LysoPE 15:1(2n isomer)	Lipids	LPE	1	4350.4	5374.89	2943.66	147839	182325	153427	1.09663	0.00446168	38.1714	5.25442	up
23	Waln010192	C28H52NO9P	2-(2,3-dihydroxypropoxy)-3-(((2-(dimethylamino)ethoxy)(hydroxy)phosphoryl)oxy)propyl (8E,11Z,14Z)-octadeca-8,11,14-trienoate*	Lipids	LPE	1	2340.02	2446.92	2168.2	382194	377977	464923	1.10188	0.00482403	176.143	7.4606	up
24	pmd0160	C21H44NO7P	LysoPE 16:0(2n isomer)	Lipids	LPE	3	579980	374456	374483	3.07208e+07	3.39689e+07	3.67515e+07	1.09956	0.00268171	76.3337	6.25425	up
25	Lmhp009497	C25H44NO7P	LysoPE 20:4	Lipids	LPE	3	9	9	9	68428.6	65913.8	61740.4	1.10231	0.000889514	7262.32	12.8262	up
26	Waln010743	C28H54NO9P	1-(2,3-dihydroxypropoxy)-3-(((2-(dimethylamino)ethoxy)(hydroxy)phosphoryl)oxy)propan-2-yl (11Z,14Z)-octadeca-11,14-dienoate*	Lipids	LPE	1	110313	70763.3	76400.3	3.48011e+06	4.12057e+06	3.00361e+06	1.09801	0.00861395	41.1854	5.36406	up
27	Lmhp010514	C25H48NO7P	LysoPE 20:2(2n isomer)	Lipids	LPE	1	2975.62	5425.09	1955.72	247649	216762	233672	1.09188	0.00133741	67.4059	6.0748	up
28	Lmhp009464	C22H44NO7P	LysoPE 17:1(2n isomer)	Lipids	LPE	1	2806.76	3745.08	4791.45	75227.1	55752.3	65593.7	1.09402	0.00769433	17.3294	4.11515	up
29	Lmhp010162	C22H46NO7P	LysoPE 17:0	Lipids	LPE	2	556.14	544.617	786.37	65630	64276.5	39725.3	1.09781	0.0219167	89.8889	6.49007	up
30	Waln010449	C26H52NO9P	1-(2,3-dihydroxypropoxy)-3-(((2-(dimethylamino)ethoxy)(hydroxy)phosphoryl)oxy)propan-2-yl (E)-hexadec-9-enoate	Lipids	LPE	1	9	9	9	30047.4	39220.2	70063.4	1.10048	0.0617147	5160.41	12.3333	up
31	Lmhp009769	C22H44NO7P	LysoPE 17:1	Lipids	LPE	1	2105.5	3407.84	2239.85	59692.9	50279.3	58039.2	1.09651	0.00249836	21.67	4.43762	up
1	MWS0952	C18H40NO5P	Dihydrosphingosine-1-Phosphate	Lipids	Sphingolipids	2	3958.37	4808.31	3650.62	45109.1	43817.9	45572.7	1.09974	1.83562e-06	10.8316	3.43718	up
1	pmb0374	C5H5N5	2-Aminopurine	Nucleotides and derivatives	Nucleotides and derivatives	1	395134	439336	443639	13269287	1.37277e+07	1.3782e+07	1.10207	0.000134353	31.9057	4.99574	up
2	MW0168500	C10H14N5O7P	2'-Deoxyguanosine 5'-monophosphate	Nucleotides and derivatives	Nucleotides and derivatives	3	1.89073e+06	2.39777e+06	1.98566e+06	1.53693e+07	13575090	1.38652e+07	1.09836	0.00107716	6.82315	2.77044	up
3	mws0884	C10H12N5O6P	Cyclic 3',5'-Adenylic acid	Nucleotides and derivatives	Nucleotides and derivatives	1	17663.7	6093.86	3184.52	1.40613e+07	1.3252e+07	1.46881e+07	1.09288	0.000880371	1558.95	10.6064	up
4	mws0976	C9H12N2O6	β-Pseudouridine	Nucleotides and derivatives	Nucleotides and derivatives	3	13467.8	11943.2	15720.3	360610	377742	381005	1.101	0.000213056	27.2142	4.76629	up
5	Zmsp001773	C10H13N5O4	(2r,3s,4r,5s)-2-(6-aminopurin-9-yl)-5-(hydroxymethyl)oxolane-3,4-diol	Nucleotides and derivatives	Nucleotides and derivatives	1	28254.2	57347.5	45458.1	6.59413e+06	7.25172e+06	6.94638e+06	1.09866	0.000744201	158.647	7.30968	up
6	pme0256	C5H4N4O2	Xanthine	Nucleotides and derivatives	Nucleotides and derivatives	3	7044.85	6280.46	11396.4	243365	219004	265822	1.09551	0.00296904	29.4556	4.88047	up
7	mws0248	C9H12N2O6	Uridine	Nucleotides and derivatives	Nucleotides and derivatives	1	95945.5	81047.8	109617	3342992	3.23773e+06	3.00527e+06	1.10077	0.000965276	33.4461	5.06377	up
8	mws0668	C10H12N4O6	Xanthosine	Nucleotides and derivatives	Nucleotides and derivatives	1	89917	86530.9	79507.8	3.58942e+06	3.51397e+06	3.59381e+06	1.10212	4.43606e-05	41.7932	5.3852	up
9	mws0609	C10H12N5O7P	Guanosine 3',5'-cyclic monophosphate	Nucleotides and derivatives	Nucleotides and derivatives	1	14770.2	6791.65	3334.37	1.1663e+07	1.35044e+07	1.4165e+07	1.0951	0.00324796	1579.86	10.6256	up
10	mws1060	C10H12N4O5	9-(Arabinosyl)hypoxanthine	Nucleotides and derivatives	Nucleotides and derivatives	1	76484.6	79793.1	79684.1	3.32056e+06	3.62221e+06	3.78982e+06	1.1021	0.00153528	45.4845	5.5073	up
11	MWSmce116	C10H13N5O3	5'-Deoxyadenosine	Nucleotides and derivatives	Nucleotides and derivatives	1	53192.1	55612	64957.7	522083	448296	487051	1.0996	0.00195391	8.38751	3.06824	up
12	Hmhp001812	C11H15N5O4	2'-O-Methyladenosine	Nucleotides and derivatives	Nucleotides and derivatives	1	38991.9	32485.9	49766.8	3.8959e+06	3.96155e+06	3.84188e+06	1.10072	5.82847e-05	96.4937	6.59236	up
13	pme1109	C5H5N5O	Guanine	Nucleotides and derivatives	Nucleotides and derivatives	1	195157	184085	274748	1.06855e+07	1.1202e+07	1.05766e+07	1.10005	0.000252548	49.64	5.63343	up
14	mws0255	C4H5N3O	Cytosine	Nucleotides and derivatives	Nucleotides and derivatives	2	108148	69914.4	82580.7	1.10147e+06	1.14326e+06	1.18823e+06	1.0969	7.19043e-05	13.1711	3.7193	up
15	Wayn002636	C17H22N2O7	N-(1-Deoxy-1-fructosyl)Tryptophan	Nucleotides and derivatives	Nucleotides and derivatives	1	210603	239680	269899	481212	525558	498754	1.07993	0.000390312	2.09048	1.06383	up
16	MWS5173	C4H5N3O	Isocytosine	Nucleotides and derivatives	Nucleotides and derivatives	2	9	9	9	1.5639e+06	1.87158e+06	1.76902e+06	1.1023	0.00270725	192759	17.5564	up
17	pme0033	C5H4N4O	Hypoxanthine	Nucleotides and derivatives	Nucleotides and derivatives	3	32461.3	88977.1	125434	634875	644656	557950	1.03053	0.000161506	7.44302	2.89589	up
18	pme1178	C10H13N5O5	Guanosine	Nucleotides and derivatives	Nucleotides and derivatives	1	370790	353248	289180	1.89512e+07	1.84928e+07	1.97045e+07	1.10151	0.000335282	56.4031	5.8177	up
19	mws0251	C5H6N2O2	Thymine	Nucleotides and derivatives	Nucleotides and derivatives	3	9826.59	25540.2	13604.6	291930	255253	262087	1.08172	0.000483044	16.5253	4.04661	up
20	pmb0532	C10H13N4O8P	Inosine 5'-monophosphate	Nucleotides and derivatives	Nucleotides and derivatives	3	166838	110447	162145	1.06398e+06	800179	1.01903e+06	1.08683	0.00753333	6.56121	2.71396	up
21	Zmyp000878	C10H13N5O5	Crotonoside; 2-Hydroxyadenosine	Nucleotides and derivatives	Nucleotides and derivatives	1	59873.4	223438	176785	1.42759e+07	8.79262e+06	1.42163e+07	1.08234	0.0211736	81.0369	6.34051	up
22	mws0724	C10H13N5O6	8-Hydroxyguanosine	Nucleotides and derivatives	Nucleotides and derivatives	2	16529.5	27972.4	12697.5	494358	587057	577608	1.09183	0.0025003	29.0042	4.85819	up
23	Zmjn001030	C10H14N5O7P	Adenosine 2'-Phosphate	Nucleotides and derivatives	Nucleotides and derivatives	3	34349.2	24537.8	20237.1	3.4717e+06	3.47809e+06	3499406	1.10014	6.01892e-08	132.061	7.04506	up
24	mws0984	C9H11N5O3	L-Sepiapterin	Nucleotides and derivatives	Nucleotides and derivatives	2	9489.08	9835.83	3879.09	154575	164523	177422	1.08193	0.000835734	21.3981	4.41941	up
25	Wayp001024	C11H21NO7	N-(1-Deoxy-1-fructosyl)Valine	Nucleotides and derivatives	Nucleotides and derivatives	1	17953.2	27647.2	14399.2	814824	564906	449591	1.08995	0.0316726	30.4889	4.93021	up
26	pme0230	C10H13N5O4	Adenosine	Nucleotides and derivatives	Nucleotides and derivatives	1	38305.6	33522.9	29922.5	7.00771e+06	6.92934e+06	7.1162e+06	1.10193	5.82853e-05	206.91	7.69286	up
27	Zmjp000966	C10H13N5O4	Vidarabine	Nucleotides and derivatives	Nucleotides and derivatives	1	27752.1	41283.2	25598.6	7.325e+06	6.10585e+06	7.22803e+06	1.10045	0.00323753	218.303	7.77019	up
28	MWSslk257	C9H14N3O8P	Cytidine 5'-monophosphate(Cytidylic acid)	Nucleotides and derivatives	Nucleotides and derivatives	3	4890.78	31675	3560	123247	546181	630861	1.0026	0.115424	32.4053	5.01816	up
29	MWS4354	C11H15N5O4	N6-methyladenosine	Nucleotides and derivatives	Nucleotides and derivatives	3	11424.8	13340	17428.3	5.77695e+06	5.41322e+06	5.90398e+06	1.10138	0.000667663	405.141	8.66228	up
30	pme3967	C12H17N5O5	2-(Dimethylamino)guanosine	Nucleotides and derivatives	Nucleotides and derivatives	1	31160.1	40980.7	33149.9	1.01115e+06	853247	1.00449e+06	1.10035	0.0030357	27.2473	4.76804	up
31	mws1715	C10H13N5O3	Cordycepin (3'-Deoxyadenosine)	Nucleotides and derivatives	Nucleotides and derivatives	3	42199.6	40473.4	36341.9	327500	366876	335658	1.10084	0.00128326	8.65466	3.11348	up
32	pmb0981	C10H14N5O7P	Adenosine 5'-monophosphate	Nucleotides and derivatives	Nucleotides and derivatives	3	2.2632e+06	1.9966e+06	2.41572e+06	1.65355e+07	1.61544e+07	1.64428e+07	1.10057	1.25455e-07	7.36014	2.87973	up
33	pmf0289	C15H21N5O4	Riboprine	Nucleotides and derivatives	Nucleotides and derivatives	3	9	9	9	242418	215555	251596	1.10229	0.00208387	26280.3	14.6817	up
34	pmb0998	C10H14N5O8P	Guanosine 5'-monophosphate	Nucleotides and derivatives	Nucleotides and derivatives	2	17562.6	11497.3	6769.69	714839	673898	674740	1.09254	0.000212516	57.5915	5.84778	up
35	pme0151	C4H6N2O2	5,6-Dihydrouracil	Nucleotides and derivatives	Nucleotides and derivatives	3	9	9	9	35480.3	99641.2	96892.2	1.09924	0.0661582	8593.1	13.069	up
36	pme3188	C9H13N2O9P	Uridine 5'-monophosphate	Nucleotides and derivatives	Nucleotides and derivatives	1	12665.1	6325.96	12269.5	6.90681e+06	2.74865e+06	3.36357e+06	1.09439	0.0791017	416.468	8.70206	up
37	Lmcp002302	C12H17N5O5	N6-(2-Hydroxyethyl)adenosine	Nucleotides and derivatives	Nucleotides and derivatives	1	21950.6	15140	16058.3	853383	838372	829962	1.10035	1.61348e-05	47.4463	5.56822	up
38	ML10180524	C9H13N3O5	Cytarabine	Nucleotides and derivatives	Nucleotides and derivatives	3	58209.8	70019.5	56107.8	2.89195e+06	3.35534e+06	3.13821e+06	1.10143	0.00188169	50.9148	5.67001	up
39	pme3732	C9H13N3O5	Cytidine	Nucleotides and derivatives	Nucleotides and derivatives	3	9626.24	18651.5	10090.4	2.28251e+06	3.20031e+06	2.36251e+06	1.09803	0.0124769	204.475	7.67578	up
40	Wayn001257	C12H23NO7	N-(1-Deoxy-1-fructosyl)Leucine	Nucleotides and derivatives	Nucleotides and derivatives	1	14486.8	3248.7	5938.82	229053	213835	138241	1.06279	0.0208133	24.5468	4.61746	up
41	pme3961	C10H13N5O3	2'-Deoxyadenosine	Nucleotides and derivatives	Nucleotides and derivatives	1	74954.8	70700.4	86093.9	533980	511224	530277	1.10018	3.88948e-06	6.79822	2.76516	up
42	Wayn000341	C10H18N2O8	N-(1-Deoxy-1-fructosyl)Asparagine	Nucleotides and derivatives	Nucleotides and derivatives	1	5005	18925.5	13994.4	295431	248432	251318	1.06807	0.00213248	20.9673	4.39007	up
43	mws0572	C5H7N3O	5-Methylcytosine	Nucleotides and derivatives	Nucleotides and derivatives	3	30514.7	27735	23359.1	115641	83716.5	69672.4	1.05998	0.0414981	3.29658	1.72097	up
44	mws0663	C7H8N4O2	1,7-Dimethylxanthine	Nucleotides and derivatives	Nucleotides and derivatives	3	5359.69	4440.22	7991.32	163739	168424	183714	1.09642	0.000979122	28.9961	4.85779	up
45	MWS2984	C4H4N6O	8-Azaguanine	Nucleotides and derivatives	Nucleotides and derivatives	3	9625.96	11875.4	14357.3	948463	988982	914506	1.10076	0.000501769	79.5331	6.31348	up
46	pme3968	C6H7N5O	7-Methylguanine	Nucleotides and derivatives	Nucleotides and derivatives	3	1513.41	20484	1618.51	507420	560329	429387	1.04015	0.00496214	63.3953	5.9863	up
47	MWSmce295	C9H12N2O6	1-beta-D-Arabinofuranosyluracil	Nucleotides and derivatives	Nucleotides and derivatives	3	38707.9	24482	37198.3	253115	177839	153742	1.07249	0.0303254	5.82435	2.5421	up
1	pme2362	C8H8O3	Mandelic acid	Organic acids	Organic acids	3	7784.03	13303.8	23502	410415	452051	445011	1.08412	0.000269714	29.3223	4.87393	up
2	mws0159	C9H8O3	Phenylpyruvic acid	Organic acids	Organic acids	3	21327	33825	16337.8	466839	442595	478600	1.09144	5.46737e-05	19.4158	4.27916	up
3	MW0105037	C10H20O3	3-Hydroxydecanoic acid	Organic acids	Organic acids	3	23051.6	3967.52	3153.3	102812	113447	109783	1.00536	0.00105126	10.806	3.43376	up
4	MW0010749	C12H18O3	(+)-7-iso-Jasmonic acid	Organic acids	Organic acids	3	14458.8	19169.3	18545.2	145902	156792	151751	1.09849	5.95145e-05	8.71029	3.12272	up
5	MWS0274	C9H10O3	DL-3-Phenyllactic acid	Organic acids	Organic acids	1	2444.44	6670	5311.6	612004	610726	679997	1.09412	0.00128163	131.895	7.04325	up
6	mws0177	C5H4O3	2-Furoic acid	Organic acids	Organic acids	3	144918	300744	153854	7.42776e+06	7.54817e+06	8.08889e+06	1.09361	0.000384216	38.4724	5.26575	up
7	mws0237	C9H16O4	Azelaic acid	Organic acids	Organic acids	1	1.68993e+06	1.50609e+06	1.54966e+06	3.9843e+07	3.9762e+07	4.21929e+07	1.10201	0.00039374	25.665	4.68173	up
8	Zmpn000638	C4H9N3O2	3-Guanidinopropionic acid	Organic acids	Organic acids	3	34485.6	12143.2	15314.3	121268	119955	135480	1.04547	0.000451309	6.08144	2.60441	up
9	MEDP1799	C10H7NO2	Quinaldic acid	Organic acids	Organic acids	3	11537.9	6235.52	9633.04	1.15523e+07	1.10423e+07	1.20314e+07	1.10086	0.000612366	1263.42	10.3031	up
10	Lmbn003524	C9H16O3	9-Oxononanoic acid	Organic acids	Organic acids	3	5821.97	5365.1	8472.31	78876.4	83395.7	75246.7	1.09516	0.000222298	12.0817	3.59475	up
11	MWSmce536	C6H6O3	Methyl 2-furoate	Organic acids	Organic acids	3	12153	14673.5	14425.3	122269	120985	119966	1.10066	8.4942e-08	8.80497	3.13832	up
12	Lmbn001754	C7H12O5	3-Isopropylmalic Acid*	Organic acids	Organic acids	1	103592	118654	128602	2.20421e+06	2.20095e+06	2.82674e+06	1.09977	0.00806802	20.6126	4.36545	up
13	Lmbn001609	C6H10O4	2-Acetyl-2-Hydroxybutanoic Acid	Organic acids	Organic acids	3	5040.94	23362.7	5637.7	71499.9	71824	81922.3	1.00132	0.00214879	6.61684	2.72614	up
14	MWS2040	CH4O3S	Methanesulfonic acid	Organic acids	Organic acids	3	36782.5	40914.2	27600.6	512150	410786	358664	1.09371	0.012456	12.1713	3.60541	up
15	pme1216	C6H5NO2	2-Picolinic acid	Organic acids	Organic acids	3	12692.9	4908.38	13300.4	262390	278926	250655	1.08174	0.000368452	25.6288	4.67969	up
16	pme0243	C5H8O4	Glutaric acid*	Organic acids	Organic acids	1	52852.2	48768.8	71359.9	898951	908128	1.02196e+06	1.09814	0.00152188	16.3546	4.03163	up
17	pme3154	C6H12O4	Mevalonic acid	Organic acids	Organic acids	1	193853	230936	327066	3.83064e+06	3.92222e+06	4.08093e+06	1.09558	1.97043e-05	15.7395	3.97631	up
18	Zmjn001813	C7H12O4	Pimelic acid*	Organic acids	Organic acids	3	11492.2	11470.4	10848.9	176884	181579	195945	1.10199	0.00107523	16.397	4.03536	up
19	mws0208	C6H10O4	Adipic Acid	Organic acids	Organic acids	3	9	9	9	473981	608895	492722	1.10223	0.00639345	58355.5	15.8326	up
20	mws0567	C5H11N3O2	4-Guanidinobutyric acid	Organic acids	Organic acids	1	3.50181e+06	3.39893e+06	3.72063e+06	9.96077e+06	8.63733e+06	9.41066e+06	1.09664	0.00283943	2.63702	1.39891	up
21	MW0014259	C18H34O3	3-Oxooctadecanoic acid	Organic acids	Organic acids	3	38962.7	33041.9	38892	2.92467e+06	2.79094e+06	2.91114e+06	1.10195	0.000217897	77.7909	6.28153	up
22	Wayn000884	C12H18O12	Citric acid glucoside	Organic acids	Organic acids	1	1.01358e+06	906069	873658	6.87201e+06	6.88002e+06	6.84453e+06	1.10122	1.82588e-05	7.37353	2.88236	up
23	mws0376	C4H4O4	Fumaric acid	Organic acids	Organic acids	1	1.42321e+06	1.34459e+06	1.36076e+06	3.08685e+06	3.25705e+06	3.17894e+06	1.10064	8.04681e-05	2.30658	1.20576	up
24	Lmgn002091	C7H10O5	2-Methyl-3-oxoadipic acid*	Organic acids	Organic acids	3	5629.48	4930.03	13985.9	46862.9	61320.1	57949.2	1.04547	0.00156763	6.76835	2.75881	up
25	Lmgn002184	C7H10O5	2-Oxoheptanedionic acid*	Organic acids	Organic acids	3	5629.48	4930.03	13985.9	46862.9	61320.1	57949.2	1.04547	0.00156763	6.76835	2.75881	up
26	pme2923	C4H6O4	Acetoxyacetic acid	Organic acids	Organic acids	3	3701.04	5115.46	5183.4	1.10585e+06	1.14429e+06	1.21489e+06	1.10143	0.000767673	247.504	7.95131	up
27	Lmbn000612	C5H7NO3	1-Pyrroline-4-hydroxy-2-carboxylic acid	Organic acids	Organic acids	1	11183.7	6686.01	14174.7	1.3308e+06	1.34963e+06	1.37145e+06	1.09779	4.5638e-05	126.446	6.98237	up
28	pmb3101	C7H12O5	2-Isopropylmalic Acid*	Organic acids	Organic acids	1	136374	131593	186817	3.18177e+06	3.10348e+06	3.15478e+06	1.09938	1.26697e-07	20.7572	4.37554	up
29	MW0168514	C14H28O3	2-Hydroxymyristic acid	Organic acids	Organic acids	3	48873.1	45724.5	46674.8	181660	210037	191357	1.09995	0.00288421	4.12717	2.04515	up
30	Lmbn001288	C5H8O4	2-Hydroxy-2-methyl-3-oxobutanoic acid*	Organic acids	Organic acids	1	25914.9	25857.8	21761	442025	457827	466434	1.10142	0.000172362	18.5804	4.21571	up
31	MW0107126	C2H4O3	Glycolic acid	Organic acids	Organic acids	3	51872	95099.5	66431.3	2.56497e+06	2.55459e+06	2.48211e+06	1.09714	5.14308e-06	35.6212	5.15466	up
32	Wccp000476	C6H10O5	(2S)-2-[(1R)-1-carboxyethoxy]propanoic acid	Organic acids	Organic acids	1	154364	149674	149644	394297	368257	410678	1.09962	0.00231407	2.58602	1.37073	up
33	Zmyn002323	C8H8O3	2-Hydroxyphenylacetic acid	Organic acids	Organic acids	3	12119.7	9325.83	8184.34	100524	132370	126159	1.0952	0.00713481	12.118	3.59907	up
34	Wayn000597	C18H28O17	Citric acid-1-O-diglucoside	Organic acids	Organic acids	2	112095	85003.3	110137	1.72584e+06	1.76434e+06	2.5071e+06	1.09674	0.0174051	19.5201	4.28689	up
35	Lmmn002164	C5H8O4	Monomethyl succinate	Organic acids	Organic acids	1	26943.4	30088.6	24802	523776	533589	529720	1.10156	4.4802e-07	19.3939	4.27753	up
36	mws0473	C5H8O4	2-Methylsuccinic acid*	Organic acids	Organic acids	1	26943.4	30088.6	24802	523776	533589	529720	1.10156	4.4802e-07	19.3939	4.27753	up
37	Lmmn000806	C5H8O4	Dimethylmalonic acid*	Organic acids	Organic acids	1	26943.4	30088.6	24802	523776	533589	529720	1.10156	4.4802e-07	19.3939	4.27753	up
38	MW0106498	C8H16O3	3-Hydroxyoctanoic acid	Organic acids	Organic acids	3	52349.9	46365.9	44257.4	170111	173315	185596	1.09825	0.000158375	3.70015	1.88758	up
39	MW0103813	C9H18O3	(±)-3-Hydroxynonanoic acid	Organic acids	Organic acids	3	3537.18	733.157	1557.22	72591	61094.3	66592.5	1.07058	0.00157949	34.3674	5.10297	up
40	Zmgn001448	C7H12O5	2-Propylmalic Acid*	Organic acids	Organic acids	1	136933	146510	145117	2.75085e+06	2.71958e+06	2.79924e+06	1.10221	6.10148e-05	19.2964	4.27026	up
41	MWS0811	C6H11NO2	L-Pipecolic Acid	Organic acids	Organic acids	1	903502	230190	173576	4.79536e+06	5.17784e+06	5.04205e+06	1.03194	0.000521421	11.486	3.5218	up
42	MWS1837	C8H15NO2	Tranexamic Acid	Organic acids	Organic acids	2	9	9	9	5.52533e+06	4.91984e+06	5.34879e+06	1.10232	0.00116411	584961	19.158	up
43	MW0106525	C9H11NO2	D-Phenylalanine	Organic acids	Organic acids	3	3340	3107.27	2127.19	3.43001e+06	3.36049e+06	3.23804e+06	1.10146	0.000281989	1169.58	10.1918	up
44	Wayn000918	C18H28O17	Isocitric acid-1-O-diglucoside	Organic acids	Organic acids	1	65863.3	76668	58042.2	1.38888e+06	1.37953e+06	1.56304e+06	1.10049	0.00174093	21.5953	4.43265	up
45	mws0242	C8H14O4	Suberic Acid	Organic acids	Organic acids	1	100781	85447.9	88864.9	1.01863e+06	1.02952e+06	1.11624e+06	1.10112	0.000817457	11.503	3.52393	up
46	mws0275	C4H6O5	L-Malic acid	Organic acids	Organic acids	1	209488	166624	147543	515543	944743	943983	1.05531	0.0462213	4.59133	2.19891	up
47	Lmmn003323	C16H32O3	2-Hydroxyhexadecanoic acid	Organic acids	Organic acids	1	186036	343301	160350	1.71748e+06	1.82264e+06	1.68929e+06	1.07556	6.05082e-05	7.58229	2.92263	up
48	Lmbn001364	C5H8O4	4-Hydroxy-2-Oxopentanoic Acid*	Organic acids	Organic acids	1	21610.5	17886.2	18886.7	434476	449079	439198	1.10159	3.97691e-05	22.6563	4.50184	up
49	mws0236	C2H7NO3S	2-Aminoethanesulfonic acid	Organic acids	Organic acids	3	27475	26862	29860	265105	268855	201140	1.09759	0.0100035	8.73073	3.1261	up
50	mws0972	C6H12O3	6-Hydroxyhexanoic acid	Organic acids	Organic acids	3	49359.1	63149.8	54725.6	519303	526132	565852	1.0999	0.00042122	9.6349	3.26827	up
51	Lmbn002072	C7H12O4	2-Propylsuccinic acid*	Organic acids	Organic acids	3	20303.2	13474.9	16581.6	301919	275470	309199	1.09828	0.000949928	17.6051	4.13792	up
52	pme0275	C5H8O3	4-Oxopentanoic Acid	Organic acids	Organic acids	3	3827.79	3127.16	6000.26	12818.5	16727.8	17034.5	1.04815	0.00401629	3.59553	1.8462	up
53	Zmdp000917	C6H13N3O2	δ-Guanidinovaleric acid	Organic acids	Organic acids	2	52554.7	47389.1	26428.2	3.46775e+06	1.90952e+06	1.70913e+06	1.08962	0.0528589	56.0757	5.8093	up
54	Lmgn000219	C4H6O3	Succinic semialdehyde	Organic acids	Organic acids	3	5812.19	7411.3	4567.05	38155.8	28629	46472.7	1.07797	0.0229357	6.36616	2.67042	up
55	mws0601	C5H5NO2	Pyrrole-2-carboxylic acid	Organic acids	Organic acids	3	5246.69	2098.1	4781.06	116740	119538	129365	1.08699	0.000553452	30.154	4.91428	up
56	pme0266	C10H18O4	Sebacic acid	Organic acids	Organic acids	1	1559.07	2372.42	701.558	17817.5	15884.9	15813.4	1.05892	9.51942e-05	10.6875	3.41785	up
57	MW0107572	C11H20N2O3	1-(2-Amino-3-methylpentanoyl)pyrrolidine-2-carboxylic acid	Organic acids	Organic acids	3	103199	49022.8	76326.5	1.22162e+07	1.08522e+07	1.24696e+07	1.09819	0.00180013	155.495	7.28072	up
58	mws0832	C10H16N4O3	2-(4-Aminobutanamido)-3-(1-methyl-1H-imidazol-5-yl)propanoic acid	Organic acids	Organic acids	3	17830.2	7095.93	12352.4	271867	233149	188243	1.08213	0.0110032	18.5967	4.21698	up
59	pme2601	C3H6O3	3-Hydroxypropanoic acid	Organic acids	Organic acids	3	16957.1	29895.3	40246.2	161387	183816	97852.1	1.02865	0.036797	5.08683	2.34677	up
1	pmf0348	C10H20O3	2,6-Dimethyl-7-octene-2,3,6-triol	Others	Alcohol compounds	3	134019	127416	121797	3.31056e+06	3.07401e+06	3.34131e+06	1.10203	0.000720653	25.3786	4.66554	up
2	pmn001380	C9H16O4	Eucommiol	Others	Alcohol compounds	1	82879.4	83176.5	89292.5	1.99225e+06	2.08883e+06	2.26931e+06	1.10192	0.00158347	24.8695	4.63631	up
1	MWS20172	C6H6O3	5-Hydroxymethylfurfural	Others	Aldehyde compounds	1	68794	64645.4	57327	3.36687e+06	3.67938e+06	3.35101e+06	1.10181	0.00097621	54.5026	5.76825	up
2	MWSHC20158	C6H6O3	5-Methoxyfurfural	Others	Aldehyde compounds	1	31760.2	173283	58724.2	3.45157e+06	3.14361e+06	3.5555e+06	1.0682	0.000468895	38.4835	5.26617	up
3	Zmdp000376	C5H11N3O	4-Guanidinobutanal	Others	Aldehyde compounds	1	251853	434606	293437	2.69743e+06	2.69516e+06	2.49508e+06	1.08924	1.64581e-05	8.0495	3.0089	up
1	MW0127882	C17H16O5	2,2'-Dihydroxy-4',6'-dimethoxychalcone	Others	Ketone compounds	3	33978.2	111660	45264.5	810018	753124	873399	1.06451	0.000131452	12.7633	3.67393	up
2	MW0115129	C11H14O4	3-Methyl-1-(2,4,6-trihydroxyphenyl)-1-butanone	Others	Ketone compounds	3	94226.7	92673.5	82699.3	275224	289993	299435	1.09869	0.000144955	3.20717	1.6813	up
3	MW0129511	C17H18O5	1-(2,6-Dihydroxy-4-methoxyphenyl)-3-(4-methoxyphenyl)propan-1-one	Others	Ketone compounds	3	77978.9	66385.2	50325.1	890051	883493	928684	1.09714	9.60141e-06	13.8797	3.7949	up
4	MWSCX001	C6H6O4	5-hydroxymaltol	Others	Ketone compounds	1	51572.1	23802.6	96985.5	1.73711e+06	1.78705e+06	1.74162e+06	1.07485	9.0779e-07	30.551	4.93315	up
5	Wtmp005894	C16H16O6	2,3',4-Trimethoxy-4',6-dihydroxybenzophenone	Others	Ketone compounds	2	3949.36	863.219	566.448	55683.7	71415.7	67380.8	1.05542	0.00393135	36.1552	5.17613	up
6	Zmyn003394	C9H10O4	2',6'-Dihydroxy-4'-methoxyacetophenone	Others	Ketone compounds	1	9	9	9	38365.5	36695.1	35896.3	1.10232	0.00038682	4109.51	12.0048	up
7	MW0123319	C9H6O2	Chromone	Others	Ketone compounds	3	882614	1.54468e+06	835989	6.33205e+06	6.7722e+06	6.52614e+06	1.0778	0.00018354	6.01554	2.58869	up
1	Zjbn102510	C23H24O4	3'-hydroxy-2-p-hydroxybenzyl-3,5-dimethoxybibenzene	Others	Others	3	9	9	9	42023.2	43596.1	40164.2	1.10232	0.000559379	4658.65	12.1857	up
2	Wcsn010349	C22H32O4	Moniliferanone D	Others	Others	3	697780	605869	658781	7.55372e+06	7.48322e+06	6.72872e+06	1.10113	0.00145297	11.0912	3.47134	up
3	Wcsn010224	C18H30O2	(5Z,10E)-14-hydroxy-2,6,10-trimethylpentadeca-2,5,10-trien-4-one	Others	Others	3	272550	247116	247592	3.07653e+06	3.10354e+06	3.40505e+06	1.10162	0.00120428	12.4927	3.64301	up
4	Wcsn009636	C22H30O4	Mediterraneone	Others	Others	3	38365.4	38166.9	39325	367257	394167	427137	1.10156	0.00232833	10.2588	3.3588	up
5	Wcsn011125	C22H34O4	Ethyl (4E,6E,8E,10E,13Z)-15,16-dihydroxy-5,9-dimethyloctadeca-4,6,8,10,13-pentaenoate	Others	Others	3	1.45898e+06	1.2131e+06	1.36106e+06	5.11072e+06	5.02619e+06	5.08047e+06	1.09868	9.186e-05	3.77309	1.91575	up
6	Wchn004015	C10H12O4	3-Hydroxy-1-(4'-hydroxy-3'-methoxyphenyl)-propan-1-one	Others	Others	1	13379.4	10662.6	15465.2	1.44576e+06	1.32348e+06	1.43868e+06	1.10106	0.000802003	106.51	6.73485	up
7	Hamp007385	C17H16O5	5-hydroxy-7,8-dimethoxyflavanone	Others	Others	2	38986.1	110047	45145.6	908429	854242	927087	1.07264	1.24302e-05	13.852	3.79202	up
8	Wcsn009756	C20H30O4	Epoxyeleganolactone	Others	Others	3	122104	124058	111963	450598	483574	514261	1.09961	0.00181473	4.04449	2.01596	up
9	Zamn006847	C12H20O4	glycoric acid	Others	Others	3	16807.7	12762.4	11004.3	73049.8	75651.7	76381.7	1.091	4.13732e-05	5.54741	2.47182	up
10	Wcsn010254	C18H30O2	4-[3-(4,8-dimethylnona-3,7-dienyl)-3-methyloxiran-2-yl]butan-2-one	Others	Others	3	257783	231397	219891	3.08566e+06	3.11604e+06	3.21826e+06	1.10156	6.83398e-05	13.2849	3.73172	up
11	pmb0764	C6H9NOS	4-Methyl-5-thiazoleethanol	Others	Others	3	139632	150883	208539	2.23749e+06	2.54444e+06	2.30614e+06	1.09724	0.00112444	14.203	3.82812	up
12	Hahn001280	C10H12O5	piscrocin C	Others	Others	3	7706.81	2189.04	3463.03	195756	217253	208809	1.08376	0.000466601	46.5472	5.54062	up
13	Zjbn102535	C16H16O4	1,7-dihydroxy-2,5-dimethoxy-9,10-dihydrophenanthrene	Others	Others	2	2348.42	2909.78	2514.05	16862.5	17541.5	17696.3	1.09983	5.43899e-06	6.70338	2.74489	up
14	Wcsn011332	C18H32O2	Ethyl (10Z,13Z)-hexadeca-10,13-dienoate	Others	Others	3	75239.2	68699.9	67051.3	400696	403116	360838	1.10039	0.00138198	5.51992	2.46465	up
15	Wcsn011122	C18H32O2	(5Z,10E,14S)-14-hydroxy-2,6,10-trimethylpentadeca-5,10-dien-4-one	Others	Others	1	3.88071e+06	3.60525e+06	3.42537e+06	2.1275e+07	2.0699e+07	2.05184e+07	1.10128	4.02094e-06	5.7273	2.51786	up
16	Wchn003984	C16H18O8	Alpha-Hydrojuglone 4-Glucoside	Others	Others	2	12024	14754.9	17122.2	113493	122396	109996	1.0965	0.000330917	7.87872	2.97796	up
17	Wcfn003299	C17H20O6	(2S)-3,3-bis-(4-hydroxy-3-methoxyphenyl)-propane-1,2-diol	Others	Others	1	9	9	9	170192	183984	165611	1.10231	0.0010141	19251.4	14.2327	up
18	Wcsn009520	C22H30O4	Cystomexicone A	Others	Others	3	42320.9	46913.8	47494.3	379921	421174	406307	1.10132	0.000951055	8.83061	3.14251	up
19	MWSslk173	C19H18O	Alnustone	Others	Others	1	9	9	9	51925.6	113305	113390	1.10061	0.0453284	10319.3	13.3331	up
20	Zmbn004194	C8H14O5	(R)-2-hydroxy-2-isobutylsuccinic acid	Others	Others	3	7361.16	12826.3	10126.6	57342	37970.1	55802.9	1.0673	0.0180274	4.98498	2.31759	up
21	Zahn007990	C11H18O3	5-hydroxy-3,4-dimeth-yl-5-pentylfuran-2(5H)-one	Others	Others	2	2276.19	4271.1	5146.59	13009.8	13870.3	14318.8	1.03131	0.00250612	3.52311	1.81685	up
1	pme0534	C6H12O7	Gluconic acid	Others	Saccharides	1	908851	902020	970558	9.86652e+06	9.52529e+06	8.98827e+06	1.10179	0.000830994	10.2034	3.35098	up
2	Zamn00402	C6H12O6	sorbose	Others	Saccharides	3	420562	217730	548857	3.2739e+06	2.62817e+06	2.41612e+06	1.05908	0.00595712	7.00686	2.80877	up
3	mws4175	C6H8O6	D-Glucurono-6,3-lactone	Others	Saccharides	2	11376.6	10836.5	10835.2	176089	191494	189999	1.10208	0.000774749	16.8717	4.07653	up
4	mws0889	C4H8O5	D-Threonic Acid	Others	Saccharides	1	41824.9	48157.8	43544.9	2.46836e+06	2.8566e+06	2.38934e+06	1.1017	0.00324504	57.773	5.85232	up
5	mws2104	C7H14O6	D-Pinitol	Others	Saccharides	2	106337	91036.7	109112	2.76726e+06	2.58319e+06	2.69237e+06	1.10158	0.000376513	26.2421	4.71381	up
6	Lmdn000248	C30H52O26	Verbascose	Others	Saccharides	2	11392.4	22279.7	32210.8	86857.6	77543.9	89716.2	1.01327	0.00200463	3.85711	1.94752	up
7	mws4170	C6H12O6	D-Glucose	Others	Saccharides	1	353436	244078	212344	2.06757e+06	2.28314e+06	2.68962e+06	1.08915	0.00549928	8.69329	3.1199	up
8	mws1595	C6H12O5	D-Fucose	Others	Saccharides	3	2492.73	1315.43	1317.94	75036	79952.3	73401.8	1.09551	0.00045638	44.5543	5.47749	up
9	mws0344	C5H10O6	D-Xylonic acid	Others	Saccharides	1	2.79556e+06	3.30797e+06	3.19481e+06	1.5188e+07	1.65939e+07	1.6327e+07	1.09965	0.000329187	5.17392	2.37126	up
10	pme3705	C6H10O7	D-Glucoronic acid	Others	Saccharides	1	156788	91157.7	112815	2.49204e+06	2.43762e+06	2.44559e+06	1.0964	1.09406e-07	20.4436	4.35358	up
11	mws0854	C6H12O5	Rhamnose	Others	Saccharides	3	9328.56	9367.63	25648.6	296140	258455	249451	1.07524	0.00112088	18.1317	4.18044	up
12	Lmqn000213	C24H42O21	Stachyose	Others	Saccharides	1	529298	632856	403235	1.11139e+06	1.10618e+06	1.00347e+06	1.03494	0.00498777	2.05766	1.041	up
13	Lmbn000198	C4H6O5	3-Dehydro-L-Threonic Acid	Others	Saccharides	1	9.01641e+06	1.00741e+07	1.04317e+07	2.59103e+07	2.63326e+07	23014212	1.09302	0.00161782	2.54917	1.35003	up
14	mws1189	C6H10O7	D-Galacturonic acid	Others	Saccharides	3	99607.1	114044	159792	2.50943e+06	2.45269e+06	2.62773e+06	1.09755	0.000116063	20.3239	4.34511	up
15	MW0149412	C24H41N5O15	GalNAc1-4[Fuc1-3]GlcNAcSp	Others	Saccharides	3	3533.13	4152.08	4450.07	119072	112853	117242	1.10139	0.000205292	28.7729	4.84664	up
16	pme2253	C6H10O6	L-Gulono-1,4-Lactone	Others	Saccharides	3	14931.2	21149.4	6582.63	228884	253479	253777	1.07309	0.000147928	17.2547	4.10891	up
17	pme2529	C6H12O5	1,5-Anhydro-D-glucitol	Others	Saccharides	3	11615.4	12445	16975.5	352139	368787	332807	1.09933	0.000728801	25.6784	4.68248	up
18	Hmln000297	C6H12O6	Inositol	Others	Saccharides	1	366060	449091	496446	3.67437e+06	2.62344e+06	3.38064e+06	1.09235	0.0114539	7.37913	2.88345	up
19	MWSmce165	C6H14O5	L-Fucitol	Others	Saccharides	2	243922	313305	309705	2.23265e+06	2.23141e+06	2.18744e+06	1.09884	1.30883e-06	7.67247	2.93969	up
20	MWS0442	C18H32O16	Maltotriose	Others	Saccharides	1	687440	725380	884126	3.52513e+06	3183080	4.44996e+06	1.08876	0.0142428	4.85783	2.28031	up
21	MWSmce220	C6H10O6	D-Glucono-1,5-lactone	Others	Saccharides	2	12788.9	29021.2	17004.9	261284	207761	250884	1.08189	0.0031102	12.2406	3.6136	up
22	Lmqn000432	C9H19O11P	1-(sn-Glycero-3-phospho)-1D-myo-inositol	Others	Saccharides	2	52107.9	51285	55340	154785	130819	115921	1.08304	0.0180446	2.52956	1.33889	up
23	Lmqn000351	C12H22O10	Rutinose	Others	Saccharides	3	38545.4	27212.2	24042.1	447307	440072	453281	1.0964	2.93581e-07	14.9294	3.90009	up
24	Zmyn000110	C6H14NO8P	D-Glucosamine 1-phosphate	Others	Saccharides	3	6340.07	5345.15	9088.68	26915.7	24301.6	25894.9	1.07221	0.000336155	3.71197	1.89219	up
25	pme0500	C18H32O16	D-Melezitose	Others	Saccharides	1	297132	391265	321146	743705	740420	677787	1.07489	0.000592044	2.14148	1.09861	up
26	MW0114515	C18H32O16	Gentianose	Others	Saccharides	3	566343	440969	371673	1.18264e+06	1.42134e+06	1.54736e+06	1.06631	0.00441426	3.01044	1.58997	up
27	pmf0139	C6H12O6	D-Galactose	Others	Saccharides	3	526279	591684	545423	4.53269e+06	2.78592e+06	3.97269e+06	1.08887	0.0246558	6.78814	2.76302	up
28	pmf0138	C6H12O6	D-Mannose	Others	Saccharides	3	294808	311495	299399	3.10767e+06	2.40698e+06	2.51037e+06	1.09926	0.00833626	8.86056	3.1474	up
29	mws1499	C5H10O5	D-Arabinose	Others	Saccharides	3	9	9	9	217787	208631	265490	1.10223	0.00579047	25626.2	14.6453	up
30	pme2125	C18H32O16	Raffinose	Others	Saccharides	3	1.58234e+06	1.65685e+06	1.34933e+06	4.58607e+06	5.06511e+06	3.929e+06	1.08517	0.00799315	2.9596	1.5654	up
31	MWSmce486	C18H32O16	Manninotriose	Others	Saccharides	3	8713.94	8718.74	8574.85	48587.5	30831.9	55823	1.07625	0.0391449	5.20013	2.37855	up
1	pme2596	C8H9NO4	4-Pyridoxic acid	Others	Vitamin	3	46949.1	38718.3	7599.39	292212	330865	322749	1.00538	7.16746e-05	10.1411	3.34214	up
2	mws0133	C6H6N2O	Nicotinamide	Others	Vitamin	1	940678	913648	648879	3.19061e+07	3.12413e+07	3.22474e+07	1.09998	2.16391e-05	38.1091	5.25206	up
3	MWSmce674	C31H46O2	Phylloquinone (Vitamin K1)	Others	Vitamin	3	3960.79	3313.61	3152.41	9288.27	13829.9	9914.47	1.07003	0.0306428	3.16805	1.66359	up
4	Hmfn000531	C6H8O6	L-Ascorbic acid (Vitamin C)	Others	Vitamin	1	172754	177478	188468	468189	466785	458350	1.10061	4.13761e-06	2.58645	1.37098	up
5	mws0232	C17H20N4O6	Riboflavin (Vitamin B2)	Others	Vitamin	1	69791.8	106949	71153	775624	654276	617480	1.09079	0.00418318	8.25911	3.04599	up
6	pme0490	C6H5NO2	Nicotinic acid (Vitamin B3)	Others	Vitamin	1	902133	846943	908911	2.7217e+06	2.76146e+06	2.37373e+06	1.09698	0.00420691	2.95596	1.56362	up
7	pme1383	C8H11NO3	Pyridoxine	Others	Vitamin	1	190017	190293	184912	515870	468315	470978	1.09966	0.00242455	2.5745	1.36429	up
8	Lmbp000668	C6H5NO2	Isonicotinic acid	Others	Vitamin	1	723633	1.05171e+06	927386	2.48663e+06	2.51638e+06	2.72844e+06	1.07806	0.000221106	2.86061	1.51632	up
9	Zmjp000624	C8H9NO3	Pyridoxal	Others	Vitamin	1	19205.2	9590.88	16737.2	795472	830424	600980	1.09441	0.00940961	48.9065	5.61196	up
10	pmf0248	C27H46O2	Delta-Tocopherol	Others	Vitamin	3	10204.8	8438.79	6777.98	20527.6	29873.8	22676.3	1.05339	0.0207582	2.87464	1.52338	up
1	HJN003	C17H22O10	1-O-Sinapoyl-β-D-glucose	Phenolic acids	Phenolic acids	1	85700	90631.3	88986.4	198566	207615	206661	1.1009	5.26682e-05	2.30984	1.20779	up
2	NK10264324	C6H6O3	Phloroglucinol; 1,3,5-Benzenetriol	Phenolic acids	Phenolic acids	1	63819.1	140921	51375.4	4.54368e+06	4.07297e+06	4.39491e+06	1.08968	0.000712667	50.8035	5.66686	up
3	Hmln000659	C13H16O10	3-O-Galloyl-D-glucose*	Phenolic acids	Phenolic acids	1	41007.4	41291.3	58292.8	100041	96989.4	98923.9	1.05372	0.0105388	2.10507	1.07387	up
4	Lmfn000604	C13H16O10	6-O-Galloyl-β-D-glucose*	Phenolic acids	Phenolic acids	1	41007.4	41291.3	58292.8	100041	96989.4	98923.9	1.05372	0.0105388	2.10507	1.07387	up
5	Lafp003256	C11H14O5	3,4'-Dihydroxy-3',5'-dimethoxypropiophenone	Phenolic acids	Phenolic acids	1	9	9	9	405963	394661	381196	1.10233	0.000330054	43771.1	15.4177	up
6	MW0006086	C17H12O5	Aspulvinone E	Phenolic acids	Phenolic acids	3	512.46	793.592	2237.61	149035	139114	135804	1.08569	0.000663962	119.637	6.90251	up
7	Zmgn004894	C8H8O3	Methyl 4-hydroxybenzoate	Phenolic acids	Phenolic acids	1	52709.5	65944.7	53983.3	1.30647e+06	1.21898e+06	1.18147e+06	1.10096	0.000864776	21.4722	4.4244	up
8	Lmbn001981	C7H6O3	2,5-Dihydroxybenzaldehyde	Phenolic acids	Phenolic acids	1	377120	413838	404271	3.67645e+06	3.95498e+06	4.05692e+06	1.10167	0.000960382	9.77917	3.28971	up
9	MWS3149	C8H8O3	3-Methoxybenzoic acid	Phenolic acids	Phenolic acids	3	8019.33	6085.16	7070.49	160181	141835	170121	1.10022	0.00291592	22.2969	4.47877	up
10	pme0422	C10H10O4	Isoferulic Acid*	Phenolic acids	Phenolic acids	1	181276	199639	182260	3.35868e+06	3.6729e+06	3.72165e+06	1.10185	0.00108909	19.0939	4.25504	up
11	pme1292	C8H8O4	Homogentisic acid	Phenolic acids	Phenolic acids	3	352542	385732	295550	718965	750427	780853	1.07916	0.000453691	2.17662	1.12209	up
12	mws0028	C8H8O4	Vanillic acid	Phenolic acids	Phenolic acids	1	53078.5	72874.8	38953.8	1.47945e+06	1.5353e+06	1.5284e+06	1.09597	3.61259e-06	27.5497	4.78397	up
13	mws1350	C9H10O4	Syringaldehyde; 4-Hydroxy-3,5-Dimethoxybenzaldehyde	Phenolic acids	Phenolic acids	1	285665	281785	300073	4.49825e+06	4.70918e+06	5.03468e+06	1.10195	0.00120746	16.417	4.03712	up
14	pme3443	C11H12O4	Sinapinaldehyde	Phenolic acids	Phenolic acids	1	144105	164885	181345	1.42483e+06	1.34033e+06	1.4522e+06	1.09997	0.000255068	8.60099	3.1045	up
15	Lmdn009099	C20H20O6	Coniferyl ferulate	Phenolic acids	Phenolic acids	2	3627.16	5183.04	1069.85	590445	622063	447159	1.0841	0.00941258	167.982	7.39216	up
16	mws0458	C8H8O3	Vanillin; 4-Hydroxy-3-Methoxybenzaldehyde	Phenolic acids	Phenolic acids	1	284976	279386	217941	7.24032e+06	6.83517e+06	7.45712e+06	1.10073	0.000596439	27.5246	4.78265	up
17	mws0749	C7H6O3	4-Hydroxybenzoic acid	Phenolic acids	Phenolic acids	1	445389	661907	407018	5.9638e+06	6422202	6.05386e+06	1.09456	3.34596e-05	12.177	3.60609	up
18	mws0628	C7H6O2	4-Hydroxybenzaldehyde	Phenolic acids	Phenolic acids	1	492426	580772	483891	1.98893e+07	1.88963e+07	2.07078e+07	1.10168	0.000707425	38.2082	5.25581	up
19	MEDL01869	C18H28O4	Methylgingerol	Phenolic acids	Phenolic acids	3	2789.22	4328.76	3787.28	23343.8	24061.5	24185.9	1.09212	2.09555e-05	6.56484	2.71476	up
20	Lmrn003000	C9H10O3	2-Hydroxy-3-phenylpropanoic acid	Phenolic acids	Phenolic acids	1	7543.81	2452.67	2042.02	436180	465676	479715	1.08734	0.000644701	114.763	6.84251	up
21	MWSmce466	C8H8O2	4-Hydroxyacetophenone	Phenolic acids	Phenolic acids	1	103918	107044	116214	1.58251e+06	1.57027e+06	1.53998e+06	1.10197	2.11319e-05	14.3432	3.8423	up
22	mws0025	C6H6O3	Pyrogallol	Phenolic acids	Phenolic acids	3	3606.48	2211.31	3167.45	102169	88467	107538	1.09791	0.00331405	33.1849	5.05245	up
23	pme2598	C8H8O4	3,4-Dihydroxybenzeneacetic acid	Phenolic acids	Phenolic acids	3	220636	324926	258552	646744	646127	667433	1.06961	0.00442893	2.43784	1.2856	up
24	Lmbn005172	C9H10O3	2,6-Dimethoxybenzaldehyde	Phenolic acids	Phenolic acids	1	7208.4	2038.3	2865.05	551013	560982	622716	1.09035	0.00145075	143.226	7.16215	up
25	MWSmce355	C10H12O5	Methyl Syringate	Phenolic acids	Phenolic acids	3	5004.09	7997.07	4776.66	192581	174265	201672	1.09718	0.0016602	31.9791	4.99906	up
26	mws0027	C9H10O5	Syringic acid	Phenolic acids	Phenolic acids	1	120231	103551	104064	3.55579e+06	3.45079e+06	3.64228e+06	1.10185	0.000228258	32.4812	5.02153	up
27	Hmgn001653	C7H6O3	Protocatechualdehyde	Phenolic acids	Phenolic acids	1	297540	276451	278617	2.78734e+06	2.77553e+06	3.21727e+06	1.10118	0.00295979	10.298	3.36429	up
28	mws0180	C7H6O4	2,5-Dihydroxybenzoic acid; Gentisic Acid*	Phenolic acids	Phenolic acids	3	12968.9	60977.4	55247.6	781486	762586	816379	1.04927	4.51352e-06	18.2706	4.19145	up
29	mws1358	C6H6O2	Pyrocatechol	Phenolic acids	Phenolic acids	3	5442.72	4118.06	6355.75	123420	135042	115486	1.09834	0.00201819	23.4943	4.55424	up
30	mws0885	C7H6O4	2,4-Dihydroxybenzoic acid*	Phenolic acids	Phenolic acids	3	68020.3	156738	228251	1.99228e+06	2.00703e+06	2.27128e+06	1.06622	0.000330013	13.8421	3.79099	up
31	mws0014	C10H10O4	Ferulic acid*	Phenolic acids	Phenolic acids	1	239103	254567	274437	5.83395e+06	5.76911e+06	5.9976e+06	1.10196	0.000107066	22.9143	4.51818	up
32	pme3083	C8H7NO3	2-(Formylamino)benzoic acid	Phenolic acids	Phenolic acids	3	45520.1	70346.8	141379	4.22078e+06	4.09036e+06	4.73228e+06	1.08765	0.00174901	50.704	5.66403	up
33	mws0639	C7H6O4	2,3-Dihydroxybenzoic Acid*	Phenolic acids	Phenolic acids	3	114100	136926	108020	1.64808e+06	1.5877e+06	1.78553e+06	1.10037	0.00114421	13.9851	3.80582	up
34	pmn001671	C23H32O15	Furanofructosyl-α-D-(6-mustard acyl)glucoside	Phenolic acids	Phenolic acids	3	5571.76	5090.55	8197.24	22495	22557.8	23931.4	1.07574	0.000702325	3.65779	1.87097	up
35	mws2212	C9H8O4	Caffeic acid	Phenolic acids	Phenolic acids	1	35137	33027.3	25366.9	462390	434987	453683	1.09918	7.93391e-05	14.445	3.8525	up
36	MWS1875	C10H8O	2-Naphthol*	Phenolic acids	Phenolic acids	3	14590.2	10102.2	11817.6	32154.8	33144.8	35753.6	1.07745	0.000273869	2.76782	1.46875	up
37	mws0183	C7H6O4	3,4-Dihydroxybenzoic acid (Protocatechuic acid)*	Phenolic acids	Phenolic acids	3	142605	133606	154340	2.03807e+06	1.95587e+06	2.0055e+06	1.10173	7.07199e-05	13.9343	3.80057	up
38	Lmbn002648	C9H8O3	α-Hydroxycinnamic Acid*	Phenolic acids	Phenolic acids	1	9	9	9	1.68225e+07	1.83435e+07	1.94793e+07	1.10232	0.00178058	2.0239e+06	20.9487	up
39	MWS1848	C8H8O2	Phenyl acetate	Phenolic acids	Phenolic acids	1	82093.1	72017.7	81545.7	1.12679e+06	1.02938e+06	1.18114e+06	1.10125	0.00175119	14.1618	3.82393	up
40	Lakn003294	C15H20O9	2-β-D-Glucopyranosyloxy-5-hydroxyphenylacetic acidmethylester	Phenolic acids	Phenolic acids	1	107846	115348	96920.4	260043	263183	280501	1.09441	5.17429e-05	2.51075	1.32812	up
41	MA10107783	C10H8O5	3-[(1-Carboxyvinyl)oxy]benzoic acid	Phenolic acids	Phenolic acids	3	8064.51	1467.16	3661.83	99817.8	118222	121719	1.05973	0.00216146	25.752	4.68661	up
42	pmn001421	C16H18O8	3-O-p-Coumaroylquinic acid*	Phenolic acids	Phenolic acids	1	12181.7	8000.33	8333.05	141269	184455	169360	1.09592	0.00609756	17.3622	4.11788	up
43	MWS2066	C10H8O	1-Naphthol*	Phenolic acids	Phenolic acids	3	13317.4	12812.1	13789.8	39658.4	37701.3	36997.9	1.10054	0.00031031	2.86472	1.51839	up
44	MWSmce501	C8H8O4	Protocatechuic Acid Methyl Ester	Phenolic acids	Phenolic acids	3	22429.4	11099.1	11621.3	116990	113812	113008	1.0769	0.000515189	7.61486	2.92882	up
45	mws0444	C7H7NO3	3-Aminosalicylic acid	Phenolic acids	Phenolic acids	3	4076.15	6111.72	3943.62	359253	379004	401691	1.10002	0.00103118	80.6672	6.33391	up
46	MWS5185	C8H8O3	2',4'-Dihydroxyacetophenone*	Phenolic acids	Phenolic acids	3	5043.13	3761.82	1841.42	34676.4	34095.7	32884.4	1.0678	6.42682e-05	9.54846	3.25527	up
47	Lmmn001643	C9H8O3	2-Hydroxycinnamic acid*	Phenolic acids	Phenolic acids	1	9	9	9	1.62542e+07	1.6543e+07	1.91671e+07	1.10231	0.00284952	1.9246e+06	20.8761	up
48	MWS5206	C9H10O4	4-Hydroxyphenyllactic Acid	Phenolic acids	Phenolic acids	1	2373.99	9474.37	648.857	318567	321214	310399	1.05049	3.07396e-07	76.0313	6.24852	up
49	Lazn002744	C10H12O5	C-Veratroylglycol	Phenolic acids	Phenolic acids	1	5474.47	7293.39	4936.77	158432	174836	165513	1.09954	0.000693692	28.1723	4.81621	up
50	MWSHC20168	C7H6O4	Methyl cumalate	Phenolic acids	Phenolic acids	2	25139.4	42576.7	33156.9	748113	794031	757601	1.0972	8.17501e-05	22.7984	4.51086	up
51	MWSmce283	C9H10O2	4'-Hydroxypropiophenone	Phenolic acids	Phenolic acids	3	31439.9	19717	20688.8	87104.6	86516.9	95825.1	1.07518	0.00021941	3.75035	1.90703	up
52	Lmyn002788	C8H8O5	Methyl gallate	Phenolic acids	Phenolic acids	3	4733.95	7218.34	4822.89	248610	283731	285110	1.09937	0.00191661	48.7298	5.60673	up
53	pmb3074	C16H18O8	5-O-p-Coumaroylquinic acid*	Phenolic acids	Phenolic acids	1	77083.5	98037.6	84526.8	204895	176792	205586	1.0789	0.00132754	2.2618	1.17747	up
54	Cmbn003996	C19H26O11	Regaloside G	Phenolic acids	Phenolic acids	2	21587.3	21590.7	29889	113680	109186	110340	1.09127	0.000125743	4.56028	2.18912	up
55	MWSmce363	C8H8O3	2,5-Dihydroxyacetophenone	Phenolic acids	Phenolic acids	2	7515.52	17459.3	11603.7	63312.9	78525.2	90768.8	1.06192	0.00811106	6.35912	2.66883	up
56	MWSmce329	C9H12O4	Antiarol; 3,4,5-Trimethoxyphenol	Phenolic acids	Phenolic acids	3	14603.6	13340	10023	34071.9	51977.4	40251.1	1.0619	0.0243332	3.32661	1.73405	up
57	MWSmce040	C8H8O3	Isovanillin	Phenolic acids	Phenolic acids	1	91056	100725	66033	1.61366e+06	1.73438e+06	1.58189e+06	1.09811	0.000535561	19.122	4.25716	up
58	pme1816	C16H18O9	Neochlorogenic acid (5-O-Caffeoylquinic acid)*	Phenolic acids	Phenolic acids	1	10539.4	16122.2	24347.8	72387.4	74304.1	65548.6	1.04674	0.000763971	4.16081	2.05686	up
59	Lmgn001670	C7H6O3	Salicylic acid	Phenolic acids	Phenolic acids	1	50693.8	94144.3	53915.3	737060	733364	734212	1.0884	0.00040489	11.0923	3.47149	up
60	Lmbn001930	C7H6O2	2-Hydroxybenzaldehyde (Salicylaldehyde)	Phenolic acids	Phenolic acids	3	18584.5	13237.8	4214.11	87559.8	86015.4	96135.9	1.01904	0.000192843	7.4844	2.90389	up
61	Lmsn003628	C23H32O15	6'-O-Sinapoylsucrose	Phenolic acids	Phenolic acids	3	10891.5	8318.76	7853.06	25896.6	18857.9	26278.1	1.05378	0.0159185	2.62468	1.39214	up
62	Lmhn001650	C11H10O8	4-Hydroxybenzoyltartaric acid	Phenolic acids	Phenolic acids	2	5207.08	4087.77	4704.78	50433.6	64435.8	33930	1.08646	0.0362509	10.6288	3.40991	up
63	Lhhp120814	C10H12O2	Eugenol	Phenolic acids	Phenolic acids	2	211071	172388	234206	904050	750382	761559	1.08874	0.00311162	3.91149	1.96772	up
64	Lmcn003470	C9H10O4	Vanillic acid methyl ester	Phenolic acids	Phenolic acids	2	23004.4	7707.25	23347.4	131096	141996	145414	1.04327	6.88122e-05	7.74166	2.95264	up
65	Hmtn001288	C9H10O4	Methyl 2,4-dihydroxyphenylacetate	Phenolic acids	Phenolic acids	1	5673.34	7498.8	1482.41	254460	264769	253255	1.0719	1.26958e-05	52.7129	5.72008	up
66	Jmbp006554	C20H20O8	Ethyl Rosmarinate	Phenolic acids	Phenolic acids	2	17040.5	10940.6	12964	141187	167026	177431	1.0948	0.00434102	11.8609	3.56814	up
67	Zmjn002583	C8H8O4	2',4',6'-Trihydroxyacetophenone	Phenolic acids	Phenolic acids	2	3599.58	4869.61	1608.23	73497.2	72908.4	76503	1.07945	1.42196e-06	22.1196	4.46725	up
68	pma0149	C15H16O9	Sinapoyl malate	Phenolic acids	Phenolic acids	3	53501.9	41573.3	43242.6	87076.7	90339.3	135426	1.02244	0.0580114	2.26176	1.17745	up
69	pme0428	C12H14O5	3,4,5-Trimethoxycinnamic acid	Phenolic acids	Phenolic acids	3	951.47	982.327	532.91	24270	29013	25804.3	1.09484	0.00273446	32.0619	5.00279	up
70	mws0853	C11H14O4	Sinapyl alcohol	Phenolic acids	Phenolic acids	3	28524.8	21362.9	15175.7	46457	53257.7	62390.5	1.01311	0.00630984	2.49149	1.31701	up
71	Zmxn002705	C8H8O3	2,5-dihydroxyphenylethanone*	Phenolic acids	Phenolic acids	3	2171.41	6481.83	2692.78	29605.9	34300.8	35013.9	1.05691	0.000235633	8.71853	3.12408	up
72	Lmgn002679	C6H6O	Phenol	Phenolic acids	Phenolic acids	3	9	9	9	34600.2	30748.3	31443	1.10229	0.00134766	3584.87	11.8077	up
73	Wafn002827	C16H22O9	Dihydroferulic acid glucoside	Phenolic acids	Phenolic acids	3	89917	69027.9	80232.5	204159	247418	238791	1.08454	0.00258596	2.88643	1.52929	up
74	HJN037	C8H8O5	4-O-Methylgallic Acid	Phenolic acids	Phenolic acids	3	1885.43	5024.29	3821.32	84374.9	70910.3	67025	1.08233	0.00450031	20.7165	4.37271	up
75	Lmcn004052	C33H40O13	Buddlenol D	Phenolic acids	Phenolic acids	1	18204.4	12132.9	11516.2	45198.8	35043.5	41051.1	1.0554	0.00269447	2.89804	1.53508	up
76	Hmbn002692	C22H30O14	6'-O-Feruloyl-D-sucrose	Phenolic acids	Phenolic acids	2	4581.67	4092.11	12247	48383.2	50940.2	54295.1	1.04697	0.000375246	7.34287	2.87634	up
77	mws0179	C17H20O9	Chlorogenic acid methyl ester	Phenolic acids	Phenolic acids	2	10041.7	7091.27	13832.4	35185.4	33779.3	40269.1	1.05312	0.000712106	3.52762	1.81869	up
78	Lmsn002288	C21H28O14	1-O-Caffeoyl-(6-O-glucosyl)-β-D-glucose	Phenolic acids	Phenolic acids	3	9	9	9	35556.9	26262.5	30336.6	1.10207	0.00758487	3413.18	11.7369	up
79	MWSmce713	C9H12O2	3-(4-Hydroxyphenyl)-1-propanol	Phenolic acids	Phenolic acids	3	2736.61	3340	792.163	32050.3	27365	24347	1.04259	0.00387811	12.1946	3.60817	up
80	MWS1846	C8H8O3	Phenoxyacetic acid	Phenolic acids	Phenolic acids	2	2535.73	2567.5	1468.26	31894.8	37007.3	40787.5	1.09188	0.00488382	16.6917	4.06106	up
81	MWSCX015	C9H8O3	Caffeic aldehyde	Phenolic acids	Phenolic acids	1	73880.3	82096.2	114333	289272	490396	503611	1.05914	0.0361778	4.74745	2.24715	up
82	Lmbn004847	C10H12O3	4-Methoxyphenylpropionic acid	Phenolic acids	Phenolic acids	3	6981.49	6212.27	4652.32	23525.2	25130.8	28719.6	1.08465	0.00190207	4.33572	2.11627	up
83	Wafn003070	C16H20O10	Hydroxyferulic acid glucoside	Phenolic acids	Phenolic acids	3	13507.3	16456	6475.39	110183	75966.7	121070	1.05863	0.0181726	8.43112	3.07572	up
84	pme3437	C10H12O5	Eudesmic acid (3,4,5-trimethoxybenzoic acid)	Phenolic acids	Phenolic acids	1	15092.8	11473	26548.1	232584	283867	241981	1.08349	0.00252507	14.2794	3.83586	up
85	MEDL01876	C19H28O3	(8)-Shogaol	Phenolic acids	Phenolic acids	3	1205.82	752.598	1266.6	107835	146663	146483	1.09878	0.00934364	124.335	6.95809	up
86	pmb2795	C10H10O3	4-Methoxycinnamic acid	Phenolic acids	Phenolic acids	3	9455	1697.12	4122.86	58087.9	53189.4	51179.4	1.02903	9.79575e-05	10.6355	3.41081	up
87	MEDL02741	C10H12O4	Xanthoxylin	Phenolic acids	Phenolic acids	3	19816.8	16426.8	17754.3	90334.9	95721.4	103958	1.09877	0.00152985	5.37084	2.42515	up
88	MWSslk066	C8H8O4	3-Hydroxy-4-methoxybenzoic acid; Isovanillic Acid	Phenolic acids	Phenolic acids	3	22033	19555.6	16623.2	108810	149779	66334.1	1.05578	0.0656219	5.58173	2.48071	up
89	MWS20194	C9H8O2	Cinnamic acid	Phenolic acids	Phenolic acids	3	10518	24009.4	14046.6	66354.5	70100.5	67202.2	1.0486	0.00368629	4.19272	2.06788	up
90	pme1439	C9H8O3	p-Coumaric acid	Phenolic acids	Phenolic acids	1	69413.5	95035	61685	1582080	472213	411156	1.02156	0.188761	10.9026	3.4466	up
1	Zmdn006903	C16H12O5	6-Methylaloe emodin	Quinones	Anthraquinone	1	2028.88	2235.59	2469.69	63654.3	59958.8	66141.2	1.10155	0.000821189	28.1779	4.81649	up
2	mws1659	C15H10O5	Emodin*	Quinones	Anthraquinone	1	7426.69	8455.81	8025.35	63539	60776.6	64811.6	1.10144	0.000228027	7.91067	2.9838	up
3	pmp000608	C23H24O12	Aurantio-obtusin-6-O-Glucoside	Quinones	Anthraquinone	2	6130.4	15347.1	10137.6	83424.1	107153	88117.8	1.0704	0.00361761	8.81525	3.14	up
4	Smln006854	C16H12O6	Xanthorin	Quinones	Anthraquinone	1	1408.02	8046.08	5732.94	79513.2	76828.3	82180.8	1.03804	1.16446e-05	15.7056	3.97321	up
5	Zmdn007764	C15H10O5	isoemodin*	Quinones	Anthraquinone	1	11252.3	8840.04	8602.45	63684.6	61274.8	67388.1	1.09749	0.000144226	6.70323	2.74486	up
6	Smln006508	C16H10O7	Laccaic acid D	Quinones	Anthraquinone	1	2692.29	1364.94	1139.84	136017	134598	163075	1.0945	0.00409807	83.4491	6.38282	up
7	pmn001346	C16H12O5	Physcion	Quinones	Anthraquinone	1	1738.25	904.414	1245.27	107237	137737	157947	1.09747	0.0120398	103.633	6.69534	up
1	Zjhp082611	C27H42O4	Spirost-5-ene-3,12-diol	Steroids	Steroid	2	58456.8	52161.7	52532.7	150944	132009	148305	1.09507	0.00196245	2.6433	1.40234	up
1	pmp000756	C41H64O14	Ruscogenin-1-O-carboxyglucosyl(1,2)rhamnoside	Steroids	Steroidal saponins	3	17444.8	6754.18	13340	107584	101674	102337	1.06714	7.32169e-05	8.30058	3.05321	up
2	Jmyn005535	C49H78O22	Yamogenin-3-O-glucosyl(1→2)[xylosyl(1→3)]glucosyl(1→4)galactoside	Steroids	Steroidal saponins	2	1587.83	760	1148.81	16468.8	12539.1	14794.8	1.08531	0.00542131	12.5271	3.64698	up
1	Sadp007533	C17H16O3	5-formyl-2,6-dihydroxy-1,7-dimethyl-9,10-dihydrophenanthrene	Terpenoids	Ditepenoids	3	3977.93	2373.38	4745.39	1.54999e+06	1.51563e+06	1.54869e+06	1.09973	5.04781e-05	415.827	8.69984	up
2	Sadp008019	C17H16O3	5-formyl-2,7-dihydroxy-1,6-dimethyl-9,10-dihydrophenanthrene	Terpenoids	Ditepenoids	3	7200.36	2380.05	2335.49	62017.8	67909.8	63683	1.06829	1.51037e-05	16.2481	4.0222	up
3	Wbmn010746	C22H34O5	Negundoin A	Terpenoids	Ditepenoids	3	446580	427367	480007	4.89482e+06	4.96233e+06	5.56141e+06	1.10132	0.00194364	11.3878	3.50942	up
4	Zaxn005611	C21H32O2	Methyl abieta	Terpenoids	Ditepenoids	3	138213	129075	131731	5.88476e+06	5.61753e+06	5.85385e+06	1.10223	0.000219845	43.4971	5.44285	up
5	Wcgn012055	C20H30O4	Araucarolone	Terpenoids	Ditepenoids	3	124720	135308	114706	439660	450163	439090	1.09916	9.90532e-06	3.54629	1.82631	up
6	Wbkn004126	C26H36O11	Javanicolide C	Terpenoids	Ditepenoids	3	36246.2	30393.5	40486.6	203485	159266	211318	1.09088	0.00894619	5.35881	2.42191	up
7	Wbmn011269	C22H34O5	Vitexilactone	Terpenoids	Ditepenoids	1	464907	482385	486050	4.8946e+06	4.6652e+06	4.74891e+06	1.10217	0.000215561	9.98276	3.31944	up
8	Wbmn013660	C20H32O4	3,9-Dihydroxy-13(14)-labden-16,15-olide	Terpenoids	Ditepenoids	3	233025	178657	293218	1.41953e+06	1.24175e+06	1.28962e+06	1.08657	0.000215909	5.60491	2.48669	up
9	Yshs000041	C26H36O7	Vibsanin J	Terpenoids	Ditepenoids	3	26584.4	35047.5	34888.5	212721	225489	223310	1.0973	7.28065e-06	6.85367	2.77688	up
10	Lhyp112511	C28H38O13	Rumphioside B	Terpenoids	Ditepenoids	3	1581.63	722.108	1549.58	7547.89	8288.94	13105.8	1.05522	0.037804	7.51109	2.90902	up
1	Saln000462	C25H30O12	7-O-coumaroyl-loganic acid	Terpenoids	Monoterpenoids	3	1670	4466.5	1751.52	102906	140147	111912	1.08672	0.00891952	45.0007	5.49187	up
1	Hmln008119	C11H18O3	Robinlin	Terpenoids	Terpene	3	4839.44	2862.35	1850.05	11315.2	11172.8	11413.1	1.01847	0.0111139	3.54918	1.82748	up
2	MW0102839	C20H28O3	Totarol-19-carboxylic acid	Terpenoids	Terpene	3	73514.6	86202.2	165797	2.06563e+06	2.17444e+06	2.3466e+06	1.08786	0.000515453	20.2347	4.33876	up
1	Lmmn009932	C31H50O3	3-Hydroxy-24-methylene-9,19-cyclolanostan-26-oic acid (Ambolic acid)	Terpenoids	Triterpene	3	5609.9	4499.18	3329.53	43161.3	30176.4	25297.1	1.07663	0.0318399	7.33966	2.87571	up
1	Zmcn006984	C47H76O17	Hederagenin-3-O-[β-D-glucosyl-(1-3)-a-L-rhamnosyl-(1-2)-a-L-arabinoside]	Terpenoids	Triterpene Saponin	3	9	9	9	20555.1	19652.5	22217.8	1.10229	0.00130213	2312.05	11.175	up
1	pmp001287	C8H9N	N-Benzylmethylene isomethylamine	Alkaloids	Alkaloids	1	1.5599e+07	1.64172e+07	1.54866e+07	4.82946e+06	4.80528e+06	5.14026e+06	1.101	0.000182922	0.311035	-1.68485	down
2	Hmgp002327	C11H9O2N	3-amino-2-naphthoic acid	Alkaloids	Alkaloids	1	5.88631e+06	5.40547e+06	5.41718e+06	690717	562002	641927	1.10032	0.000589146	0.113391	-3.14062	down
3	Wbmp002283	C9H7NO	Α-hydroxyquinoline	Alkaloids	Alkaloids	1	4.54651e+07	4.47959e+07	4.57715e+07	5.5106e+06	5.8167e+06	6.04988e+06	1.10191	9.12322e-07	0.127743	-2.96869	down
4	Hmjp005556	C17H17NO3	(2E)-3-(4-Hydroxyphenyl)-N-[2-(4-hydroxyphenyl)ethyl]-2-propenamide	Alkaloids	Alkaloids	1	1.18371e+07	1.4171e+07	1.20526e+07	1.17576e+06	1.17327e+06	1.13289e+06	1.10101	0.0041373	0.0914833	-3.45035	down
5	Lmmp002080	C11H16N2O	N-(4-Aminobutyl)benzamide	Alkaloids	Alkaloids	2	1.18386e+06	1.1223e+06	989926	118339	46680	142571	1.06079	0.000631563	0.09332	-3.42167	down
6	Wbjp005125	C18H17NO5	Terrestriamide	Alkaloids	Alkaloids	3	220240	264620	236086	72507.1	61384.9	61535.7	1.09481	0.003235	0.271071	-1.88326	down
7	Wccp005403	C18H19NO4	Acetyl-Caranine	Alkaloids	Alkaloids	1	1.33524e+07	1.73756e+07	1.5046e+07	3.36992e+06	3.72454e+06	3.60672e+06	1.09532	0.00937143	0.233782	-2.09676	down
8	Lmtn001630	C14H19NO7	2-Glucosyloxy-2-phenylacetic acid amide	Alkaloids	Alkaloids	2	482536	558037	591577	55107.5	61476.8	90691.4	1.08897	0.00212396	0.126995	-2.97715	down
9	Zasp102439	C8H7N	m-Aminophenylacetylene	Alkaloids	Alkaloids	1	2.16614e+07	2.23367e+07	2.20528e+07	3.47606e+06	3.40162e+06	3.73829e+06	1.10172	3.58795e-06	0.160724	-2.63734	down
10	Zahp005843	C19H21NO5	N-Trans-Sinapoyltyramine	Alkaloids	Alkaloids	1	557664	637823	611789	128310	139366	127918	1.10006	0.00203499	0.218889	-2.19173	down
11	Lmtn001569	C20H29NO12	2-Glucosyl-glucosyloxy-2-phenylacetic acid amide	Alkaloids	Alkaloids	2	565303	587575	582571	157839	146147	154426	1.10152	1.28893e-05	0.264146	-1.92059	down
12	MWS20160	C14H17NO6	Prunasin	Alkaloids	Alkaloids	2	102757	121721	130640	33879.5	21777.9	32763.2	1.07515	0.00283643	0.248989	-2.00584	down
13	pmb0484	C5H14NO+	Choline	Alkaloids	Alkaloids	3	602120	582839	656540	254917	261307	249822	1.09827	0.00318066	0.41599	-1.26538	down
14	pmb1912	C20H23N7O7	10-Formyltetrahydrofolic Acid	Alkaloids	Alkaloids	1	409742	486867	489623	81385.4	66499.3	87164.6	1.09538	0.00315204	0.16956	-2.56013	down
1	MWSslk106	C8H11N	2-Phenylethylamine	Alkaloids	Benzylphenylethylamine alkaloids	3	455822	420759	513165	174497	157581	148086	1.09162	0.00484857	0.345505	-1.53322	down
1	pmn001692	C18H19NO5	3-O-Acetylhamayne	Alkaloids	Isoquinoline alkaloids	3	1.10025e+06	942055	1.06862e+06	184216	160786	168866	1.09977	0.00264616	0.165181	-2.59788	down
2	MWSmce709	C9H7N	Isoquinoline	Alkaloids	Isoquinoline alkaloids	1	6.43321e+06	5.7871e+06	6.46505e+06	828870	723985	697911	1.10041	0.00120267	0.120456	-3.05342	down
1	Zblp005760	C18H21NO4	dihydro-N-feruloyltyramine	Alkaloids	Phenolamine	1	79027.1	102088	85879.7	18180.6	21838.2	28360.6	1.07691	0.00430698	0.256108	-1.96518	down
2	Zblp005777	C18H19NO4	N-trans-ferulicacidacylp-hydroxyphenylethylamine	Alkaloids	Phenolamine	1	1.5735e+07	1.83977e+07	1.67782e+07	4.24481e+06	3.93144e+06	4.20046e+06	1.09941	0.00320462	0.243105	-2.04035	down
3	mws1433	C18H19NO4	N-Feruloyltyramine; Moupinamide*	Alkaloids	Phenolamine	1	1.43912e+07	1.84844e+07	1.52627e+07	3.83007e+06	3.87463e+06	4.00423e+06	1.09578	0.0102455	0.243235	-2.03958	down
4	Lssp210092	C18H19NO4	N-trans-ferulic tyramine*	Alkaloids	Phenolamine	1	1.54127e+07	1.86357e+07	1.72973e+07	4.0811e+06	3.85735e+06	3.93695e+06	1.0989	0.00484203	0.231283	-2.11227	down
5	HJN011	C17H17NO4	Tataramide A	Alkaloids	Phenolamine	1	2.52093e+06	5.37021e+06	2.45506e+06	255534	299826	249441	1.0784	0.0803866	0.0777871	-3.68432	down
6	Lmgp000796	C8H7NO2	4-Hydroxymandelonitrile	Alkaloids	Phenolamine	1	1.89485e+07	1.85344e+07	2.48305e+07	2.54042e+06	2.64701e+06	2.5975e+06	1.09775	0.0122681	0.124932	-3.00079	down
7	Wafp004987	C18H17NO4	N-Feruloylphenylacetamide	Alkaloids	Phenolamine	1	4.53232e+07	5.0116e+07	5.0152e+07	6.18666e+06	6.07505e+06	5.79005e+06	1.10157	0.00134863	0.123989	-3.01171	down
8	MWSmce089	C17H17NO3	p-Coumaroyltyramine*	Alkaloids	Phenolamine	1	1.12415e+07	1.31235e+07	1.20673e+07	1.21545e+06	1.14718e+06	1.05494e+06	1.1009	0.00229544	0.093806	-3.41418	down
9	Zmwp005562	C17H17NO3	cis-N-p-Coumaroyltyramine*	Alkaloids	Phenolamine	1	1.07836e+07	1.24887e+07	1.15045e+07	1.12989e+06	1.15964e+06	1.04676e+06	1.10123	0.00212851	0.0959343	-3.38181	down
10	Wagp001908	C20H30N2O8	N-Feruloylputrescine N-glucoside	Alkaloids	Phenolamine	3	455097	461553	376325	177510	216046	197052	1.07602	0.00653649	0.456782	-1.13042	down
11	Hmjp005906	C19H21NO5	N-Trans-Feruloyl-3'-O-methyldopamine*	Alkaloids	Phenolamine	3	23707.9	32732.9	27080	8954.13	11726.9	15420.2	1.01314	0.0104584	0.432242	-1.21009	down
12	Hmjp006104	C19H21NO5	N-Cis-Feruloyl-3'-O-methyldopamine*	Alkaloids	Phenolamine	3	23707.9	32732.9	27080	8954.13	11726.9	15420.2	1.01314	0.0104584	0.432242	-1.21009	down
13	Wafp004641	C24H29NO9	N-Feruloyltyramine 4-glucoside	Alkaloids	Phenolamine	1	247743	397462	387373	164188	87415.5	119682	1.00126	0.0288996	0.359572	-1.47565	down
1	pmb0782	C5H11N	Piperidine	Alkaloids	Piperidine alkaloids	3	1.16387e+07	1.03039e+07	1.22566e+07	5.26549e+06	4.70288e+06	4.40978e+06	1.08715	0.00273962	0.420424	-1.25008	down
1	pme2244	C11H11NO2	3-Indolepropionic acid	Alkaloids	Plumerane	2	1.52533e+06	1.78074e+06	1.85306e+06	215240	209584	196545	1.10025	0.00419536	0.120441	-3.0536	down
2	pmb0819	C10H8N2	3-Indoleacetonitrile	Alkaloids	Plumerane	3	2.38004e+06	2.2235e+06	2.16528e+06	626783	597979	694872	1.0985	0.000301103	0.2836	-1.81807	down
3	pmb1096	C8H7N	Indole	Alkaloids	Plumerane	1	2.98511e+07	2.87673e+07	3.02118e+07	5.51163e+06	5.61374e+06	5.87167e+06	1.10186	0.00015677	0.191343	-2.38577	down
4	mws0005	C10H12N2	Tryptamine	Alkaloids	Plumerane	3	787365	824586	933998	80174.2	46127.1	83607.2	1.089	0.0018162	0.082448	-3.60037	down
5	pmb0818	C11H11NO3	Methoxyindoleacetic acid	Alkaloids	Plumerane	3	1.03646e+07	9.90821e+06	9.67324e+06	1.02172e+06	979816	1.04105e+06	1.10203	0.000467131	0.101602	-3.299	down
6	Hmmp001310	C11H9NO2	3-Indoleacrylic acid	Alkaloids	Plumerane	1	5.96295e+06	5.86705e+06	5.10954e+06	697908	567027	598320	1.09955	0.00241999	0.109994	-3.1845	down
7	Zmbp002538	C11H12N2O2	1-Methoxy-indole-3-acetamide	Alkaloids	Plumerane	1	1.05165e+07	9.73512e+06	9.23351e+06	1.09904e+06	1.25796e+06	1.04092e+06	1.10019	0.0014061	0.115242	-3.11726	down
1	pme1738	C7H9N2O	3-Carbamyl-1-methylpyridinium;(1-Methylnicotinamide)	Alkaloids	Pyridine alkaloids	3	1.82187e+07	1.68845e+07	2.04113e+07	5.69171e+06	5.56924e+06	6.15225e+06	1.09588	0.0053673	0.31367	-1.67268	down
2	pme2268	C7H7NO2	Trigonelline	Alkaloids	Pyridine alkaloids	1	1.53245e+07	1.40103e+07	1.62473e+07	4.22889e+06	4.8646e+06	4.73103e+06	1.09664	0.00197424	0.303288	-1.72124	down
1	Wcjp002598	C9H7NO	8-hydroxyquinoline	Alkaloids	Quinoline alkaloids	1	6.20849e+07	6.07102e+07	5.9267e+07	6.94476e+06	7.5834e+06	7.60823e+06	1.10178	9.37365e-05	0.121587	-3.03994	down
2	Lahp002608	C11H9NO2	3,5-Dihydro-2H-Furo[3,2-C]Quinolin-4-One	Alkaloids	Quinoline alkaloids	1	5.92565e+06	5.58493e+06	5.73833e+06	650007	596538	638061	1.10191	0.000266785	0.109259	-3.19417	down
3	Ladp002935	C10H7NO3	3-quinolinecarboxylic acid	Alkaloids	Quinoline alkaloids	2	1.93827e+06	1.90487e+06	1.87415e+06	328904	226295	303481	1.09457	1.09528e-05	0.15019	-2.73514	down
1	MW0110229	C27H29N3O7	H-Tyr-tyr-tyr-OH	Amino acids and derivatives	Amino acids and derivatives	3	277023	309220	292023	104764	102435	64682.8	1.06485	0.000395621	0.309566	-1.69168	down
2	pme1086	C10H17N3O6S	Glutathione reduced form	Amino acids and derivatives	Amino acids and derivatives	1	2.64685e+06	2.587e+06	2.38376e+06	16268.3	44324.1	28340	1.09324	0.000904134	0.0116746	-6.42049	down
3	mws0875	C5H10N2O3S	L-Cysteinyl-L-glycine	Amino acids and derivatives	Amino acids and derivatives	3	1.38262e+06	1.22557e+06	1.17788e+06	8000.67	7546.52	10799.9	1.10101	0.00242122	0.00695894	-7.16692	down
4	mws0254	C6H9N3O2	L-Histidine	Amino acids and derivatives	Amino acids and derivatives	1	4.98846e+07	4.96975e+07	5.23959e+07	2.01977e+07	1.90556e+07	1.99644e+07	1.10085	0.000163868	0.389646	-1.35976	down
5	MW0153005	C25H43N7O11	Lys-Ile-Asp-Asn-Glu	Amino acids and derivatives	Amino acids and derivatives	3	2.93117e+06	3.10295e+06	2.94463e+06	1.03741e+06	1.20129e+06	1.04732e+06	1.09675	1.59054e-05	0.365979	-1.45017	down
6	pme0021	C9H11NO2	L-Phenylalanine	Amino acids and derivatives	Amino acids and derivatives	1	1.90645e+06	2.05013e+06	1.94853e+06	630307	531311	610078	1.09751	2.976e-05	0.300027	-1.73684	down
7	MWSmce585	C4H9NO2	Methyl 3-aminopropanoate	Amino acids and derivatives	Amino acids and derivatives	2	3.23653e+06	3.32491e+06	3.48007e+06	1.66903e+06	1.34049e+06	1.59022e+06	1.08533	0.000219459	0.458073	-1.12635	down
8	Zmdp001647	C10H18N2O5	γ-Glutamyl-L-valine	Amino acids and derivatives	Amino acids and derivatives	1	711679	822542	747641	286590	259648	282554	1.09642	0.00285897	0.363209	-1.46113	down
9	MW0159026	C21H34N6O7	Val-His-Leu-Asp	Amino acids and derivatives	Amino acids and derivatives	3	1.57563e+06	1.48437e+06	1.4846e+06	232610	285845	249774	1.09952	4.46007e-05	0.169042	-2.56454	down
10	pme0057	C4H9NO2S	L-Homocysteine	Amino acids and derivatives	Amino acids and derivatives	3	681147	637037	711975	349428	303858	361174	1.08521	0.000341816	0.499695	-1.00088	down
11	mws0282	C11H12N2O2	L-Tryptophan	Amino acids and derivatives	Amino acids and derivatives	1	101679910	1.11154e+08	1.1236e+08	1.37514e+07	1.30181e+07	1.35959e+07	1.10168	0.00121038	0.124127	-3.01011	down
12	mws0224	C5H11NO2S	DL-Methionine	Amino acids and derivatives	Amino acids and derivatives	3	2.50221e+07	2.33953e+07	2.4841e+07	2.20747e+06	2.15956e+06	2.38662e+06	1.1018	0.000438997	0.0921894	-3.43925	down
13	MW0109152	C15H23N5O3	Phe-arg	Amino acids and derivatives	Amino acids and derivatives	3	1.00096e+07	9.99368e+06	1.08126e+07	1.16324e+06	1.07439e+06	1.22433e+06	1.10135	0.000671281	0.112344	-3.15401	down
14	MW0108826	C11H20N2O5	h-gamma-Glu-leu-oh	Amino acids and derivatives	Amino acids and derivatives	3	3.1735e+06	3.52748e+06	3.49735e+06	694477	727288	737276	1.10095	0.00158588	0.211705	-2.23987	down
15	pme2735	C15H22N6O5S	S-(5'-Adenosyl)-L-methionine	Amino acids and derivatives	Amino acids and derivatives	3	1.1077e+06	1.33031e+06	1.48436e+06	24084.4	20820.5	23657.2	1.10106	0.00716207	0.0174797	-5.83817	down
16	MW0108005	C18H33N7O4	Lys-His-Lys	Amino acids and derivatives	Amino acids and derivatives	3	252987	210527	272303	99155.6	87092.5	115919	1.06869	0.00688653	0.410655	-1.284	down
17	Zmzn000113	C5H9NO4	L-threo-3-Methylaspartate	Amino acids and derivatives	Amino acids and derivatives	1	2.14218e+06	2.69973e+06	2.51841e+06	745310	628660	632973	1.0923	0.00611948	0.272671	-1.87477	down
18	pme3033	C4H9NO2	N,N-Dimethylglycine*	Amino acids and derivatives	Amino acids and derivatives	3	6.74234e+06	6.28327e+06	6.88576e+06	2.63615e+06	2.75768e+06	3.09993e+06	1.093	0.000120324	0.426579	-1.22912	down
19	MWS00204g	C4H9NO2	N-Ethylglycine*	Amino acids and derivatives	Amino acids and derivatives	3	6.74234e+06	6.28327e+06	6.88576e+06	2.63615e+06	2.75768e+06	3.09993e+06	1.093	0.000120324	0.426579	-1.22912	down
20	pmb2591	C13H14N2O3	N-Acetyl-L-Tryptophan	Amino acids and derivatives	Amino acids and derivatives	1	597183	659392	626098	149117	125676	161977	1.09578	0.00010339	0.231994	-2.10784	down
21	MW0150942	C13H21N5O4S1	His-Gly-Met	Amino acids and derivatives	Amino acids and derivatives	3	8.54592e+06	8.43139e+06	8.85395e+06	932970	938970	976830	1.10214	0.000233118	0.110284	-3.18071	down
22	pme1210	C5H11NO2S	L-Methionine	Amino acids and derivatives	Amino acids and derivatives	1	1.77929e+07	1.44231e+07	1.75846e+07	1.94578e+06	1.98813e+06	1.90316e+06	1.10006	0.00546993	0.117209	-3.09285	down
23	mws1587	C6H13NO2	L-Norleucine	Amino acids and derivatives	Amino acids and derivatives	1	5.49334e+06	5.09876e+06	5.79929e+06	2.49763e+06	2.48648e+06	2.3389e+06	1.09619	0.00287123	0.44676	-1.16243	down
24	MW0150368	C19H33N7O7	Gly-Gly-Lys-Pro-Asn	Amino acids and derivatives	Amino acids and derivatives	3	1.39779e+07	1.39569e+07	1.45172e+07	1.5273e+06	2.09266e+06	2.00542e+06	1.09701	1.1187e-06	0.132511	-2.91581	down
25	Zmdp001663	C10H18N2O5S	γ-glutamylmethionine	Amino acids and derivatives	Amino acids and derivatives	3	455662	446183	511668	49296.3	33576.1	37555.9	1.0971	0.00143352	0.0851979	-3.55304	down
26	MW0153610	C16H32N4O4S2	Met-Lys-Met	Amino acids and derivatives	Amino acids and derivatives	3	436312	640499	495153	19259.6	18365.7	16237.9	1.09935	0.0140615	0.0342649	-4.86712	down
27	Zmdp002216	C11H20N2O5	L-γ-Glutamyl-L-leucine	Amino acids and derivatives	Amino acids and derivatives	1	3.88657e+06	3.87252e+06	4.08637e+06	848742	916474	861365	1.1015	0.000184061	0.221737	-2.17308	down
28	Zazp002547	C11H12N2O2	cyclo-(Gly-Phe)	Amino acids and derivatives	Amino acids and derivatives	1	9.7483e+06	9.64155e+06	9.46408e+06	1.1526e+06	1.1791e+06	1.15295e+06	1.10227	8.13506e-05	0.120769	-3.04968	down
29	MW0151082	C21H37N7O6	His-Ser-Leu-Lys	Amino acids and derivatives	Amino acids and derivatives	3	2.9912e+06	2.71957e+06	2.95225e+06	29177	28306	36454.5	1.10154	0.00087172	0.0108435	-6.52703	down
30	MW0121542	C11H12N2O3	2-ammonio-3-(5-hydroxy-1H-indol-3-yl)propanoate	Amino acids and derivatives	Amino acids and derivatives	3	3.6252e+06	3.60429e+06	3.49298e+06	263895	333299	375127	1.09818	7.46956e-07	0.0906807	-3.46306	down
31	MWS4309	C13H15N3O3	Glycyl-tryptophan	Amino acids and derivatives	Amino acids and derivatives	1	349913	299745	336483	137008	95597.3	122062	1.07565	0.000501859	0.359652	-1.47533	down
32	MW0147976	C20H33N5O7S	Cys-Ala-Pro-Pro-Thr	Amino acids and derivatives	Amino acids and derivatives	3	5.29036e+06	5.04844e+06	4.7217e+06	232340	205514	194045	1.10151	0.00111796	0.0419574	-4.57493	down
33	MW0155769	C17H23N3O4	Pro-Ala-Phe	Amino acids and derivatives	Amino acids and derivatives	3	2199.74	1324.64	1333.98	9	9	9	1.10003	0.0309615	0.00555742	-7.49137	down
34	MW0108157	C17H30N6O4S1	Met-His-Lys	Amino acids and derivatives	Amino acids and derivatives	3	1.54928e+06	1.60541e+06	1.43423e+06	762745	805936	716331	1.09223	0.000888268	0.497941	-1.00595	down
35	Zmmp003443	C16H19N3O5	Bestim	Amino acids and derivatives	Amino acids and derivatives	1	440332	449293	413468	154873	146722	147172	1.10055	0.000816509	0.344385	-1.5379	down
36	MW0151043	C24H30N6O9	His-Phe-Glu-Asp	Amino acids and derivatives	Amino acids and derivatives	3	338827	248903	391965	67158.3	57639.8	73850.7	1.08257	0.0235827	0.202766	-2.30211	down
37	MW0158995	C23H32N4O9	Val-Glu-Phe-Asp	Amino acids and derivatives	Amino acids and derivatives	3	3.2058e+06	2.38063e+06	2.66842e+06	797356	953771	878003	1.08544	0.0138331	0.318495	-1.65066	down
38	mws0216	C5H9NO3	Trans-4-Hydroxy-L-proline	Amino acids and derivatives	Amino acids and derivatives	2	2.13143e+07	3.3204e+07	2.88888e+07	1.27022e+07	8.6901e+06	6.70751e+06	1.01999	0.0183646	0.3369	-1.56961	down
39	MW0158225	C20H24N4O6	Trp-Pro-Asp	Amino acids and derivatives	Amino acids and derivatives	3	202604	144593	168405	70480.9	64451.6	75311.4	1.07157	0.0231366	0.407764	-1.29419	down
40	MW0150186	C18H23N3O9	Glu-Tyr-Asp	Amino acids and derivatives	Amino acids and derivatives	3	4.21272e+06	4.58256e+06	5.73949e+06	2.0966e+06	1.32265e+06	1.25771e+06	1.04876	0.00690618	0.321777	-1.63587	down
41	pme0014	C5H9NO4	L-Glutamic acid	Amino acids and derivatives	Amino acids and derivatives	1	8.97465e+06	1.06602e+07	1.03376e+07	3.40876e+06	2.60554e+06	3.79265e+06	1.07663	0.000812951	0.327199	-1.61176	down
42	MW0156039	C23H27N3O6	Pro-Tyr-Tyr	Amino acids and derivatives	Amino acids and derivatives	3	3.61635e+06	4.34033e+06	7.36933e+06	746651	1.20194e+06	1.22789e+06	1.04163	0.0694343	0.207261	-2.27048	down
1	pme2960	C15H12O5	Naringenin chalcone; 2',4,4',6'-Tetrahydroxychalcone	Flavonoids	Chalcones	1	298227	495089	282781	52131.3	43710.1	51153.6	1.08274	0.0452118	0.1366	-2.87197	down
2	pme1201	C15H14O5	Phloretin	Flavonoids	Chalcones	1	3.11277e+06	7.43216e+06	2.27732e+06	10748.7	4584.73	6207.39	1.09215	0.116216	0.00167996	-9.21736	down
3	Lmfn004093	C21H24O10	Phloretin-4'-O-glucoside (Trilobatin)	Flavonoids	Chalcones	3	56977.4	63047.4	85668.9	3988.66	3068.67	4287.98	1.0957	0.0175378	0.0551563	-4.18033	down
1	pme0376	C15H12O5	Naringenin (5,7,4'-Trihydroxyflavanone)	Flavonoids	Flavanones	1	216516	399431	200839	59266.3	59278	58330.9	1.05738	0.078883	0.21655	-2.20723	down
2	mws0064	C15H12O6	Eriodictyol (5,7,3',4'-Tetrahydroxyflavanone)	Flavonoids	Flavanones	3	63251.7	86790.6	49141.5	6958.78	11605.1	11465.7	1.06948	0.0337829	0.150763	-2.72964	down
1	mws0914	C15H12O5	3,5,7-Trihydroxyflavanone (Pinobanksin)	Flavonoids	Flavanonols	1	223764	449246	220801	56399	65058.3	55984.3	1.05367	0.087202	0.198523	-2.33263	down
1	Hmhn006723	C16H14O6	Disporopsin	Flavonoids	Flavones	1	1.06706e+06	921254	940211	150872	155122	168854	1.10016	0.00279028	0.162146	-2.62464	down
2	Hagn003556	C23H16O6	7-Benzyloxy-5-hydroxy-3',4'-methylenedioxyflavonoid	Flavonoids	Flavones	2	144989	165145	148710	20845.3	11865	18127.1	1.08912	0.000490119	0.110794	-3.17404	down
3	MWSHY0104	C21H20O11	Luteolin-7-O-glucoside (Cynaroside)	Flavonoids	Flavones	3	362666	271742	328013	9	9	9	1.1022	0.0067515	2.80542e-05	-15.1214	down
4	Zmjp004852	C23H24O13	5,6,3',4'-Tetrahydroxy-3,7-dimethoxyflavone-6-O-glucoside	Flavonoids	Flavones	3	391148	414754	426819	69002.7	65020	85506.9	1.09674	5.43708e-05	0.178085	-2.48936	down
1	MWSHY0136	C21H20O11	Kaempferol-3-O-glucoside (Astragalin)*	Flavonoids	Flavonols	3	561859	618433	477221	16675	6612.69	12451.3	1.09093	0.00552085	0.0215618	-5.53538	down
2	MWSHY0165	C22H24O10	Isosakuranetin-7-O-glucoside (Isosakuranin)	Flavonoids	Flavonols	2	208107	242109	222218	1788.22	3265.67	2295.72	1.09885	0.00193988	0.0109299	-6.51558	down
3	Xmyp005654	C21H20O11	Kaempferol-4'-O-glucoside*	Flavonoids	Flavonols	3	503203	518972	515153	20055.2	20692.7	18340	1.10206	6.71171e-05	0.0384354	-4.70142	down
1	Lmgp004474	C27H30O14	Genistein-7-O-galactoside-rhamnose	Flavonoids	Isoflavones	3	19594.4	12520.3	10005	9	9	9	1.10074	0.0394005	0.000641031	-10.6073	down
1	Jmyn006245	C17H16O6	(3R)-5,7-Dihydroxy-8-methyl-3-(2',4'-dihydroxybenzyl)-chroma-4-one*	Flavonoids	Other Flavonoids	1	2.19462e+06	9.59507e+06	1.94128e+06	356757	324880	393218	1.00292	0.234836	0.0782796	-3.67522	down
2	Zjmp102001	C18H16O6	ophiopogonanone A	Flavonoids	Other Flavonoids	3	3.86325e+06	1.06541e+07	3.34308e+06	491263	480952	435050	1.05415	0.145262	0.0787923	-3.6658	down
3	Jmyn006479	C18H18O6	3,5,7-Trihydroxy-6,8-dimethyl-3-(4'-hydroxybenzyl)-chroman-4-one (Polygonatone C)	Flavonoids	Other Flavonoids	1	1.71492e+07	7.7066e+06	1.3502e+07	1.16433e+06	1.17469e+06	1.28424e+06	1.07948	0.0519965	0.0944596	-3.40416	down
4	Zjhn090628	C17H16O6	(3R)-5,7-Dihydroxy-8-methyl-3-(2',4'-dihydroxybenzyl)-chroman-4-one*	Flavonoids	Other Flavonoids	1	1.99165e+06	8.42991e+06	1.68642e+06	328769	317844	350725	1.00062	0.234139	0.0823703	-3.60173	down
5	Zjhp090604	C16H14O5	5,7-dihydroxy-3-(4'-hydroxybenzyl)-chroman-4-one	Flavonoids	Other Flavonoids	2	1.68762e+06	2.17883e+06	1.26561e+06	17444	27911.2	22819	1.09721	0.0235656	0.013284	-6.23417	down
6	Zjhp090614	C17H16O6	5,7-dihydroxy-6-methyl-3-(2',4'-dihydroxybenzyl)-chroman-4-one*	Flavonoids	Other Flavonoids	1	547019	469724	435632	53217.6	51457.6	51781.3	1.10032	0.00575799	0.107725	-3.21458	down
7	Zjhp090605	C17H16O5	(3R)-5,7-dihydroxy-8-methyl-3-(4'-hydroxybenzyl)-chroman-4-one*	Flavonoids	Other Flavonoids	1	1.08036e+06	917018	857917	229143	194324	201788	1.09559	0.0067985	0.218981	-2.19112	down
8	Zjhp090618	C18H18O6	5,7-Dihydroxy-6,8-dimethyl-3-(2',4'-hydroxybenzyl)chroman-4-One	Flavonoids	Other Flavonoids	1	3.92059e+06	1.22078e+07	3.35119e+06	552632	542891	522065	1.0394	0.172996	0.08304	-3.59005	down
9	Zjhp090623	C20H22O6	5-hydroxy-7-methoxy-6,8-dimethyl-3-(2'-hydroxy-4'-methoxybenzyl)-chroman-4-one	Flavonoids	Other Flavonoids	3	898248	2.54684e+06	705757	65050.4	62101.4	61590.9	1.0643	0.152241	0.0454709	-4.45891	down
10	Hmhp006830	C18H18O6	6,8-Dihydroxy-2-(2-hydroxy-4-methoxybenzyl)-7-methyl-3,4-dihydronaphthalen-1(2H)-one	Flavonoids	Other Flavonoids	1	5.8054e+06	1.55749e+07	4.95161e+06	779438	780309	736696	1.05227	0.143078	0.0872116	-3.51934	down
11	Zjhp090636	C16H12O5	5,7-dihydroxy-3-(4'-hydroxybenzylidene)-chroman-4-one	Flavonoids	Other Flavonoids	3	197936	170772	162604	31161.8	25032.7	30793.7	1.09666	0.00407921	0.163723	-2.61067	down
12	Zjhp090615	C17H16O6	5,7-dihydroxy-8-methyl-3-(2',4'-dihydroxybenzyl)-chroman-4-one*	Flavonoids	Other Flavonoids	1	580986	478294	479689	55282.2	63260.7	54288.2	1.09938	0.00527307	0.112303	-3.15453	down
13	Zjhp090613	C17H16O6	2-(2,4-dihydroxybenzyl)-6,8-dihydroxy-7-methyl-3,4-dihydronaphthalen-1(2H)-one	Flavonoids	Other Flavonoids	1	508487	2.21164e+06	455488	66160.4	48552.1	41902.8	1.02922	0.223118	0.0493181	-4.34174	down
14	Zbdn009137	C20H16O6	Elliptone	Flavonoids	Other Flavonoids	3	47483	153361	46379.3	5293.68	4784.96	5743.51	1.05326	0.16173	0.0639995	-3.96579	down
15	Zjhp090607	C16H14O6	Disporopsin/5,7-dihydroxy-3-(2',4'-dihydroxybenzyl)-chroman-4-one	Flavonoids	Other Flavonoids	1	766929	691031	657251	51533.7	71327.1	53887.7	1.09795	0.00185091	0.0835607	-3.58103	down
16	Zbdp002220	C14H20O9	2,6-Dimethoxypydroquinone-1-O-glucoside	Flavonoids	Other Flavonoids	3	344903	355526	368341	86689.3	86476.4	99601.3	1.0993	2.18544e-05	0.255216	-1.97021	down
1	MWSmce221	C10H8O4	5,7-Dihydroxy-4-methylcoumarin	Lignans and Coumarins	Coumarins	3	130463	113528	102620	66695.2	41671.5	58730.3	1.01592	0.00560602	0.482089	-1.05263	down
2	HX1361	C10H8O3	7-Methoxycoumarin	Lignans and Coumarins	Coumarins	2	3.57771e+06	3.91102e+06	3.79887e+06	983251	1.04206e+06	975673	1.10092	0.00080905	0.265866	-1.91123	down
1	Lcyn000106	C26H32O13	Dichotomoside A	Lignans and Coumarins	Lignans	1	6.38784e+06	6.16693e+06	6.31457e+06	2.27675e+06	2.31037e+06	2.56677e+06	1.09872	1.09148e-05	0.379127	-1.39925	down
2	Lmmn002260	C27H36O12	5'-Methoxyisolariciresinol-9'-O-glucoside	Lignans and Coumarins	Lignans	2	1.11285e+06	1.07992e+06	1.11029e+06	486221	444122	523997	1.09463	0.00023979	0.4403	-1.18344	down
3	Yarn005295	C28H36O13	Tortoside A	Lignans and Coumarins	Lignans	3	255968	614752	552430	91696	120096	90838	1.0266	0.0766327	0.212648	-2.23346	down
1	pmc0066	C10H13N4O7P	2'-Deoxyinosine-5'-monophosphate	Nucleotides and derivatives	Nucleotides and derivatives	3	4.2147e+06	4.30642e+06	4.13721e+06	1.78446e+06	1.83293e+06	1.88642e+06	1.10105	1.37373e-05	0.434797	-1.20159	down
2	MWS2027	C4H4N2O3	Barbituric acid;Malonylurea;2,4,6-Pyrimidinetrione	Nucleotides and derivatives	Nucleotides and derivatives	3	4.55221e+06	4.02176e+06	4.53376e+06	609181	555504	534394	1.10072	0.00180648	0.129624	-2.94759	down
3	mws0847	C6H7N5	1-Methyladenine	Nucleotides and derivatives	Nucleotides and derivatives	2	559627	463779	587494	90441.8	81542.3	111897	1.09234	0.00499669	0.176225	-2.50451	down
4	pmb2922	C15H24N2O17P2	Uridine 5'-diphospho-D-glucose	Nucleotides and derivatives	Nucleotides and derivatives	1	1.76395e+06	1.7655e+06	1.59234e+06	102867	80546	100377	1.10045	0.00109497	0.0554083	-4.17375	down
5	pmb0530	C21H27N7O14P2	Nicotinic acid adenine dinucleotide	Nucleotides and derivatives	Nucleotides and derivatives	1	517945	585549	642569	6419.93	14359.2	17272.6	1.08854	0.00374618	0.0217929	-5.52	down
6	Zmmp002106	C3H9N3O2	4-methyl-1,5,2,3-dioxadiazinan-2-amine	Nucleotides and derivatives	Nucleotides and derivatives	2	1.41622e+06	1.26592e+06	1.32497e+06	389544	385164	360910	1.10014	0.0014577	0.283401	-1.81909	down
7	pme2117	C10H15N5O10P2	Adenosine 5'-diphosphate	Nucleotides and derivatives	Nucleotides and derivatives	3	99942.2	215376	220708	41922.2	37343.8	40263.5	1.03571	0.0717787	0.222992	-2.16494	down
1	pme1730	C4H6O4	D-Erythronolactone	Organic acids	Organic acids	3	685008	664098	666138	347592	315552	343020	1.09777	3.19235e-05	0.499276	-1.00209	down
2	Wmzn000227	C6H10O4	2,2-Dimethylsuccinic acid	Organic acids	Organic acids	1	1.52908e+06	1.59733e+06	1.57727e+06	2634.63	1175.85	1956.56	1.09968	0.00016621	0.00122607	-9.67174	down
3	MW0104489	C6H9N3O2	2-amino-3-(1H-pyrazol-1-yl)propanoic acid	Organic acids	Organic acids	3	8.56965e+06	9.09375e+06	8.91585e+06	3.98685e+06	3.83005e+06	4.12151e+06	1.09971	8.01935e-05	0.449163	-1.15469	down
4	MW0106532	C7H13NO4	2-Aminoheptanedioic acid	Organic acids	Organic acids	3	22291.7	9927.23	5067.71	9	9	9	1.09431	0.136397	0.00072412	-10.4315	down
5	pme3017	C4H9NO2	2-Aminoisobutyric acid	Organic acids	Organic acids	2	6.68588e+06	6.71347e+06	6.55632e+06	2.99201e+06	2.78152e+06	2.85574e+06	1.10078	2.01442e-06	0.432422	-1.20949	down
6	Lmyn002403	C14H18O8	Mandelic acid-β-glucoside	Organic acids	Organic acids	3	119684	115783	134676	13175.2	10766.6	8453.18	1.09568	0.00165968	0.0875203	-3.51424	down
7	mws0336	C6H6N2O2	Urocanic acid	Organic acids	Organic acids	3	151087	153126	155550	64293.3	73980.7	69938.5	1.09626	0.00017501	0.45287	-1.14283	down
8	mws1039	C4H9NO2	3-Aminoisobutyric acid	Organic acids	Organic acids	3	18259.3	30137.6	24907.5	10375.4	8214.52	8219.19	1.04562	0.0408491	0.365723	-1.45118	down
9	pme3186	C3H7O6P	DL-Glyceraldehyde-3-phosphate	Organic acids	Organic acids	3	316866	346870	378265	23926.4	17023.7	83953.8	1.01892	0.000452389	0.119869	-3.06046	down
10	Lmgn000224	C5H6O5	2-Methyl-3-oxosuccinic acid	Organic acids	Organic acids	3	35420	39080.8	43203.5	9	9	9	1.10223	0.00326892	0.000229388	-12.0899	down
1	Lmbn002644	C8H8O	4-Methylbenzaldehyde*	Others	Aldehyde compounds	2	4.69345e+06	3.98554e+06	4.13195e+06	726834	719548	839650	1.09867	0.002954	0.178444	-2.48646	down
2	Lmbn002737	C8H8O	3-Methylbenzaldehyde*	Others	Aldehyde compounds	2	3.46443e+06	3.69121e+06	3.04098e+06	728377	614970	651675	1.09765	0.00389485	0.195655	-2.35362	down
1	MW0129533	C15H12O3	1-(2-Hydroxyphenyl)-3-phenylpropane-1,3-dione	Others	Ketone compounds	3	3.31222e+06	2.74749e+06	2.50935e+06	938097	994509	1.0217e+06	1.08822	0.0150212	0.344764	-1.53632	down
1	Wafn005994	C21H36O10	Geranyl 6-O-xylopyranosyl-glucopyranoside	Others	Others	3	139621	134440	160836	47433	41359.8	40344.8	1.09427	0.00388823	0.296938	-1.75177	down
2	zjgp122328	C12H8O	7-phenyl-2-heptene-4,6-diyne-1-ol	Others	Others	3	437228	458069	542650	32619.1	42447.3	47630.7	1.09621	0.00472415	0.085328	-3.55084	down
3	Lchp000218	C11H12O4	(R)-3-ethyl-7-hydroxy-6-methoxyphthalide	Others	Others	3	173000	167277	168936	82921.8	78439.2	67431	1.08935	0.000835116	0.449306	-1.15423	down
4	Lchp000221	C11H10O4	(Z)-3-Ethylidene-7-hydroxy-6-methoxyphthalide	Others	Others	2	1.128e+06	1.27502e+06	1.07524e+06	208537	192114	180073	1.09936	0.00330325	0.166958	-2.58244	down
1	Zmyn000083	C6H14O12P2	D-Glucose 1,6-bisphosphate	Others	Saccharides	3	156343	172143	202934	65969.3	55622.3	67262.2	1.08328	0.010001	0.355376	-1.49258	down
2	pmb3081	C6H11PO11	Glucaric acid-1-Phosphate	Others	Saccharides	3	301816	471990	439975	187852	103150	106750	1.01645	0.0187166	0.327696	-1.60957	down
1	pma3101	C11H14NO6+	Nicotinate D-ribonucleoside	Others	Vitamin	3	1.40542e+06	1.36605e+06	1.26711e+06	134794	131678	160577	1.10018	0.000721814	0.105742	-3.24138	down
2	mws1337	C9H17NO5	D-Pantothenic Acid	Others	Vitamin	1	4.429e+06	4.44807e+06	4.47031e+06	1.50889e+06	1.44288e+06	1.67734e+06	1.09839	0.000415673	0.346817	-1.52775	down
1	Zmhn001926	C13H16O8	1-O-Salicyloyl-β-D-glucose	Phenolic acids	Phenolic acids	1	712021	772518	773836	286938	238718	279610	1.09405	8.16074e-05	0.356569	-1.48775	down
2	Lmmn001552	C14H20O9	Leonuriside A	Phenolic acids	Phenolic acids	1	780170	867506	928283	382137	397113	389275	1.09289	0.0078044	0.453627	-1.14042	down
3	Yshj000011	C14H20O9	2,6-dimethoxy-4-hydroxyphenyl-1-O-beta-D-glucopyranoside	Phenolic acids	Phenolic acids	1	318458	392874	352717	117303	92162.6	79598.7	1.08197	0.00177513	0.271664	-1.8801	down
4	Hmqp002567	C17H17NO3	4-Hydroxycinnamic acid p-hydroxyphenethylamine	Phenolic acids	Phenolic acids	1	1.2785e+07	1.39663e+07	1.14438e+07	1.2764e+06	1.34384e+06	1.62426e+06	1.09833	0.0035251	0.111127	-3.16972	down
5	pmb0069	C7H7NO	Benzamide	Phenolic acids	Phenolic acids	3	364593	391590	452286	96702.3	111830	84575.4	1.09103	0.00414119	0.242544	-2.04368	down
6	Lmyn000160	C8H14O8	Mucic acid Dimethyl Ester	Phenolic acids	Phenolic acids	1	462014	510761	542514	120793	128719	112386	1.09835	0.00272663	0.238831	-2.06594	down
7	MWSmce248	C9H8O3	3-Hydroxycinnamic Acid*	Phenolic acids	Phenolic acids	1	2.1772e+07	2.13425e+07	2.10961e+07	3.76253e+06	4.02814e+06	4.00466e+06	1.10189	1.12072e-05	0.183698	-2.44459	down
8	Hmtn001302	C13H16O8	Glucosyloxybenzoic acid	Phenolic acids	Phenolic acids	1	956924	960166	983437	253682	293097	317009	1.09583	0.000102742	0.297804	-1.74757	down
9	Zmhn002227	C17H22O10	4-O-Glucosyl-sinapate	Phenolic acids	Phenolic acids	1	643021	713480	674714	168351	181276	199092	1.09809	0.000357163	0.270143	-1.8882	down
10	MW0114092	C15H18O8	cis-coumarinic acid-beta-D-glucoside	Phenolic acids	Phenolic acids	3	6.24893e+06	6.89621e+06	7.02344e+06	660186	595178	595515	1.10138	0.00142663	0.0917704	-3.44583	down
11	Hmhn003067	C15H18O8	Phenylpropionic acid-O-β-D-glucopyranoside	Phenolic acids	Phenolic acids	1	1.28105e+06	1.26952e+06	1.42424e+06	108268	110244	119150	1.10151	0.00161233	0.0849504	-3.55724	down
12	Hmhn003518	C16H20O9	4-O-β-D-glucopyranosylferulic acid	Phenolic acids	Phenolic acids	3	294862	326802	292851	37120.4	26409.5	22250.6	1.09332	0.000401002	0.0937989	-3.41429	down
13	Lmyp003371	C7H8O2	3,5-Dihydroxytoluene	Phenolic acids	Phenolic acids	3	277367	302801	303464	21890	47057	25048.6	1.07944	2.42502e-05	0.106374	-3.23278	down
14	MWS1852	C8H8O2	4-Methoxybenzaldehyde	Phenolic acids	Phenolic acids	3	231092	253106	273468	59788.9	66205	93052.6	1.07493	0.000419804	0.289107	-1.79032	down
15	Jmwn002620	C15H18O9	Vanillic Acid-4-O-Glucuronide	Phenolic acids	Phenolic acids	2	770030	757125	846991	113543	110901	126424	1.1006	0.00132689	0.147787	-2.75841	down
16	Lmsn003409	C22H22O12	1-O-Galloyl-6-O-p-Coumaroyl-β-D-glucose	Phenolic acids	Phenolic acids	3	79579.3	76837.7	90355.1	44710.4	31530.8	38485.3	1.0586	0.00146701	0.464909	-1.10498	down
17	ML10179289	C8H10O	2-Phenylethanol	Phenolic acids	Phenolic acids	1	3.1904e+06	3.08784e+06	2.98879e+06	859022	861365	808848	1.10135	0.000268263	0.272929	-1.87341	down
18	Zmhn002301	C15H18O8	p-Coumaric acid-4-O-glucoside	Phenolic acids	Phenolic acids	1	7.11e+06	6.45087e+06	7.11961e+06	678176	580163	650934	1.1011	0.00105492	0.0923225	-3.43717	down
19	Lmtn002233	C15H20O8	Androsin	Phenolic acids	Phenolic acids	1	409280	469014	476119	73837.8	76449.7	56563.1	1.09541	0.00158335	0.152724	-2.71101	down
20	Lmsn002548	C15H18O9	1-O-Caffeoyl-β-D-glucose	Phenolic acids	Phenolic acids	3	738485	727380	715288	138129	119580	126491	1.10102	4.37558e-07	0.176145	-2.50516	down
21	Hmbp001276	C8H8O4	Gallacetophenone	Phenolic acids	Phenolic acids	1	1.0455e+06	833218	895083	465054	245036	368888	1.02058	0.00323606	0.388989	-1.3622	down
22	Zmhn001793	C15H18O9	6-O-Caffeoyl-D-glucose	Phenolic acids	Phenolic acids	1	768281	693280	787132	328973	223655	250658	1.07394	0.000368185	0.357224	-1.4851	down
23	pmb3142	C13H16O8	Salicylic acid-2-O-glucoside	Phenolic acids	Phenolic acids	3	4.15172e+06	4.76809e+06	4.66866e+06	1.87829e+06	2.11356e+06	2.2892e+06	1.08362	0.00101342	0.462234	-1.11331	down
24	MWS2099	C8H8O2	4-Methylbenzoic acid	Phenolic acids	Phenolic acids	3	324018	403447	405406	41270.1	47506.6	65469.3	1.08924	0.00427184	0.136155	-2.87668	down
25	Lmdn003756	C10H10O4	Methyl caffeate	Phenolic acids	Phenolic acids	3	310693	308276	356244	156795	133107	87138.1	1.03385	0.00195625	0.386623	-1.371	down
26	Ymjm000148	C14H20O7	Salidroside	Phenolic acids	Phenolic acids	2	509593	466694	476740	180580	178466	202931	1.09653	0.000160233	0.386762	-1.37048	down
1	Wmhp000055	C8H8O4	2,5-Dimethoxybenzoquinone	Quinones	Quinones	1	635395	733636	571901	200183	177776	246966	1.07839	0.00479494	0.321972	-1.63499	down
2	Wmhn003276	C25H26O12	4,5,8-Trihydroxy-α-tetralone 5-O-D-[6'-O-(4''-acetoxylbenzoyl)]glucoside	Quinones	Quinones	2	70289.7	75388.7	80856.4	32227.5	24462.7	36660.2	1.06134	0.000778898	0.41208	-1.279	down
3	Zmsp001834	C8H8O4	2,6-Dimethoxy-1,4-benzoquinone	Quinones	Quinones	1	624602	591442	444346	240998	240803	277035	1.05633	0.0277505	0.457023	-1.12966	down
1	mws1620	C27H42O4	Spirost-5-ene-1,3-diol (Ruscogenin)	Steroids	Steroid	3	136495	126174	115979	26731	19706.4	24661	1.09423	0.00135603	0.187769	-2.41297	down
2	Zmcp010827	C27H42O3	Spirost-5-en-3-ol (Diosgenin)*	Steroids	Steroid	3	43617.7	37608.8	46603.3	17929.4	20593.1	19098.5	1.08322	0.00829937	0.450764	-1.14956	down
1	Zjhp082619	C33H52O9	Pennogenin-Glc	Steroids	Steroidal saponins	3	646470	1.21055e+06	905594	211044	150005	260358	1.0478	0.0439037	0.224934	-2.15243	down
2	Zjhp082617	C33H50O9	Gentrogenin-Glc	Steroids	Steroidal saponins	3	831512	693917	874164	335481	262307	310415	1.07939	0.00569633	0.378482	-1.4017	down
3	Lhzp102628	C33H52O8	3-Epidiosgenin-3-O-glucoside*	Steroids	Steroidal saponins	3	118118	142849	141794	33567.6	34176.6	40177.9	1.09327	0.00439267	0.267956	-1.89993	down
4	Zjhp082629	C39H62O13	iso-Disogenin-Gal-Glc	Steroids	Steroidal saponins	3	1.34559e+06	1.2628e+06	1.87162e+06	84031.5	125688	46134.4	1.07767	0.0167214	0.0571102	-4.13011	down
5	Zjhp082616	C33H52O8	Disogenin-Gal*	Steroids	Steroidal saponins	3	156577	140837	160789	36775.4	34784.2	58054.7	1.06683	0.000419494	0.282875	-1.82176	down
6	pmp000762	C45H72O18	Ruscogenin-1-O-rhamnosyl(1,2)glucosyl(1,2)glucoside	Steroids	Steroidal saponins	1	267262	279350	765390	61280.2	38776.9	28415.7	1.0358	0.137544	0.0979213	-3.35223	down
7	Zjhp082646	C45H72O18	Spirost-5-ene-3,27-diol-27-O-glucoside-3-O-[rhamnosyl(1→4)]glucoside (Polygonatoside D)	Steroids	Steroidal saponins	2	438548	425023	398960	34242	48951.6	80025	1.07286	3.90085e-05	0.129279	-2.95144	down
8	Zjhp082689	C51H82O23	neoprazerigenin A-3-O-β-D-lycotetraosid	Steroids	Steroidal saponins	2	295814	194802	204248	22991.1	8340	21341.3	1.06556	0.0201387	0.0758025	-3.72161	down
1	Wmqn000820	C11H14O3	dehydrololiolide	Terpenoids	Terpene	3	563066	535515	395784	106158	206135	138769	1.03613	0.00857159	0.301842	-1.72814	down

## Sheet: Tre-0 vs Tre-9 
Table S7C The differential accumulation metabolites between “Tre-0” samples vs “Tre-9” samples.
No.	Index	Formula	Compounds	Class I	Class II	Level	CK-1	CK-2	CK-3	Treat-9 times-1	Treat-9 times-2	Treat-9 times-3	VIP	P-value	Fold_Change	Log2FC	Type
1	Lmcp000282	C7H15NO3	L-Carnitine	Alkaloids	Alkaloids	1	1.2842e+06	1.27617e+06	1.32101e+06	3.77535e+06	3.73875e+06	3.81976e+06	1.09092	1.2229e-06	2.92005	1.546	up
2	Wcdp005613	C11H8N2O	1,2-dihydro-1-oxo-β-carboline	Alkaloids	Alkaloids	3	7013.84	7145.78	11551	1.1876e+06	1.16622e+06	1.09857e+06	1.08874	0.000532415	134.279	7.06909	up
3	Wbmp001002	C8H9NO2	4-methoxybenzamide	Alkaloids	Alkaloids	2	126100	76610.4	154525	629392	508499	672042	1.05315	0.00369487	5.06649	2.34099	up
4	Lmxp000939	C5H5N5	Zarzissine	Alkaloids	Alkaloids	2	3.45379e+06	2.8674e+06	3.48448e+06	2.43441e+07	2.30246e+07	2.50418e+07	1.08869	0.000251552	7.38455	2.88451	up
5	Lazn004665	C15H21N5O4	Triacanthinapioside	Alkaloids	Alkaloids	3	5857.84	11045.5	12917.3	180723	172747	180336	1.07666	1.4847e-06	17.9006	4.16193	up
6	Wbjp001317	C11H10N2O2	vasicinone	Alkaloids	Alkaloids	1	269417	177971	295154	930380	959967	855381	1.06105	0.000162419	3.69774	1.88664	up
7	Wbsp007290	C17H24O3	Lycoposerramine E	Alkaloids	Alkaloids	3	6075.36	4205.46	2472.34	41579.7	44385.4	36236.6	1.06327	0.00127026	9.58207	3.26034	up
8	Wbjp004916	C17H12N2O4	Cephalanthrin A	Alkaloids	Alkaloids	3	11277.1	668.216	2835.63	4.59656e+06	4.04738e+06	3.99527e+06	1.065	0.00207731	855.1	9.73995	up
9	MWSHC2025	C12H12N2O2	(R)-1,2,3,4-Tetrahydro-3-carboxy-2-carboline	Alkaloids	Alkaloids	3	6670	5005	8340	1.04747e+06	873861	842902	1.08883	0.00480077	138.108	7.10966	up
10	MWSprf097	C18H25NO6	USaramine	Alkaloids	Alkaloids	2	8340	8586.86	3977.65	87031.6	28917	49648.2	1.01316	0.103952	7.92158	2.98579	up
11	Smcp000882	C15H21NO7	N-benzoyl-2-aminoethyl-β-D-glucopyranoside	Alkaloids	Alkaloids	1	20468.4	26012.3	52079.5	1.32014e+06	1.20593e+06	1.16599e+06	1.07869	0.000984031	37.46	5.22728	up
12	MWS3020	C7H16N2O	N-Acetylcadaverine	Alkaloids	Alkaloids	3	23196.4	15750.1	23340	367940	420456	335553	1.08571	0.00451339	18.0448	4.17351	up
13	Wbjp006366	C27H28N2O4	Aurantiamide acetate	Alkaloids	Alkaloids	1	891.581	1067.98	1361.12	20608.2	28061.7	22202	1.08572	0.00977344	21.3426	4.41566	up
14	Hmdp000626	C9H11NO2	Polygonatine A	Alkaloids	Alkaloids	2	57667.2	44233.3	49036.9	2.69347e+06	2.66183e+06	2.71195e+06	1.09038	9.16243e-06	53.4476	5.74005	up
15	mws1346	C6H11NO4	DL-2-Aminoadipic acid	Alkaloids	Alkaloids	3	79646.7	109539	120794	1.1606e+06	1.68328e+06	1.29988e+06	1.08224	0.0141923	13.3678	3.74069	up
16	MWStz085	C25H26N2O3	Aurantiamide	Alkaloids	Alkaloids	2	9	9	9	16749.7	24535.6	24281	1.09064	0.0133924	2428.38	11.2458	up
17	Zahp012577	C18H33NO	octadecadienoic acid amide	Alkaloids	Alkaloids	1	6317.49	12634.6	7214.97	28729.3	22569.2	25569.7	1.01347	0.00324395	2.9376	1.55464	up
18	Hayp002307	C12H8N2O3	Dichotomine E	Alkaloids	Alkaloids	3	38760.5	38606.9	25411.4	1.26692e+06	1.17903e+06	1.21902e+06	1.08783	0.000321472	35.6588	5.15619	up
19	mws1383	C12H10N4O2	Lumichrome	Alkaloids	Alkaloids	1	23330.4	24847.2	20005.4	100120	99309.3	110492	1.08624	0.000560144	4.54544	2.18442	up
20	mws0704	C2H8NO4P	O-Phosphorylethanolamine	Alkaloids	Alkaloids	3	29142.9	36299.5	31068.1	80528.5	53446.3	64590.3	1.02006	0.0414336	2.05745	1.04085	up
21	pmn001498	C33H44N2O3	Isodendrocrepine	Alkaloids	Alkaloids	1	9	9	9	47356.4	34885.2	55029.9	1.09068	0.0160681	5084.13	12.3118	up
1	MWSmce582	C6H9NO3	Methyl L-pyroglutamate	Alkaloids	Pyrrole alkaloids	1	140911	129088	154122	793399	750604	714974	1.08844	0.000544083	5.32625	2.41312	up
1	pmb0492	C34H37N3O6	N',N'',N'''-p-Coumaroyl-cinnamoyl-caffeoyl spermidine	Alkaloids	Phenolamine	3	34161.2	12372.9	21242.8	291732	180908	197276	1.05102	0.025193	9.88415	3.30512	up
2	Lahp007087	C17H19NO2	N-Benzoyltyramine	Alkaloids	Phenolamine	2	126222	117744	68038.9	483685	419686	420855	1.05301	0.000303565	4.24424	2.08551	up
3	Lacp001431	C14H21NO4	N-(3-hydroxy-4-methoxyphenethyl)-4-hydroxybutanamide	Alkaloids	Phenolamine	2	49113.1	37147.6	41936.6	6.11489e+06	5.50778e+06	5.30108e+06	1.09043	0.00189411	132.013	7.04454	up
4	pma1840	C14H20NO3+	4-Coumaroylcholine	Alkaloids	Phenolamine	3	6029.98	7355.53	16675	349590	408219	365829	1.0759	0.00168281	37.3792	5.22416	up
5	Zbsp007466	C17H17NO2	N-trans-cinnamoylphydroxyphenylethylamine	Alkaloids	Phenolamine	2	1727.78	717.99	1192.86	35189.3	35090	32610.4	1.07907	0.000186106	28.277	4.82156	up
6	Zahp006974	C17H17NO2	Cinnamoyltyramine	Alkaloids	Phenolamine	1	821.51	1152.09	810.447	37250.6	39598.7	32802.1	1.08856	0.0030384	39.3855	5.29959	up
7	pmb2893	C14H20N4O3	N-p-Coumaroylhydroxyagmatine	Alkaloids	Phenolamine	3	3378.44	10656.5	4131.14	25080.7	30376.6	32108.9	1.00409	0.00184698	4.82031	2.26913	up
8	MWS2076	C6H7NO	2-Aminophenol*	Alkaloids	Phenolamine	3	748	2312.64	6538.76	244775	293751	169544	1.05089	0.0230214	73.7619	6.2048	up
9	Zasp001145	C6H7NO	4-Aminophenol*	Alkaloids	Phenolamine	3	3697.02	2145.27	4203.12	275411	297247	295581	1.08658	0.000551081	86.4314	6.43348	up
1	mws0102	C9H7NO2	Indole-5-carboxylic acid*	Alkaloids	Plumerane	3	25507.8	13710.9	13590.7	57895.4	69469.3	65272.8	1.03876	0.000956564	3.64779	1.86702	up
2	mws0103	C9H7NO	Indole-3-carboxaldehyde	Alkaloids	Plumerane	1	91508.6	38345	78516.2	615374	510613	523706	1.05669	0.00114681	7.91714	2.98498	up
3	Hmcp001824	C12H8N2O2	Ailanindole	Alkaloids	Plumerane	1	40010.6	56386.9	33057.3	1.06581e+06	480703	826380	1.07092	0.0476878	18.3299	4.19613	up
4	Lmrn003201	C11H11NO3	Indole-3-lactic acid	Alkaloids	Plumerane	2	1551.1	661.641	1166.81	159910	131241	134699	1.08517	0.00406657	126.008	6.97737	up
5	Hmcp003783	C13H10N2O	1-Acetyl-β-carboline	Alkaloids	Plumerane	1	21013.8	18496.1	11540.4	6.84595e+06	6.01547e+06	5.95008e+06	1.08903	0.00211751	368.49	8.52548	up
6	MWSHC2029	C13H10N2O2	Harman-3-carboxylic acid	Alkaloids	Plumerane	1	3986.93	4512.19	2370.88	135557	151664	146537	1.08497	0.000945555	39.9042	5.31847	up
7	Wcdp003306	C11H8N2	Norharmane; Beta-Carboline	Alkaloids	Plumerane	1	17769	25235.2	36206.6	2.55155e+06	2.22037e+06	2.25088e+06	1.0865	0.00203209	88.6596	6.47021	up
8	Hmcp002354	C14H14N2O	Crenatine	Alkaloids	Plumerane	2	12351	13711.1	15606	57138.4	62827.5	69034.3	1.08411	0.00292137	4.53585	2.18137	up
9	mws1320	C10H11NO	Tryptophol	Alkaloids	Plumerane	3	523.955	1263.14	1344.38	19628.1	18670.1	13415.9	1.06391	0.0127219	16.5143	4.04565	up
1	MWS0687	C7H8N2O2	1-Methyl-6-Oxo-1,6-Dihydropyridine-3-Carboxamide	Alkaloids	Pyridine alkaloids	3	13303.4	5225.96	7409.09	253750	230047	172257	1.07389	0.0123752	25.2927	4.66065	up
2	pma6298	C5H5NO	3-Hydroxypyridine	Alkaloids	Pyridine alkaloids	3	19913.7	13340	4795.38	292090	447386	617182	1.05662	0.0424478	35.6554	5.15605	up
1	MA10074217	C9H7NO	4-Hydroxyquinoline	Alkaloids	Quinoline alkaloids	3	4998.1	7359.5	3964.17	161935	146400	160134	1.08489	0.000698012	28.702	4.84308	up
1	mws0715	C13H16N2O4	Phenylacetyl-L-glutamine	Amino acids and derivatives	Amino acids and derivatives	3	5005	4288.81	7744.77	119769	102583	102919	1.08292	0.00231599	19.0903	4.25476	up
2	MWS20672	C17H23N3O6	Glu-Phe-Ala	Amino acids and derivatives	Amino acids and derivatives	2	8340	4633.95	6670	185255	146853	185225	1.08418	0.0056279	26.3355	4.71894	up
3	mws0193	C7H15N3O3	L-Homocitrulline	Amino acids and derivatives	Amino acids and derivatives	3	45190.9	70020	19527.1	960187	1.00615e+06	990554	1.06273	1.26979e-06	21.9455	4.45585	up
4	MWS201400	C16H21N3O3	Val-Trp	Amino acids and derivatives	Amino acids and derivatives	1	23671.5	9376.02	19238.4	139852	149227	119942	1.05312	0.00132725	7.82277	2.96768	up
5	MW0155362	C22H27N3O6	Phe-Thr-Tyr	Amino acids and derivatives	Amino acids and derivatives	3	55505	78959.3	61086.1	719305	684670	636547	1.08636	0.000696888	10.4348	3.38333	up
6	MW0150465	C9H15N3O4	Gly-Pro-Gly	Amino acids and derivatives	Amino acids and derivatives	3	5762.54	8891.11	6682.67	165230	119067	139927	1.08515	0.00946945	19.8827	4.31344	up
7	MWS0813	C5H7NO3	5-Oxoproline	Amino acids and derivatives	Amino acids and derivatives	1	49134	57879.7	47914.8	2.27893e+06	2.07298e+06	1.96411e+06	1.09033	0.00199381	40.7673	5.34934	up
8	MW0106862	C10H19N3O4S	Gln-Met	Amino acids and derivatives	Amino acids and derivatives	3	9	9	9	5.25541e+06	5.57464e+06	5.48228e+06	1.0912	0.000304082	604160	19.2046	up
9	pmb2857	C11H19NO9	L-Glutamic acid-O-glycoside	Amino acids and derivatives	Amino acids and derivatives	3	69453	18681.2	61656.6	646197	637229	684232	1.04272	9.92256e-06	13.136	3.71546	up
10	MW0152475	C27H47N5O8	Leu-Pro-Val-Leu-Glu	Amino acids and derivatives	Amino acids and derivatives	3	9	9	9	182018	145795	175423	1.0911	0.00438104	18638.4	14.186	up
11	MW0152394	C17H32N4O5	Leu-Leu-Gln	Amino acids and derivatives	Amino acids and derivatives	3	8565.89	7662.64	7824.44	699731	806847	764614	1.0909	0.00172385	94.4246	6.56109	up
12	pme2914	C6H10O5	3-Hydroxy-3-methylpentane-1,5-dioic acid	Amino acids and derivatives	Amino acids and derivatives	1	755762	790722	836143	5.25012e+06	5.10603e+06	4.76693e+06	1.0901	0.000875684	6.34723	2.66613	up
13	MW0110454	C14H20N2O4	Val-Tyr	Amino acids and derivatives	Amino acids and derivatives	3	1728.01	11542.4	9494.89	1.21897e+06	1.19309e+06	1.16225e+06	1.0643	0.000122979	157.007	7.29468	up
14	MW0146137	C19H35N5O7	Asp-Ile-Ala-Lys	Amino acids and derivatives	Amino acids and derivatives	3	12252.9	7740.74	12089.2	170068	81090.5	118356	1.06655	0.0483668	11.5175	3.52575	up
15	mws0671	C4H9NO3	L-Homoserine	Amino acids and derivatives	Amino acids and derivatives	3	483279	355752	340506	2.11248e+06	1.3411e+06	1.37514e+06	1.05524	0.0366354	4.09374	2.03342	up
16	MW0107056	C12H22N4O6	Gly-Asp-Lys	Amino acids and derivatives	Amino acids and derivatives	3	7736.44	5781.22	5789.9	1.8075e+07	1.64555e+07	1.69165e+07	1.09084	0.000788851	2664.61	11.3797	up
17	pme0170	C8H16N4O3	N-Acetyl-L-Arginine	Amino acids and derivatives	Amino acids and derivatives	1	121639	121106	109064	1.36086e+06	1.52558e+06	1.67568e+06	1.08961	0.00410797	12.9676	3.69684	up
18	MW0159234	C14H25N3O6	Val-Val-Asp	Amino acids and derivatives	Amino acids and derivatives	3	742.944	3417.82	5034.47	818915	799847	702739	1.06955	0.00214828	252.468	7.97996	up
19	MW0145968	C8H14N4O5	L-Asparaginyl-L-asparagine	Amino acids and derivatives	Amino acids and derivatives	3	1.3873e+06	1.11413e+06	1.40753e+06	1.23557e+07	1.01143e+07	1.08189e+07	1.08686	0.00392095	8.51606	3.09019	up
20	MW0144717	C13H23N3O4S1	Ala-Pro-Met	Amino acids and derivatives	Amino acids and derivatives	3	9036.74	4987.29	6670	1.18896e+06	1.00903e+06	1.27559e+06	1.08841	0.00461285	167.855	7.39107	up
21	MW0144571	C16H26N4O10	Ala-Glu-Ser-Glu	Amino acids and derivatives	Amino acids and derivatives	3	55918.5	47562.2	60679.6	967177	859460	904082	1.08946	0.00115268	16.6345	4.0561	up
22	Yalp000545	C6H11NO2	N-Methyl-L-proline	Amino acids and derivatives	Amino acids and derivatives	1	262497	423118	343917	3.73974e+06	3.37935e+06	3.4949e+06	1.08339	0.000199951	10.3095	3.36591	up
23	MW0155770	C12H21N3O5	Pro-Ala-Thr	Amino acids and derivatives	Amino acids and derivatives	3	283783	281006	296020	5.03783e+06	4.13901e+06	4.44168e+06	1.09017	0.00382403	15.8206	3.98373	up
24	MW0156051	C16H29N3O4	Pro-Val-Leu	Amino acids and derivatives	Amino acids and derivatives	3	9243.72	12246.2	22700.8	387921	343932	357139	1.07689	0.000574712	24.643	4.62311	up
25	MW0151683	C15H22N2O3	Ile-Phe	Amino acids and derivatives	Amino acids and derivatives	3	10332.2	17580	13396.2	249068	253253	197419	1.08316	0.00607035	16.9394	4.08231	up
26	mws0230	C4H9NO3	L-Threonine	Amino acids and derivatives	Amino acids and derivatives	3	1.01132e+06	1.00592e+06	1.0779e+06	2.32085e+06	2.32706e+06	2.5194e+06	1.08749	0.000843843	2.31567	1.21143	up
27	Hmlp001371	C12H14N2O3	Cyclo(Tyr-Ala)	Amino acids and derivatives	Amino acids and derivatives	3	9332.03	12317.3	15187.7	119269	107038	125073	1.08203	0.00115595	9.53877	3.2538	up
28	Lmhp002001	C14H20N2O3	L-Valyl-L-Phenylalanine	Amino acids and derivatives	Amino acids and derivatives	1	42962.3	23503.1	47650.9	334782	315954	302765	1.0689	2.87555e-05	8.35552	3.06273	up
29	MW0107426	C12H25N5O3	Ile-Arg	Amino acids and derivatives	Amino acids and derivatives	3	6220.04	7573.15	9712.35	609729	651520	656042	1.08928	0.000516167	81.5677	6.34993	up
30	MWStz255	C14H16N2O2	Cyclo(Pro-Phe)	Amino acids and derivatives	Amino acids and derivatives	2	9	9	9	691964	656153	604956	1.09117	0.00150067	72336	16.1424	up
31	pmb0464	C16H27NO14	L-Aspartic acid-O-diglucoside	Amino acids and derivatives	Amino acids and derivatives	3	223445	143306	185086	1.08065e+06	1.13962e+06	855470	1.07373	0.00715627	5.57363	2.47862	up
32	pme0075	C7H11NO5	N-Acetyl-L-glutamic acid	Amino acids and derivatives	Amino acids and derivatives	3	104611	83241	74909.7	488719	511828	572403	1.08329	0.00130338	5.98621	2.58164	up
33	mws0736	C8H16N2O3	N-Glycyl-L-leucine	Amino acids and derivatives	Amino acids and derivatives	1	139173	166887	147563	556996	448139	401228	1.07073	0.0179458	3.10029	1.6324	up
34	MWS04447	C6H11NO2	Homoproline	Amino acids and derivatives	Amino acids and derivatives	2	9	9	9	769067	801571	931679	1.09115	0.00352892	92678.4	16.4999	up
35	MW0157843	C25H41N7O7	Thr-Tyr-Ile-Arg	Amino acids and derivatives	Amino acids and derivatives	3	16526.2	32314.6	25180.4	550133	500874	495730	1.08221	0.000647024	20.8959	4.38515	up
36	pme3827	C9H11NO4	3,4-Dihydroxy-L-phenylalanine (L-Dopa)	Amino acids and derivatives	Amino acids and derivatives	3	359475	432850	414084	1.11659e+06	1.15078e+06	904967	1.07087	0.00915392	2.62957	1.39483	up
37	MWSslk042	C6H7NO2	N-Ethylmaleimide (NEM)	Amino acids and derivatives	Amino acids and derivatives	2	6670	6670	6670	1.04035e+06	967920	1.00597e+06	1.09116	0.000438999	150.637	7.23493	up
38	mws5041	C8H16N2O3	L-Glycyl-L-isoleucine	Amino acids and derivatives	Amino acids and derivatives	1	136308	92283.9	122967	319178	289876	332243	1.05918	0.000409272	2.6775	1.42088	up
39	MW0105882	C18H25N3O7S1	Asp-Tyr-Met	Amino acids and derivatives	Amino acids and derivatives	3	9	9	9	6.6564e+06	6.46248e+06	5.96203e+06	1.09118	0.00105605	706700	19.4307	up
40	MW0150593	C10H17N3O4	Gly-Pro-Ala	Amino acids and derivatives	Amino acids and derivatives	3	17605.6	19187.7	11247	128390	69064.2	116541	1.05308	0.037303	6.53609	2.70843	up
41	MWS00275g	C9H11NO3	DL-O-tyrosine	Amino acids and derivatives	Amino acids and derivatives	2	56869.6	61128.6	34722.9	766612	746885	711211	1.08178	4.49456e-05	14.5671	3.86465	up
42	pme2559	C6H9NO5	N-Acetyl-L-Aspartic Acid	Amino acids and derivatives	Amino acids and derivatives	3	18476.1	8598.75	13693.5	223038	256859	232584	1.07818	0.00102374	17.4763	4.12733	up
43	pme3382	C6H11NO4	N-Acetyl-L-threonine	Amino acids and derivatives	Amino acids and derivatives	3	22886.6	20188.1	30964.6	87902.1	95302	78686	1.06627	0.000816836	3.53718	1.8226	up
44	Lmrj002261	C8H14N2O2	Cyclo(Val-Ala)	Amino acids and derivatives	Amino acids and derivatives	3	20005	20568.3	31610	184079	152613	127724	1.0711	0.0118609	6.43385	2.68568	up
45	MW0168290	C12H24N2O3	Isoleucylleucine	Amino acids and derivatives	Amino acids and derivatives	3	51319.5	22632.3	48206.8	2.17782e+06	1.96652e+06	1.9372e+06	1.08153	0.00126903	49.7839	5.63761	up
46	MW0110412	C10H20N2O3S	Val-Met	Amino acids and derivatives	Amino acids and derivatives	3	18117.6	5687.35	7167.27	4.36971e+06	5.49295e+06	5.60138e+06	1.08413	0.00580298	499.287	8.96372	up
47	MW0152372	C17H32N4O5	Leu-Ile-Gln	Amino acids and derivatives	Amino acids and derivatives	3	5131.23	5005	11670	767717	789206	714659	1.08361	0.000786222	104.171	6.70281	up
48	pme0137	C7H12N2O4	N-Acetyl-L-Glutamine	Amino acids and derivatives	Amino acids and derivatives	3	325920	315529	331999	1.02536e+06	1.02311e+06	1.10219e+06	1.08994	0.000922867	3.23661	1.69448	up
49	MWStz091	C8H12N2O2	Cyclo(L-Ala-L-Pro)	Amino acids and derivatives	Amino acids and derivatives	2	7806.3	3884.59	11240.4	941042	862924	915998	1.08228	0.000596884	118.614	6.89012	up
50	MW0145912	C12H22N4O7	Asn-Thr-Thr	Amino acids and derivatives	Amino acids and derivatives	3	15393.6	17960.2	34515.3	1.00694e+06	931490	922844	1.08195	0.000487483	42.1587	5.39776	up
51	Lmqp000427	C6H11NO3	N-Methyl-Trans-4-Hydroxy-L-Proline	Amino acids and derivatives	Amino acids and derivatives	3	59119.9	67615.1	47113.6	192273	225546	179779	1.06964	0.00361449	3.43746	1.78135	up
52	Lmhp001461	C11H20N2O3	L-Prolyl-L-Leucine	Amino acids and derivatives	Amino acids and derivatives	1	118593	79127.4	212431	1.26708e+06	1.09455e+06	1.15049e+06	1.05602	0.000130315	8.563	3.09812	up
53	MW0151093	C20H31N7O9	His-Thr-Gln-Glu	Amino acids and derivatives	Amino acids and derivatives	3	1657.89	945.151	1417.41	57320.7	54198.4	41588.1	1.08503	0.00913401	38.0821	5.25104	up
54	MW0151547	C18H27N3O5	Ile-Phe-Ser	Amino acids and derivatives	Amino acids and derivatives	3	4638.98	6588.71	10534	290206	258546	237937	1.08146	0.00320072	36.1502	5.17593	up
55	MW0151451	C14H23N5O4	Ile-His-Gly	Amino acids and derivatives	Amino acids and derivatives	3	660945	476524	294087	1.00728e+07	7.6002e+06	8.66349e+06	1.0761	0.00643152	18.3971	4.2014	up
56	MW0159247	C19H29N3O5	Val-Val-Tyr	Amino acids and derivatives	Amino acids and derivatives	3	10146.3	7917.03	12354.8	391697	353729	369749	1.08829	0.00080443	36.6614	5.19619	up
57	mws3133	C7H11NO4	Oxaceprol	Amino acids and derivatives	Amino acids and derivatives	2	136750	33335.7	140277	7.8624e+06	8.71995e+06	8.62506e+06	1.06835	0.000903591	81.2191	6.34375	up
58	Lmhp001732	C14H18N2O3	L-Prolyl-L-Phenylalanine	Amino acids and derivatives	Amino acids and derivatives	2	70705.9	68614	68964.9	520934	526070	461661	1.09013	0.00224659	7.24328	2.85664	up
59	MW0144719	C11H19N3O5	Ala-Pro-Ser	Amino acids and derivatives	Amino acids and derivatives	3	18508.7	32129.1	23575.6	6.72777e+06	7.07259e+06	6.77033e+06	1.08944	0.00024796	277.183	8.11469	up
60	MW0144712	C10H17N3O4	Ala-Pro-Gly	Amino acids and derivatives	Amino acids and derivatives	3	8143.05	2713.26	5005	1.82221e+06	1.81814e+06	1.91129e+06	1.08502	0.000262082	350.012	8.45126	up
61	MW0109888	C13H18N2O4	Thr-Phe	Amino acids and derivatives	Amino acids and derivatives	3	5122.45	6675.5	3383.42	293498	262850	245146	1.08553	0.00278731	52.7946	5.72232	up
62	MW0108971	C10H13NO3	O-benzyl-L-serine	Amino acids and derivatives	Amino acids and derivatives	3	3153.42	1282.34	2881.39	2.13069e+06	2.00548e+06	1.89884e+06	1.08728	0.00110929	824.775	9.68786	up
63	mws5035	C15H22N2O3	L-Leucyl-L-phenylalanine	Amino acids and derivatives	Amino acids and derivatives	1	60702.6	56839.6	73205.3	256807	199546	222603	1.07649	0.00649413	3.55945	1.83165	up
64	Lmrj001341	C8H12N2O3	Cyclo(Ser-Pro)	Amino acids and derivatives	Amino acids and derivatives	1	34113.1	14534.1	34960	1.83026e+06	1.65775e+06	1.93487e+06	1.08101	0.00193549	64.8614	6.01929	up
65	MW0159242	C16H31N3O4	Val-Val-Leu	Amino acids and derivatives	Amino acids and derivatives	3	13367	10484.8	11381.3	353258	327786	373057	1.08999	0.00142731	29.9179	4.90294	up
66	MW0106527	C5H7NO2	DL-Propargylglycine	Amino acids and derivatives	Amino acids and derivatives	3	29907.5	67737.3	95333.7	2.1544e+06	2.0274e+06	2.10376e+06	1.07164	1.95308e-05	32.5713	5.02553	up
67	MWS2413	C5H9NO3	N-acetyl-beta-alanine	Amino acids and derivatives	Amino acids and derivatives	3	34742.2	26163.6	30221.8	64980.1	65664.4	70200.3	1.067	0.000552354	2.20399	1.14012	up
68	MW0169544	C6H15N5O2	omega-Aminoarginine	Amino acids and derivatives	Amino acids and derivatives	3	323945	65217.4	346977	1.31449e+07	1.23013e+07	1.16516e+07	1.05514	0.000837186	50.395	5.65521	up
69	MW0155764	C10H17N3O4	Pro-Ala-Gly	Amino acids and derivatives	Amino acids and derivatives	3	13160.7	5339.65	8155.3	690871	573270	615228	1.08301	0.00298349	70.5055	6.13966	up
70	MWS04491	C5H7NO2	3,4-Dehydro-DL-proline	Amino acids and derivatives	Amino acids and derivatives	1	84443	66772.4	77934.9	1.96528e+06	2.08264e+06	1.85997e+06	1.08999	0.00108118	25.7817	4.68828	up
71	Lmhp001670	C11H22N2O3	L-Valyl-L-Leucine	Amino acids and derivatives	Amino acids and derivatives	1	73960.9	67145.7	89778.6	841031	771635	757935	1.08786	0.000686607	10.2674	3.36001	up
72	MW0107365	C11H18N4O3	His-Val	Amino acids and derivatives	Amino acids and derivatives	3	184598	173824	187993	3.43794e+06	3.14658e+06	3.37183e+06	1.09087	0.000770082	18.2212	4.18755	up
73	MW0150472	C11H19N3O5	Gly-Pro-Thr	Amino acids and derivatives	Amino acids and derivatives	3	18586.5	8333.07	38442.3	2.02073e+06	1.8279e+06	5.93684e+06	1.06344	0.13658	149.712	7.22605	up
74	MW0108922	C7H11NO3	Tiglylglycine	Amino acids and derivatives	Amino acids and derivatives	3	3593.8	8033.19	3561.78	5.31013e+06	5.35836e+06	4.81366e+06	1.08792	0.00113738	1019.32	9.99339	up
75	Lmhp002031	C12H24N2O3	L-Leucyl-L-Leucine	Amino acids and derivatives	Amino acids and derivatives	1	104871	84149.1	120882	560553	549719	493698	1.08117	0.000353635	5.17574	2.37176	up
76	MWS201447	C12H16N2O3	Phe-Ala	Amino acids and derivatives	Amino acids and derivatives	3	9036.14	16685.9	14231.7	149787	142839	141536	1.07868	3.19545e-06	10.8666	3.44183	up
77	MW0153625	C19H29N3O5S2	Met-Met-Tyr	Amino acids and derivatives	Amino acids and derivatives	3	724568	504342	717687	1.442e+06	1.11092e+06	1.40624e+06	1.01132	0.00862687	2.03389	1.02424	up
78	MW0153885	C10H20N2O3S	Methionylvaline	Amino acids and derivatives	Amino acids and derivatives	3	4945.35	1884.99	5175.02	4.80664e+06	4.58536e+06	4.5276e+06	1.08657	0.000335652	1159.45	10.1792	up
79	Lmrj001698	C9H18N2O4	L-Seryl-L-Isoleucine	Amino acids and derivatives	Amino acids and derivatives	1	27663	35445.6	34073.8	320370	276738	248501	1.0859	0.00639502	8.70126	3.12122	up
80	MW0159080	C20H31N3O5	Val-Leu-Tyr	Amino acids and derivatives	Amino acids and derivatives	3	3623.41	3083.82	883.749	643367	609413	523258	1.07745	0.00364198	233.967	7.87016	up
81	pme0109	C10H13NO4	Methyldopa	Amino acids and derivatives	Amino acids and derivatives	3	233739	154328	203559	1.39716e+06	1.46002e+06	1.21217e+06	1.08083	0.00208547	6.87822	2.78204	up
82	MWS201414	C9H15N3O4	Pro-Asn	Amino acids and derivatives	Amino acids and derivatives	3	220010	253375	164601	833168	817368	901194	1.07282	6.28851e-05	3.99966	1.99988	up
83	MWS201437	C10H18N2O5	Leu-Asp	Amino acids and derivatives	Amino acids and derivatives	3	51482.8	202518	36997.8	1.65715e+06	1.68634e+06	1.6367e+06	1.03536	0.000562458	17.1141	4.09711	up
84	MW0150595	C12H19N3O6	Gly-Pro-Glu	Amino acids and derivatives	Amino acids and derivatives	3	7216.59	5049.03	2489.42	2.39882e+06	2.04507e+06	1.85044e+06	1.08525	0.00582608	426.589	8.7367	up
85	MW0155948	C13H23N3O5S1	Pro-Met-Ser	Amino acids and derivatives	Amino acids and derivatives	3	2336.5	4580.18	5272.96	1.22946e+06	1.28394e+06	1.55327e+06	1.0869	0.0054379	333.617	8.38205	up
86	MWS201461	C12H25N5O3	Leu-Arg	Amino acids and derivatives	Amino acids and derivatives	3	19244.2	21176.3	22373.2	1.48749e+06	1.24053e+06	995351	1.08913	0.0132837	59.2951	5.88984	up
87	mws0629	C13H16N2O5	L-Aspartyl-L-Phenylalanine	Amino acids and derivatives	Amino acids and derivatives	1	59729.2	53310.1	78201.9	200527	164048	154008	1.05169	0.0061982	2.71167	1.43918	up
88	MW0107171	C9H17N3O4	Gly-Gly-Val	Amino acids and derivatives	Amino acids and derivatives	3	1.49293e+06	1.40585e+06	1.59863e+06	1.93124e+07	1.75335e+07	1.72071e+07	1.09024	0.00146284	12.0187	3.58721	up
89	MW0106308	C7H14N2O4S	Cystathionine	Amino acids and derivatives	Amino acids and derivatives	3	26601.1	22079.8	18296.6	670935	642422	565576	1.0884	0.00257665	28.0532	4.81009	up
90	MW0109387	C11H16N4O3	Prolylhistidine	Amino acids and derivatives	Amino acids and derivatives	3	29427.8	16032.7	25523.5	810859	817454	743373	1.08521	0.000713607	33.4116	5.06228	up
91	MWS201434	C12H20N4O3	Ile-His	Amino acids and derivatives	Amino acids and derivatives	3	4815.92	3565.78	5797.23	372387	216874	211275	1.0839	0.0382386	56.4595	5.81914	up
92	pme0128	C6H12N2O3	L-Alanyl-L-Alanine	Amino acids and derivatives	Amino acids and derivatives	3	11408.1	19227	19083.4	39803.9	39503.2	34420.1	1.00601	0.00378063	2.28742	1.19372	up
93	mws0520	C11H13NO4	N-Acetyl-L-tyrosine	Amino acids and derivatives	Amino acids and derivatives	3	54201.1	61326.2	67863.8	111739	131561	174265	1.02743	0.0461835	2.27691	1.18708	up
94	mws4176	C12H16N2O3	L-Alanyl-L-Phenylalanine	Amino acids and derivatives	Amino acids and derivatives	1	16041.5	11426.3	12602.5	171081	172518	171035	1.08784	1.25315e-05	12.8433	3.68294	up
95	MWS201455	C10H19N3O5	Asp-Lys	Amino acids and derivatives	Amino acids and derivatives	3	107996	35206.7	134433	1.36729e+06	1.25832e+06	1.03982e+06	1.04194	0.0041156	13.2023	3.72272	up
96	mws4516	C5H7NO3	Pyroglutamic acid	Amino acids and derivatives	Amino acids and derivatives	1	210108	110873	87441.9	756256	628464	770111	1.04182	0.000679168	5.27598	2.39944	up
97	MW0150534	C13H25N3O4	Gly-Val-Leu	Amino acids and derivatives	Amino acids and derivatives	3	37872.1	10068.6	17429.4	975707	862695	772366	1.06921	0.00414715	39.9383	5.3197	up
98	MW0155769	C17H23N3O4	Pro-Ala-Phe	Amino acids and derivatives	Amino acids and derivatives	3	2199.74	1324.64	1333.98	267755	236537	279592	1.08866	0.00242621	161.347	7.33403	up
99	MWS201405	C15H18N4O4	His-Tyr	Amino acids and derivatives	Amino acids and derivatives	3	16463.1	12482.2	15896.7	402540	338791	277250	1.08687	0.0121161	22.7149	4.50556	up
100	Zmgn001039	C9H17NO6S	S-Ribosyl-L-homocysteine	Amino acids and derivatives	Amino acids and derivatives	2	24695.6	30088.3	20793	1.5908e+06	1.29316e+06	1.3121e+06	1.08906	0.00484436	55.5204	5.79495	up
101	Zmdp002020	C6H11NO2S	S-1-Propenyl-L-cysteine	Amino acids and derivatives	Amino acids and derivatives	3	38223	28179.1	21734.6	99008.5	69726.6	97245.2	1.02818	0.0117665	3.01782	1.5935	up
102	Lmrj002244	C10H14N2O2	Cyclo(Pro-Pro)	Amino acids and derivatives	Amino acids and derivatives	2	5740.02	3971.65	11670	329676	341905	291035	1.07681	0.00196087	45.0206	5.49251	up
103	Lmhp002764	C11H18N2O2	Cyclo(Pro-Leu)*	Amino acids and derivatives	Amino acids and derivatives	1	12351	25906.1	20502.1	1.29612e+06	1.42488e+06	1.44856e+06	1.08548	0.00111417	70.9602	6.14894	up
104	MWS20633g	C9H12NO6P	O-phosphate-L-tyrosine	Amino acids and derivatives	Amino acids and derivatives	2	11040.4	9607.82	15984.2	1.52121e+06	1.75383e+06	1.75107e+06	1.08895	0.00212964	137.204	7.10018	up
105	Lmrj002793	C14H16N2O4	Cyclo(Phe-Glu)	Amino acids and derivatives	Amino acids and derivatives	2	12636.3	26633.6	10407.9	95091.5	67795.1	74453.8	1.02331	0.00537631	4.7776	2.25629	up
106	Lmrj002698	C10H16N2O2	Cyclo(Pro-Val)	Amino acids and derivatives	Amino acids and derivatives	2	3917.92	892.448	1348.69	287428	241690	247477	1.07462	0.00301602	126.09	6.97831	up
107	MWStz261	C11H18N2O2	Cyclo(D-Leu-L-Pro)*	Amino acids and derivatives	Amino acids and derivatives	1	8028.42	4563.03	6909.18	719086	759827	746856	1.08844	0.000243305	114.138	6.83464	up
108	Lmhp001430	C10H14N2O4	Cyclo(Pro-Glu)	Amino acids and derivatives	Amino acids and derivatives	3	25686	28582.3	35648	93312.7	87350.6	81141.3	1.07108	0.000280461	2.91165	1.54183	up
109	MWS201394	C13H18N2O5	Thr-Tyr	Amino acids and derivatives	Amino acids and derivatives	3	6756.34	15642.8	15090.6	59373.5	97187.2	53948	1.02176	0.0460846	5.61511	2.48932	up
110	MW0109088	C14H19N3O4	Phe-Ala-Gly	Amino acids and derivatives	Amino acids and derivatives	3	62566.2	36226.3	34060.5	5.76396e+06	6.8321e+06	7.89145e+06	1.08738	0.00808333	154.212	7.26877	up
111	MW0153221	C25H44N8O10	Lys-Gln-Ala-Gly-Asp-Val	Amino acids and derivatives	Amino acids and derivatives	3	9	9	9	34042.8	50693.9	45751.8	1.09077	0.0126462	4832.91	12.2387	up
112	MW0154289	C23H22N2O6S	Nap-Met-OH	Amino acids and derivatives	Amino acids and derivatives	3	1594.48	1278.87	507.183	309670	416718	498956	1.08266	0.0176196	362.471	8.50172	up
113	MW0148067	C15H21N3O5S1	Cys-Ser-Phe	Amino acids and derivatives	Amino acids and derivatives	3	3621.81	4567.9	1583.61	1.91496e+06	1.9211e+06	1.39633e+06	1.08506	0.00983109	535.374	9.0644	up
114	MW0159196	C19H26N4O4	Val-Trp-Ala	Amino acids and derivatives	Amino acids and derivatives	3	13505.4	5005	13987.9	79937.2	73216.4	59863.3	1.02902	0.00306681	6.55472	2.71253	up
115	MW0158279	C29H30N4O6	Trp-Tyr-Tyr	Amino acids and derivatives	Amino acids and derivatives	3	4493.59	3340	8340	214526	165137	211668	1.07846	0.00652052	36.5615	5.19225	up
116	MWS3166	C18H35NO3	N-Palmitoylglycine	Amino acids and derivatives	Amino acids and derivatives	3	5922.87	6860.61	6164.38	9561.48	14750.8	14104.4	1.00677	0.0540919	2.02749	1.0197	up
117	MW0151049	C20H27N5O4S1	His-Phe-Met	Amino acids and derivatives	Amino acids and derivatives	3	2686.02	4749.19	3340	141505	126905	133019	1.08654	0.000857861	37.2549	5.21936	up
118	MW0148070	C12H23N3O5S2	Cys-Thr-Met	Amino acids and derivatives	Amino acids and derivatives	3	136586	204640	219968	1.84266e+06	1.72656e+06	1.8698e+06	1.08193	3.84975e-05	9.69188	3.27678	up
119	MWS0933	C7H11N3O2	1-Methylhistidine	Amino acids and derivatives	Amino acids and derivatives	3	109180	98782.1	151002	256460	306619	284216	1.04031	0.00171118	2.36039	1.23902	up
120	MWS201054	C6H11NO4	O-Acetyl-L-homoserine	Amino acids and derivatives	Amino acids and derivatives	2	5064.45	8144.94	6152.41	913673	954727	885090	1.08948	0.000480118	142.213	7.15191	up
121	MW0156917	C10H19N3O6	Ser-Thr-Ala	Amino acids and derivatives	Amino acids and derivatives	3	9998.67	17510	2913.66	862846	777328	509694	1.05918	0.0217842	70.6674	6.14297	up
122	MW0155501	C24H22N2O7	Phe-TyrMe-OH	Amino acids and derivatives	Amino acids and derivatives	3	7250.88	7466.79	8807.83	22417.4	24002.7	24297.3	1.08359	4.11546e-05	3.00599	1.58784	up
123	MW0107274	C16H28N6O5	His-Thr-Lys	Amino acids and derivatives	Amino acids and derivatives	3	2663.66	5678.51	5318.46	353898	315003	322218	1.0843	0.00126235	72.5529	6.18096	up
1	Wagp009406	C18H18O5	2'-Hydroxy-4,4',6'-Trimethoxychalcone; Flavokawain A	Flavonoids	Chalcones	2	52003.9	52364.1	43620.5	428435	395049	399741	1.08915	0.000394641	8.26568	3.04713	up
2	MW0133357	C17H16O5	2',4-Dihydroxy-4',6'-dimethoxychalcone	Flavonoids	Chalcones	3	10588.6	13395.7	9477.24	36612.7	35029	33233.5	1.07324	0.000119106	3.1342	1.6481	up
1	pme0001	C28H34O15	Hesperetin-7-O-neohesperidoside(Neohesperidin)*	Flavonoids	Flavanones	1	43984.3	39587.3	18822.2	122263	116740	115119	1.00955	0.00544523	3.45844	1.79012	up
1	Hmgp002953	C29H32O17	Tricin-7-O-(2''-O-rhamnosyl)galacturonide	Flavonoids	Flavones	1	3340	8340	8548.54	1.25867e+07	1.25481e+07	1.23829e+07	1.0876	2.46778e-05	1854.69	10.857	up
2	Layp005231	C28H32O16	Glucosyl-5,3',-dimethoxyluteolinxyloside	Flavonoids	Flavones	2	3983.42	8340	5005	287544	252741	336211	1.08375	0.00693781	50.5814	5.66054	up
3	pmb0736	C23H24O12	Tricin-7-O-Glucoside	Flavonoids	Flavones	3	6130.4	15347.1	10137.6	731466	543310	565559	1.08117	0.00944475	58.2106	5.86321	up
4	pmb3045	C23H22O13	Tricin-7-O-Glucuronide	Flavonoids	Flavones	2	9	9	9	85462.5	61832.4	50896.1	1.09054	0.0230256	7340.41	12.8416	up
5	MWSHY0013	C15H10O4	3,4'-Dihydroxyflavone	Flavonoids	Flavones	3	6668.5	5613.93	4206.85	480131	422769	462797	1.08905	0.00139972	82.8233	6.37197	up
6	Lmzp004885	C17H14O7	Tricin (5,7,4'-Trihydroxy-3',5'-dimethoxyflavone)	Flavonoids	Flavones	1	3246.34	5442.87	3000.69	412774	387263	385989	1.08766	0.000452832	101.457	6.66473	up
7	pmb3042	C23H24O12	Tricin-5-O-Glucoside	Flavonoids	Flavones	3	5200.38	8557.67	6551.38	326886	349243	269017	1.08724	0.00589285	46.5373	5.54032	up
8	Lmtp002474	C26H28O14	Apigenin-6-C-(2''-glucosyl)arabinoside	Flavonoids	Flavones	1	27771.4	11541	10712	1.23035e+06	1.00315e+06	912638	1.07905	0.00811117	62.8921	5.97481	up
9	MWSslk165	C28H32O15	Diosmetin-7-O-Neohesperidoside (Neodiosmin)*	Flavonoids	Flavones	3	7075.54	12785	11670	408743	442078	331582	1.08446	0.0070699	37.5003	5.22883	up
10	Laxp003634	C23H24O11	Swertisin 8-methyl ether	Flavonoids	Flavones	1	5005	20005	1714.13	391685	280886	259644	1.02655	0.0164571	34.8829	5.12445	up
11	mws0047	C27H30O14	Apigenin-7-O-neohesperidoside (Rhoifolin)	Flavonoids	Flavones	3	19510.1	6276.18	11236.9	259183	210892	255240	1.06633	0.0029385	19.5908	4.29211	up
12	mws1434	C21H20O10	Apigenin-6-C-glucoside (Isovitexin)	Flavonoids	Flavones	1	3340	3141.96	1537.1	385652	339151	313911	1.08532	0.00369834	129.531	7.01715	up
13	Hajp008429	C17H16O5	4',5-dihydroxy-7-methoxy-6-methylfavanone	Flavonoids	Flavones	1	41355.1	99700.9	51308.3	260984	218819	247091	1.01819	0.00203106	3.77873	1.9179	up
14	Hmgp002238	C23H24O12	Jaceosidin-7-O-Glucoside	Flavonoids	Flavones	1	18932.2	4816.08	23340	955877	902085	937065	1.06312	6.58087e-05	59.3571	5.89135	up
15	Lmpp003930	C30H26O12	Apigenin-7-O-(6''-p-Coumaryl)glucoside	Flavonoids	Flavones	3	14229.3	19127.8	8306.15	216042	212590	132019	1.06507	0.0230682	13.4567	3.75025	up
16	pmb0716	C29H34O17	Tricin-4'-O-glucoside-7-O-glucoside	Flavonoids	Flavones	3	9	9	9	143637	124148	109083	1.09104	0.00628082	13958.1	13.7688	up
17	Lmtp002642	C26H28O14	Apigenin-8-C-(2''-glucosyl)arabinoside	Flavonoids	Flavones	2	27927	13894.2	7961.31	435706	429234	457524	1.06724	7.02403e-06	26.5649	4.73145	up
18	mws1292	C26H28O14	Isoschaftoside	Flavonoids	Flavones	2	11266.3	18216.3	16156.8	820092	833561	866886	1.08838	0.000215293	55.2272	5.78731	up
19	pme0368	C27H30O14	Apigenin-7-O-rutinoside (Isorhoifolin)	Flavonoids	Flavones	3	9	9	9	207849	214373	211346	1.0912	7.96545e-05	23465.5	14.5183	up
20	pmp000237	C26H26O15	Apigenin-6-C-(2''-glucuronyl)xyloside	Flavonoids	Flavones	3	9	9	9	82855	62086.9	31330.7	1.08876	0.0591972	6528.61	12.6726	up
21	pmp001288	C28H32O14	Acacetin-7-O-rutinoside (Linarin)	Flavonoids	Flavones	3	12760.2	9751.52	7188.65	38929.1	61820.8	47324.8	1.05508	0.0224911	4.98561	2.31777	up
22	pme1665	C27H30O15	Isovitexin-7-O-glucoside(Saponarin)	Flavonoids	Flavones	2	1457.1	2066.12	1878.46	70020	316316	288473	1.06693	0.103274	124.926	6.96493	up
23	mws1073	C27H30O15	Apigenin-6,8-di-C-glucoside (Vicenin-2)	Flavonoids	Flavones	3	18237.3	4856.22	13774.1	162763	115498	135587	1.03765	0.00772602	11.2253	3.48868	up
24	pmb0745	C26H24O10	Tricin-4'-O-syringyl alcohol	Flavonoids	Flavones	3	9	9	9	11958.9	6974.51	10293.4	1.09005	0.0219134	1082.47	10.0801	up
25	pme3227	C27H30O14	Vitexin-2''-O-rhamnoside	Flavonoids	Flavones	2	9785.39	3340	10005	82833.4	170844	117685	1.0469	0.0444121	16.0552	4.00497	up
26	MWSHY0190	C28H32O15	Diosmetin-7-O-rutinoside (Diosmin)*	Flavonoids	Flavones	3	1670	23340	11344	325188	285306	301079	1.00329	0.000170824	25.0749	4.64817	up
27	pmp000236	C26H28O14	Isovitexin-8-O-xyloside	Flavonoids	Flavones	3	2778.78	6670	13340	117989	97479	139712	1.03984	0.00861494	15.5857	3.96215	up
1	Lahp004593	C23H24O12	Flavoyadorinin A	Flavonoids	Flavonols	1	6130.4	15347.1	10137.6	731466	543310	565559	1.08117	0.00944475	58.2106	5.86321	up
2	Lmcp005645	C17H14O7	Quercetin-3,4'-Dimethyl Ether	Flavonoids	Flavonols	2	2528.49	2247.8	1459.85	92980	82971.9	76718.6	1.08635	0.00319151	40.5171	5.34046	up
1	MW0136848	C18H16O5	7,8,4'-Trimethoxyisoflavone	Flavonoids	Isoflavones	3	581.01	3355.21	733.54	456404	371451	395770	1.07244	0.00380591	262.032	8.0336	up
2	Lmgp004474	C27H30O14	Genistein-7-O-galactoside-rhamnose	Flavonoids	Isoflavones	3	19594.4	12520.3	10005	185092	135511	195517	1.07398	0.0119328	12.2537	3.61514	up
3	pmp000193	C24H22O12	6''-O-Malonyldaidzin	Flavonoids	Isoflavones	3	32698.9	20286.3	10672	156721	148233	92354	1.01875	0.0230911	6.24136	2.64186	up
1	Zjhp090606	C17H16O5	(3R)-5,7-dihydroxyl-6-methyl-3-(4'-hydroxylbenzyl)-chroman-4-one*	Flavonoids	Other Flavonoids	1	24486	49333.5	26801.3	546192	506013	535496	1.07793	1.62216e-05	15.779	3.97994	up
2	Hmdp001950	C17H18O5	2',7-Dihydroxy-3',4'-dimethoxyisoflavan	Flavonoids	Other Flavonoids	2	23340	13340	9228.64	2.36164e+06	2.28247e+06	2.09102e+06	1.08494	0.00126174	146.707	7.1968	up
3	Zjhp090609	C18H16O5	(E)-5,7-dihydroxy-6,8-dimethyl-3-(4'-hydroxybenzylidene)-chroman-4-one	Flavonoids	Other Flavonoids	1	895.23	9	750.72	405973	387286	396605	1.0161	0.000179041	718.973	9.48979	up
4	Zjhp090608	C17H18O5	Polygonatone D	Flavonoids	Other Flavonoids	1	44689.7	46723.1	29536.1	142450	140231	159724	1.06337	0.000218739	3.65779	1.87097	up
5	Hmhp006887	C18H18O5	6,8-Dihydroxy-2-(4-hydroxybenzyl)-5,7-dimethyl-3,4-dihydronaphthalen-1(2H)-one	Flavonoids	Other Flavonoids	1	2.35522e+06	2.2685e+06	2032587	1.79134e+07	1.61509e+07	1.69612e+07	1.08971	0.000835979	7.66572	2.93842	up
6	Jmyn006493	C18H18O5	(3R)-5,7-Dihydroxy-6,8-dimethyl-3-(4'-hydroxybenzyl)-chromone-4-one	Flavonoids	Other Flavonoids	1	108602	82835.6	86482.6	912582	820981	840646	1.08767	0.000608838	9.26241	3.21139	up
7	Zjhp090635	C19H20O5	5,7-dihydroxy-6,8-dimethyl-3-(4'-methoxybenzyl)-chroman-4-one	Flavonoids	Other Flavonoids	1	89039.7	93840.8	75918.5	267513	266564	254866	1.08376	2.26108e-05	3.04848	1.60809	up
8	Wbtn007675	C15H10O6	Calyxanthone	Flavonoids	Other Flavonoids	2	9	9	9	112215	95528.5	102010	1.09114	0.00220557	11472.3	13.4859	up
9	Zjmp102002	C18H18O5	ophiopogonanone B	Flavonoids	Other Flavonoids	1	2.1437e+06	1.98598e+06	1.683e+06	1.58204e+07	1.44441e+07	1.50957e+07	1.08824	0.000291676	7.80367	2.96415	up
10	Zbdp001892	C16H13NO3	7-Methoxy-3-[1-(3-pyridyl)methylidene]-4-chromanone	Flavonoids	Other Flavonoids	3	50181.9	46137.1	37530.7	4.24918e+06	3.8446e+06	4.23456e+06	1.0903	0.00105226	92.1059	6.52522	up
11	Zjhp090619	C18H18O6	(3R)-5,7-dihydroxy-8-methyl-3-(2'-hydroxy-4'-methoxybenzyl)-chroman-4-one	Flavonoids	Other Flavonoids	1	35169	53301.5	32548.6	199310	166446	174531	1.06705	0.000642093	4.46447	2.15849	up
12	MWSHY0072	C19H20O5	Methylophiopogonanone B	Flavonoids	Other Flavonoids	1	64278.7	96246.7	89758.8	275574	252072	291241	1.06588	0.000258054	3.27183	1.7101	up
13	Smnp003415	C20H24O9	7-O-Methylaloesin	Flavonoids	Other Flavonoids	3	54730.1	47862.9	46276.2	117982	157104	125807	1.06904	0.0161507	2.69292	1.42917	up
14	Wbtn012030	C16H12O5	Methyl 8-hydroxy-6-methyl-9-oxoxanthene-1-carboxylate	Flavonoids	Other Flavonoids	1	1205.82	752.598	1266.6	46899.9	46675.2	39210.5	1.08636	0.00329797	41.1736	5.36365	up
1	MW0139619	C20H24O10	(2S)-2-(2-hydroxypropan-2-yl)-9-[(2S,3R,4S,5S,6R)-3,4,5-trihydroxy-6-(hydroxymethyl)oxan-2-yl]oxy-2,3-dihydrofuro[3,2-g]chromen-7-one	Lignans and Coumarins	Coumarins	3	1646.06	1648.62	1647.96	106941	90800.9	94992.8	1.09088	0.00253098	59.2265	5.88817	up
2	MWSslk183	C15H10O4	7,8-Dihydroxy-4-phenylcoumarin	Lignans and Coumarins	Coumarins	2	5950.66	2152.32	5236.93	409689	341374	340627	1.07989	0.00395647	81.8363	6.35467	up
3	MW0136936	C10H9NO2	7-Amino-4-methylcoumarin	Lignans and Coumarins	Coumarins	3	16675	17410.9	17657.3	685976	600204	534006	1.09022	0.0055214	35.1773	5.13657	up
4	MW0138196	C11H10O5	Fraxinol	Lignans and Coumarins	Coumarins	3	3283.07	2017.45	1296.62	173478	151010	151954	1.08276	0.00207267	72.2195	6.17432	up
1	Hmgn004693	C20H20O7	8-Hydroxy-α-conidendrin	Lignans and Coumarins	Lignans	2	6265	12816.7	4576.05	32795.9	32581.5	39470.4	1.01547	0.00138297	4.43187	2.14791	up
2	Lazn006735	C31H36O11	Erythro-Guaiacylglycerol-β-O-4'-dehydrodisinapyl Ether	Lignans and Coumarins	Lignans	2	5339.39	5036.25	4631.06	14095.3	11115.6	8872.22	1.0304	0.0498707	2.2712	1.18345	up
3	Wbmn006600	C21H22O6	3,4-Dihydro-4-(4-hydroxy-3-methoxyphenyl)-3-(hydroxymethyl)-6,7-dimethoxy-(3R,4S)-2-naphthalenecarboxaldehyde	Lignans and Coumarins	Lignans	2	11262	9244.82	11478.6	31231.9	36809.1	34017.6	1.08	0.00141542	3.19079	1.67391	up
4	Hmgn002833	C20H20O7	4-Ketopinoresinol	Lignans and Coumarins	Lignans	2	1263.36	2295.36	1287.19	171565	156185	169590	1.0873	0.000821239	102.631	6.68132	up
5	Lazn003727	C26H34O13	(1S,2R)-1-(3-Methoxy-4-Hydroxyphenyl)-2-[2-(β-D-Glucopyranosyloxy)-4-[(E)-3-Hydroxy-1-Propenyl]-6-Methoxyphenoxy]-1,3-Propanediol	Lignans and Coumarins	Lignans	3	25532.1	16388.1	13657.1	276250	255595	247764	1.08052	0.000255646	14.0275	3.81018	up
6	Yamn004462	C26H36O11	6-((4-(3-hydroxy-2-(4-(3-hydroxypropyl)-2-methylphenoxy)propoxy)-2-methoxyphenoxy)methyl)tetrahydro-2H-pyran-2,3,4,5-tetraol	Lignans and Coumarins	Lignans	3	47028.5	40886.3	23800.2	206105	220961	145854	1.04671	0.015245	5.12841	2.35851	up
7	Ladn005852	C20H20O7	Graminone A	Lignans and Coumarins	Lignans	3	9	9	9	80198.4	63793.8	69119.1	1.09108	0.0045956	7893.01	12.9464	up
8	Zmdn005358	C20H22O7	Vladinol D	Lignans and Coumarins	Lignans	3	4083.45	4073.24	4850.42	43979.9	41057.6	50089.3	1.08856	0.00396542	10.3887	3.37694	up
9	Lmtn003096	C26H36O11	Secoisolariciresinol 4-O-glucoside	Lignans and Coumarins	Lignans	2	51391.8	20093.1	36826.8	175042	194777	161978	1.03385	0.000431834	4.90988	2.29569	up
10	Lazn002951	C17H20O6	Guaiacylglycerol-β-Guaiacyl Ether	Lignans and Coumarins	Lignans	2	9	9	9	64325.5	63611.8	58997.4	1.09117	0.000717579	6923.51	12.7573	up
11	pmn001375	C26H32O12	1-Hydroxypinoresinol-1-O-Glucoside	Lignans and Coumarins	Lignans	3	43353.5	42554.8	43497.7	136680	120473	140209	1.08736	0.00452003	3.07066	1.61855	up
12	Hmln101664	C32H42O17	Nortrachelogenin-4'-O-gentiobioside	Lignans and Coumarins	Lignans	3	7905.27	8399.25	4206.1	87538	89609.8	93981	1.07595	1.04398e-05	13.219	3.72454	up
13	zjbp111502	C22H26O9	Ciwujiatone	Lignans and Coumarins	Lignans	3	15304.1	16476.7	29980.9	65505.3	61085.5	97885.6	1.01566	0.0292741	3.63456	1.86178	up
14	Lazn004429	C28H38O13	(2S,3R,4S,6S)-2-[4-[(1R,2R)-1,3-Dihydroxy-2-[4-[(E)-3-hydroxyprop-1-enyl]-2,6-dimethoxyphenoxy]propyl]-2,6-dimethoxyphenoxy]-6-(hydroxymethyl)oxane-3,4-diol	Lignans and Coumarins	Lignans	3	1581.63	722.108	1549.58	55603.5	63130.1	89452.4	1.07977	0.0218842	54.0277	5.75563	up
15	Yacp008636	C26H34O10	Icariside E4	Lignans and Coumarins	Lignans	3	1517.87	1186.37	1261.42	31387.7	22321.3	26553.9	1.08755	0.0103552	20.2394	4.3391	up
1	MWS5231	C13H24O4	Tridecanedioic acid	Lipids	Free fatty acids	1	112852	133558	136928	345288	344261	348810	1.0832	0.000856527	2.70873	1.43762	up
2	MWSslk132	C16H30O4	Hexadecanedioic acid	Lipids	Free fatty acids	1	63338.5	60355.8	68042.5	140880	127757	132153	1.08311	0.000387937	2.09031	1.06372	up
3	MWSslk133	C14H26O4	1,14-Tetradecanedioic Acid	Lipids	Free fatty acids	1	66595.2	66119.3	66801.8	142378	126604	131257	1.08574	0.00479187	2.00605	1.00436	up
4	Lmbn007891	C18H34O4	Hydroxy ricinoleic acid	Lipids	Free fatty acids	1	22234.8	21472.4	12987.3	704701	591734	635062	1.0856	0.00258417	34.0685	5.09037	up
5	pmb2799	C18H32O3	12,13-Epoxy-9-Octadecenoic Acid	Lipids	Free fatty acids	1	19394.4	12237.2	19483.1	180518	157737	164180	1.08091	0.000725174	9.82956	3.29713	up
6	Wafn011571	C18H32O3	alpha-Hydroxylinoleic acid*	Lipids	Free fatty acids	1	146899	153161	139060	638296	606468	603561	1.09003	0.000133861	4.20917	2.07353	up
7	Lmbn003970	C18H34O5	9,12,13-TriHOME; 9(S),12(S),13(S)-Trihydroxy-10(E)-octadecenoic acid	Lipids	Free fatty acids	1	185419	214445	178504	8.37382e+06	7.65326e+06	7.55331e+06	1.09053	0.0011141	40.7706	5.34946	up
8	MWS1900	C11H20O4	Undecanedioic acid	Lipids	Free fatty acids	1	71390.2	69889.6	69552.2	767523	717674	663400	1.09043	0.00215317	10.191	3.34923	up
9	MW0014090	C16H32O3	3-Hydroxyhexadecanoic acid	Lipids	Free fatty acids	3	60229	63169.9	60879.3	178099	160479	167820	1.08881	0.00174461	2.74801	1.45839	up
10	mws0367	C18H30O2	α-Linolenic Acid	Lipids	Free fatty acids	1	2.10575e+06	2.08684e+06	2.07302e+06	1.21927e+07	1.07182e+07	1.05321e+07	1.0895	0.00333637	5.33755	2.41618	up
11	Hmqn003054	C18H34O5	9,10,11-Trihydroxy-12-octadecenoic acid	Lipids	Free fatty acids	1	11828.2	13969.9	9709.94	432908	389660	398960	1.08912	0.00101111	34.4014	5.1044	up
12	Rfmb091	C18H32O3	9S-Hydroxy-10E,12Z-octadecadienoic acid*	Lipids	Free fatty acids	1	189706	182797	190564	803397	733389	751370	1.09017	0.00116612	4.06374	2.02281	up
13	MWS80007	C18H32O4	13-Hydroperoxy-9Z,11E-octadecadienoic acid	Lipids	Free fatty acids	2	14969.5	15519.6	15671.7	162150	145867	153271	1.09073	0.00113171	9.99309	3.32093	up
14	mws0474	C12H22O4	Dodecanedioic aicd	Lipids	Free fatty acids	1	2116.26	2794.19	2350.24	6885.73	6451.15	6280.99	1.07555	0.000111866	2.70193	1.43399	up
15	Lmbn005369	C18H32O3	13(S)-HODE;13(S)-Hydroxyoctadeca-9Z,11E-dienoic acid*	Lipids	Free fatty acids	1	183360	197658	179347	830945	784967	771463	1.08977	0.000336178	4.26039	2.09099	up
16	Zmyn004449	C18H30O4	9-Hydroxy-12-oxo-10(E),15(Z)-octadecadienoic acid	Lipids	Free fatty acids	1	10606.1	10802.1	10688.4	181886	169839	171378	1.09106	0.000533132	16.2978	4.0266	up
17	Lmbn005662	C18H32O3	9(10)-EpOME;(9R,10S)-(12Z)-9,10-Epoxyoctadecenoic acid	Lipids	Free fatty acids	1	15719.7	14114.7	14761.9	284725	234546	230385	1.08965	0.0054483	16.8098	4.07123	up
18	Lmbn004240	C18H34O5	9,10-Dihydroxy-12,13-epoxyoctadecanoic acid	Lipids	Free fatty acids	1	68331.4	83071.6	78899.9	699497	559961	609762	1.08742	0.00512285	8.11635	3.02083	up
19	Lmbn005923	C18H30O2	Crepenynic acid	Lipids	Free fatty acids	3	8260.08	7612.37	8921.74	41842.8	42934.1	38378.8	1.08841	0.000901915	4.96712	2.31241	up
20	pmn001689	C18H32O4	9-Hydroxy-12-oxo-15(Z)-octadecenoic acid	Lipids	Free fatty acids	3	9	9	9	79330.7	78320.8	73010.4	1.09118	0.000649527	8543.03	13.0605	up
21	MW0055437	C18H34O4	Octadecanedioic acid	Lipids	Free fatty acids	3	10477.3	7696.53	5488.56	224046	210319	209502	1.08435	0.000185019	27.2106	4.7661	up
22	Lmbn005287	C18H32O4	7S,8S-DiHODE; (9Z,12Z)-(7S,8S)-Dihydroxyoctadeca-9,12-dienoic acid	Lipids	Free fatty acids	1	19534.7	17043.3	18026.5	215252	178599	189163	1.0894	0.00367797	10.677	3.41644	up
23	Zmjn004133	C18H32O4	9S-Hydroperoxy-10E,12Z-octadecadienoic acid	Lipids	Free fatty acids	3	9685.86	6432.68	7369.72	165268	148328	156239	1.0875	0.000734443	20.0029	4.32214	up
24	Zmyn004732	C18H30O3	2R-hydroxy-9Z,12Z,15Z-octadecatrienoic acid	Lipids	Free fatty acids	1	18870.4	14737.5	15775.4	376102	402651	350134	1.08961	0.00166632	22.8596	4.51473	up
25	Lmbn006152	C18H32O2	(9Z,11E)-Octadecadienoic acid	Lipids	Free fatty acids	1	53455	44905.4	50498.9	180280	185050	177532	1.08759	2.95677e-06	3.64682	1.86664	up
26	mws1491	C18H32O2	Linoleic acid	Lipids	Free fatty acids	1	53455	44905.4	50498.9	180280	185050	177532	1.08759	2.95677e-06	3.64682	1.86664	up
27	pmn001694	C18H34O5	9,10,13-Trihydroxy-11-Octadecenoic Acid	Lipids	Free fatty acids	1	111768	134593	102538	5.73198e+06	5.36112e+06	5.03202e+06	1.09003	0.00144432	46.2171	5.53035	up
28	Zmyn004676	C18H30O3	17-Hydroxylinolenic acid	Lipids	Free fatty acids	1	127764	141960	142260	1.1438e+06	1.04658e+06	1.03667e+06	1.09003	0.001098	7.83293	2.96955	up
29	mws2623	C18H34O2	11-Octadecanoic acid(Vaccenic acid)*	Lipids	Free fatty acids	1	832441	796158	718848	3.71786e+06	3.25865e+06	3.08798e+06	1.08612	0.00428028	4.28742	2.10011	up
30	pmb2804	C18H32O4	13S-Hydroperoxy-9Z,11E-octadecadienoic acid	Lipids	Free fatty acids	3	24759.9	23161.7	23382.6	195766	173481	166704	1.08969	0.00311655	7.5164	2.91004	up
31	MW0017099	C18H28O3	9s,13r-12-Oxophytodienoic Acid	Lipids	Free fatty acids	3	21187.8	34245.9	13567.2	152102	145332	143529	1.05126	0.000578486	6.39069	2.67597	up
32	pmn001691	C18H32O5	9,12,13-Trihydroxy-10,15-octadecadienoic acid	Lipids	Free fatty acids	2	3125.02	2511.05	2228.91	82025.5	85083.1	78368.9	1.0893	0.000487676	31.2114	4.964	up
33	Lmyn012331	C18H34O2	Petroselinic acid*	Lipids	Free fatty acids	1	745286	793770	740989	3.60134e+06	2.97905e+06	3.09218e+06	1.08716	0.00567611	4.24227	2.08484	up
34	Lmbn005487	C18H34O4	12,13-DHOME; (9Z)-12,13-Dihydroxyoctadec-9-enoic acid	Lipids	Free fatty acids	1	31030.7	28352.1	27335.9	114307	117447	106447	1.08849	0.000558652	3.89998	1.96347	up
35	mws0359	C15H30O2	Pentadecanoic Acid	Lipids	Free fatty acids	2	177976	204123	220868	477828	386751	449656	1.06379	0.00509067	2.17961	1.12407	up
36	pmn001606	C20H38O2	Eicosenoic acid	Lipids	Free fatty acids	1	2.50776e+06	2.19775e+06	2.06889e+06	1.35188e+07	1.27178e+07	1.05944e+07	1.08464	0.00654264	5.4368	2.44276	up
37	Hmqp005411	C18H32O3	9-Oxo-12Z-Octadecenoic acid	Lipids	Free fatty acids	2	1743.95	6685.59	6566.71	62072.3	55947.4	63396.5	1.03421	8.36362e-05	12.0974	3.59663	up
38	Zmpn003368	C18H30O3	13S-Hydroxy-9Z,11E,15Z-octadecatrienoic acid	Lipids	Free fatty acids	2	3846.58	3567.04	2961.81	16170.2	15163.9	15911.3	1.08523	7.99986e-06	4.55358	2.187	up
39	Lmbn004685	C18H32O4	5S,8R-DiHODE; (5S,8R,9Z,12Z)-5,8-Dihydroxyoctadeca-9,12-dienoate	Lipids	Free fatty acids	3	19786.9	20255.3	7587.8	94319.6	75404.3	82461.8	1.02136	0.000847481	5.29469	2.40455	up
40	Lmyn007883	C16H32O4	9,16-Dihydroxypalmitic acid	Lipids	Free fatty acids	2	37863.2	31524.5	38455.5	139650	114769	130718	1.0814	0.00345467	3.57127	1.83644	up
41	mws5045	C12H24O3	12-Hydroxydodecanoic acid	Lipids	Free fatty acids	3	5804.37	8239.02	6312.34	16463.7	11404.3	13215.6	1.00335	0.0259705	2.01828	1.01313	up
42	pmb0889	C18H30O2	Punicic acid (9Z,11E,13Z-octadecatrienoic acid)	Lipids	Free fatty acids	3	278228	302985	267159	1.01316e+06	902221	1.01997e+06	1.08707	0.00165927	3.45998	1.79077	up
43	MW0012723	C22H34O4	19,20-DiHDPA	Lipids	Free fatty acids	3	1.23704e+06	1.40875e+06	1.63023e+06	4.09123e+06	4.61841e+06	4.26251e+06	1.07803	0.000197371	3.0337	1.60108	up
44	MWSmce692	C18H30O2	γ-Linolenic Acid	Lipids	Free fatty acids	1	14037.1	11997.9	11379.7	59694.6	51058	39031.6	1.06941	0.0230007	4.00335	2.00121	up
45	Hmqp005455	C18H32O3	15(R)-Hydroxylinoleic Acid	Lipids	Free fatty acids	1	4420.94	9279.29	6021.87	96846	87646.5	92514.4	1.07726	8.10047e-05	14.0455	3.81204	up
46	Lmcn009539	C19H34O2	E,E,Z-1,3,12-Nonadecatriene-5,14-diol	Lipids	Free fatty acids	1	2.05915e+06	1.78848e+06	1.91923e+06	5.80137e+06	5.91475e+06	5.72641e+06	1.0881	6.56546e-06	3.02462	1.59675	up
47	MWSslk080	C10H20O3	10-Hydroxydecanoic acid	Lipids	Free fatty acids	3	5901.65	3061.06	3418.05	17375.9	17291.6	15431.1	1.04881	0.000572084	4.04649	2.01667	up
48	MWS3139	C10H18O3	10-Hydroxy-2-Decenoic Acid	Lipids	Free fatty acids	2	871.332	1573.86	557.06	17466.1	19146.5	16184.6	1.06871	0.00103614	17.5859	4.13635	up
49	Zmyn005252	C17H34O3	3-Hydroxy-palmitic acid methyl ester	Lipids	Free fatty acids	1	12493.3	12217.5	13759.5	27985.4	26737.3	25163.6	1.08194	0.000476008	2.07657	1.0542	up
1	Wagn011658	C31H58O14	1-Palmitoyl-Sn-Glycerol 3-O-Diglucoside	Lipids	Glycerol ester	1	9	9	9	10189.8	8208.27	10703.2	1.09091	0.00610405	1077.83	10.0739	up
2	Lmyn005812	C33H56O14	Gingerglycolipid A	Lipids	Glycerol ester	1	1107.08	1152.05	1379.51	112423	94256.6	133947	1.08965	0.0102654	93.6138	6.54865	up
3	Wagn012030	C31H58O14	2-Palmitoyl-Sn-Glycerol 3-O-Diglucoside	Lipids	Glycerol ester	2	9	9	9	45928.8	59575	42263.3	1.09087	0.0112462	5472.85	12.4181	up
4	Lmyn006011	C33H58O14	Gingerglycolipid B	Lipids	Glycerol ester	1	670.852	1493.39	602.514	112171	142764	132391	1.08376	0.00483978	139.993	7.12921	up
5	Hmyn007168	C22H45O9P	LysoPG 16:0	Lipids	Glycerol ester	1	17839	14614.9	13238.4	655046	557643	533036	1.08929	0.0042519	38.2061	5.25573	up
6	Hmyn006303	C27H47O12P	LysoPI 18:3	Lipids	Glycerol ester	3	9	9	9	13551.8	9980	11980.4	1.09087	0.00754899	1315.27	10.3611	up
1	Lmhp009590	C25H50NO7P	LysoPC 17:1	Lipids	LPC	1	10733	4706.3	8928.08	61238.6	60192.9	55307	1.0593	3.79722e-05	7.25308	2.85859	up
2	Lmhp011549	C28H56NO7P	LysoPC 20:1	Lipids	LPC	1	1713.4	1264.54	619.916	55514.6	28509.7	16995.2	1.05165	0.104434	28.0777	4.81135	up
3	pmp001251	C26H50NO7P	LysoPC 18:2(2n isomer)	Lipids	LPC	1	61982.8	58592.9	47780.1	1.31549e+06	1.32721e+06	1.29018e+06	1.08982	8.25927e-06	23.3605	4.546	up
4	pmb0863	C24H46NO7P	LysoPC 16:2(2n isomer)	Lipids	LPC	1	4745.06	8296.37	5476.79	185282	167791	176861	1.08573	0.000546931	28.6169	4.83879	up
5	pmd0130	C22H46NO7P	LysoPC 14:0	Lipids	LPC	1	12112.9	11960.3	8378.07	875680	789490	818052	1.08942	0.000938767	76.5215	6.25779	up
6	pmb2260	C23H46NO7P	LysoPC 15:1	Lipids	LPC	1	21064.5	25422.2	13217.3	1.17904e+06	642860	537002	1.07603	0.0610942	39.51	5.30415	up
7	pmd0147	C28H54NO7P	LysoPC 20:2	Lipids	LPC	3	22433.8	18359.9	19863.5	599764	515488	544560	1.09013	0.00210022	27.3638	4.7742	up
8	pmb2319	C23H48NO7P	LysoPC 15:0	Lipids	LPC	1	32987.5	26279.9	25474.2	1.77828e+06	1.66955e+06	1.58849e+06	1.09019	0.0010872	59.4315	5.89316	up
9	Lmhp010515	C25H52NO7P	LysoPC 17:0(2n isomer)	Lipids	LPC	1	5894.34	4187.45	1668.34	356564	294648	305484	1.07601	0.00354021	81.4201	6.34731	up
10	pma1303	C24H46NO7P	LysoPC 16:2	Lipids	LPC	1	1867.3	8772.07	4232.67	205312	140566	155820	1.0587	0.0134627	33.7342	5.07614	up
11	pmb0855	C24H50NO7P	LysoPC 16:0	Lipids	LPC	1	7447.96	13305.3	10563.6	1.00154e+06	956129	899133	1.08809	0.000955661	91.2224	6.51132	up
12	Lmhp008833	C24H48NO7P	LysoPC 16:1(2n isomer)	Lipids	LPC	1	25107	14013.2	5018.88	1.24475e+06	1.13309e+06	1.07588e+06	1.06846	0.00168035	78.2465	6.28995	up
13	pmd0146	C28H54NO7P	LysoPC 20:2(2n isomer)	Lipids	LPC	3	18830.1	13221.9	14826.7	534745	470029	459147	1.08879	0.00238428	31.2279	4.96476	up
14	Lmhp007840	C27H52NO7P	LysoPC 19:2	Lipids	LPC	2	4425.18	6457.69	11397.8	322304	371080	348183	1.08037	0.00141098	46.7476	5.54682	up
15	pmb2406	C25H52NO7P	LysoPC 17:0	Lipids	LPC	1	26899.3	17627	17937.7	1.27282e+06	1.16733e+06	1.1252e+06	1.08851	0.00134797	57.0786	5.83488	up
16	pmb0854	C26H48NO7P	LysoPC 18:3	Lipids	LPC	1	117589	140510	96734.8	7.19224e+06	6.1319e+06	6.1225e+06	1.08924	0.00306663	54.8048	5.77623	up
17	pmd0132	C24H50NO7P	LysoPC 16:0(2n isomer)	Lipids	LPC	1	9218.95	7251.91	10266.7	925789	688459	526255	1.08691	0.0260501	80.056	6.32294	up
18	pmp001270	C24H48NO7P	LysoPC 16:1	Lipids	LPC	1	15645.3	31407.1	6649.01	1.06137e+06	1.1137e+06	1.08044e+06	1.06808	1.41592e-05	60.6225	5.92178	up
19	Lmhp009129	C23H48NO7P	LysoPC 15:0(2n isomer)	Lipids	LPC	1	4550.53	2479.71	5532.06	638483	544989	449955	1.08501	0.00997956	130.026	7.02266	up
20	pmp001273	C26H50NO7P	LysoPC 18:2	Lipids	LPC	1	30015.1	28281.5	16157.1	2.30929e+06	2.24924e+06	2.15064e+06	1.08705	0.000393423	90.1119	6.49365	up
21	Lmhp010190	C26H52NO7P	LysoPC 18:1(2n isomer)	Lipids	LPC	1	68548.5	72074.4	61253.7	1.42203e+06	1.20106e+06	1.29296e+06	1.09004	0.00261509	19.3982	4.27785	up
22	pmd0136	C26H54NO7P	LysoPC 18:0(2n isomer)	Lipids	LPC	1	6198.2	1605.73	1261.79	195572	232277	168056	1.06409	0.00854935	65.7316	6.03852	up
23	pmp001281	C26H52NO7P	LysoPC 18:1	Lipids	LPC	1	91388.2	73300.1	75124.8	5.51655e+06	4.87101e+06	4.99737e+06	1.0904	0.00151518	64.1539	6.00346	up
24	pmb0865	C26H48NO7P	LysoPC 18:3(2n isomer)	Lipids	LPC	1	87448.1	63967	72297.7	4.95448e+06	4.6245e+06	4.38329e+06	1.08998	0.0012827	62.4116	5.96374	up
25	Lmhp008718	C25H48NO7P	LysoPC 17:2	Lipids	LPC	1	6554.61	6299.98	9733.7	139029	99185.5	114115	1.08299	0.0104695	15.5979	3.96328	up
26	mws0126	C26H54NO7P	LysoPC 18:0	Lipids	LPC	1	18032.2	10096.9	10287.5	732485	665730	626846	1.08601	0.00203271	52.7131	5.72009	up
27	MEDP1345	C26H48NO7P	LysoPC(18:3(9Z,12Z,15Z))	Lipids	LPC	3	3548.46	2247.34	2438.59	278544	327434	217182	1.08768	0.0134965	99.9661	6.64337	up
28	Lmhp007598	C27H52NO7P	LysoPC 19:2(2n isomer)	Lipids	LPC	2	6644.93	7654.66	10433.7	483489	431466	472689	1.08867	0.00115578	56.1043	5.81004	up
29	MEDP1341	C26H50NO7P	1-(9Z,12Z-octadecadienoyl)-sn-glycero-3-phosphocholine	Lipids	LPC	3	45231	38583.2	25192.1	1.37574e+06	755976	877113	1.07889	0.0362939	27.6023	4.78672	up
1	Lmhp008885	C20H42NO7P	LysoPE 15:0(2n isomer)	Lipids	LPE	1	10903.7	14588	14125.9	726453	584881	569001	1.08907	0.00656485	47.4622	5.56871	up
2	Lmhp008440	C20H40NO7P	LysoPE 15:1	Lipids	LPE	1	5665.09	3645.07	1827.23	53063.3	61416.2	57244.8	1.06248	0.000399369	15.4187	3.94661	up
3	pmb0864	C19H40NO7P	LysoPE 14:0	Lipids	LPE	1	5282.22	9427.15	3097.29	252135	258512	261247	1.07646	7.71312e-07	43.3486	5.43791	up
4	Waln011524	C26H54NO9P	1-(2,3-dihydroxypropoxy)-3-(((2-(dimethylamino)ethoxy)(hydroxy)phosphoryl)oxy)propan-2-yl palmitate*	Lipids	LPE	1	16656	14829.1	13873	1.6057e+06	1.56044e+06	1.29708e+06	1.09042	0.00423982	98.3995	6.62058	up
5	Lmhp008801	C23H42NO7P	LysoPE 18:3	Lipids	LPE	1	27443.8	16894.9	21247.7	954702	726269	837737	1.08702	0.00635234	38.4029	5.26314	up
6	Waln011222	C26H54NO9P	2-(2,3-dihydroxypropoxy)-3-(((2-(dimethylamino)ethoxy)(hydroxy)phosphoryl)oxy)propyl palmitate*	Lipids	LPE	1	4303.18	1850.27	884.136	409917	455132	493502	1.07605	0.00282184	193.042	7.59277	up
7	pmb0874	C23H44NO7P	LysoPE 18:2(2n isomer)	Lipids	LPE	1	35108.5	24238.1	33845.4	494029	516549	433512	1.08639	0.00259243	15.4959	3.95381	up
8	mws0289	C23H46NO7P	LysoPE 18:1	Lipids	LPE	3	30149.5	24959.9	20376.4	556943	593094	650020	1.08805	0.00201667	23.8463	4.57569	up
9	pmb0881	C23H44NO7P	LysoPE 18:2	Lipids	LPE	1	22604.5	15569	12569.2	1.22405e+06	1.08834e+06	1.0782e+06	1.08743	0.00171579	66.8193	6.06219	up
10	Lmhp010757	C25H48NO7P	LysoPE 20:2	Lipids	LPE	1	6595.58	4380.08	1501.78	97984.1	101352	93485.4	1.0546	1.79126e-05	23.4681	4.55263	up
11	Waln011009	C28H54NO9P	2-(2,3-dihydroxypropoxy)-3-(((2-(dimethylamino)ethoxy)(hydroxy)phosphoryl)oxy)propyl (11Z,14Z)-octadeca-11,14-dienoate*	Lipids	LPE	1	63880.5	58820.7	52373.9	2.12004e+06	1.77807e+06	2.0799e+06	1.09009	0.00307525	34.1454	5.09362	up
12	pmb0856	C23H46NO7P	LysoPE 18:1(2n isomer)	Lipids	LPE	3	26149	27951.9	26151.1	611589	513377	492864	1.09	0.00506178	20.1594	4.33338	up
13	Lmhp009034	C21H42NO7P	LysoPE 16:1	Lipids	LPE	1	5421.59	6243.9	8345.55	199131	180291	154197	1.08682	0.00557093	26.6663	4.73694	up
14	Lmhp009187	C20H42NO7P	LysoPE 15:0	Lipids	LPE	1	19460.9	17114.3	20124.3	818268	580561	674195	1.08912	0.0104051	36.5616	5.19226	up
15	Lmhp008337	C19H40NO7P	LysoPE 14:0(2n isomer)	Lipids	LPE	1	5360.51	5536.97	2246.98	208475	267752	196855	1.07833	0.00968223	51.2064	5.67825	up
16	Lmhp008589	C23H42NO7P	LysoPE 18:3(2n isomer)	Lipids	LPE	1	63309.3	17011.8	13111.8	827125	656748	674181	1.04779	0.00352964	23.0974	4.52966	up
17	Lmhp008763	C21H42NO7P	LysoPE 16:1(2n isomer)	Lipids	LPE	1	10925.8	4187.3	4640	177650	165312	149112	1.07275	0.00158866	24.9113	4.63873	up
18	Waln009920	C28H52NO9P	1-(2,3-dihydroxypropoxy)-3-(((2-(dimethylamino)ethoxy)(hydroxy)phosphoryl)oxy)propan-2-yl (8E,11Z,14Z)-octadeca-8,11,14-trienoate*	Lipids	LPE	1	5316.88	4242.21	2980.35	63404.9	56882.1	34392.3	1.06956	0.0320783	12.3354	3.62473	up
19	Lmhp009349	C25H44NO7P	LysoPE 20:4(2n isomer)	Lipids	LPE	3	3294.79	3639.5	4261.29	30856.4	35235.9	45670.7	1.08352	0.0164321	9.98277	3.31944	up
20	pmb0883	C23H48NO7P	LysoPE 18:0	Lipids	LPE	3	2632.83	768.308	562.48	54771.5	50845.4	44872.6	1.05975	0.00233058	37.9677	5.2467	up
21	pmb0876	C21H44NO7P	LysoPE 16:0	Lipids	LPE	1	541915	435300	280406	2.34586e+07	2.17335e+07	2.07511e+07	1.08593	0.00123076	52.4349	5.71246	up
22	Lmhp008273	C20H40NO7P	LysoPE 15:1(2n isomer)	Lipids	LPE	1	4350.4	5374.89	2943.66	59737.8	90439.9	65410.1	1.07877	0.0184369	17.017	4.08891	up
23	Waln010192	C28H52NO9P	2-(2,3-dihydroxypropoxy)-3-(((2-(dimethylamino)ethoxy)(hydroxy)phosphoryl)oxy)propyl (8E,11Z,14Z)-octadeca-8,11,14-trienoate*	Lipids	LPE	1	2340.02	2446.92	2168.2	264354	191829	123073	1.08543	0.0428029	83.2848	6.37998	up
24	pmd0160	C21H44NO7P	LysoPE 16:0(2n isomer)	Lipids	LPE	3	579980	374456	374483	2.31341e+07	1.82256e+07	2.1826e+07	1.0874	0.00495184	47.5466	5.57127	up
25	Lmhp009497	C25H44NO7P	LysoPE 20:4	Lipids	LPE	3	9	9	9	38915.5	41608.3	33451.7	1.09106	0.00396706	4221.31	12.0435	up
26	Waln010743	C28H54NO9P	1-(2,3-dihydroxypropoxy)-3-(((2-(dimethylamino)ethoxy)(hydroxy)phosphoryl)oxy)propan-2-yl (11Z,14Z)-octadeca-11,14-dienoate*	Lipids	LPE	1	110313	70763.3	76400.3	1.73222e+06	2.3032e+06	1.51382e+06	1.08336	0.0171204	21.5524	4.42977	up
27	Lmhp010514	C25H48NO7P	LysoPE 20:2(2n isomer)	Lipids	LPE	1	2975.62	5425.09	1955.72	114492	94758.8	108210	1.07547	0.00252462	30.6535	4.93798	up
28	Lmhp009464	C22H44NO7P	LysoPE 17:1(2n isomer)	Lipids	LPE	1	2806.76	3745.08	4791.45	21922.6	24813.3	26036.5	1.0752	0.000827105	6.41546	2.68155	up
29	Lmhp010162	C22H46NO7P	LysoPE 17:0	Lipids	LPE	2	556.14	544.617	786.37	17267.9	28151.7	31045.3	1.08375	0.0272697	40.5192	5.34053	up
30	Waln010449	C26H52NO9P	1-(2,3-dihydroxypropoxy)-3-(((2-(dimethylamino)ethoxy)(hydroxy)phosphoryl)oxy)propan-2-yl (E)-hexadec-9-enoate	Lipids	LPE	1	9	9	9	26405.7	18820.7	15373.1	1.09025	0.0250719	2244.42	11.1321	up
31	Lmhp009769	C22H44NO7P	LysoPE 17:1	Lipids	LPE	1	2105.5	3407.84	2239.85	30463.9	23866.3	21498.3	1.07749	0.0121705	9.78029	3.28988	up
1	MWS0952	C18H40NO5P	Dihydrosphingosine-1-Phosphate	Lipids	Sphingolipids	2	3958.37	4808.31	3650.62	14359.9	12419.3	11939	1.07504	0.00221623	3.11809	1.64066	up
1	pmb0374	C5H5N5	2-Aminopurine	Nucleotides and derivatives	Nucleotides and derivatives	1	395134	439336	443639	9.27855e+06	8.72043e+06	8.48827e+06	1.0907	0.000742462	20.7238	4.37322	up
2	MW0168500	C10H14N5O7P	2'-Deoxyguanosine 5'-monophosphate	Nucleotides and derivatives	Nucleotides and derivatives	3	1.89073e+06	2.39777e+06	1.98566e+06	7.19414e+06	5.68195e+06	5.89051e+06	1.07233	0.00759317	2.99109	1.58067	up
3	mws0884	C10H12N5O6P	Cyclic 3',5'-Adenylic acid	Nucleotides and derivatives	Nucleotides and derivatives	1	17663.7	6093.86	3184.52	2.08985e+07	1.97267e+07	2.03715e+07	1.08274	0.000277242	2263.99	11.1447	up
4	mws0976	C9H12N2O6	β-Pseudouridine	Nucleotides and derivatives	Nucleotides and derivatives	3	13467.8	11943.2	15720.3	310657	287827	298860	1.08964	0.000389288	21.8165	4.44735	up
5	Zmsp001773	C10H13N5O4	(2r,3s,4r,5s)-2-(6-aminopurin-9-yl)-5-(hydroxymethyl)oxolane-3,4-diol	Nucleotides and derivatives	Nucleotides and derivatives	1	28254.2	57347.5	45458.1	4.30085e+06	3.9982e+06	3.75222e+06	1.0865	0.00154931	91.9525	6.52282	up
6	pme0256	C5H4N4O2	Xanthine	Nucleotides and derivatives	Nucleotides and derivatives	3	7044.85	6280.46	11396.4	330381	307723	457300	1.08407	0.0164959	44.3095	5.46954	up
7	mws0248	C9H12N2O6	Uridine	Nucleotides and derivatives	Nucleotides and derivatives	1	95945.5	81047.8	109617	2.50639e+06	2.12317e+06	2.52065e+06	1.08895	0.003122	24.9476	4.64083	up
8	mws0668	C10H12N4O6	Xanthosine	Nucleotides and derivatives	Nucleotides and derivatives	1	89917	86530.9	79507.8	1.76282e+06	1.66199e+06	1.61977e+06	1.09071	0.00066709	19.7088	4.30077	up
9	mws0609	C10H12N5O7P	Guanosine 3',5'-cyclic monophosphate	Nucleotides and derivatives	Nucleotides and derivatives	1	14770.2	6791.65	3334.37	1.28444e+07	1.2224e+07	1.31756e+07	1.08413	0.000478132	1536.14	10.5851	up
10	mws1060	C10H12N4O5	9-(Arabinosyl)hypoxanthine	Nucleotides and derivatives	Nucleotides and derivatives	1	76484.6	79793.1	79684.1	1.06992e+06	1.07599e+06	958974	1.09065	0.00156618	13.1584	3.71791	up
11	Hmhp001812	C11H15N5O4	2'-O-Methyladenosine	Nucleotides and derivatives	Nucleotides and derivatives	1	38991.9	32485.9	49766.8	1.70251e+06	1.7507e+06	1.74978e+06	1.08885	2.05727e-05	42.9131	5.42334	up
12	pmb0964	C16H23N5O5	Isopentenyladenine-7-N-glucoside	Nucleotides and derivatives	Nucleotides and derivatives	3	550779	145575	562592	4.52406e+06	3.94438e+06	3.06375e+06	1.01654	0.00947172	9.1602	3.19538	up
13	pme1109	C5H5N5O	Guanine	Nucleotides and derivatives	Nucleotides and derivatives	1	195157	184085	274748	6.60167e+06	6.01178e+06	5.78985e+06	1.08786	0.00147309	28.14	4.81455	up
14	mws0255	C4H5N3O	Cytosine	Nucleotides and derivatives	Nucleotides and derivatives	2	108148	69914.4	82580.7	1.2471e+06	1.37879e+06	1.38636e+06	1.08624	0.000729469	15.3937	3.94426	up
15	MWS5173	C4H5N3O	Isocytosine	Nucleotides and derivatives	Nucleotides and derivatives	2	9	9	9	833690	725060	755208	1.09117	0.0017574	85702.1	16.387	up
16	pme0033	C5H4N4O	Hypoxanthine	Nucleotides and derivatives	Nucleotides and derivatives	3	32461.3	88977.1	125434	673265	643012	621623	1.02375	0.00028266	7.84979	2.97265	up
17	pme1178	C10H13N5O5	Guanosine	Nucleotides and derivatives	Nucleotides and derivatives	1	370790	353248	289180	9.30964e+06	7.73517e+06	7.49809e+06	1.08897	0.00514402	24.2227	4.59829	up
18	mws0251	C5H6N2O2	Thymine	Nucleotides and derivatives	Nucleotides and derivatives	3	9826.59	25540.2	13604.6	190696	224514	216748	1.06661	0.00060549	12.9046	3.68982	up
19	pmb0532	C10H13N4O8P	Inosine 5'-monophosphate	Nucleotides and derivatives	Nucleotides and derivatives	3	166838	110447	162145	352888	364288	373217	1.04815	0.00366439	2.48138	1.31114	up
20	Zmyp000878	C10H13N5O5	Crotonoside; 2-Hydroxyadenosine	Nucleotides and derivatives	Nucleotides and derivatives	1	59873.4	223438	176785	5.39323e+06	6.41946e+06	4.85909e+06	1.06519	0.00661649	36.2354	5.17933	up
21	mws0724	C10H13N5O6	8-Hydroxyguanosine	Nucleotides and derivatives	Nucleotides and derivatives	2	16529.5	27972.4	12697.5	182833	183418	167740	1.06907	2.30763e-05	9.33561	3.22274	up
22	Zmjn001030	C10H14N5O7P	Adenosine 2'-Phosphate	Nucleotides and derivatives	Nucleotides and derivatives	3	34349.2	24537.8	20237.1	3.60065e+06	2.93904e+06	2.95973e+06	1.08853	0.00473659	120.057	6.90758	up
23	mws0984	C9H11N5O3	L-Sepiapterin	Nucleotides and derivatives	Nucleotides and derivatives	2	9489.08	9835.83	3879.09	299730	305029	280663	1.07681	0.000319312	38.1581	5.25392	up
24	Wayp001024	C11H21NO7	N-(1-Deoxy-1-fructosyl)Valine	Nucleotides and derivatives	Nucleotides and derivatives	1	17953.2	27647.2	14399.2	3.37676e+06	2.69127e+06	3.18147e+06	1.08772	0.00438952	154.159	7.26828	up
25	pme0230	C10H13N5O4	Adenosine	Nucleotides and derivatives	Nucleotides and derivatives	1	38305.6	33522.9	29922.5	4.41363e+06	3.78726e+06	3.74885e+06	1.09044	0.00296058	117.441	6.87579	up
26	Zmjp000966	C10H13N5O4	Vidarabine	Nucleotides and derivatives	Nucleotides and derivatives	1	27752.1	41283.2	25598.6	3.95006e+06	3.67593e+06	3.27657e+06	1.08881	0.00291812	115.208	6.84809	up
27	MWSslk257	C9H14N3O8P	Cytidine 5'-monophosphate(Cytidylic acid)	Nucleotides and derivatives	Nucleotides and derivatives	3	4890.78	31675	3560	224246	403782	352863	1.0182	0.0250387	24.4454	4.61149	up
28	Wayp001104	C15H21NO8	N-(1-Deoxy-1-fructosyl)Tyrosine	Nucleotides and derivatives	Nucleotides and derivatives	2	306099	242840	289710	1.08095e+06	1.08859e+06	1.10972e+06	1.08549	6.59884e-05	3.91017	1.96723	up
29	MWS4354	C11H15N5O4	N6-methyladenosine	Nucleotides and derivatives	Nucleotides and derivatives	3	11424.8	13340	17428.3	3.11582e+06	2.943e+06	3.07144e+06	1.09003	0.00028818	216.392	7.7575	up
30	pme3967	C12H17N5O5	2-(Dimethylamino)guanosine	Nucleotides and derivatives	Nucleotides and derivatives	1	31160.1	40980.7	33149.9	436127	401230	378370	1.08808	0.00155836	11.5464	3.52937	up
31	mws1715	C10H13N5O3	Cordycepin (3'-Deoxyadenosine)	Nucleotides and derivatives	Nucleotides and derivatives	3	42199.6	40473.4	36341.9	107853	147717	120841	1.0742	0.0165333	3.16272	1.66116	up
32	pmb0981	C10H14N5O7P	Adenosine 5'-monophosphate	Nucleotides and derivatives	Nucleotides and derivatives	3	2.2632e+06	1.9966e+06	2.41572e+06	6.98365e+06	6.66591e+06	6.92921e+06	1.08553	1.19376e-05	3.08272	1.6242	up
33	pmf0289	C15H21N5O4	Riboprine	Nucleotides and derivatives	Nucleotides and derivatives	3	9	9	9	152072	113099	113145	1.09096	0.0104356	14011.7	13.7743	up
34	pmb0998	C10H14N5O8P	Guanosine 5'-monophosphate	Nucleotides and derivatives	Nucleotides and derivatives	2	17562.6	11497.3	6769.69	219816	263163	207093	1.07233	0.0048148	19.2599	4.26753	up
35	pme0151	C4H6N2O2	5,6-Dihydrouracil	Nucleotides and derivatives	Nucleotides and derivatives	3	9	9	9	85021.9	75636.3	71703.2	1.09112	0.00259227	8605.98	13.0711	up
36	pme3188	C9H13N2O9P	Uridine 5'-monophosphate	Nucleotides and derivatives	Nucleotides and derivatives	1	12665.1	6325.96	12269.5	8.73087e+06	8.77536e+06	3.53372e+06	1.08377	0.0565412	673.051	9.39457	up
37	Lmcp002302	C12H17N5O5	N6-(2-Hydroxyethyl)adenosine	Nucleotides and derivatives	Nucleotides and derivatives	1	21950.6	15140	16058.3	440510	403171	354562	1.08734	0.00400155	22.545	4.49474	up
38	ML10180524	C9H13N3O5	Cytarabine	Nucleotides and derivatives	Nucleotides and derivatives	3	58209.8	70019.5	56107.8	1.86097e+06	1.90411e+06	1.62851e+06	1.08983	0.00236893	29.2594	4.87083	up
39	pme3732	C9H13N3O5	Cytidine	Nucleotides and derivatives	Nucleotides and derivatives	3	9626.24	18651.5	10090.4	2.49013e+06	2.51497e+06	2.5188e+06	1.08773	1.85051e-06	196.098	7.61543	up
40	Wayn001257	C12H23NO7	N-(1-Deoxy-1-fructosyl)Leucine	Nucleotides and derivatives	Nucleotides and derivatives	1	14486.8	3248.7	5938.82	909682	1.14109e+06	1.24605e+06	1.07513	0.00813472	139.257	7.12161	up
41	Wayn000341	C10H18N2O8	N-(1-Deoxy-1-fructosyl)Asparagine	Nucleotides and derivatives	Nucleotides and derivatives	1	5005	18925.5	13994.4	1.33472e+07	1.38023e+07	1.30064e+07	1.08424	0.000295977	1058.83	10.0483	up
42	mws0663	C7H8N4O2	1,7-Dimethylxanthine	Nucleotides and derivatives	Nucleotides and derivatives	3	5359.69	4440.22	7991.32	78971.2	77336.1	97945.8	1.08057	0.00592784	14.2909	3.83703	up
43	MWS2984	C4H4N6O	8-Azaguanine	Nucleotides and derivatives	Nucleotides and derivatives	3	9625.96	11875.4	14357.3	953154	270441	257003	1.05823	0.171132	41.2898	5.36771	up
44	pme3968	C6H7N5O	7-Methylguanine	Nucleotides and derivatives	Nucleotides and derivatives	3	1513.41	20484	1618.51	315122	458326	495094	1.02416	0.0160586	53.7156	5.74727	up
45	MWSmce295	C9H12N2O6	1-beta-D-Arabinofuranosyluracil	Nucleotides and derivatives	Nucleotides and derivatives	3	38707.9	24482	37198.3	201997	181286	171734	1.0742	0.000674642	5.52871	2.46694	up
46	Wayn000421	C11H19NO7	N-(1-Deoxy-1-fructosyl)Proline	Nucleotides and derivatives	Nucleotides and derivatives	2	15137.1	10892.8	13304	48919.6	191857	157227	1.01236	0.108772	10.1186	3.33893	up
1	pme2362	C8H8O3	Mandelic acid	Organic acids	Organic acids	3	7784.03	13303.8	23502	291697	264383	294927	1.06776	0.000193303	19.0852	4.25438	up
2	mws0159	C9H8O3	Phenylpyruvic acid	Organic acids	Organic acids	3	21327	33825	16337.8	311121	189095	191275	1.06227	0.0341732	9.67258	3.2739	up
3	MW0105037	C10H20O3	3-Hydroxydecanoic acid	Organic acids	Organic acids	3	23051.6	3967.52	3153.3	143281	150306	142279	1.01079	0.000710493	14.4458	3.85258	up
4	MW0010749	C12H18O3	(+)-7-iso-Jasmonic acid	Organic acids	Organic acids	3	14458.8	19169.3	18545.2	175682	205902	202831	1.08733	0.0024149	11.2014	3.48561	up
5	MWS0274	C9H10O3	DL-3-Phenyllactic acid	Organic acids	Organic acids	1	2444.44	6670	5311.6	7.64804e+06	8.25348e+06	7.45081e+06	1.08756	0.000962025	1618.76	10.6607	up
6	mws0177	C5H4O3	2-Furoic acid	Organic acids	Organic acids	3	144918	300744	153854	4.41543e+06	4.20168e+06	3.96758e+06	1.07876	0.000252445	20.9914	4.39173	up
7	mws0237	C9H16O4	Azelaic acid	Organic acids	Organic acids	1	1.68993e+06	1.50609e+06	1.54966e+06	3.99169e+07	3.50359e+07	3.47687e+07	1.09048	0.00225766	23.1203	4.53109	up
8	Zmpn000638	C4H9N3O2	3-Guanidinopropionic acid	Organic acids	Organic acids	3	34485.6	12143.2	15314.3	209317	226582	206664	1.05608	3.56101e-05	10.3734	3.37482	up
9	mws0206	C4H8O3	2-Hydroxybutyric Acid*	Organic acids	Organic acids	3	15869.6	14633.1	10188.3	109681	102220	100271	1.08136	5.72727e-05	7.6718	2.93956	up
10	MEDP1799	C10H7NO2	Quinaldic acid	Organic acids	Organic acids	3	11537.9	6235.52	9633.04	1.73336e+07	1.65092e+07	1.64695e+07	1.08991	0.000282128	1835.79	10.8422	up
11	Lmbn003524	C9H16O3	9-Oxononanoic acid	Organic acids	Organic acids	3	5821.97	5365.1	8472.31	97618.9	87775.3	88021.4	1.08471	0.000654265	13.9076	3.79781	up
12	MWSmce536	C6H6O3	Methyl 2-furoate	Organic acids	Organic acids	3	12153	14673.5	14425.3	74585.5	75822.5	74089.7	1.08842	2.24017e-06	5.44213	2.44417	up
13	Lmbn001754	C7H12O5	3-Isopropylmalic Acid*	Organic acids	Organic acids	1	103592	118654	128602	1.83543e+06	1.79795e+06	1.72959e+06	1.08993	0.000176772	15.2857	3.93411	up
14	pmf0096	C2H2O4	Oxalic acid	Organic acids	Organic acids	3	53713.7	18372.3	50024	706611	597328	611958	1.05972	0.00148401	15.6899	3.97177	up
15	MWS2040	CH4O3S	Methanesulfonic acid	Organic acids	Organic acids	3	36782.5	40914.2	27600.6	1.03494e+06	789250	1.05487e+06	1.08677	0.00831996	27.3422	4.77306	up
16	pme1216	C6H5NO2	2-Picolinic acid	Organic acids	Organic acids	3	12692.9	4908.38	13300.4	221811	187377	217828	1.06739	0.00184731	20.2907	4.34275	up
17	pme0243	C5H8O4	Glutaric acid*	Organic acids	Organic acids	1	52852.2	48768.8	71359.9	780457	714827	735571	1.08656	0.000219698	12.8965	3.68891	up
18	pme3154	C6H12O4	Mevalonic acid	Organic acids	Organic acids	1	193853	230936	327066	5.21175e+06	5.72628e+06	5.31444e+06	1.08566	0.000486559	21.6165	4.43406	up
19	Zmjn001813	C7H12O4	Pimelic acid*	Organic acids	Organic acids	3	11492.2	11470.4	10848.9	101712	100897	98544.6	1.09099	5.60265e-05	8.90682	3.15491	up
20	mws0192	C4H6O4	Succinic acid	Organic acids	Organic acids	1	1.7829e+07	1.85717e+07	1.84799e+07	3.77026e+07	3.76762e+07	3.54252e+07	1.08854	0.00070518	2.019	1.01364	up
21	mws0208	C6H10O4	Adipic Acid	Organic acids	Organic acids	3	9	9	9	347204	286191	294424	1.09112	0.00379802	34363.7	15.0686	up
22	mws0567	C5H11N3O2	4-Guanidinobutyric acid	Organic acids	Organic acids	1	3.50181e+06	3.39893e+06	3.72063e+06	7.74606e+06	7.86899e+06	7.11686e+06	1.08483	0.00103665	2.14021	1.09775	up
23	MW0014259	C18H34O3	3-Oxooctadecanoic acid	Organic acids	Organic acids	3	38962.7	33041.9	38892	2.00115e+06	1.90121e+06	1.76488e+06	1.09058	0.00135334	51.1037	5.67536	up
24	Wayn000884	C12H18O12	Citric acid glucoside	Organic acids	Organic acids	1	1.01358e+06	906069	873658	9.27602e+06	1.01387e+07	8.75817e+06	1.08962	0.00205454	10.0858	3.33426	up
25	Lmgn002091	C7H10O5	2-Methyl-3-oxoadipic acid*	Organic acids	Organic acids	3	5629.48	4930.03	13985.9	50490.5	47986.3	34608.1	1.01685	0.00632342	5.42198	2.43882	up
26	Lmgn002184	C7H10O5	2-Oxoheptanedionic acid*	Organic acids	Organic acids	3	5629.48	4930.03	13985.9	50490.5	47986.3	34608.1	1.01685	0.00632342	5.42198	2.43882	up
27	mws0341	C6H12O3	2-Hydroxyisocaproic acid	Organic acids	Organic acids	1	133562	39445.1	32603.5	1.23493e+07	1.11564e+07	1.14002e+07	1.07652	0.000910547	169.767	7.40741	up
28	pme2923	C4H6O4	Acetoxyacetic acid	Organic acids	Organic acids	3	3701.04	5115.46	5183.4	906761	889978	825140	1.09016	0.000815274	187.278	7.54904	up
29	Lmbn000612	C5H7NO3	1-Pyrroline-4-hydroxy-2-carboxylic acid	Organic acids	Organic acids	1	11183.7	6686.01	14174.7	831260	728853	892345	1.08526	0.00342118	76.533	6.25801	up
30	pmb3101	C7H12O5	2-Isopropylmalic Acid*	Organic acids	Organic acids	1	136374	131593	186817	2.39624e+06	2.18293e+06	2.13337e+06	1.08712	0.000959184	14.7598	3.8836	up
31	mws0574	C4H8O3	2-Hydroxyisobutyric acid*	Organic acids	Organic acids	3	20627	11644.9	7048.81	141422	122462	107746	1.05237	0.0031001	9.45126	3.24051	up
32	MW0168514	C14H28O3	2-Hydroxymyristic acid	Organic acids	Organic acids	3	48873.1	45724.5	46674.8	95058.7	98862.5	103822	1.0872	0.000817755	2.10758	1.07559	up
33	Lmbn001288	C5H8O4	2-Hydroxy-2-methyl-3-oxobutanoic acid*	Organic acids	Organic acids	1	25914.9	25857.8	21761	454174	418073	440307	1.09018	0.000536378	17.8497	4.15783	up
34	MW0106532	C7H13NO4	2-Aminoheptanedioic acid	Organic acids	Organic acids	3	22291.7	9927.23	5067.71	4.40792e+06	3.42857e+06	3.50939e+06	1.07946	0.00684918	304.288	8.24929	up
35	MW0107126	C2H4O3	Glycolic acid	Organic acids	Organic acids	3	51872	95099.5	66431.3	3.75861e+06	3.6254e+06	3.76402e+06	1.08696	5.34333e-05	52.2394	5.70707	up
36	Wccp000476	C6H10O5	(2S)-2-[(1R)-1-carboxyethoxy]propanoic acid	Organic acids	Organic acids	1	154364	149674	149644	325819	461041	282919	1.03041	0.0618986	2.35799	1.23756	up
37	Zmyn002323	C8H8O3	2-Hydroxyphenylacetic acid	Organic acids	Organic acids	3	12119.7	9325.83	8184.34	95020	99183.7	80521.1	1.08366	0.00354039	9.27189	3.21286	up
38	Wayn000597	C18H28O17	Citric acid-1-O-diglucoside	Organic acids	Organic acids	2	112095	85003.3	110137	3.20315e+06	2.88686e+06	2.65753e+06	1.08906	0.00307109	28.4718	4.83146	up
39	Lmrn002746	C6H12O3	2-Hydroxy-4-methylpentanoic acid	Organic acids	Organic acids	1	4940.66	8295.18	2839.55	974015	888710	902603	1.08361	0.000799372	172.023	7.42645	up
40	Lmmn002164	C5H8O4	Monomethyl succinate	Organic acids	Organic acids	1	26943.4	30088.6	24802	554665	511676	501337	1.09017	0.000993175	19.1568	4.25979	up
41	mws0473	C5H8O4	2-Methylsuccinic acid*	Organic acids	Organic acids	1	26943.4	30088.6	24802	554665	511676	501337	1.09017	0.000993175	19.1568	4.25979	up
42	Lmmn000806	C5H8O4	Dimethylmalonic acid*	Organic acids	Organic acids	1	26943.4	30088.6	24802	554665	511676	501337	1.09017	0.000993175	19.1568	4.25979	up
43	MW0106498	C8H16O3	3-Hydroxyoctanoic acid	Organic acids	Organic acids	3	52349.9	46365.9	44257.4	170677	177720	157888	1.08614	0.000601119	3.54112	1.82421	up
44	MW0103813	C9H18O3	(±)-3-Hydroxynonanoic acid	Organic acids	Organic acids	3	3537.18	733.157	1557.22	48923.8	45695.5	44984.8	1.05353	2.07914e-05	23.9559	4.58231	up
45	Zmgn001448	C7H12O5	2-Propylmalic Acid*	Organic acids	Organic acids	1	136933	146510	145117	1.98626e+06	1.92708e+06	1.56712e+06	1.08913	0.00597388	12.7881	3.67673	up
46	MWS0811	C6H11NO2	L-Pipecolic Acid	Organic acids	Organic acids	1	903502	230190	173576	4.36903e+06	4.36764e+06	4.52107e+06	1.01562	0.00241464	10.1416	3.34221	up
47	MWS1837	C8H15NO2	Tranexamic Acid	Organic acids	Organic acids	2	9	9	9	3.54367e+06	2.89432e+06	3.25475e+06	1.09115	0.00336269	358990	18.4536	up
48	mws0924	C6H10O4	2-Methylglutaric acid	Organic acids	Organic acids	3	147985	153451	147739	810408	807230	790044	1.09102	2.66776e-05	5.36023	2.42229	up
49	MW0106525	C9H11NO2	D-Phenylalanine	Organic acids	Organic acids	3	3340	3107.27	2127.19	4.34991e+06	3.56579e+06	4.26179e+06	1.09024	0.00371703	1420.21	10.4719	up
50	Wayn000918	C18H28O17	Isocitric acid-1-O-diglucoside	Organic acids	Organic acids	1	65863.3	76668	58042.2	1.71181e+06	1.81954e+06	1.86569e+06	1.08979	0.00059408	26.9081	4.74997	up
51	mws0242	C8H14O4	Suberic Acid	Organic acids	Organic acids	1	100781	85447.9	88864.9	811027	829167	724460	1.08918	0.00179478	8.59581	3.10363	up
52	mws0275	C4H6O5	L-Malic acid	Organic acids	Organic acids	1	209488	166624	147543	489419	301734	465414	1.00341	0.0434759	2.39961	1.2628	up
53	Lmmn003323	C16H32O3	2-Hydroxyhexadecanoic acid	Organic acids	Organic acids	1	186036	343301	160350	950307	723542	764207	1.02106	0.00337062	3.53502	1.82172	up
54	Lmbn001364	C5H8O4	4-Hydroxy-2-Oxopentanoic Acid*	Organic acids	Organic acids	1	21610.5	17886.2	18886.7	448476	447542	423519	1.0904	0.000301546	22.6013	4.49833	up
55	mws0236	C2H7NO3S	2-Aminoethanesulfonic acid	Organic acids	Organic acids	3	27475	26862	29860	127112	229957	230847	1.06787	0.0394858	6.98264	2.80377	up
56	mws0972	C6H12O3	6-Hydroxyhexanoic acid	Organic acids	Organic acids	3	49359.1	63149.8	54725.6	345382	352406	294362	1.08546	0.00312893	5.93269	2.56869	up
57	Lmbn002072	C7H12O4	2-Propylsuccinic acid*	Organic acids	Organic acids	3	20303.2	13474.9	16581.6	149731	175280	147682	1.08391	0.00276125	9.38632	3.23056	up
58	pme0275	C5H8O3	4-Oxopentanoic Acid	Organic acids	Organic acids	3	3827.79	3127.16	6000.26	42940.6	34476.5	38655.6	1.07353	0.00224228	8.95954	3.16342	up
59	Zmdp000917	C6H13N3O2	δ-Guanidinovaleric acid	Organic acids	Organic acids	2	52554.7	47389.1	26428.2	4.22405e+06	2.33727e+06	3.30035e+06	1.08273	0.0270162	78.0369	6.28608	up
60	Lmgn000219	C4H6O3	Succinic semialdehyde	Organic acids	Organic acids	3	5812.19	7411.3	4567.05	44831.4	47695.5	44431	1.08104	1.10279e-05	7.69836	2.94455	up
61	mws0601	C5H5NO2	Pyrrole-2-carboxylic acid	Organic acids	Organic acids	3	5246.69	2098.1	4781.06	58686.5	58154.2	70170.6	1.0675	0.00290577	15.4225	3.94697	up
62	pme0266	C10H18O4	Sebacic acid	Organic acids	Organic acids	1	1559.07	2372.42	701.558	14475.4	13804.9	12722.6	1.04139	6.76796e-05	8.8501	3.14569	up
63	MW0107572	C11H20N2O3	1-(2-Amino-3-methylpentanoyl)pyrrolidine-2-carboxylic acid	Organic acids	Organic acids	3	103199	49022.8	76326.5	5.19548e+06	5.91818e+06	6.01777e+06	1.08564	0.00204223	74.9575	6.228	up
64	pme2601	C3H6O3	3-Hydroxypropanoic acid	Organic acids	Organic acids	3	16957.1	29895.3	40246.2	148876	239014	212785	1.04664	0.0185981	6.89651	2.78587	up
1	pmf0348	C10H20O3	2,6-Dimethyl-7-octene-2,3,6-triol	Others	Alcohol compounds	3	134019	127416	121797	3.01597e+06	2.79555e+06	2.64236e+06	1.09068	0.00160484	22.0594	4.46332	up
2	pmn001380	C9H16O4	Eucommiol	Others	Alcohol compounds	1	82879.4	83176.5	89292.5	1.9784e+06	1.78021e+06	1.79788e+06	1.09079	0.00126826	21.7604	4.44363	up
1	MWS20172	C6H6O3	5-Hydroxymethylfurfural	Others	Aldehyde compounds	1	68794	64645.4	57327	3.42674e+06	3.22445e+06	3.22458e+06	1.09074	0.00042312	51.7689	5.69401	up
2	MWSHC20158	C6H6O3	5-Methoxyfurfural	Others	Aldehyde compounds	1	31760.2	173283	58724.2	3.36075e+06	3.32682e+06	2.85648e+06	1.05602	0.00157523	36.1836	5.17726	up
3	Zmdp000376	C5H11N3O	4-Guanidinobutanal	Others	Aldehyde compounds	1	251853	434606	293437	1.89221e+06	1.70488e+06	1.56611e+06	1.06927	0.000721909	5.26913	2.39756	up
1	MW0115129	C11H14O4	3-Methyl-1-(2,4,6-trihydroxyphenyl)-1-butanone	Others	Ketone compounds	3	94226.7	92673.5	82699.3	252331	248733	246245	1.08759	4.61051e-05	2.77192	1.47089	up
2	MW0129511	C17H18O5	1-(2,6-Dihydroxy-4-methoxyphenyl)-3-(4-methoxyphenyl)propan-1-one	Others	Ketone compounds	3	77978.9	66385.2	50325.1	440353	404615	392828	1.08036	0.000167578	6.3578	2.66853	up
3	MWSCX001	C6H6O4	5-hydroxymaltol	Others	Ketone compounds	1	51572.1	23802.6	96985.5	1.09387e+06	1.04129e+06	1.04415e+06	1.0548	5.2461e-06	18.4457	4.20521	up
4	Wtmp005894	C16H16O6	2,3',4-Trimethoxy-4',6-dihydroxybenzophenone	Others	Ketone compounds	2	3949.36	863.219	566.448	40073.7	37249.6	40857.9	1.03254	1.67025e-05	21.9707	4.45751	up
5	Zmyn003394	C9H10O4	2',6'-Dihydroxy-4'-methoxyacetophenone	Others	Ketone compounds	1	9	9	9	30566.6	24779.8	28765.3	1.09107	0.00370032	3115.25	11.6051	up
6	MW0123319	C9H6O2	Chromone	Others	Ketone compounds	3	882614	1.54468e+06	835989	2.47383e+06	2.70445e+06	2.69424e+06	1.0021	0.0143316	2.41246	1.2705	up
1	Zjbn102510	C23H24O4	3'-hydroxy-2-p-hydroxybenzyl-3,5-dimethoxybibenzene	Others	Others	3	9	9	9	27076.1	19927.1	17611.6	1.09059	0.0170583	2393.14	11.2247	up
2	Wcsn010349	C22H32O4	Moniliferanone D	Others	Others	3	697780	605869	658781	3.83709e+06	3.35855e+06	3.03495e+06	1.08612	0.00651467	5.21322	2.38218	up
3	Wcsn010224	C18H30O2	(5Z,10E)-14-hydroxy-2,6,10-trimethylpentadeca-2,5,10-trien-4-one	Others	Others	3	272550	247116	247592	1.47225e+06	1.34813e+06	1.19363e+06	1.08737	0.00510895	5.23162	2.38726	up
4	Wcsn009636	C22H30O4	Mediterraneone	Others	Others	3	38365.4	38166.9	39325	202410	186202	194117	1.09064	0.000849654	5.02971	2.33048	up
5	Wcsn011125	C22H34O4	Ethyl (4E,6E,8E,10E,13Z)-15,16-dihydroxy-5,9-dimethyloctadeca-4,6,8,10,13-pentaenoate	Others	Others	3	1.45898e+06	1.2131e+06	1.36106e+06	4.6482e+06	4.42711e+06	4.27679e+06	1.08593	5.53043e-05	3.3106	1.72709	up
6	Wchn004015	C10H12O4	3-Hydroxy-1-(4'-hydroxy-3'-methoxyphenyl)-propan-1-one	Others	Others	1	13379.4	10662.6	15465.2	872462	800037	772647	1.08953	0.00134756	61.8913	5.95166	up
7	Wcsn009756	C20H30O4	Epoxyeleganolactone	Others	Others	3	122104	124058	111963	260747	251769	230936	1.08176	0.00151784	2.07595	1.05377	up
8	Zamn006847	C12H20O4	glycoric acid	Others	Others	3	16807.7	12762.4	11004.3	70633.9	65553.1	66414.3	1.07825	2.18393e-05	4.99333	2.32	up
9	Wcsn010254	C18H30O2	4-[3-(4,8-dimethylnona-3,7-dienyl)-3-methyloxiran-2-yl]butan-2-one	Others	Others	3	257783	231397	219891	1.4011e+06	1.36177e+06	1.18224e+06	1.0875	0.00315817	5.56377	2.47606	up
10	pmb0764	C6H9NOS	4-Methyl-5-thiazoleethanol	Others	Others	3	139632	150883	208539	1.58731e+06	1.38071e+06	1.4644e+06	1.08371	0.000746885	8.88163	3.15082	up
11	Hahn001280	C10H12O5	piscrocin C	Others	Others	3	7706.81	2189.04	3463.03	92150.9	113196	118371	1.06429	0.00449711	24.2324	4.59887	up
12	Zjbn102535	C16H16O4	1,7-dihydroxy-2,5-dimethoxy-9,10-dihydrophenanthrene	Others	Others	2	2348.42	2909.78	2514.05	34661.7	33351.5	26292.3	1.08714	0.00782461	12.1336	3.60094	up
13	Wcsn011332	C18H32O2	Ethyl (10Z,13Z)-hexadeca-10,13-dienoate	Others	Others	3	75239.2	68699.9	67051.3	306654	256734	293799	1.0867	0.00394422	4.06269	2.02243	up
14	Wcsn011122	C18H32O2	(5Z,10E,14S)-14-hydroxy-2,6,10-trimethylpentadeca-5,10-dien-4-one	Others	Others	1	3.88071e+06	3.60525e+06	3.42537e+06	1.5503e+07	1.40927e+07	1.4222e+07	1.08868	0.000786334	4.01579	2.00569	up
15	Wchn003984	C16H18O8	Alpha-Hydrojuglone 4-Glucoside	Others	Others	2	12024	14754.9	17122.2	161005	152630	123508	1.08418	0.00670058	9.95744	3.31577	up
16	Wcfn003299	C17H20O6	(2S)-3,3-bis-(4-hydroxy-3-methoxyphenyl)-propane-1,2-diol	Others	Others	1	9	9	9	93713.5	79216.3	109895	1.09099	0.00871974	10475	13.3547	up
17	Wcsn010524	C17H30O2	(8Z,11Z)-8,11-Heptadecadienoic acid	Others	Others	1	3.40483e+06	3.30607e+06	3.15558e+06	9.06357e+06	1.00839e+07	8.93859e+06	1.08731	0.00262871	2.84662	1.50925	up
18	Wcsn009520	C22H30O4	Cystomexicone A	Others	Others	3	42320.9	46913.8	47494.3	211550	222616	191894	1.08811	0.002326	4.57884	2.19498	up
19	MWSslk173	C19H18O	Alnustone	Others	Others	1	9	9	9	99094.3	50007.5	34176.3	1.08838	0.0889168	6788.08	12.7288	up
20	Zmbn004194	C8H14O5	(R)-2-hydroxy-2-isobutylsuccinic acid	Others	Others	3	7361.16	12826.3	10126.6	26890.5	25577.9	23882.5	1.0308	0.00294424	2.51866	1.33266	up
21	Zmxn110201	C14H20O9	2,6-Dimethoxy-4-hydroxyphenol-1-O-ß-D-glucopyranoside	Others	Others	2	11196.1	8405.28	10391.5	34170.2	35779.4	41114.4	1.07825	0.00236788	3.70301	1.8887	up
1	pme0534	C6H12O7	Gluconic acid	Others	Saccharides	1	908851	902020	970558	5.63251e+06	5.75735e+06	5.74674e+06	1.09081	1.34002e-06	6.16108	2.62318	up
2	Zamn00402	C6H12O6	sorbose	Others	Saccharides	3	420562	217730	548857	1.2271e+07	1.11236e+07	1.12777e+07	1.07737	0.000512128	29.2064	4.86821	up
3	mws4175	C6H8O6	D-Glucurono-6,3-lactone	Others	Saccharides	2	11376.6	10836.5	10835.2	159657	143220	160676	1.0907	0.00153566	14.0265	3.81009	up
4	mws0889	C4H8O5	D-Threonic Acid	Others	Saccharides	1	41824.9	48157.8	43544.9	4.09938e+06	3.84318e+06	3.47578e+06	1.09073	0.00230442	85.5128	6.41807	up
5	mws2104	C7H14O6	D-Pinitol	Others	Saccharides	2	106337	91036.7	109112	1.28253e+06	1.35125e+06	1.38487e+06	1.08999	0.000402205	13.112	3.71282	up
6	mws4170	C6H12O6	D-Glucose	Others	Saccharides	1	353436	244078	212344	1.10804e+07	1.1534e+07	1.051e+07	1.08748	0.000604983	40.9015	5.35408	up
7	mws1089	C12H23O14P	Sucrose-6-phosphate	Others	Saccharides	3	461099	444935	390455	3.86403e+06	3.52783e+06	3.43072e+06	1.08933	0.0013421	8.34762	3.06136	up
8	mws1595	C6H12O5	D-Fucose	Others	Saccharides	3	2492.73	1315.43	1317.94	90834.8	98461.8	108684	1.08507	0.00266626	58.1299	5.86121	up
9	mws0344	C5H10O6	D-Xylonic acid	Others	Saccharides	1	2.79556e+06	3.30797e+06	3.19481e+06	2.72131e+07	2.80636e+07	2.7537e+07	1.08996	1.06155e-06	8.90629	3.15482	up
10	pme3705	C6H10O7	D-Glucoronic acid	Others	Saccharides	1	156788	91157.7	112815	1.00614e+06	1.00848e+06	916656	1.07882	6.59853e-05	8.12526	3.02241	up
11	pme0519	C12H22O11	D-Sucrose	Others	Saccharides	1	8.73917e+06	1.00395e+07	1.04077e+07	3.21348e+07	3.51063e+07	3.59617e+07	1.08579	0.000513225	3.53599	1.82211	up
12	mws0854	C6H12O5	Rhamnose	Others	Saccharides	3	9328.56	9367.63	25648.6	339642	362686	394167	1.0692	0.000764942	24.7266	4.62799	up
13	MWSmce203	C12H22O11	D-Cellobiose	Others	Saccharides	1	171067	231107	177084	653740	645995	626106	1.07774	0.000403534	3.32467	1.73321	up
14	MWS1983	C12H24O11	Maltitol	Others	Saccharides	3	338340	361449	334950	1.35405e+06	1.40654e+06	1.21263e+06	1.08808	0.00296878	3.83984	1.94105	up
15	mws1189	C6H10O7	D-Galacturonic acid	Others	Saccharides	3	99607.1	114044	159792	1.03979e+06	1.07114e+06	878878	1.07963	0.00247699	8.00605	3.00109	up
16	MW0149412	C24H41N5O15	GalNAc1-4[Fuc1-3]GlcNAcSp	Others	Saccharides	3	3533.13	4152.08	4450.07	73403.5	80888.7	90178.7	1.08924	0.00381258	20.1455	4.33238	up
17	pme2253	C6H10O6	L-Gulono-1,4-Lactone	Others	Saccharides	3	14931.2	21149.4	6582.63	222258	203208	217739	1.05963	2.02829e-05	15.0763	3.91421	up
18	pme2529	C6H12O5	1,5-Anhydro-D-glucitol	Others	Saccharides	3	11615.4	12445	16975.5	366460	438793	444855	1.08796	0.00375625	30.4639	4.92903	up
19	mws1080	C12H22O11	Galactinol	Others	Saccharides	1	1.24441e+07	1.36258e+07	1.28201e+07	5.66896e+07	5.60517e+07	4.26819e+07	1.08053	0.0131493	3.99647	1.99873	up
20	Lmsn000381	C12H22O11	D-Maltose	Others	Saccharides	1	1.22303e+07	1.19829e+07	1.31855e+07	3.26876e+07	6.1934e+07	5.83143e+07	1.04519	0.0524453	4.08934	2.03187	up
21	mws5038	C12H22O11	Isomaltulose	Others	Saccharides	1	1.35274e+07	1.27021e+07	1.21321e+07	4.44405e+07	3.62966e+07	5.45139e+07	1.07119	0.0250241	3.52569	1.81791	up
22	Hmln000297	C6H12O6	Inositol	Others	Saccharides	1	366060	449091	496446	1.38287e+07	1.31593e+07	1.28943e+07	1.08961	0.000375453	30.4074	4.92635	up
23	mws2523	C12H23O14P	Trehalose 6-phosphate	Others	Saccharides	1	78011.1	88489.9	107210	4.33632e+06	4.57004e+06	2.26406e+06	1.08157	0.0383608	40.811	5.35089	up
24	MA10039641	C12H22O11	Lactobiose	Others	Saccharides	1	1.10575e+07	1.64699e+07	1.25932e+07	5.25997e+07	5.97039e+07	3.32767e+07	1.03468	0.042135	3.62856	1.8594	up
25	MWSmce165	C6H14O5	L-Fucitol	Others	Saccharides	2	243922	313305	309705	3.87414e+06	3.97191e+06	3.77447e+06	1.08898	3.82616e-05	13.4042	3.74461	up
26	MWS0442	C18H32O16	Maltotriose	Others	Saccharides	1	687440	725380	884126	20227604	9.23609e+06	1.63558e+07	1.07632	0.0458225	19.948	4.31817	up
27	MWSmce220	C6H10O6	D-Glucono-1,5-lactone	Others	Saccharides	2	12788.9	29021.2	17004.9	224888	195660	186832	1.06868	0.00120668	10.327	3.36834	up
28	mws1589	C18H32O16	D-Panose	Others	Saccharides	1	546561	684259	717020	1.45424e+06	1.29409e+06	1.4291e+06	1.06164	0.000506126	2.14465	1.10074	up
29	Lmqn000351	C12H22O10	Rutinose	Others	Saccharides	3	38545.4	27212.2	24042.1	634658	524394	505637	1.08492	0.00538022	18.5378	4.2124	up
30	Zmyn000110	C6H14NO8P	D-Glucosamine 1-phosphate	Others	Saccharides	3	6340.07	5345.15	9088.68	28022.1	24031.7	18155.1	1.0365	0.018239	3.37967	1.75688	up
31	pmf0139	C6H12O6	D-Galactose	Others	Saccharides	3	526279	591684	545423	1.598e+07	1.60976e+07	1.2629e+07	1.08963	0.00621081	26.8769	4.74829	up
32	pmf0138	C6H12O6	D-Mannose	Others	Saccharides	3	294808	311495	299399	1.09713e+07	1.05431e+07	1.03535e+07	1.0911	0.00031045	35.1859	5.13693	up
33	mws1333	C12H22O11	Melibiose	Others	Saccharides	1	4.28588e+06	3.95328e+06	3.88373e+06	1.96878e+07	1.80925e+07	1.86647e+07	1.08979	0.000494982	4.65607	2.21911	up
34	mws0264	C12H22O11	D-Trehalose	Others	Saccharides	1	5.86487e+06	6.17983e+06	5.16088e+06	2.63301e+07	2.84522e+07	1.74117e+07	1.06364	0.0315508	4.19596	2.069	up
35	mws1499	C5H10O5	D-Arabinose	Others	Saccharides	3	9	9	9	176318	206885	416842	1.08979	0.0718133	29631.3	14.8548	up
36	MWS0559	C6H10O5	1,6-anhydro-β-D-glucose	Others	Saccharides	1	28793.4	12138	2909.21	254669	217812	192526	1.00018	0.00290293	15.1687	3.92303	up
37	pme2125	C18H32O16	Raffinose	Others	Saccharides	3	1.58234e+06	1.65685e+06	1.34933e+06	3.30651e+06	4.25408e+06	4.4269e+06	1.06326	0.014497	2.61249	1.38543	up
38	MWSmce486	C18H32O16	Manninotriose	Others	Saccharides	3	8713.94	8718.74	8574.85	51145.3	61529.1	62560.2	1.08871	0.00532143	6.73785	2.75229	up
1	mws0133	C6H6N2O	Nicotinamide	Others	Vitamin	1	940678	913648	648879	1.95452e+07	1.73486e+07	1.89358e+07	1.08775	0.00111693	22.3033	4.47918	up
2	MWSmce674	C31H46O2	Phylloquinone (Vitamin K1)	Others	Vitamin	3	3960.79	3313.61	3152.41	19957.6	16397	14695.3	1.08017	0.0113077	4.89603	2.29161	up
3	Hmfn000531	C6H8O6	L-Ascorbic acid (Vitamin C)	Others	Vitamin	1	172754	177478	188468	634028	699170	662815	1.08933	0.000861063	3.70524	1.88957	up
4	mws0232	C17H20N4O6	Riboflavin (Vitamin B2)	Others	Vitamin	1	69791.8	106949	71153	180002	231622	209799	1.03411	0.00340427	2.50681	1.32586	up
5	pme0490	C6H5NO2	Nicotinic acid (Vitamin B3)	Others	Vitamin	1	902133	846943	908911	1.82301e+06	1.89099e+06	1.73707e+06	1.08649	0.000525751	2.05083	1.03621	up
6	pme1383	C8H11NO3	Pyridoxine	Others	Vitamin	1	190017	190293	184912	676455	710170	641260	1.08989	0.00154721	3.58776	1.84308	up
7	Lmbp000668	C6H5NO2	Isonicotinic acid	Others	Vitamin	1	723633	1.05171e+06	927386	2.04769e+06	1.73581e+06	1.72011e+06	1.03195	0.00298159	2.03632	1.02596	up
8	Zmjp000624	C8H9NO3	Pyridoxal	Others	Vitamin	1	19205.2	9590.88	16737.2	792616	516017	746833	1.08198	0.0158479	45.142	5.4964	up
1	HJN003	C17H22O10	1-O-Sinapoyl-β-D-glucose	Phenolic acids	Phenolic acids	1	85700	90631.3	88986.4	274312	224797	270913	1.0828	0.00847158	2.90227	1.53718	up
2	NK10264324	C6H6O3	Phloroglucinol; 1,3,5-Benzenetriol	Phenolic acids	Phenolic acids	1	63819.1	140921	51375.4	3.94947e+06	3.76323e+06	4.0271e+06	1.07807	9.88773e-05	45.8379	5.51847	up
3	Ymjm000152	C12H16O7	p-Hydroxypheny-β-D-allopyranoside	Phenolic acids	Phenolic acids	2	70207.7	75637.7	72753	313510	310460	295017	1.09031	0.000265574	4.204	2.07176	up
4	Lafp003256	C11H14O5	3,4'-Dihydroxy-3',5'-dimethoxypropiophenone	Phenolic acids	Phenolic acids	1	9	9	9	617921	547117	615361	1.09117	0.00152299	65940.7	16.0089	up
5	MW0006086	C17H12O5	Aspulvinone E	Phenolic acids	Phenolic acids	3	512.46	793.592	2237.61	50310.6	52349.8	47304.9	1.06517	0.000246597	42.3192	5.40324	up
6	Zmgn004894	C8H8O3	Methyl 4-hydroxybenzoate	Phenolic acids	Phenolic acids	1	52709.5	65944.7	53983.3	1.06477e+06	938863	927244	1.08929	0.00211413	16.9771	4.08551	up
7	Lmbn001981	C7H6O3	2,5-Dihydroxybenzaldehyde	Phenolic acids	Phenolic acids	1	377120	413838	404271	3.98516e+06	3.87648e+06	3.55539e+06	1.09033	0.00133561	9.55217	3.25583	up
8	MWS3149	C8H8O3	3-Methoxybenzoic acid	Phenolic acids	Phenolic acids	3	8019.33	6085.16	7070.49	157527	132118	118743	1.0879	0.0075633	19.2863	4.26951	up
9	pme0422	C10H10O4	Isoferulic Acid*	Phenolic acids	Phenolic acids	1	181276	199639	182260	1.02111e+06	994700	920291	1.08961	0.00101097	5.21348	2.38225	up
10	pme1292	C8H8O4	Homogentisic acid	Phenolic acids	Phenolic acids	3	352542	385732	295550	946088	863720	878724	1.07526	0.000113353	2.60057	1.37883	up
11	mws0028	C8H8O4	Vanillic acid	Phenolic acids	Phenolic acids	1	53078.5	72874.8	38953.8	1.53753e+06	1.52388e+06	1.41897e+06	1.08471	0.000324488	27.1691	4.7639	up
12	MWSmce675	C12H16O7	Arbutin	Phenolic acids	Phenolic acids	2	82966.5	69954.3	78039.3	295670	313307	314365	1.08795	2.64377e-05	3.99785	1.99922	up
13	mws1350	C9H10O4	Syringaldehyde; 4-Hydroxy-3,5-Dimethoxybenzaldehyde	Phenolic acids	Phenolic acids	1	285665	281785	300073	3.25402e+06	2.99976e+06	3.06397e+06	1.09082	0.000692736	10.7406	3.42501	up
14	pme3443	C11H12O4	Sinapinaldehyde	Phenolic acids	Phenolic acids	1	144105	164885	181345	557467	525230	503151	1.08286	0.000107723	3.23421	1.69342	up
15	Lmdn009099	C20H20O6	Coniferyl ferulate	Phenolic acids	Phenolic acids	2	3627.16	5183.04	1069.85	416673	363951	385355	1.0714	0.00148731	118.013	6.88281	up
16	mws0458	C8H8O3	Vanillin; 4-Hydroxy-3-Methoxybenzaldehyde	Phenolic acids	Phenolic acids	1	284976	279386	217941	5.78962e+06	5.86771e+06	5.62907e+06	1.08948	4.68307e-05	22.0968	4.46577	up
17	mws0749	C7H6O3	4-Hydroxybenzoic acid	Phenolic acids	Phenolic acids	1	445389	661907	407018	6.49859e+06	5.73992e+06	5.66828e+06	1.08278	0.00114445	11.825	3.56377	up
18	mws0628	C7H6O2	4-Hydroxybenzaldehyde	Phenolic acids	Phenolic acids	1	492426	580772	483891	2.44134e+07	2.32627e+07	2.27733e+07	1.09062	0.000426884	45.2443	5.49966	up
19	MEDL01869	C18H28O4	Methylgingerol	Phenolic acids	Phenolic acids	3	2789.22	4328.76	3787.28	12287.7	11316.1	12008.6	1.06554	0.000288601	3.26561	1.70735	up
20	Lmrn003000	C9H10O3	2-Hydroxy-3-phenylpropanoic acid	Phenolic acids	Phenolic acids	1	7543.81	2452.67	2042.02	8.88772e+06	8.89692e+06	8.13806e+06	1.08531	0.000845951	2153.32	11.0723	up
21	MWSmce466	C8H8O2	4-Hydroxyacetophenone	Phenolic acids	Phenolic acids	1	103918	107044	116214	1.35806e+06	1.32976e+06	1.29507e+06	1.09073	0.00013091	12.1735	3.60568	up
22	mws0025	C6H6O3	Pyrogallol	Phenolic acids	Phenolic acids	3	3606.48	2211.31	3167.45	65469	68747.7	65893.8	1.08638	3.83967e-05	22.271	4.4771	up
23	Lmbn005172	C9H10O3	2,6-Dimethoxybenzaldehyde	Phenolic acids	Phenolic acids	1	7208.4	2038.3	2865.05	7.24846e+06	7.17485e+06	6.63271e+06	1.08584	0.000764605	1738.48	10.7636	up
24	MWSmce355	C10H12O5	Methyl Syringate	Phenolic acids	Phenolic acids	3	5004.09	7997.07	4776.66	127130	120434	112975	1.08457	0.000696334	20.2802	4.342	up
25	mws0027	C9H10O5	Syringic acid	Phenolic acids	Phenolic acids	1	120231	103551	104064	3.5993e+06	3.52949e+06	3.58372e+06	1.09077	1.24174e-05	32.6753	5.03013	up
26	Hmgn001653	C7H6O3	Protocatechualdehyde	Phenolic acids	Phenolic acids	1	297540	276451	278617	2.86604e+06	2.86681e+06	2.58513e+06	1.09045	0.00134981	9.75591	3.28628	up
27	mws2108	C16H18O9	Cryptochlorogenic acid (4-O-Caffeoylquinic acid)*	Phenolic acids	Phenolic acids	1	23213.9	27599.1	11124.7	149543	233992	171140	1.05217	0.0198152	8.95537	3.16275	up
28	mws0180	C7H6O4	2,5-Dihydroxybenzoic acid; Gentisic Acid*	Phenolic acids	Phenolic acids	3	12968.9	60977.4	55247.6	870681	876958	810397	1.04091	1.5958e-05	19.8	4.30743	up
29	mws1358	C6H6O2	Pyrocatechol	Phenolic acids	Phenolic acids	3	5442.72	4118.06	6355.75	262509	301831	273681	1.08874	0.00176776	52.651	5.71839	up
30	mws0885	C7H6O4	2,4-Dihydroxybenzoic acid*	Phenolic acids	Phenolic acids	3	68020.3	156738	228251	2.05643e+06	2.37982e+06	1.95624e+06	1.05531	0.00170217	14.1112	3.81877	up
31	mws0014	C10H10O4	Ferulic acid*	Phenolic acids	Phenolic acids	1	239103	254567	274437	1.59705e+06	1.71166e+06	1.59582e+06	1.08984	0.000371271	6.38521	2.67473	up
32	pme3083	C8H7NO3	2-(Formylamino)benzoic acid	Phenolic acids	Phenolic acids	3	45520.1	70346.8	141379	1.684e+06	1.66482e+06	1.51234e+06	1.06618	0.000128898	18.8969	4.24008	up
33	mws0639	C7H6O4	2,3-Dihydroxybenzoic Acid*	Phenolic acids	Phenolic acids	3	114100	136926	108020	1.99199e+06	1.88846e+06	1.8604e+06	1.08962	0.000286799	15.9892	3.99902	up
34	pmn001671	C23H32O15	Furanofructosyl-α-D-(6-mustard acyl)glucoside	Phenolic acids	Phenolic acids	3	5571.76	5090.55	8197.24	100954	97268.3	84738.4	1.08413	0.00228791	15.0036	3.90723	up
35	mws0178	C16H18O9	Chlorogenic acid (3-O-Caffeoylquinic acid)*	Phenolic acids	Phenolic acids	1	25474.4	22854.2	10653	241260	223499	241977	1.06662	1.70272e-05	11.9823	3.58283	up
36	mws2212	C9H8O4	Caffeic acid	Phenolic acids	Phenolic acids	1	35137	33027.3	25366.9	271454	274368	241381	1.08565	0.00106595	8.41647	3.07321	up
37	mws0183	C7H6O4	3,4-Dihydroxybenzoic acid (Protocatechuic acid)*	Phenolic acids	Phenolic acids	3	142605	133606	154340	2.33019e+06	2.30501e+06	2.27625e+06	1.09069	5.44077e-06	16.0526	4.00473	up
38	Lmbn002648	C9H8O3	α-Hydroxycinnamic Acid*	Phenolic acids	Phenolic acids	1	9	9	9	1.20651e+07	1.12513e+07	6.33814e+06	1.0907	0.0312239	1.09832e+06	20.0669	up
39	MWS1848	C8H8O2	Phenyl acetate	Phenolic acids	Phenolic acids	1	82093.1	72017.7	81545.7	882862	991277	874171	1.08994	0.00188766	11.6624	3.54379	up
40	Lakn003294	C15H20O9	2-β-D-Glucopyranosyloxy-5-hydroxyphenylacetic acidmethylester	Phenolic acids	Phenolic acids	1	107846	115348	96920.4	503078	532307	527989	1.08873	1.92441e-05	4.88379	2.288	up
41	MA10107783	C10H8O5	3-[(1-Carboxyvinyl)oxy]benzoic acid	Phenolic acids	Phenolic acids	3	8064.51	1467.16	3661.83	81165.4	64772.8	72941.9	1.03688	0.0016377	16.59	4.05224	up
42	pmn001421	C16H18O8	3-O-p-Coumaroylquinic acid*	Phenolic acids	Phenolic acids	1	12181.7	8000.33	8333.05	221360	179718	190414	1.08611	0.00404595	20.7431	4.37456	up
43	MWSmce501	C8H8O4	Protocatechuic Acid Methyl Ester	Phenolic acids	Phenolic acids	3	22429.4	11099.1	11621.3	92049.5	89301.6	103307	1.06003	0.000167427	6.30474	2.65644	up
44	mws0444	C7H7NO3	3-Aminosalicylic acid	Phenolic acids	Phenolic acids	3	4076.15	6111.72	3943.62	333414	327512	319192	1.0888	0.000110438	69.3571	6.11597	up
45	MWS5185	C8H8O3	2',4'-Dihydroxyacetophenone*	Phenolic acids	Phenolic acids	3	5043.13	3761.82	1841.42	32712.8	29342.2	30537.9	1.054	3.68159e-05	8.69712	3.12054	up
46	Lmmn001643	C9H8O3	2-Hydroxycinnamic acid*	Phenolic acids	Phenolic acids	1	9	9	9	6.65415e+06	6.49645e+06	6.4181e+06	1.0912	0.000113215	724767	19.4672	up
47	MWS5206	C9H10O4	4-Hydroxyphenyllactic Acid	Phenolic acids	Phenolic acids	1	2373.99	9474.37	648.857	1.85552e+06	1.66628e+06	1.76196e+06	1.06217	0.000941301	422.795	8.72381	up
48	Lazn002744	C10H12O5	C-Veratroylglycol	Phenolic acids	Phenolic acids	1	5474.47	7293.39	4936.77	89400.3	75207	76313	1.08593	0.00310709	13.6078	3.76636	up
49	MWSHC20168	C7H6O4	Methyl cumalate	Phenolic acids	Phenolic acids	2	25139.4	42576.7	33156.9	847020	898057	886154	1.08648	9.41841e-05	26.0846	4.70513	up
50	MWSmce283	C9H10O2	4'-Hydroxypropiophenone	Phenolic acids	Phenolic acids	3	31439.9	19717	20688.8	98923.5	87177.5	88074.7	1.06439	0.000223839	3.81617	1.93213	up
51	Lmyn002788	C8H8O5	Methyl gallate	Phenolic acids	Phenolic acids	3	4733.95	7218.34	4822.89	235300	222090	191768	1.08753	0.00360569	38.6976	5.27417	up
52	pmb3074	C16H18O8	5-O-p-Coumaroylquinic acid*	Phenolic acids	Phenolic acids	1	77083.5	98037.6	84526.8	256906	243695	206993	1.07182	0.00429621	2.7252	1.44636	up
53	Cmbn003996	C19H26O11	Regaloside G	Phenolic acids	Phenolic acids	2	21587.3	21590.7	29889	93727.7	95513.9	88233.3	1.07659	6.20095e-05	3.79754	1.92507	up
54	MWSmce363	C8H8O3	2,5-Dihydroxyacetophenone	Phenolic acids	Phenolic acids	2	7515.52	17459.3	11603.7	77079.5	78141.7	70314.7	1.05558	9.14118e-05	6.16581	2.62429	up
55	Lakn002075	C18H24O12	4-Hydroxybenzoic acid glucosyl xyloside	Phenolic acids	Phenolic acids	1	2247.52	7420.06	2498.16	469263	465629	454505	1.07816	1.22952e-05	114.206	6.83549	up
56	MWSmce329	C9H12O4	Antiarol; 3,4,5-Trimethoxyphenol	Phenolic acids	Phenolic acids	3	14603.6	13340	10023	42500.2	38062.2	49193.5	1.06596	0.0047855	3.41763	1.773	up
57	MWSmce040	C8H8O3	Isovanillin	Phenolic acids	Phenolic acids	1	91056	100725	66033	1.52721e+06	1.44946e+06	1.5216e+06	1.08689	4.38354e-05	17.4477	4.12497	up
58	pme1816	C16H18O9	Neochlorogenic acid (5-O-Caffeoylquinic acid)*	Phenolic acids	Phenolic acids	1	10539.4	16122.2	24347.8	292690	285720	277010	1.07602	1.82465e-06	16.7699	4.0678	up
59	Lmgn001670	C7H6O3	Salicylic acid	Phenolic acids	Phenolic acids	1	50693.8	94144.3	53915.3	933161	965108	987109	1.07985	2.06676e-06	14.5174	3.85971	up
60	Lmsn003628	C23H32O15	6'-O-Sinapoylsucrose	Phenolic acids	Phenolic acids	3	10891.5	8318.76	7853.06	106265	85315.3	89628.8	1.08546	0.00486949	10.3908	3.37723	up
61	Lmhn001650	C11H10O8	4-Hydroxybenzoyltartaric acid	Phenolic acids	Phenolic acids	2	5207.08	4087.77	4704.78	172617	154418	169215	1.09016	0.00116636	35.4474	5.14761	up
62	Sazp001763	C16H22O9	4-Hydroxyphenyl 6-O-(2-Methyl-3-Hydroxypropionyl)-Beta-D-Galactopyranoside	Phenolic acids	Phenolic acids	2	84712.7	85654.1	96908.2	253003	287938	273034	1.08549	0.00103723	3.04546	1.60666	up
63	Lmcn003470	C9H10O4	Vanillic acid methyl ester	Phenolic acids	Phenolic acids	2	23004.4	7707.25	23347.4	87266	98543.6	87875.2	1.0041	0.000555472	5.0627	2.33991	up
64	Hmtn001288	C9H10O4	Methyl 2,4-dihydroxyphenylacetate	Phenolic acids	Phenolic acids	1	5673.34	7498.8	1482.41	1.49334e+06	1.47773e+06	1.41103e+06	1.07586	0.000282219	299.027	8.22413	up
65	Zmjn002583	C8H8O4	2',4',6'-Trihydroxyacetophenone	Phenolic acids	Phenolic acids	2	3599.58	4869.61	1608.23	28376.8	28297.9	27248.4	1.04568	0.000415187	8.32783	3.05794	up
66	pme0428	C12H14O5	3,4,5-Trimethoxycinnamic acid	Phenolic acids	Phenolic acids	3	951.47	982.327	532.91	24948.8	23005.1	21199.3	1.08326	0.00203258	28.0347	4.80914	up
67	Zmxn002705	C8H8O3	2,5-dihydroxyphenylethanone*	Phenolic acids	Phenolic acids	3	2171.41	6481.83	2692.78	27151.9	33494.4	25187.8	1.03822	0.00287078	7.56512	2.91936	up
68	Lmgn002679	C6H6O	Phenol	Phenolic acids	Phenolic acids	3	9	9	9	40949.2	37784.1	31408.2	1.09099	0.00579258	4079.31	11.9941	up
69	Wafn002827	C16H22O9	Dihydroferulic acid glucoside	Phenolic acids	Phenolic acids	3	89917	69027.9	80232.5	221732	226348	209909	1.07798	7.60914e-05	2.75105	1.45998	up
70	HJN037	C8H8O5	4-O-Methylgallic Acid	Phenolic acids	Phenolic acids	3	1885.43	5024.29	3821.32	57343.4	60915.3	73382.4	1.06923	0.00513965	17.8586	4.15854	up
71	Hmbn002692	C22H30O14	6'-O-Feruloyl-D-sucrose	Phenolic acids	Phenolic acids	2	4581.67	4092.11	12247	210708	175396	166424	1.06804	0.00448932	26.4105	4.72304	up
72	mws0179	C17H20O9	Chlorogenic acid methyl ester	Phenolic acids	Phenolic acids	2	10041.7	7091.27	13832.4	376134	326799	312539	1.08415	0.00316833	32.7938	5.03535	up
73	Lmsn002288	C21H28O14	1-O-Caffeoyl-(6-O-glucosyl)-β-D-glucose	Phenolic acids	Phenolic acids	3	9	9	9	101123	100676	101126	1.0912	2.19636e-06	11219.5	13.4537	up
74	Lmrn001951	C9H10O4	(S)-2-Hydroxy-3-(4-Hydroxyphenyl)Propanoic Acid	Phenolic acids	Phenolic acids	1	51389.5	5376.12	6866.44	1.14927e+06	1.11641e+06	1.14143e+06	1.04034	2.22397e-06	53.5439	5.74265	up
75	MWS1839	C9H10O3	Ethylparaben	Phenolic acids	Phenolic acids	3	10487	8258.11	9719.19	22583.6	27805.4	25312.9	1.07217	0.00354607	2.65954	1.41118	up
76	MWSmce713	C9H12O2	3-(4-Hydroxyphenyl)-1-propanol	Phenolic acids	Phenolic acids	3	2736.61	3340	792.163	31629.9	22301.8	20758.7	1.02361	0.0178333	10.8739	3.4428	up
77	MWS1846	C8H8O3	Phenoxyacetic acid	Phenolic acids	Phenolic acids	2	2535.73	2567.5	1468.26	49113	43732.9	42979.3	1.08297	0.00147898	20.6689	4.36939	up
78	Wafn003070	C16H20O10	Hydroxyferulic acid glucoside	Phenolic acids	Phenolic acids	3	13507.3	16456	6475.39	65564.4	56409	58323.4	1.03181	0.000302035	4.94795	2.30683	up
79	pme3437	C10H12O5	Eudesmic acid (3,4,5-trimethoxybenzoic acid)	Phenolic acids	Phenolic acids	1	15092.8	11473	26548.1	157801	182249	195189	1.0668	0.00155554	10.0772	3.33302	up
80	MEDL01876	C19H28O3	(8)-Shogaol	Phenolic acids	Phenolic acids	3	1205.82	752.598	1266.6	46899.9	46675.2	39210.5	1.08636	0.00329797	41.1736	5.36365	up
81	pmb0475	C29H34O18	Gallic acid-4-O-(6'''-feruloyl)sophoroside	Phenolic acids	Phenolic acids	2	28340	10005	35010	364936	310913	345630	1.05008	0.000496946	13.9251	3.79962	up
82	mws1336	C7H7NO2	4-Aminobenzoic acid	Phenolic acids	Phenolic acids	3	9687.21	38345	8802.2	257568	302866	295016	1.03818	0.000205563	15.0516	3.91185	up
83	pmb2795	C10H10O3	4-Methoxycinnamic acid	Phenolic acids	Phenolic acids	3	9455	1697.12	4122.86	51311.6	38482.7	68835.3	1.00908	0.0260338	10.3849	3.37642	up
84	MEDL02741	C10H12O4	Xanthoxylin	Phenolic acids	Phenolic acids	3	19816.8	16426.8	17754.3	53342	98384.1	98887.9	1.05011	0.0486403	4.64119	2.21449	up
85	pme1439	C9H8O3	p-Coumaric acid	Phenolic acids	Phenolic acids	1	69413.5	95035	61685	174613	178005	144237	1.02541	0.003639	2.19718	1.13565	up
1	Zmdn006903	C16H12O5	6-Methylaloe emodin	Quinones	Anthraquinone	1	2028.88	2235.59	2469.69	25865	24690.2	23742.2	1.08973	0.000470352	11.0329	3.46374	up
2	mws1659	C15H10O5	Emodin*	Quinones	Anthraquinone	1	7426.69	8455.81	8025.35	35656.6	28865.2	27808.7	1.08233	0.010562	3.86193	1.94932	up
3	pmp000608	C23H24O12	Aurantio-obtusin-6-O-Glucoside	Quinones	Anthraquinone	2	6130.4	15347.1	10137.6	731466	543310	565559	1.08117	0.00944475	58.2106	5.86321	up
5	Smln006854	C16H12O6	Xanthorin	Quinones	Anthraquinone	1	1408.02	8046.08	5732.94	57764.6	57278.2	52349	1.01083	4.5275e-05	11.022	3.46232	up
6	Zmdn007764	C15H10O5	isoemodin*	Quinones	Anthraquinone	1	11252.3	8840.04	8602.45	40106.3	33035	31972.3	1.07565	0.00559054	3.66317	1.87309	up
7	Smln006508	C16H10O7	Laccaic acid D	Quinones	Anthraquinone	1	2692.29	1364.94	1139.84	72571.6	58038.2	40413.3	1.07451	0.0268732	32.9077	5.04035	up
8	pmn001346	C16H12O5	Physcion	Quinones	Anthraquinone	1	1738.25	904.414	1245.27	45974.1	42505.7	39832.9	1.08471	0.00155295	33.0028	5.04452	up
1	Jmyn005535	C49H78O22	Yamogenin-3-O-glucosyl(1→2)[xylosyl(1→3)]glucosyl(1→4)galactoside	Steroids	Steroidal saponins	2	1587.83	760	1148.81	6466.68	3278.01	6148.29	1.01214	0.048741	4.54522	2.18435	up
1	Sadp007533	C17H16O3	5-formyl-2,6-dihydroxy-1,7-dimethyl-9,10-dihydrophenanthrene	Terpenoids	Ditepenoids	3	3977.93	2373.38	4745.39	1.34409e+06	1.2002e+06	1.19078e+06	1.08835	0.00159025	336.593	8.39486	up
2	Sadp008019	C17H16O3	5-formyl-2,7-dihydroxy-1,6-dimethyl-9,10-dihydrophenanthrene	Terpenoids	Ditepenoids	3	7200.36	2380.05	2335.49	79607.2	61918.7	72086.3	1.05856	0.00308813	17.9267	4.16403	up
3	Wbmn010746	C22H34O5	Negundoin A	Terpenoids	Ditepenoids	3	446580	427367	480007	2.69214e+06	2.72899e+06	2.67691e+06	1.09039	5.31145e-08	5.98103	2.58039	up
4	Zaxn005611	C21H32O2	Methyl abieta	Terpenoids	Ditepenoids	3	138213	129075	131731	3.27034e+06	2.93287e+06	2.99165e+06	1.09085	0.00124964	23.0437	4.5263	up
5	Wbkn004126	C26H36O11	Javanicolide C	Terpenoids	Ditepenoids	3	36246.2	30393.5	40486.6	154931	228464	195738	1.07629	0.0163498	5.40609	2.43458	up
6	Wbmn011269	C22H34O5	Vitexilactone	Terpenoids	Ditepenoids	1	464907	482385	486050	2.68683e+06	2.62615e+06	2877221	1.09055	0.0010455	5.71406	2.51452	up
7	Wbmn013660	C20H32O4	3,9-Dihydroxy-13(14)-labden-16,15-olide	Terpenoids	Ditepenoids	3	233025	178657	293218	660372	571761	580308	1.04153	0.00117553	2.5712	1.36244	up
8	Yshs000041	C26H36O7	Vibsanin J	Terpenoids	Ditepenoids	3	26584.4	35047.5	34888.5	165441	139997	120784	1.07503	0.0108097	4.41587	2.1427	up
9	Lhyp112511	C28H38O13	Rumphioside B	Terpenoids	Ditepenoids	3	1581.63	722.108	1549.58	55603.5	63130.1	89452.4	1.07977	0.0218842	54.0277	5.75563	up
1	Saln000462	C25H30O12	7-O-coumaroyl-loganic acid	Terpenoids	Monoterpenoids	3	1670	4466.5	1751.52	495433	475821	434246	1.08317	0.00145987	178.182	7.4772	up
[truncated: 275 more rows]

## Sheet: Tre-3 vs Tre-6 
Table S7D The differential accumulation metabolites between “Tre-3” samples vs “Tre-6” samples.
[truncated: 256 more rows]

## Sheet: Tre-3  vs Tre-9 
Table S7E The differential accumulation metabolites between “Tre-3” samples vs “Tre-9” samples.
[truncated: 533 more rows]

[truncated: 1 more sheets: Tre-6 vs Tre-9 ]
