# Supplementary material for: Dynamic Variation of Secondary Metabolites from Polygonatum cyrtonema Hua Rhizomes During Repeated Steaming–Drying Processes
Source: Molecules. 2025 Apr 25;30(9):1923. doi: 10.3390/molecules30091923 (PMC12073103; doi:10.3390/molecules30091923)
Supplement: Supplementary file 1 [file molecules-30-01923-s001.zip › Table S9 The enriched KEGG pathways of differentially accumulated metabolites.xlsx]

## Sheet: Tre-0 vs Tre-3
Table S9A The enriched KEGG pathways of differentially accumulated metabolites between "Tre-0" and "Tre-3" samples.
No.	KEGG_pathway	ko_ID	Sig_compound	compound	Sig_compound_all	compound_all	IndexList	CIDList	Pathway
1	Cysteine and methionine metabolism	ko00270	5	15	207	355	pme1086;mws0671;pme2735;pme1210;Zmgn001039	C00051+C00263+C00019+C00073+C03539	https:\\www.genome.jp\dbget-bin\www_bget?map00270
2	Glutathione metabolism	ko00480	3	11	207	355	pme1086;mws0875;mws0018	C00051+C01419+C00750	https:\\www.genome.jp\dbget-bin\www_bget?map00480
3	Metabolic pathways	ko01100	156	280	207	355	pme1086;pme3311;mws0875;mws0159;MWSslk132;mws0254;Lmbn001981;pmb2799;MWS0813;mws4175;pme3009;pme1292;pme0193;MW0168500;MW0114263;mws0367;pme3443;mws4170;mws0458;mws0884;mws0976;mws0749;mws0628;pme0257;mws0177;Lmbn002644;Lmrn003000;pme2960;pme0256;Lmbn005662;MWSmce466;mws0248;pme0021;mws0097;pme2598;Zmyn000083;Lmbn002737;MWS00123g;mws0344;Lmbn001754;mws0133;pmb0819;mws0671;mws0668;mws0180;mws1358;…	C00051+C00354+C01419+C00166+C19615+C00135+C05585+C14826+C02237+C02670+C02341+C00544+C00064+C00362+C02273+C06427+C05610+C00031+C00755+C00575+C02067+C00156+C00633+C00106+C01546+C06758+C05607+C06561+C00385+C14825+C10700+C00299+C00079+C05366+C01161+C01231+C07209+C17235+C00502+C04411+C00153+C02938+C00263+C01762+C00628+C00090+C00047+C12621+C00062+C00942+C02918+C11145+C00191+C01494+C05653+C14827+C10164+…	https:\\www.genome.jp\dbget-bin\www_bget?map01100
4	Biosynthesis of cofactors	ko01240	28	49	207	355	pme1086;pme1292;pme0193;mws0749;mws0133;pme3705;Zmjn001813;mws0282;pmb0764;pmb2922;MA10107783;pmb0532;mws0232;pme2735;pme0490;mws1189;pme1383;pme2253;pme1210;pmb0981;mws0018;pmb0530;pme3188;pme2117;pma3649;Zmjp000624;mws1090;pmb1912	C00051+C00544+C00064+C00156+C00153+C00191+C02656+C00078+C04294+C00029+C20772+C00130+C00255+C00019+C00253+C00333+C00314+C01040+C00073+C00020+C00750+C00003+C00105+C00008+C00430+C00250+C00103+C00234	https:\\www.genome.jp\dbget-bin\www_bget?map01240
5	ABC transporters	ko02010	25	43	207	355	pme1086;mws0254;pme0193;MW0114263;mws4170;mws0248;pme0021;mws0668;pme0026;mws0260;mws0230;pme1178;mws0232;pme0230;mws1189;mws0258;Hmln000297;MWS0442;mws0236;pme3732;pme3961;pma3649;pmf0138;pmb0484;mws0216	C00051+C00135+C00064+C02273+C00031+C00299+C00079+C01762+C00047+C00062+C00188+C00387+C00255+C00212+C00333+C00407+C00137+C01835+C00245+C00475+C00559+C00430+C00159+C00114+C01157	https:\\www.genome.jp\dbget-bin\www_bget?map02010
6	Phenylalanine, tyrosine and tryptophan biosynthesis	ko00400	6	9	207	355	pme3311;mws0159;pme0021;MWS00123g;mws0282;pmb1096	C00354+C00166+C00079+C17235+C00078+C00463	https:\\www.genome.jp\dbget-bin\www_bget?map00400
7	Carbon fixation in photosynthetic organisms	ko00710	3	8	207	355	pme3311;MWS2442;mws0275	C00354+C00085+C00149	https:\\www.genome.jp\dbget-bin\www_bget?map00710
8	Biosynthesis of secondary metabolites	ko01110	73	132	207	355	pme3311;mws0159;mws0254;mws0367;pme3443;mws4170;mws0458;mws0749;Lmrn003000;pme2960;pme0256;Zmyn004449;pme0021;mws0097;Lmbn003524;pmn001689;MWS00123g;Lmbn001754;mws0671;mws0668;pme0026;mws0260;pme1201;mws0014;mws0639;pme3154;Zmyn000155;mws2212;mws0230;MWSHY0136;mws0183;MW0139629;pme0075;mws0282;pmb3101;Lmbn001288;MW0114092;pme3827;pmb1096;pmb2922;MA10107783;pmb0532;pme0008;mws0232;pme2735;mws0005;…	C00354+C00166+C00135+C06427+C05610+C00031+C00755+C00156+C05607+C06561+C00385+C21923+C00079+C05366+C16322+C21924+C17235+C04411+C00263+C01762+C00047+C00062+C00774+C01494+C00196+C00418+C00437+C01197+C00188+C12249+C00230+C09833+C00624+C00078+C02504+C06010+C05839+C00355+C00463+C00029+C20772+C00130+C00327+C00255+C00019+C00398+C01772+C00253+C12208+C00408+C00085+C00073+C00805+C00407+C00149+C12448+C00020+…	https:\\www.genome.jp\dbget-bin\www_bget?map01110
9	Carbon metabolism	ko01200	7	21	207	355	pme3311;Zmzn000113;MWS2442;mws0275;MWSmce220;Lmgn000219;pmb1912	C00354+C03618+C00085+C00149+C00198+C00232+C00234	https:\\www.genome.jp\dbget-bin\www_bget?map01200
10	Phenylalanine metabolism	ko00360	11	19	207	355	mws0159;Lmrn003000;pme0021;MWSmce248;Lmbn002648;Zmyn002323;Lmmn001643;ML10179289;Lmbn001364;MWSslk106;MWS20194	C00166+C05607+C00079+C12621+C02763+C05852+C01772+C05853+C03589+C05332+C00423	https:\\www.genome.jp\dbget-bin\www_bget?map00360
11	D-Amino acid metabolism	ko00470	12	22	207	355	mws0159;mws0254;MWS0813;pme0193;pme0021;pme0026;mws0260;mws0230;Lmbn000612;pme1210;mws0601;mws0216	C00166+C00135+C02237+C00064+C00079+C00047+C00062+C00188+C04282+C00073+C05942+C01157	https:\\www.genome.jp\dbget-bin\www_bget?map00470
12	Tropane, piperidine and pyridine alkaloid biosynthesis	ko00960	9	12	207	355	mws0159;Lmrn003000;pme0021;pme0026;pme0490;MWS0811;mws0258;MW0000243;pmb0782	C00166+C05607+C00079+C00047+C00253+C00408+C00407+C12448+C01746	https:\\www.genome.jp\dbget-bin\www_bget?map00960
13	2-Oxocarboxylic acid metabolism	ko01210	13	27	207	355	mws0159;pme0021;MWS00123g;Lmbn001754;pme0026;Zmyn000155;pme0075;mws0282;pmb3101;Lmbn001288;pme1210;mws0258;mws1346	C00166+C00079+C17235+C04411+C00047+C00437+C00624+C00078+C02504+C06010+C00073+C00407+C00956	https:\\www.genome.jp\dbget-bin\www_bget?map01210
14	Biosynthesis of amino acids	ko01230	20	43	207	355	mws0159;mws0254;pme0193;pme0021;Lmbn001754;mws0671;pme0026;mws0260;Zmyn000155;mws0230;pme0075;mws0282;pmb3101;Lmbn001288;pme0008;pme2735;pme1210;mws0258;mws1346;Zmgn001039	C00166+C00135+C00064+C00079+C04411+C00263+C00047+C00062+C00437+C00188+C00624+C00078+C02504+C06010+C00327+C00019+C00073+C00407+C00956+C03539	https:\\www.genome.jp\dbget-bin\www_bget?map01230
15	Cutin, suberine and wax biosynthesis	ko00073	1	3	207	355	MWSslk132	C19615	https:\\www.genome.jp\dbget-bin\www_bget?map00073
16	Histidine metabolism	ko00340	2	10	207	355	mws0254;mws0336	C00135+C00785	https:\\www.genome.jp\dbget-bin\www_bget?map00340
17	beta-Alanine metabolism	ko00410	5	12	207	355	mws0254;pme0257;MWS2413;pme0151;mws0018	C00135+C00106+C01073+C00429+C00750	https:\\www.genome.jp\dbget-bin\www_bget?map00410
18	Aminoacyl-tRNA biosynthesis	ko00970	10	18	207	355	mws0254;pme0193;pme0021;pme0026;mws0260;mws0230;mws0282;pme1210;mws0258;pmb1912	C00135+C00064+C00079+C00047+C00062+C00188+C00078+C00073+C00407+C00234	https:\\www.genome.jp\dbget-bin\www_bget?map00970
19	Tyrosine metabolism	ko00350	9	15	207	355	Lmbn001981;pme1292;pme2598;mws0180;pme3827;Lmgn000219;Lmgn002679;Ymjm000148;pme1439	C05585+C00544+C01161+C00628+C00355+C00232+C00146+C06046+C00811	https:\\www.genome.jp\dbget-bin\www_bget?map00350
20	Linoleic acid metabolism	ko00591	17	17	207	355	pmb2799;Lmbn003970;Rfmb091;Lmbn005369;Lmbn005662;Lmbn004240;Lmbn005923;Lmbn005287;Zmjn004133;Lmbn006152;mws1491;pmn001694;pmb2804;Lmbn005487;Lmbn004685;MWSmce692;Lmbn005443	C14826+C14833+C14767+C14762+C14825+C14837+C07289+C07354+C14827+C04056+C01595+C14835+C04717+C14829+C20186+C06426+C14765	https:\\www.genome.jp\dbget-bin\www_bget?map00591
21	Ascorbate and aldarate metabolism	ko00053	8	13	207	355	mws4175;pme3705;pmb2922;Lmbn000198;mws1189;pme2253;Hmln000297;mws1499	C02670+C00191+C00029+C03064+C00333+C01040+C00137+C00216	https:\\www.genome.jp\dbget-bin\www_bget?map00053
22	C5-Branched dibasic acid metabolism	ko00660	4	10	207	355	pme3009;Lmbn001288;Zmzn000113;Lmgn000224	C02341+C06010+C03618+C06030	https:\\www.genome.jp\dbget-bin\www_bget?map00660
23	Ubiquinone and other terpenoid-quinone biosynthesis	ko00130	5	7	207	355	pme1292;mws0749;MA10107783;MWS20194;pme1439	C00544+C00156+C20772+C00423+C00811	https:\\www.genome.jp\dbget-bin\www_bget?map00130
24	Arginine biosynthesis	ko00220	5	11	207	355	pme0193;mws0260;Zmyn000155;pme0075;pme0008	C00064+C00062+C00437+C00624+C00327	https:\\www.genome.jp\dbget-bin\www_bget?map00220
25	Purine metabolism	ko00230	14	18	207	355	pme0193;MW0168500;mws0884;pme0256;mws0668;mws0609;pme1109;pme1178;pmb0532;pme0230;pmb0981;pmb0998;pme3961;pme2117	C00064+C00362+C00575+C00385+C01762+C00942+C00242+C00387+C00130+C00212+C00020+C00144+C00559+C00008	https:\\www.genome.jp\dbget-bin\www_bget?map00230
26	Pyrimidine metabolism	ko00240	14	19	207	355	pme0193;mws0976;pme0257;mws0248;MWS2027;mws0255;mws0251;MWSslk257;pme0151;pme1373;pmb2507;pme3188;pme3732;mws0572	C00064+C02067+C00106+C00299+C00813+C00380+C00178+C00055+C00429+C00239+C00672+C00105+C00475+C02376	https:\\www.genome.jp\dbget-bin\www_bget?map00240
27	Alanine, aspartate and glutamate metabolism	ko00250	3	12	207	355	pme0193;pme2559;Lmgn000219	C00064+C01042+C00232	https:\\www.genome.jp\dbget-bin\www_bget?map00250
28	Glyoxylate and dicarboxylate metabolism	ko00630	3	11	207	355	pme0193;Zmzn000113;mws0275	C00064+C03618+C00149	https:\\www.genome.jp\dbget-bin\www_bget?map00630
29	Vitamin B6 metabolism	ko00750	4	6	207	355	pme0193;pme1383;Lmgn000219;Zmjp000624	C00064+C00314+C00232+C00250	https:\\www.genome.jp\dbget-bin\www_bget?map00750
30	Nitrogen metabolism	ko00910	1	2	207	355	pme0193	C00064	https:\\www.genome.jp\dbget-bin\www_bget?map00910
31	Nucleotide metabolism	ko01232	20	24	207	355	pme0193;MW0168500;pme0257;pme0256;mws0248;mws0668;pme1109;mws0255;pme1178;mws0251;pmb0532;pme0230;MWSslk257;pmb0981;pmb0998;pme1373;pme3188;pme3732;pme3961;pme2117	C00064+C00362+C00106+C00385+C00299+C01762+C00242+C00380+C00387+C00178+C00130+C00212+C00055+C00020+C00144+C00239+C00105+C00475+C00559+C00008	https:\\www.genome.jp\dbget-bin\www_bget?map01232
32	Pentose and glucuronate interconversions	ko00040	7	9	207	355	MW0114263;mws0344;pme3705;pmb2922;mws1189;mws1090;mws1499	C02273+C00502+C00191+C00029+C00333+C00103+C00216	https:\\www.genome.jp\dbget-bin\www_bget?map00040
33	alpha-Linolenic acid metabolism	ko00592	8	12	207	355	mws0367;Zmyn004449;Lmbn003524;pmn001689;Zmyn004732;Zmyn004676;Zmpn003368;pmb2786	C06427+C21923+C16322+C21924+C16342+C16346+C16316+C16326	https:\\www.genome.jp\dbget-bin\www_bget?map00592
34	Biosynthesis of unsaturated fatty acids	ko01040	4	7	207	355	mws0367;mws1491;pmn001606;MWSmce692	C06427+C01595+C16526+C06426	https:\\www.genome.jp\dbget-bin\www_bget?map01040
35	Phenylpropanoid biosynthesis	ko00940	10	15	207	355	pme3443;pme0021;mws0014;mws2212;pmb3074;Lhhp120814;pma0149;MWSCX015;MWS20194;pme1439	C05610+C00079+C01494+C01197+C12208+C10453+C02887+C10945+C00423+C00811	https:\\www.genome.jp\dbget-bin\www_bget?map00940
36	Glycolysis / Gluconeogenesis	ko00010	2	4	207	355	mws4170;mws1090	C00031+C00103	https:\\www.genome.jp\dbget-bin\www_bget?map00010
37	Pentose phosphate pathway	ko00030	3	6	207	355	mws4170;pmb2507;MWSmce220	C00031+C00672+C00198	https:\\www.genome.jp\dbget-bin\www_bget?map00030
38	Galactose metabolism	ko00052	8	19	207	355	mws4170;pmb2922;MWS2442;Hmln000297;mws1090;pmf0139;pmf0138;MWSmce486	C00031+C00029+C00085+C00137+C00103+C00124+C00159+C05404	https:\\www.genome.jp\dbget-bin\www_bget?map00052
39	Starch and sucrose metabolism	ko00500	6	9	207	355	mws4170;Zmyn000083;pmb2922;MWS2442;mws0866;mws1090	C00031+C01231+C00029+C00085+C00092+C00103	https:\\www.genome.jp\dbget-bin\www_bget?map00500
40	Amino sugar and nucleotide sugar metabolism	ko00520	8	11	207	355	mws4170;pme3705;pmb2922;mws1189;Zmyn000110;mws1090;pmf0138;mws1499	C00031+C00191+C00029+C00333+C06156+C00103+C00159+C00216	https:\\www.genome.jp\dbget-bin\www_bget?map00520
41	Neomycin, kanamycin and gentamicin biosynthesis	ko00524	3	5	207	355	mws4170;pmb2922;mws0866	C00031+C00029+C00092	https:\\www.genome.jp\dbget-bin\www_bget?map00524
42	Indole alkaloid biosynthesis	ko00901	3	3	207	355	mws4170;mws0282;mws0005	C00031+C00078+C00398	https:\\www.genome.jp\dbget-bin\www_bget?map00901
43	Biosynthesis of various alkaloids	ko00996	5	7	207	355	mws0458;pme0021;mws0282;Lmgn001670;MWS20194	C00755+C00079+C00078+C00805+C00423	https:\\www.genome.jp\dbget-bin\www_bget?map00996
44	Folate biosynthesis	ko00790	2	3	207	355	mws0749;mws0984	C00156+C00835	https:\\www.genome.jp\dbget-bin\www_bget?map00790
45	Pantothenate and CoA biosynthesis	ko00770	4	9	207	355	pme0257;Lmbn001288;pme0151;mws0018	C00106+C06010+C00429+C00750	https:\\www.genome.jp\dbget-bin\www_bget?map00770
46	Flavonoid biosynthesis	ko00941	8	14	207	355	pme2960;pme1201;pme0001;MWSHY0124;MW0139629;pmb3074;mws0064;mws0920	C06561+C00774+C09806+C09827+C09833+C12208+C05631+C10192	https:\\www.genome.jp\dbget-bin\www_bget?map00941
47	Caffeine metabolism	ko00232	3	4	207	355	pme0256;mws0668;mws0663	C00385+C01762+C13747	https:\\www.genome.jp\dbget-bin\www_bget?map00232
48	Cyanoamino acid metabolism	ko00460	3	8	207	355	pme0021;mws0258;MWS20160	C00079+C00407+C00844	https:\\www.genome.jp\dbget-bin\www_bget?map00460
49	Glucosinolate biosynthesis	ko00966	5	8	207	355	pme0021;MWS00123g;mws0282;pme1210;mws0258	C00079+C17235+C00078+C00073+C00407	https:\\www.genome.jp\dbget-bin\www_bget?map00966
50	Biosynthesis of various plant secondary metabolites	ko00999	8	11	207	355	pme0021;mws0097;MW0114092;pme2735;Lmmn001643;pme1210;Zmln002252;MWS20194	C00079+C05366+C05839+C00019+C01772+C00073+C22007+C00423	https:\\www.genome.jp\dbget-bin\www_bget?map00999
51	Valine, leucine and isoleucine biosynthesis	ko00290	5	9	207	355	Lmbn001754;mws0230;pmb3101;Lmbn001288;mws0258	C04411+C00188+C02504+C06010+C00407	https:\\www.genome.jp\dbget-bin\www_bget?map00290
52	Nicotinate and nicotinamide metabolism	ko00760	7	12	207	355	mws0133;pme1738;pme2268;pme0490;pma3101;pmb0530;Lmgn000219	C00153+C02918+C01004+C00253+C05841+C00003+C00232	https:\\www.genome.jp\dbget-bin\www_bget?map00760
53	Tryptophan metabolism	ko00380	9	11	207	355	pmb0819;pme3083;pme1216;mws0282;pmb1096;mws0005;pmb0818;mws1320;MWS2076	C02938+C05653+C10164+C00078+C00463+C00398+C05660+C00955+C01987	https:\\www.genome.jp\dbget-bin\www_bget?map00380
54	Isoquinoline alkaloid biosynthesis	ko00950	3	5	207	355	Hmgn001653;pme3827;pme1439	C16700+C00355+C00811	https:\\www.genome.jp\dbget-bin\www_bget?map00950
55	Glycine, serine and threonine metabolism	ko00260	6	9	207	355	mws0671;mws0230;mws0282;pme3033;pma3649;pmb0484	C00263+C00188+C00078+C01026+C00430+C00114	https:\\www.genome.jp\dbget-bin\www_bget?map00260
56	Lysine biosynthesis	ko00300	3	8	207	355	mws0671;pme0026;mws1346	C00263+C00047+C00956	https:\\www.genome.jp\dbget-bin\www_bget?map00300
57	Sulfur metabolism	ko00920	3	6	207	355	mws0671;MWS2040;mws0236	C00263+C11145+C00245	https:\\www.genome.jp\dbget-bin\www_bget?map00920
58	Lysine degradation	ko00310	5	12	207	355	pme0026;pme0243;MWS0811;mws1346;pme0122	C00047+C00489+C00408+C00956+C02727	https:\\www.genome.jp\dbget-bin\www_bget?map00310
59	Biotin metabolism	ko00780	2	2	207	355	pme0026;Zmjn001813	C00047+C02656	https:\\www.genome.jp\dbget-bin\www_bget?map00780
60	Monobactam biosynthesis	ko00261	3	5	207	355	mws0260;mws0230;pme2735	C00062+C00188+C00019	https:\\www.genome.jp\dbget-bin\www_bget?map00261
61	Arginine and proline metabolism	ko00330	4	15	207	355	mws0260;pme2735;mws0018;mws0216	C00062+C00019+C00750+C01157	https:\\www.genome.jp\dbget-bin\www_bget?map00330
62	Inositol phosphate metabolism	ko00562	3	5	207	355	pme3705;Hmln000297;mws0866	C00191+C00137+C00092	https:\\www.genome.jp\dbget-bin\www_bget?map00562
63	Biosynthesis of nucleotide sugars	ko01250	8	11	207	355	pme3705;pmb2922;mws1189;Hmln000297;Zmyn000110;mws1090;pmf0138;mws1499	C00191+C00029+C00333+C00137+C06156+C00103+C00159+C00216	https:\\www.genome.jp\dbget-bin\www_bget?map01250
64	Arachidonic acid metabolism	ko00590	2	2	207	355	mws0945;mws0955	C04577+C14807	https:\\www.genome.jp\dbget-bin\www_bget?map00590
65	Fatty acid degradation	ko00071	2	4	207	355	pme0243;MW0107126	C00489+C03547	https:\\www.genome.jp\dbget-bin\www_bget?map00071
66	Terpenoid backbone biosynthesis	ko00900	1	1	207	355	pme3154	C00418	https:\\www.genome.jp\dbget-bin\www_bget?map00900
67	Sphingolipid metabolism	ko00600	1	4	207	355	MWS0952	C01120	https:\\www.genome.jp\dbget-bin\www_bget?map00600
68	Fructose and mannose metabolism	ko00051	3	6	207	355	mws0854;Zmpn000095;pmf0138	C00507+C01096+C00159	https:\\www.genome.jp\dbget-bin\www_bget?map00051
69	Porphyrin metabolism	ko00860	2	3	207	355	mws0230;pma3649	C00188+C00430	https:\\www.genome.jp\dbget-bin\www_bget?map00860
70	Flavone and flavonol biosynthesis	ko00944	3	8	207	355	MWSHY0136;mws1434;MWSHY0104	C12249+C01714+C03951	https:\\www.genome.jp\dbget-bin\www_bget?map00944
71	Pyruvate metabolism	ko00620	3	6	207	355	pmb3101;Zmgn001448;mws0275	C02504+C05994+C00149	https:\\www.genome.jp\dbget-bin\www_bget?map00620
72	Butanoate metabolism	ko00650	2	8	207	355	Lmbn001288;Lmgn000219	C06010+C00232	https:\\www.genome.jp\dbget-bin\www_bget?map00650
73	Thiamine metabolism	ko00730	2	4	207	355	pmb0764;pmb0530	C04294+C00003	https:\\www.genome.jp\dbget-bin\www_bget?map00730
74	Betalain biosynthesis	ko00965	1	2	207	355	pme3827	C00355	https:\\www.genome.jp\dbget-bin\www_bget?map00965
75	Benzoxazinoid biosynthesis	ko00402	1	1	207	355	pmb1096	C00463	https:\\www.genome.jp\dbget-bin\www_bget?map00402
76	Glycerolipid metabolism	ko00561	2	4	207	355	pmb2922;mws1090	C00029+C00103	https:\\www.genome.jp\dbget-bin\www_bget?map00561
77	Zeatin biosynthesis	ko00908	5	7	207	355	pmb2922;pme2735;pmb0981;pmf0289;pme2117	C00029+C00019+C00020+C16427+C00008	https:\\www.genome.jp\dbget-bin\www_bget?map00908
78	Riboflavin metabolism	ko00740	2	3	207	355	mws0232;mws1383	C00255+C01727	https:\\www.genome.jp\dbget-bin\www_bget?map00740
79	Sulfur relay system	ko04122	1	3	207	355	pme2735	C00019	https:\\www.genome.jp\dbget-bin\www_bget?map04122
80	Stilbenoid, diarylheptanoid and gingerol biosynthesis	ko00945	1	2	207	355	pmb3074	C12208	https:\\www.genome.jp\dbget-bin\www_bget?map00945
81	Glycerophospholipid metabolism	ko00564	2	4	207	355	mws0120;pmb0484	C00670+C00114	https:\\www.genome.jp\dbget-bin\www_bget?map00564
82	Ether lipid metabolism	ko00565	1	1	207	355	mws0120	C00670	https:\\www.genome.jp\dbget-bin\www_bget?map00565
83	Plant hormone signal transduction	ko04075	1	4	207	355	Lmgn001670	C00805	https:\\www.genome.jp\dbget-bin\www_bget?map04075
84	Valine, leucine and isoleucine degradation	ko00280	1	6	207	355	mws0258	C00407	https:\\www.genome.jp\dbget-bin\www_bget?map00280
85	Citrate cycle (TCA cycle)	ko00020	1	7	207	355	mws0275	C00149	https:\\www.genome.jp\dbget-bin\www_bget?map00020
86	Phosphatidylinositol signaling system	ko04070	1	2	207	355	Hmln000297	C00137	https:\\www.genome.jp\dbget-bin\www_bget?map04070
87	Penicillin and cephalosporin biosynthesis	ko00311	1	3	207	355	mws1346	C00956	https:\\www.genome.jp\dbget-bin\www_bget?map00311
88	Oxidative phosphorylation	ko00190	2	5	207	355	pmb0530;pme2117	C00003+C00008	https:\\www.genome.jp\dbget-bin\www_bget?map00190
89	Taurine and hypotaurine metabolism	ko00430	1	5	207	355	mws0236	C00245	https:\\www.genome.jp\dbget-bin\www_bget?map00430
90	Photosynthesis	ko00195	1	1	207	355	pme2117	C00008	https:\\www.genome.jp\dbget-bin\www_bget?map00195
91	Polyketide sugar unit biosynthesis	ko00523	1	1	207	355	mws1090	C00103	https:\\www.genome.jp\dbget-bin\www_bget?map00523
92	One carbon pool by folate	ko00670	1	1	207	355	pmb1912	C00234	https:\\www.genome.jp\dbget-bin\www_bget?map00670

## Sheet: Tre-0 vs Tre-6
Table S9B The enriched KEGG pathways of differentially accumulated metabolites between "Tre-0" and "Tre-6" samples.
No.	KEGG_pathway	ko_ID	Sig_compound	compound	Sig_compound_all	compound_all	IndexList	CIDList	Pathway
1	Phenylpropanoid biosynthesis	ko00940	12	15	206	355	HJN003;pme3443;pme0021;mws0014;mws2212;pmb3074;Lhhp120814;pma0149;mws0853;MWSCX015;MWS20194;pme1439	C01175+C05610+C00079+C01494+C01197+C12208+C10453+C02887+C02325+C10945+C00423+C00811	https:\\www.genome.jp\dbget-bin\www_bget?map00940
2	Biosynthesis of secondary metabolites	ko01110	72	132	206	355	HJN003;pme0534;mws0159;mws0254;mws0367;pme3443;mws4170;mws0458;mws0749;Lmrn003000;pme2960;pme0256;Zmyn004449;pme0021;Lmbn003524;pmn001689;Lmbn001754;mws0671;mws0668;Lmbn001609;pme1201;mws0014;mws0639;pme3154;mws2212;mws0230;MWSHY0136;mws0183;mws0376;Hmfn000531;MW0139629;pme0057;pme0075;mws0282;pmb3101;Lmbn001288;MW0114092;pme3827;pmb1096;pmb2922;MA10107783;pmb0532;mws0232;pme2735;mws0005;Lmmn0016…	C01175+C00257+C00166+C00135+C06427+C05610+C00031+C00755+C00156+C05607+C06561+C00385+C21923+C00079+C16322+C21924+C04411+C00263+C01762+C06006+C00774+C01494+C00196+C00418+C01197+C00188+C12249+C00230+C00122+C00072+C09833+C00155+C00624+C00078+C02504+C06010+C05839+C00355+C00463+C00029+C20772+C00130+C00255+C00019+C00398+C01772+C00253+C12208+C00509+C00408+C00073+C00805+C00149+C12448+C00020+C16427+C00137+…	https:\\www.genome.jp\dbget-bin\www_bget?map01110
3	Cysteine and methionine metabolism	ko00270	6	15	206	355	pme1086;mws0671;pme0057;pme2735;pme1210;Zmgn001039	C00051+C00263+C00155+C00019+C00073+C03539	https:\\www.genome.jp\dbget-bin\www_bget?map00270
4	Glutathione metabolism	ko00480	5	11	206	355	pme1086;mws0875;Hmfn000531;mws0018;pme0014	C00051+C01419+C00072+C00750+C00025	https:\\www.genome.jp\dbget-bin\www_bget?map00480
5	Metabolic pathways	ko01100	157	280	206	355	pme1086;mws0875;pme0534;mws0159;MWSslk132;mws0254;Lmbn001981;pmb2799;MWS0813;mws4175;pme1292;MW0168500;mws0367;pme2596;pme3443;mws4170;mws0458;mws0884;mws0976;mws0749;mws0628;mws0177;Lmbn002644;Lmrn003000;pme2960;pme0256;Lmbn005662;MWSmce466;mws0248;pme0021;pme2598;Zmyn000083;Lmbn002737;mws0344;Lmbn001754;mws0133;pmb0819;mws0671;mws0668;mws0180;mws1358;Lmbn001609;MWSmce248;mws0609;pme1738;MWS2040…	C00051+C01419+C00257+C00166+C19615+C00135+C05585+C14826+C02237+C02670+C00544+C00362+C06427+C00847+C05610+C00031+C00755+C00575+C02067+C00156+C00633+C01546+C06758+C05607+C06561+C00385+C14825+C10700+C00299+C00079+C01161+C01231+C07209+C00502+C04411+C00153+C02938+C00263+C01762+C00628+C00090+C06006+C12621+C00942+C02918+C11145+C00191+C01494+C05653+C14827+C10164+C00813+C00489+C00418+C02656+C06104+C01197+…	https:\\www.genome.jp\dbget-bin\www_bget?map01100
6	Biosynthesis of cofactors	ko01240	30	49	206	355	pme1086;pme1292;mws0749;mws0133;pme3705;Zmjn001813;Hmfn000531;Lmgn002184;mws0282;pmb0764;pmb2922;MA10107783;pmb0532;mws0232;pme2735;pme0490;mws1189;pme1383;pme2253;pme1210;pmb0981;mws0018;pmb0530;pme3188;mws1337;pme2117;Zmjp000624;pmb1912;pmf0248;pme0014	C00051+C00544+C00156+C00153+C00191+C02656+C00072+C16588+C00078+C04294+C00029+C20772+C00130+C00255+C00019+C00253+C00333+C00314+C01040+C00073+C00020+C00750+C00003+C00105+C00864+C00008+C00250+C00234+C14151+C00025	https:\\www.genome.jp\dbget-bin\www_bget?map01240
7	ABC transporters	ko02010	21	43	206	355	pme1086;mws0254;mws4170;mws0248;pme0021;mws0668;mws0230;pme1178;mws0232;pme0230;mws1189;Hmln000297;MWS0442;mws0236;pme3732;pme3961;pmf0138;pmb0484;pme2125;mws0216;pme0014	C00051+C00135+C00031+C00299+C00079+C01762+C00188+C00387+C00255+C00212+C00333+C00137+C01835+C00245+C00475+C00559+C00159+C00114+C00492+C01157+C00025	https:\\www.genome.jp\dbget-bin\www_bget?map02010
8	Pentose phosphate pathway	ko00030	3	6	206	355	pme0534;mws4170;MWSmce220	C00257+C00031+C00198	https:\\www.genome.jp\dbget-bin\www_bget?map00030
9	Carbon metabolism	ko01200	9	21	206	355	pme0534;mws0376;Zmzn000113;mws0275;MWSmce220;Lmgn000219;pmb1912;pme2601;pme0014	C00257+C00122+C03618+C00149+C00198+C00232+C00234+C01013+C00025	https:\\www.genome.jp\dbget-bin\www_bget?map01200
10	Phenylalanine metabolism	ko00360	12	19	206	355	mws0159;Lmrn003000;pme0021;MWSmce248;mws0376;Lmbn002648;Zmyn002323;Lmmn001643;ML10179289;Lmbn001364;MWSslk106;MWS20194	C00166+C05607+C00079+C12621+C00122+C02763+C05852+C01772+C05853+C03589+C05332+C00423	https:\\www.genome.jp\dbget-bin\www_bget?map00360
11	Phenylalanine, tyrosine and tryptophan biosynthesis	ko00400	4	9	206	355	mws0159;pme0021;mws0282;pmb1096	C00166+C00079+C00078+C00463	https:\\www.genome.jp\dbget-bin\www_bget?map00400
12	D-Amino acid metabolism	ko00470	10	22	206	355	mws0159;mws0254;MWS0813;pme0021;mws0230;Lmbn000612;pme1210;mws0601;mws0216;pme0014	C00166+C00135+C02237+C00079+C00188+C04282+C00073+C05942+C01157+C00025	https:\\www.genome.jp\dbget-bin\www_bget?map00470
13	Tropane, piperidine and pyridine alkaloid biosynthesis	ko00960	7	12	206	355	mws0159;Lmrn003000;pme0021;pme0490;MWS0811;MW0000243;pmb0782	C00166+C05607+C00079+C00253+C00408+C12448+C01746	https:\\www.genome.jp\dbget-bin\www_bget?map00960
14	2-Oxocarboxylic acid metabolism	ko01210	12	27	206	355	mws0159;pme0021;Lmbn001754;Lmbn001609;Lmgn002184;pme0075;mws0282;pmb3101;Lmbn001288;pme1210;mws1346;pme0014	C00166+C00079+C04411+C06006+C16588+C00624+C00078+C02504+C06010+C00073+C00956+C00025	https:\\www.genome.jp\dbget-bin\www_bget?map01210
15	Biosynthesis of amino acids	ko01230	17	43	206	355	mws0159;mws0254;pme0021;Lmbn001754;mws0671;Lmbn001609;mws0230;pme0057;pme0075;mws0282;pmb3101;Lmbn001288;pme2735;pme1210;mws1346;Zmgn001039;pme0014	C00166+C00135+C00079+C04411+C00263+C06006+C00188+C00155+C00624+C00078+C02504+C06010+C00019+C00073+C00956+C03539+C00025	https:\\www.genome.jp\dbget-bin\www_bget?map01230
16	Cutin, suberine and wax biosynthesis	ko00073	1	3	206	355	MWSslk132	C19615	https:\\www.genome.jp\dbget-bin\www_bget?map00073
17	Histidine metabolism	ko00340	4	10	206	355	mws0254;mws0336;mws0832;pme0014	C00135+C00785+C01262+C00025	https:\\www.genome.jp\dbget-bin\www_bget?map00340
18	beta-Alanine metabolism	ko00410	7	12	206	355	mws0254;MWS2413;pme0151;mws0018;mws1337;mws0832;pme2601	C00135+C01073+C00429+C00750+C00864+C01262+C01013	https:\\www.genome.jp\dbget-bin\www_bget?map00410
19	Aminoacyl-tRNA biosynthesis	ko00970	7	18	206	355	mws0254;pme0021;mws0230;mws0282;pme1210;pmb1912;pme0014	C00135+C00079+C00188+C00078+C00073+C00234+C00025	https:\\www.genome.jp\dbget-bin\www_bget?map00970
20	Tyrosine metabolism	ko00350	10	15	206	355	Lmbn001981;pme1292;pme2598;mws0180;mws0376;pme3827;Lmgn000219;Lmgn002679;Ymjm000148;pme1439	C05585+C00544+C01161+C00628+C00122+C00355+C00232+C00146+C06046+C00811	https:\\www.genome.jp\dbget-bin\www_bget?map00350
21	Linoleic acid metabolism	ko00591	17	17	206	355	pmb2799;Lmbn003970;Rfmb091;Lmbn005369;Lmbn005662;Lmbn004240;Lmbn005923;Lmbn005287;Zmjn004133;Lmbn006152;mws1491;pmn001694;pmb2804;Lmbn005487;Lmbn004685;MWSmce692;Lmbn005443	C14826+C14833+C14767+C14762+C14825+C14837+C07289+C07354+C14827+C04056+C01595+C14835+C04717+C14829+C20186+C06426+C14765	https:\\www.genome.jp\dbget-bin\www_bget?map00591
22	Ascorbate and aldarate metabolism	ko00053	9	13	206	355	mws4175;pme3705;Hmfn000531;pmb2922;Lmbn000198;mws1189;pme2253;Hmln000297;mws1499	C02670+C00191+C00072+C00029+C03064+C00333+C01040+C00137+C00216	https:\\www.genome.jp\dbget-bin\www_bget?map00053
23	Ubiquinone and other terpenoid-quinone biosynthesis	ko00130	6	7	206	355	pme1292;mws0749;MA10107783;MWS20194;pmf0248;pme1439	C00544+C00156+C20772+C00423+C14151+C00811	https:\\www.genome.jp\dbget-bin\www_bget?map00130
24	Purine metabolism	ko00230	15	18	206	355	MW0168500;mws0884;pme0256;pmc0066;mws0668;mws0609;pme1109;pme0033;pme1178;pmb0532;pme0230;pmb0981;pmb0998;pme3961;pme2117	C00362+C00575+C00385+C06196+C01762+C00942+C00242+C00262+C00387+C00130+C00212+C00020+C00144+C00559+C00008	https:\\www.genome.jp\dbget-bin\www_bget?map00230
25	Nucleotide metabolism	ko01232	19	24	206	355	MW0168500;pme0256;mws0248;pmc0066;mws0668;pme1109;mws0255;pme0033;pme1178;mws0251;pmb0532;pme0230;MWSslk257;pmb0981;pmb0998;pme3188;pme3732;pme3961;pme2117	C00362+C00385+C00299+C06196+C01762+C00242+C00380+C00262+C00387+C00178+C00130+C00212+C00055+C00020+C00144+C00105+C00475+C00559+C00008	https:\\www.genome.jp\dbget-bin\www_bget?map01232
26	alpha-Linolenic acid metabolism	ko00592	8	12	206	355	mws0367;Zmyn004449;Lmbn003524;pmn001689;Zmyn004732;Zmyn004676;Zmpn003368;pmb2786	C06427+C21923+C16322+C21924+C16342+C16346+C16316+C16326	https:\\www.genome.jp\dbget-bin\www_bget?map00592
27	Biosynthesis of unsaturated fatty acids	ko01040	4	7	206	355	mws0367;mws1491;pmn001606;MWSmce692	C06427+C01595+C16526+C06426	https:\\www.genome.jp\dbget-bin\www_bget?map01040
28	Vitamin B6 metabolism	ko00750	4	6	206	355	pme2596;pme1383;Lmgn000219;Zmjp000624	C00847+C00314+C00232+C00250	https:\\www.genome.jp\dbget-bin\www_bget?map00750
29	Glycolysis / Gluconeogenesis	ko00010	1	4	206	355	mws4170	C00031	https:\\www.genome.jp\dbget-bin\www_bget?map00010
30	Galactose metabolism	ko00052	8	19	206	355	mws4170;pmb2922;Lmqn000213;Hmln000297;pmf0139;pmf0138;pme2125;MWSmce486	C00031+C00029+C01613+C00137+C00124+C00159+C00492+C05404	https:\\www.genome.jp\dbget-bin\www_bget?map00052
31	Starch and sucrose metabolism	ko00500	3	9	206	355	mws4170;Zmyn000083;pmb2922	C00031+C01231+C00029	https:\\www.genome.jp\dbget-bin\www_bget?map00500
32	Amino sugar and nucleotide sugar metabolism	ko00520	7	11	206	355	mws4170;pme3705;pmb2922;mws1189;Zmyn000110;pmf0138;mws1499	C00031+C00191+C00029+C00333+C06156+C00159+C00216	https:\\www.genome.jp\dbget-bin\www_bget?map00520
33	Neomycin, kanamycin and gentamicin biosynthesis	ko00524	3	5	206	355	mws4170;pmb2922;pme0014	C00031+C00029+C00025	https:\\www.genome.jp\dbget-bin\www_bget?map00524
34	Indole alkaloid biosynthesis	ko00901	3	3	206	355	mws4170;mws0282;mws0005	C00031+C00078+C00398	https:\\www.genome.jp\dbget-bin\www_bget?map00901
35	Biosynthesis of various alkaloids	ko00996	5	7	206	355	mws0458;pme0021;mws0282;Lmgn001670;MWS20194	C00755+C00079+C00078+C00805+C00423	https:\\www.genome.jp\dbget-bin\www_bget?map00996
36	Pyrimidine metabolism	ko00240	11	19	206	355	mws0976;mws0248;MWS2027;mws0255;mws0251;MWSslk257;pme0151;pme3188;pme3732;mws0572;pme2601	C02067+C00299+C00813+C00380+C00178+C00055+C00429+C00105+C00475+C02376+C01013	https:\\www.genome.jp\dbget-bin\www_bget?map00240
37	Folate biosynthesis	ko00790	2	3	206	355	mws0749;mws0984	C00156+C00835	https:\\www.genome.jp\dbget-bin\www_bget?map00790
38	Flavonoid biosynthesis	ko00941	9	14	206	355	pme2960;pme1201;pme0001;MW0139629;pmb3074;pme0376;mws0064;mws0914;mws0920	C06561+C00774+C09806+C09833+C12208+C00509+C05631+C09826+C10192	https:\\www.genome.jp\dbget-bin\www_bget?map00941
39	Caffeine metabolism	ko00232	3	4	206	355	pme0256;mws0668;mws0663	C00385+C01762+C13747	https:\\www.genome.jp\dbget-bin\www_bget?map00232
40	Cyanoamino acid metabolism	ko00460	2	8	206	355	pme0021;MWS20160	C00079+C00844	https:\\www.genome.jp\dbget-bin\www_bget?map00460
41	Glucosinolate biosynthesis	ko00966	3	8	206	355	pme0021;mws0282;pme1210	C00079+C00078+C00073	https:\\www.genome.jp\dbget-bin\www_bget?map00966
42	Biosynthesis of various plant secondary metabolites	ko00999	6	11	206	355	pme0021;MW0114092;pme2735;Lmmn001643;pme1210;MWS20194	C00079+C05839+C00019+C01772+C00073+C00423	https:\\www.genome.jp\dbget-bin\www_bget?map00999
43	Pentose and glucuronate interconversions	ko00040	5	9	206	355	mws0344;pme3705;pmb2922;mws1189;mws1499	C00502+C00191+C00029+C00333+C00216	https:\\www.genome.jp\dbget-bin\www_bget?map00040
44	Valine, leucine and isoleucine biosynthesis	ko00290	5	9	206	355	Lmbn001754;Lmbn001609;mws0230;pmb3101;Lmbn001288	C04411+C06006+C00188+C02504+C06010	https:\\www.genome.jp\dbget-bin\www_bget?map00290
45	Nicotinate and nicotinamide metabolism	ko00760	8	12	206	355	mws0133;pme1738;mws0376;pme2268;pme0490;pma3101;pmb0530;Lmgn000219	C00153+C02918+C00122+C01004+C00253+C05841+C00003+C00232	https:\\www.genome.jp\dbget-bin\www_bget?map00760
46	Tryptophan metabolism	ko00380	10	11	206	355	pmb0819;pme3083;pme1216;mws0282;mws0597;pmb1096;mws0005;pmb0818;mws1320;MWS2076	C02938+C05653+C10164+C00078+C05635+C00463+C00398+C05660+C00955+C01987	https:\\www.genome.jp\dbget-bin\www_bget?map00380
47	Isoquinoline alkaloid biosynthesis	ko00950	3	5	206	355	Hmgn001653;pme3827;pme1439	C16700+C00355+C00811	https:\\www.genome.jp\dbget-bin\www_bget?map00950
48	Glycine, serine and threonine metabolism	ko00260	5	9	206	355	mws0671;mws0230;mws0282;pme3033;pmb0484	C00263+C00188+C00078+C01026+C00114	https:\\www.genome.jp\dbget-bin\www_bget?map00260
49	Lysine biosynthesis	ko00300	2	8	206	355	mws0671;mws1346	C00263+C00956	https:\\www.genome.jp\dbget-bin\www_bget?map00300
50	Sulfur metabolism	ko00920	4	6	206	355	mws0671;MWS2040;pme0057;mws0236	C00263+C11145+C00155+C00245	https:\\www.genome.jp\dbget-bin\www_bget?map00920
51	Inositol phosphate metabolism	ko00562	2	5	206	355	pme3705;Hmln000297	C00191+C00137	https:\\www.genome.jp\dbget-bin\www_bget?map00562
52	Biosynthesis of nucleotide sugars	ko01250	7	11	206	355	pme3705;pmb2922;mws1189;Hmln000297;Zmyn000110;pmf0138;mws1499	C00191+C00029+C00333+C00137+C06156+C00159+C00216	https:\\www.genome.jp\dbget-bin\www_bget?map01250
53	Fatty acid degradation	ko00071	2	4	206	355	pme0243;MW0107126	C00489+C03547	https:\\www.genome.jp\dbget-bin\www_bget?map00071
54	Lysine degradation	ko00310	3	12	206	355	pme0243;MWS0811;mws1346	C00489+C00408+C00956	https:\\www.genome.jp\dbget-bin\www_bget?map00310
55	Terpenoid backbone biosynthesis	ko00900	1	1	206	355	pme3154	C00418	https:\\www.genome.jp\dbget-bin\www_bget?map00900
56	Biotin metabolism	ko00780	1	2	206	355	Zmjn001813	C02656	https:\\www.genome.jp\dbget-bin\www_bget?map00780
57	Arginine and proline metabolism	ko00330	5	15	206	355	mws0567;pme2735;mws0018;mws0216;pme0014	C01035+C00019+C00750+C01157+C00025	https:\\www.genome.jp\dbget-bin\www_bget?map00330
58	Sphingolipid metabolism	ko00600	1	4	206	355	MWS0952	C01120	https:\\www.genome.jp\dbget-bin\www_bget?map00600
59	Fructose and mannose metabolism	ko00051	2	6	206	355	mws0854;pmf0138	C00507+C00159	https:\\www.genome.jp\dbget-bin\www_bget?map00051
60	Monobactam biosynthesis	ko00261	2	5	206	355	mws0230;pme2735	C00188+C00019	https:\\www.genome.jp\dbget-bin\www_bget?map00261
61	Porphyrin metabolism	ko00860	2	3	206	355	mws0230;pme0014	C00188+C00025	https:\\www.genome.jp\dbget-bin\www_bget?map00860
62	Flavone and flavonol biosynthesis	ko00944	4	8	206	355	MWSHY0136;mws1434;mws0059;MWSHY0104	C12249+C01714+C05625+C03951	https:\\www.genome.jp\dbget-bin\www_bget?map00944
63	Citrate cycle (TCA cycle)	ko00020	2	7	206	355	mws0376;mws0275	C00122+C00149	https:\\www.genome.jp\dbget-bin\www_bget?map00020
64	Oxidative phosphorylation	ko00190	3	5	206	355	mws0376;pmb0530;pme2117	C00122+C00003+C00008	https:\\www.genome.jp\dbget-bin\www_bget?map00190
65	Arginine biosynthesis	ko00220	3	11	206	355	mws0376;pme0075;pme0014	C00122+C00624+C00025	https:\\www.genome.jp\dbget-bin\www_bget?map00220
66	Alanine, aspartate and glutamate metabolism	ko00250	4	12	206	355	mws0376;pme2559;Lmgn000219;pme0014	C00122+C01042+C00232+C00025	https:\\www.genome.jp\dbget-bin\www_bget?map00250
67	Pyruvate metabolism	ko00620	4	6	206	355	mws0376;pmb3101;Zmgn001448;mws0275	C00122+C02504+C05994+C00149	https:\\www.genome.jp\dbget-bin\www_bget?map00620
68	Butanoate metabolism	ko00650	4	8	206	355	mws0376;Lmbn001288;Lmgn000219;pme0014	C00122+C06010+C00232+C00025	https:\\www.genome.jp\dbget-bin\www_bget?map00650
69	C5-Branched dibasic acid metabolism	ko00660	4	10	206	355	Lmbn001288;Zmzn000113;Lmgn000224;pme0014	C06010+C03618+C06030+C00025	https:\\www.genome.jp\dbget-bin\www_bget?map00660
70	Pantothenate and CoA biosynthesis	ko00770	4	9	206	355	Lmbn001288;pme0151;mws0018;mws1337	C06010+C00429+C00750+C00864	https:\\www.genome.jp\dbget-bin\www_bget?map00770
71	Thiamine metabolism	ko00730	2	4	206	355	pmb0764;pmb0530	C04294+C00003	https:\\www.genome.jp\dbget-bin\www_bget?map00730
72	Betalain biosynthesis	ko00965	1	2	206	355	pme3827	C00355	https:\\www.genome.jp\dbget-bin\www_bget?map00965
73	Benzoxazinoid biosynthesis	ko00402	1	1	206	355	pmb1096	C00463	https:\\www.genome.jp\dbget-bin\www_bget?map00402
74	Glycerolipid metabolism	ko00561	1	4	206	355	pmb2922	C00029	https:\\www.genome.jp\dbget-bin\www_bget?map00561
75	Zeatin biosynthesis	ko00908	5	7	206	355	pmb2922;pme2735;pmb0981;pmf0289;pme2117	C00029+C00019+C00020+C16427+C00008	https:\\www.genome.jp\dbget-bin\www_bget?map00908
76	Riboflavin metabolism	ko00740	2	3	206	355	mws0232;mws1383	C00255+C01727	https:\\www.genome.jp\dbget-bin\www_bget?map00740
77	Sulfur relay system	ko04122	1	3	206	355	pme2735	C00019	https:\\www.genome.jp\dbget-bin\www_bget?map04122
78	Stilbenoid, diarylheptanoid and gingerol biosynthesis	ko00945	1	2	206	355	pmb3074	C12208	https:\\www.genome.jp\dbget-bin\www_bget?map00945
79	Isoflavonoid biosynthesis	ko00943	1	3	206	355	pme0376	C00509	https:\\www.genome.jp\dbget-bin\www_bget?map00943
80	Glyoxylate and dicarboxylate metabolism	ko00630	3	11	206	355	Zmzn000113;mws0275;pme0014	C03618+C00149+C00025	https:\\www.genome.jp\dbget-bin\www_bget?map00630
81	Plant hormone signal transduction	ko04075	1	4	206	355	Lmgn001670	C00805	https:\\www.genome.jp\dbget-bin\www_bget?map04075
82	Carbon fixation in photosynthetic organisms	ko00710	1	8	206	355	mws0275	C00149	https:\\www.genome.jp\dbget-bin\www_bget?map00710
83	Phosphatidylinositol signaling system	ko04070	1	2	206	355	Hmln000297	C00137	https:\\www.genome.jp\dbget-bin\www_bget?map04070
84	Penicillin and cephalosporin biosynthesis	ko00311	1	3	206	355	mws1346	C00956	https:\\www.genome.jp\dbget-bin\www_bget?map00311
85	Taurine and hypotaurine metabolism	ko00430	2	5	206	355	mws0236;pme0014	C00245+C00025	https:\\www.genome.jp\dbget-bin\www_bget?map00430
86	Photosynthesis	ko00195	1	1	206	355	pme2117	C00008	https:\\www.genome.jp\dbget-bin\www_bget?map00195
87	Glycerophospholipid metabolism	ko00564	1	4	206	355	pmb0484	C00114	https:\\www.genome.jp\dbget-bin\www_bget?map00564
88	One carbon pool by folate	ko00670	1	1	206	355	pmb1912	C00234	https:\\www.genome.jp\dbget-bin\www_bget?map00670
89	Propanoate metabolism	ko00640	1	5	206	355	pme2601	C01013	https:\\www.genome.jp\dbget-bin\www_bget?map00640
90	Carbapenem biosynthesis	ko00332	1	3	206	355	pme0014	C00025	https:\\www.genome.jp\dbget-bin\www_bget?map00332
91	Nitrogen metabolism	ko00910	1	2	206	355	pme0014	C00025	https:\\www.genome.jp\dbget-bin\www_bget?map00910

## Sheet: Tre-0 vs Tre-9 
Table S9C The enriched KEGG pathways of differentially accumulated metabolites between "Tre-0" and "Tre-9" samples.
No.	KEGG_pathway	ko_ID	Sig_compound	compound	Sig_compound_all	compound_all	IndexList	CIDList	Pathway
1	Phenylpropanoid biosynthesis	ko00940	8	15	221	355	HJN003;pme3443;pme0021;mws0014;mws0178;mws2212;pmb3074;pme1439	C01175+C05610+C00079+C01494+C00852+C01197+C12208+C00811	https:\\www.genome.jp\dbget-bin\www_bget?map00940
2	Biosynthesis of secondary metabolites	ko01110	81	132	221	355	HJN003;pme0534;mws0159;mws0254;mws0367;pme3443;mws4170;mws0458;mws0749;Lmrn003000;pme2960;pme0256;Zmyn004449;pme0021;Lmbn003524;pmn001689;Zmyn000453;Lmbn001754;mws0671;MWS5083;mws0668;pme0026;mws0260;pme1201;mws0014;mws0639;mws0178;pme3154;Zmyn000155;mws0192;mws2212;pme0519;mws0230;MWSHY0136;mws0183;Hmfn000531;pme0057;pme1002;pme0075;mws0282;mws0281;pmb3101;Lmbn001288;MW0114092;pme3827;pmb1096;pm…	C01175+C00257+C00166+C00135+C06427+C05610+C00031+C00755+C00156+C05607+C06561+C00385+C21923+C00079+C16322+C21924+C00311+C04411+C00263+C00061+C01762+C00047+C00062+C00774+C01494+C00196+C00852+C00418+C00437+C00042+C01197+C00089+C00188+C12249+C00230+C00072+C00155+C00483+C00624+C00078+C00158+C02504+C06010+C05839+C00355+C00463+C00029+C20772+C00130+C00327+C00255+C00019+C00398+C01772+C00253+C12208+C00509+…	https:\\www.genome.jp\dbget-bin\www_bget?map01110
3	Phenylalanine metabolism	ko00360	12	19	221	355	mws0715;mws0159;Lmrn003000;pme0021;MWSmce248;mws0192;Lmbn002648;Zmyn002323;Lmmn001643;ML10179289;Lmbn001364;MWSslk106	C04148+C00166+C05607+C00079+C12621+C00042+C02763+C05852+C01772+C05853+C03589+C05332	https:\\www.genome.jp\dbget-bin\www_bget?map00360
4	Cysteine and methionine metabolism	ko00270	8	15	221	355	pme1086;mws0671;pme0057;pme1474;pme2735;pme1210;mws4052;Zmgn001039	C00051+C00263+C00155+C00170+C00019+C00073+C01234+C03539	https:\\www.genome.jp\dbget-bin\www_bget?map00270
5	Glutathione metabolism	ko00480	4	11	221	355	pme1086;mws0875;Hmfn000531;pme0014	C00051+C01419+C00072+C00025	https:\\www.genome.jp\dbget-bin\www_bget?map00480
6	Metabolic pathways	ko01100	173	280	221	355	pme1086;mws0875;pme0534;mws0159;MWSslk132;mws0254;Lmbn001981;pmb2799;MWS0813;mws4175;pme3009;pme1292;pme0193;MW0168500;MW0114263;mws0367;pme3443;mws4170;mws0458;mws0884;mws0976;mws0749;mws0628;pme0257;mws0177;Lmbn002644;Lmrn003000;pme2960;pme0256;Lmbn005662;MWSmce466;mws0248;pme0021;Zmyn000453;Zmyn000083;Lmbn002737;mws0344;Lmbn001754;mws0133;pmb0819;mws0671;MWS5083;mws0668;pmf0096;mws0180;mws1358…	C00051+C01419+C00257+C00166+C19615+C00135+C05585+C14826+C02237+C02670+C02341+C00544+C00064+C00362+C02273+C06427+C05610+C00031+C00755+C00575+C02067+C00156+C00633+C00106+C01546+C06758+C05607+C06561+C00385+C14825+C10700+C00299+C00079+C00311+C01231+C07209+C00502+C04411+C00153+C02938+C00263+C00061+C01762+C00209+C00628+C00090+C00047+C12621+C00062+C00942+C02918+C11145+C00191+C01494+C05653+C14827+C10164+…	https:\\www.genome.jp\dbget-bin\www_bget?map01100
7	Biosynthesis of cofactors	ko01240	36	49	221	355	pme1086;pme1292;pme0193;mws0749;Zmyn000453;mws0133;MWS5083;pme3705;Zmjn001813;Hmfn000531;Lmgn002184;pme1002;mws0282;mws0281;pmb0764;pmb2922;MA10107783;pmb0532;mws0232;pme2735;pme0490;mws1189;pme1383;pme2253;pme1210;pmb0981;Wayn001528;pmb0530;pme3188;mws1337;pme2117;pma3649;Zmjp000624;pmb1912;mws1336;pme0014	C00051+C00544+C00064+C00156+C00311+C00153+C00061+C00191+C02656+C00072+C16588+C00483+C00078+C00158+C04294+C00029+C20772+C00130+C00255+C00019+C00253+C00333+C00314+C01040+C00073+C00020+C01251+C00003+C00105+C00864+C00008+C00430+C00250+C00234+C00568+C00025	https:\\www.genome.jp\dbget-bin\www_bget?map01240
8	ABC transporters	ko02010	31	43	221	355	pme1086;mws0254;pme0193;MW0114263;mws4170;mws0248;pme0021;mws0668;pme0026;mws0260;pme0519;mws0230;pme1178;mws0232;pme0230;mws1189;mws0227;mws0258;Hmln000297;MA10039641;MWS0442;mws0236;pme3732;pma3649;pmf0138;mws1333;pmb0484;mws0264;pme2125;mws0216;pme0014	C00051+C00135+C00064+C02273+C00031+C00299+C00079+C01762+C00047+C00062+C00089+C00188+C00387+C00255+C00212+C00333+C00123+C00407+C00137+C00243+C01835+C00245+C00475+C00430+C00159+C05402+C00114+C01083+C00492+C01157+C00025	https:\\www.genome.jp\dbget-bin\www_bget?map02010
9	Pentose phosphate pathway	ko00030	3	6	221	355	pme0534;mws4170;MWSmce220	C00257+C00031+C00198	https:\\www.genome.jp\dbget-bin\www_bget?map00030
10	Carbon metabolism	ko01200	11	21	221	355	pme0534;Zmyn000453;mws0192;mws0281;Zmzn000113;mws0275;MWSmce220;Lmgn000219;pmb1912;pme2601;pme0014	C00257+C00311+C00042+C00158+C03618+C00149+C00198+C00232+C00234+C01013+C00025	https:\\www.genome.jp\dbget-bin\www_bget?map01200
11	Phenylalanine, tyrosine and tryptophan biosynthesis	ko00400	5	9	221	355	mws0159;pme0021;mws0277;mws0282;pmb1096	C00166+C00079+C00296+C00078+C00463	https:\\www.genome.jp\dbget-bin\www_bget?map00400
12	D-Amino acid metabolism	ko00470	13	22	221	355	mws0159;mws0254;MWS0813;pme0193;pme0021;pme0026;mws0260;mws0230;Lmbn000612;pme1210;mws0601;mws0216;pme0014	C00166+C00135+C02237+C00064+C00079+C00047+C00062+C00188+C04282+C00073+C05942+C01157+C00025	https:\\www.genome.jp\dbget-bin\www_bget?map00470
13	Tropane, piperidine and pyridine alkaloid biosynthesis	ko00960	8	12	221	355	mws0159;Lmrn003000;pme0021;pme0026;pme0490;MWS0811;mws0258;pmb0782	C00166+C05607+C00079+C00047+C00253+C00408+C00407+C01746	https:\\www.genome.jp\dbget-bin\www_bget?map00960
14	2-Oxocarboxylic acid metabolism	ko01210	19	27	221	355	mws0159;pme0021;Zmyn000453;Lmbn001754;pme0026;Zmyn000155;Lmgn002184;pme0075;mws0282;mws0281;pmb3101;Lmbn001288;mws0227;pme1210;mws0258;mws1346;Wayn001528;pme2550;pme0014	C00166+C00079+C00311+C04411+C00047+C00437+C16588+C00624+C00078+C00158+C02504+C06010+C00123+C00073+C00407+C00956+C01251+C00417+C00025	https:\\www.genome.jp\dbget-bin\www_bget?map01210
15	Biosynthesis of amino acids	ko01230	26	43	221	355	mws0159;mws0254;pme0193;pme0021;Zmyn000453;Lmbn001754;mws0671;pme0026;mws0260;Zmyn000155;mws0230;pme0057;pme0075;mws0282;mws0281;pmb3101;Lmbn001288;pme0008;pme2735;mws0227;pme1210;mws0258;mws1346;Wayn001528;Zmgn001039;pme0014	C00166+C00135+C00064+C00079+C00311+C04411+C00263+C00047+C00062+C00437+C00188+C00155+C00624+C00078+C00158+C02504+C06010+C00327+C00019+C00123+C00073+C00407+C00956+C01251+C03539+C00025	https:\\www.genome.jp\dbget-bin\www_bget?map01230
16	Cutin, suberine and wax biosynthesis	ko00073	1	3	221	355	MWSslk132	C19615	https:\\www.genome.jp\dbget-bin\www_bget?map00073
17	Histidine metabolism	ko00340	3	10	221	355	mws0254;mws0336;pme0014	C00135+C00785+C00025	https:\\www.genome.jp\dbget-bin\www_bget?map00340
18	beta-Alanine metabolism	ko00410	6	12	221	355	mws0254;pme0257;MWS2413;pme0151;mws1337;pme2601	C00135+C00106+C01073+C00429+C00864+C01013	https:\\www.genome.jp\dbget-bin\www_bget?map00410
19	Aminoacyl-tRNA biosynthesis	ko00970	12	18	221	355	mws0254;pme0193;pme0021;pme0026;mws0260;mws0230;mws0282;mws0227;pme1210;mws0258;pmb1912;pme0014	C00135+C00064+C00079+C00047+C00062+C00188+C00078+C00123+C00073+C00407+C00234+C00025	https:\\www.genome.jp\dbget-bin\www_bget?map00970
20	Tyrosine metabolism	ko00350	10	15	221	355	Lmbn001981;pme1292;mws0180;mws0192;pme1002;pme3827;Lmgn000219;Lmgn002679;Ymjm000148;pme1439	C05585+C00544+C00628+C00042+C00483+C00355+C00232+C00146+C06046+C00811	https:\\www.genome.jp\dbget-bin\www_bget?map00350
21	Linoleic acid metabolism	ko00591	16	17	221	355	pmb2799;Lmbn003970;Rfmb091;Lmbn005369;Lmbn005662;Lmbn004240;Lmbn005923;Lmbn005287;Zmjn004133;Lmbn006152;mws1491;pmn001694;pmb2804;Lmbn005487;Lmbn004685;MWSmce692	C14826+C14833+C14767+C14762+C14825+C14837+C07289+C07354+C14827+C04056+C01595+C14835+C04717+C14829+C20186+C06426	https:\\www.genome.jp\dbget-bin\www_bget?map00591
22	Ascorbate and aldarate metabolism	ko00053	9	13	221	355	mws4175;pme3705;ML10171848;Hmfn000531;pmb2922;mws1189;pme2253;Hmln000297;mws1499	C02670+C00191+C00652+C00072+C00029+C00333+C01040+C00137+C00216	https:\\www.genome.jp\dbget-bin\www_bget?map00053
23	C5-Branched dibasic acid metabolism	ko00660	6	10	221	355	pme3009;Lmbn001288;Zmzn000113;pme2550;Lmgn000224;pme0014	C02341+C06010+C03618+C00417+C06030+C00025	https:\\www.genome.jp\dbget-bin\www_bget?map00660
24	Ubiquinone and other terpenoid-quinone biosynthesis	ko00130	4	7	221	355	pme1292;mws0749;MA10107783;pme1439	C00544+C00156+C20772+C00811	https:\\www.genome.jp\dbget-bin\www_bget?map00130
25	Arginine biosynthesis	ko00220	6	11	221	355	pme0193;mws0260;Zmyn000155;pme0075;pme0008;pme0014	C00064+C00062+C00437+C00624+C00327+C00025	https:\\www.genome.jp\dbget-bin\www_bget?map00220
26	Purine metabolism	ko00230	16	18	221	355	pme0193;MW0168500;mws0884;pme0256;mws0668;pmf0096;mws0609;pme1109;pme0033;pme1178;pmb0532;pme0230;pmb0981;pmb0998;pme2117;pme3184	C00064+C00362+C00575+C00385+C01762+C00209+C00942+C00242+C00262+C00387+C00130+C00212+C00020+C00144+C00008+C00360	https:\\www.genome.jp\dbget-bin\www_bget?map00230
27	Pyrimidine metabolism	ko00240	12	19	221	355	pme0193;mws0976;pme0257;mws0248;MWS2027;mws0255;mws0251;MWSslk257;pme0151;pme3188;pme3732;pme2601	C00064+C02067+C00106+C00299+C00813+C00380+C00178+C00055+C00429+C00105+C00475+C01013	https:\\www.genome.jp\dbget-bin\www_bget?map00240
28	Alanine, aspartate and glutamate metabolism	ko00250	6	12	221	355	pme0193;mws0192;mws0281;pme2559;Lmgn000219;pme0014	C00064+C00042+C00158+C01042+C00232+C00025	https:\\www.genome.jp\dbget-bin\www_bget?map00250
29	Glyoxylate and dicarboxylate metabolism	ko00630	9	11	221	355	pme0193;Zmyn000453;pmf0096;mws0192;mws0281;Zmzn000113;mws0275;pme2550;pme0014	C00064+C00311+C00209+C00042+C00158+C03618+C00149+C00417+C00025	https:\\www.genome.jp\dbget-bin\www_bget?map00630
30	Vitamin B6 metabolism	ko00750	4	6	221	355	pme0193;pme1383;Lmgn000219;Zmjp000624	C00064+C00314+C00232+C00250	https:\\www.genome.jp\dbget-bin\www_bget?map00750
31	Nitrogen metabolism	ko00910	2	2	221	355	pme0193;pme0014	C00064+C00025	https:\\www.genome.jp\dbget-bin\www_bget?map00910
32	Nucleotide metabolism	ko01232	20	24	221	355	pme0193;MW0168500;pme0257;pme0256;mws0248;mws0668;pme1109;mws0255;pme0033;pme1178;mws0251;pmb0532;pme0230;MWSslk257;pmb0981;pmb0998;pme3188;pme3732;pme2117;pme3184	C00064+C00362+C00106+C00385+C00299+C01762+C00242+C00380+C00262+C00387+C00178+C00130+C00212+C00055+C00020+C00144+C00105+C00475+C00008+C00360	https:\\www.genome.jp\dbget-bin\www_bget?map01232
33	Glycolysis / Gluconeogenesis	ko00010	2	4	221	355	MWSmce675;mws4170	C06186+C00031	https:\\www.genome.jp\dbget-bin\www_bget?map00010
34	Pentose and glucuronate interconversions	ko00040	6	9	221	355	MW0114263;mws0344;pme3705;pmb2922;mws1189;mws1499	C02273+C00502+C00191+C00029+C00333+C00216	https:\\www.genome.jp\dbget-bin\www_bget?map00040
35	alpha-Linolenic acid metabolism	ko00592	7	12	221	355	mws0367;Zmyn004449;Lmbn003524;pmn001689;Zmyn004732;Zmyn004676;Zmpn003368	C06427+C21923+C16322+C21924+C16342+C16346+C16316	https:\\www.genome.jp\dbget-bin\www_bget?map00592
36	Biosynthesis of unsaturated fatty acids	ko01040	4	7	221	355	mws0367;mws1491;pmn001606;MWSmce692	C06427+C01595+C16526+C06426	https:\\www.genome.jp\dbget-bin\www_bget?map01040
37	Galactose metabolism	ko00052	11	19	221	355	mws4170;pme0519;pmb2922;mws1080;Hmln000297;MA10039641;pmf0139;pmf0138;mws1333;pme2125;MWSmce486	C00031+C00089+C00029+C01235+C00137+C00243+C00124+C00159+C05402+C00492+C05404	https:\\www.genome.jp\dbget-bin\www_bget?map00052
38	Starch and sucrose metabolism	ko00500	6	9	221	355	mws4170;Zmyn000083;pme0519;pmb2922;mws2523;mws0264	C00031+C01231+C00089+C00029+C00689+C01083	https:\\www.genome.jp\dbget-bin\www_bget?map00500
39	Amino sugar and nucleotide sugar metabolism	ko00520	7	11	221	355	mws4170;pme3705;pmb2922;mws1189;Zmyn000110;pmf0138;mws1499	C00031+C00191+C00029+C00333+C06156+C00159+C00216	https:\\www.genome.jp\dbget-bin\www_bget?map00520
40	Neomycin, kanamycin and gentamicin biosynthesis	ko00524	3	5	221	355	mws4170;pmb2922;pme0014	C00031+C00029+C00025	https:\\www.genome.jp\dbget-bin\www_bget?map00524
41	Indole alkaloid biosynthesis	ko00901	3	3	221	355	mws4170;mws0282;mws0005	C00031+C00078+C00398	https:\\www.genome.jp\dbget-bin\www_bget?map00901
42	Biosynthesis of various alkaloids	ko00996	4	7	221	355	mws0458;pme0021;mws0282;Lmgn001670	C00755+C00079+C00078+C00805	https:\\www.genome.jp\dbget-bin\www_bget?map00996
43	Folate biosynthesis	ko00790	3	3	221	355	mws0749;mws0984;mws1336	C00156+C00835+C00568	https:\\www.genome.jp\dbget-bin\www_bget?map00790
44	Pantothenate and CoA biosynthesis	ko00770	4	9	221	355	pme0257;Lmbn001288;pme0151;mws1337	C00106+C06010+C00429+C00864	https:\\www.genome.jp\dbget-bin\www_bget?map00770
45	Flavonoid biosynthesis	ko00941	8	14	221	355	pme2960;pme1201;pme0001;mws0178;pmb3074;pme0376;mws0064;mws0914	C06561+C00774+C09806+C00852+C12208+C00509+C05631+C09826	https:\\www.genome.jp\dbget-bin\www_bget?map00941
46	Caffeine metabolism	ko00232	3	4	221	355	pme0256;mws0668;mws0663	C00385+C01762+C13747	https:\\www.genome.jp\dbget-bin\www_bget?map00232
47	Propanoate metabolism	ko00640	3	5	221	355	mws0206;mws0192;pme2601	C05984+C00042+C01013	https:\\www.genome.jp\dbget-bin\www_bget?map00640
48	Cyanoamino acid metabolism	ko00460	3	8	221	355	pme0021;mws0258;MWS20160	C00079+C00407+C00844	https:\\www.genome.jp\dbget-bin\www_bget?map00460
49	Glucosinolate biosynthesis	ko00966	5	8	221	355	pme0021;mws0282;mws0227;pme1210;mws0258	C00079+C00078+C00123+C00073+C00407	https:\\www.genome.jp\dbget-bin\www_bget?map00966
50	Biosynthesis of various plant secondary metabolites	ko00999	5	11	221	355	pme0021;MW0114092;pme2735;Lmmn001643;pme1210	C00079+C05839+C00019+C01772+C00073	https:\\www.genome.jp\dbget-bin\www_bget?map00999
51	Citrate cycle (TCA cycle)	ko00020	5	7	221	355	Zmyn000453;mws0192;mws0281;mws0275;pme2550	C00311+C00042+C00158+C00149+C00417	https:\\www.genome.jp\dbget-bin\www_bget?map00020
52	Valine, leucine and isoleucine biosynthesis	ko00290	6	9	221	355	Lmbn001754;mws0230;pmb3101;Lmbn001288;mws0227;mws0258	C04411+C00188+C02504+C06010+C00123+C00407	https:\\www.genome.jp\dbget-bin\www_bget?map00290
53	Nicotinate and nicotinamide metabolism	ko00760	8	12	221	355	mws0133;pme1738;mws0192;pme2268;pme0490;pma3101;pmb0530;Lmgn000219	C00153+C02918+C00042+C01004+C00253+C05841+C00003+C00232	https:\\www.genome.jp\dbget-bin\www_bget?map00760
54	Tryptophan metabolism	ko00380	9	11	221	355	pmb0819;pme3083;pme1216;mws0282;pmb1096;mws0005;pmb0818;mws1320;MWS2076	C02938+C05653+C10164+C00078+C00463+C00398+C05660+C00955+C01987	https:\\www.genome.jp\dbget-bin\www_bget?map00380
55	Isoquinoline alkaloid biosynthesis	ko00950	4	5	221	355	Hmgn001653;pme1002;pme3827;pme1439	C16700+C00483+C00355+C00811	https:\\www.genome.jp\dbget-bin\www_bget?map00950
56	Glycine, serine and threonine metabolism	ko00260	6	9	221	355	mws0671;mws0230;mws0282;pme3033;pma3649;pmb0484	C00263+C00188+C00078+C01026+C00430+C00114	https:\\www.genome.jp\dbget-bin\www_bget?map00260
57	Lysine biosynthesis	ko00300	4	8	221	355	mws0671;pme0026;mws1346;Wayn001528	C00263+C00047+C00956+C01251	https:\\www.genome.jp\dbget-bin\www_bget?map00300
58	Sulfur metabolism	ko00920	5	6	221	355	mws0671;MWS2040;mws0192;pme0057;mws0236	C00263+C11145+C00042+C00155+C00245	https:\\www.genome.jp\dbget-bin\www_bget?map00920
59	Oxidative phosphorylation	ko00190	4	5	221	355	MWS5083;mws0192;pmb0530;pme2117	C00061+C00042+C00003+C00008	https:\\www.genome.jp\dbget-bin\www_bget?map00190
60	Riboflavin metabolism	ko00740	3	3	221	355	MWS5083;mws0232;mws1383	C00061+C00255+C01727	https:\\www.genome.jp\dbget-bin\www_bget?map00740
61	Lysine degradation	ko00310	5	12	221	355	pme0026;pme0243;mws0192;MWS0811;mws1346	C00047+C00489+C00042+C00408+C00956	https:\\www.genome.jp\dbget-bin\www_bget?map00310
62	Biotin metabolism	ko00780	2	2	221	355	pme0026;Zmjn001813	C00047+C02656	https:\\www.genome.jp\dbget-bin\www_bget?map00780
63	Monobactam biosynthesis	ko00261	3	5	221	355	mws0260;mws0230;pme2735	C00062+C00188+C00019	https:\\www.genome.jp\dbget-bin\www_bget?map00261
64	Arginine and proline metabolism	ko00330	6	15	221	355	mws0260;mws0567;pme2735;Lmlp003161;mws0216;pme0014	C00062+C01035+C00019+C10497+C01157+C00025	https:\\www.genome.jp\dbget-bin\www_bget?map00330
65	Inositol phosphate metabolism	ko00562	2	5	221	355	pme3705;Hmln000297	C00191+C00137	https:\\www.genome.jp\dbget-bin\www_bget?map00562
66	Biosynthesis of nucleotide sugars	ko01250	7	11	221	355	pme3705;pmb2922;mws1189;Hmln000297;Zmyn000110;pmf0138;mws1499	C00191+C00029+C00333+C00137+C06156+C00159+C00216	https:\\www.genome.jp\dbget-bin\www_bget?map01250
67	Stilbenoid, diarylheptanoid and gingerol biosynthesis	ko00945	2	2	221	355	mws0178;pmb3074	C00852+C12208	https:\\www.genome.jp\dbget-bin\www_bget?map00945
68	Fatty acid degradation	ko00071	2	4	221	355	pme0243;MW0107126	C00489+C03547	https:\\www.genome.jp\dbget-bin\www_bget?map00071
69	Terpenoid backbone biosynthesis	ko00900	1	1	221	355	pme3154	C00418	https:\\www.genome.jp\dbget-bin\www_bget?map00900
70	Pyruvate metabolism	ko00620	5	6	221	355	mws0192;pmb3101;Zmgn001448;mws0275;Wayn001528	C00042+C02504+C05994+C00149+C01251	https:\\www.genome.jp\dbget-bin\www_bget?map00620
71	Butanoate metabolism	ko00650	4	8	221	355	mws0192;Lmbn001288;Lmgn000219;pme0014	C00042+C06010+C00232+C00025	https:\\www.genome.jp\dbget-bin\www_bget?map00650
72	Sphingolipid metabolism	ko00600	2	4	221	355	MWS0952;mws0704	C01120+C00346	https:\\www.genome.jp\dbget-bin\www_bget?map00600
73	Fructose and mannose metabolism	ko00051	2	6	221	355	mws0854;pmf0138	C00507+C00159	https:\\www.genome.jp\dbget-bin\www_bget?map00051
74	Porphyrin metabolism	ko00860	3	3	221	355	mws0230;pma3649;pme0014	C00188+C00430+C00025	https:\\www.genome.jp\dbget-bin\www_bget?map00860
75	Flavone and flavonol biosynthesis	ko00944	5	8	221	355	MWSHY0136;mws0047;mws1434;MWSHY0104;pme3227	C12249+C12627+C01714+C03951+C12628	https:\\www.genome.jp\dbget-bin\www_bget?map00944
76	Thiamine metabolism	ko00730	2	4	221	355	pmb0764;pmb0530	C04294+C00003	https:\\www.genome.jp\dbget-bin\www_bget?map00730
77	Betalain biosynthesis	ko00965	1	2	221	355	pme3827	C00355	https:\\www.genome.jp\dbget-bin\www_bget?map00965
78	Zeatin biosynthesis	ko00908	6	7	221	355	pme1474;pmb2922;pme2735;pmb0981;pmf0289;pme2117	C00170+C00029+C00019+C00020+C16427+C00008	https:\\www.genome.jp\dbget-bin\www_bget?map00908
79	Benzoxazinoid biosynthesis	ko00402	1	1	221	355	pmb1096	C00463	https:\\www.genome.jp\dbget-bin\www_bget?map00402
80	Glycerolipid metabolism	ko00561	1	4	221	355	pmb2922	C00029	https:\\www.genome.jp\dbget-bin\www_bget?map00561
81	Sulfur relay system	ko04122	1	3	221	355	pme2735	C00019	https:\\www.genome.jp\dbget-bin\www_bget?map04122
82	Isoflavonoid biosynthesis	ko00943	2	3	221	355	pme0376;pmp000193	C00509+C16191	https:\\www.genome.jp\dbget-bin\www_bget?map00943
83	Valine, leucine and isoleucine degradation	ko00280	2	6	221	355	mws0227;mws0258	C00123+C00407	https:\\www.genome.jp\dbget-bin\www_bget?map00280
84	Plant hormone signal transduction	ko04075	1	4	221	355	Lmgn001670	C00805	https:\\www.genome.jp\dbget-bin\www_bget?map04075
85	Carbon fixation in photosynthetic organisms	ko00710	1	8	221	355	mws0275	C00149	https:\\www.genome.jp\dbget-bin\www_bget?map00710
86	Phosphatidylinositol signaling system	ko04070	1	2	221	355	Hmln000297	C00137	https:\\www.genome.jp\dbget-bin\www_bget?map04070
87	Penicillin and cephalosporin biosynthesis	ko00311	1	3	221	355	mws1346	C00956	https:\\www.genome.jp\dbget-bin\www_bget?map00311
88	Taurine and hypotaurine metabolism	ko00430	2	5	221	355	mws0236;pme0014	C00245+C00025	https:\\www.genome.jp\dbget-bin\www_bget?map00430
89	Photosynthesis	ko00195	1	1	221	355	pme2117	C00008	https:\\www.genome.jp\dbget-bin\www_bget?map00195
90	Glycerophospholipid metabolism	ko00564	2	4	221	355	pmb0484;mws0704	C00114+C00346	https:\\www.genome.jp\dbget-bin\www_bget?map00564
91	Glycosylphosphatidylinositol (GPI)-anchor biosynthesis	ko00563	1	1	221	355	mws0704	C00346	https:\\www.genome.jp\dbget-bin\www_bget?map00563
92	One carbon pool by folate	ko00670	1	1	221	355	pmb1912	C00234	https:\\www.genome.jp\dbget-bin\www_bget?map00670
93	Carbapenem biosynthesis	ko00332	1	3	221	355	pme0014	C00025	https:\\www.genome.jp\dbget-bin\www_bget?map00332

## Sheet: Tre-3 vs Tre-6 
Table S9D The enriched KEGG pathways of differentially accumulated metabolites between "Tre-3" and "Tre-6" samples.
No.	KEGG_pathway	ko_ID	Sig_compound	compound	Sig_compound_all	compound_all	IndexList	CIDList	Pathway
1	Phenylalanine metabolism	ko00360	3	19	55	353	mws0715;Lmrn003000;MWSmce248	C04148+C05607+C12621	https:\\www.genome.jp\dbget-bin\www_bget?map00360
2	Phenylalanine, tyrosine and tryptophan biosynthesis	ko00400	2	9	55	353	pme3311;MWS00123g	C00354+C17235	https:\\www.genome.jp\dbget-bin\www_bget?map00400
3	Carbon fixation in photosynthetic organisms	ko00710	1	8	55	353	pme3311	C00354	https:\\www.genome.jp\dbget-bin\www_bget?map00710
4	Metabolic pathways	ko01100	41	280	55	353	pme3311;pme0534;pme3009;MW0114263;mws0884;Lmbn002644;Lmrn003000;pme2960;pme0256;Lmbn002737;MWS00123g;Lmbn001754;mws0180;MWSmce248;mws0260;mws0609;MWS2040;pme3705;pme0243;Zmyn000155;mws0567;mws0854;pmb3101;mws0251;mws0984;pme0008;mws0005;mws1189;pme0376;pma3101;pme2253;pme1373;mws0236;pme3961;MWS2076;mws0059;pmb1912;mws0832;pmf0248;pme0014;pmb0786	C00354+C00257+C02341+C02273+C00575+C06758+C05607+C06561+C00385+C07209+C17235+C04411+C00628+C12621+C00062+C00942+C11145+C00191+C00489+C00437+C01035+C00507+C02504+C00178+C00835+C00327+C00398+C00333+C00509+C05841+C01040+C00239+C00245+C00559+C01987+C05625+C00234+C01262+C14151+C00025+C00329	https:\\www.genome.jp\dbget-bin\www_bget?map01100
5	Biosynthesis of secondary metabolites	ko01110	20	132	55	353	pme3311;pme0534;Lmrn003000;pme2960;pme0256;MWS00123g;Lmbn001754;mws0260;mws0178;Zmyn000155;MWSHY0136;MW0139629;pmb3101;MW0114092;pme0008;mws0005;pme0376;mws0059;pmf0248;pme0014	C00354+C00257+C05607+C06561+C00385+C17235+C04411+C00062+C00852+C00437+C12249+C09833+C02504+C05839+C00327+C00398+C00509+C05625+C14151+C00025	https:\\www.genome.jp\dbget-bin\www_bget?map01110
6	Carbon metabolism	ko01200	4	21	55	353	pme3311;pme0534;pmb1912;pme0014	C00354+C00257+C00234+C00025	https:\\www.genome.jp\dbget-bin\www_bget?map01200
7	Pentose phosphate pathway	ko00030	1	6	55	353	pme0534	C00257	https:\\www.genome.jp\dbget-bin\www_bget?map00030
8	C5-Branched dibasic acid metabolism	ko00660	2	9	55	353	pme3009;pme0014	C02341+C00025	https:\\www.genome.jp\dbget-bin\www_bget?map00660
9	Pentose and glucuronate interconversions	ko00040	3	9	55	353	MW0114263;pme3705;mws1189	C02273+C00191+C00333	https:\\www.genome.jp\dbget-bin\www_bget?map00040
10	ABC transporters	ko02010	7	43	55	353	MW0114263;mws0260;mws1189;MWS0442;mws0236;pme3961;pme0014	C02273+C00062+C00333+C01835+C00245+C00559+C00025	https:\\www.genome.jp\dbget-bin\www_bget?map02010
11	Purine metabolism	ko00230	4	18	55	353	mws0884;pme0256;mws0609;pme3961	C00575+C00385+C00942+C00559	https:\\www.genome.jp\dbget-bin\www_bget?map00230
12	Tropane, piperidine and pyridine alkaloid biosynthesis	ko00960	1	12	55	353	Lmrn003000	C05607	https:\\www.genome.jp\dbget-bin\www_bget?map00960
13	Flavonoid biosynthesis	ko00941	8	14	55	353	pme2960;pme0001;mws0178;MWSHY0124;MW0139629;pme0376;mws0914;mws0920	C06561+C09806+C00852+C09827+C09833+C00509+C09826+C10192	https:\\www.genome.jp\dbget-bin\www_bget?map00941
14	Caffeine metabolism	ko00232	1	4	55	353	pme0256	C00385	https:\\www.genome.jp\dbget-bin\www_bget?map00232
15	Nucleotide metabolism	ko01232	4	24	55	353	pme0256;mws0251;pme1373;pme3961	C00385+C00178+C00239+C00559	https:\\www.genome.jp\dbget-bin\www_bget?map01232
16	Glucosinolate biosynthesis	ko00966	1	8	55	353	MWS00123g	C17235	https:\\www.genome.jp\dbget-bin\www_bget?map00966
17	2-Oxocarboxylic acid metabolism	ko01210	5	27	55	353	MWS00123g;Lmbn001754;Zmyn000155;pmb3101;pme0014	C17235+C04411+C00437+C02504+C00025	https:\\www.genome.jp\dbget-bin\www_bget?map01210
18	Valine, leucine and isoleucine biosynthesis	ko00290	2	9	55	353	Lmbn001754;pmb3101	C04411+C02504	https:\\www.genome.jp\dbget-bin\www_bget?map00290
19	Biosynthesis of amino acids	ko01230	6	43	55	353	Lmbn001754;mws0260;Zmyn000155;pmb3101;pme0008;pme0014	C04411+C00062+C00437+C02504+C00327+C00025	https:\\www.genome.jp\dbget-bin\www_bget?map01230
20	Tyrosine metabolism	ko00350	1	15	55	353	mws0180	C00628	https:\\www.genome.jp\dbget-bin\www_bget?map00350
21	Arginine biosynthesis	ko00220	4	11	55	353	mws0260;Zmyn000155;pme0008;pme0014	C00062+C00437+C00327+C00025	https:\\www.genome.jp\dbget-bin\www_bget?map00220
22	Monobactam biosynthesis	ko00261	1	5	55	353	mws0260	C00062	https:\\www.genome.jp\dbget-bin\www_bget?map00261
23	Arginine and proline metabolism	ko00330	3	15	55	353	mws0260;mws0567;pme0014	C00062+C01035+C00025	https:\\www.genome.jp\dbget-bin\www_bget?map00330
24	D-Amino acid metabolism	ko00470	2	22	55	353	mws0260;pme0014	C00062+C00025	https:\\www.genome.jp\dbget-bin\www_bget?map00470
25	Aminoacyl-tRNA biosynthesis	ko00970	3	18	55	353	mws0260;pmb1912;pme0014	C00062+C00234+C00025	https:\\www.genome.jp\dbget-bin\www_bget?map00970
26	Sulfur metabolism	ko00920	2	6	55	353	MWS2040;mws0236	C11145+C00245	https:\\www.genome.jp\dbget-bin\www_bget?map00920
27	Ascorbate and aldarate metabolism	ko00053	3	13	55	353	pme3705;mws1189;pme2253	C00191+C00333+C01040	https:\\www.genome.jp\dbget-bin\www_bget?map00053
28	Amino sugar and nucleotide sugar metabolism	ko00520	3	11	55	353	pme3705;mws1189;pmb0786	C00191+C00333+C00329	https:\\www.genome.jp\dbget-bin\www_bget?map00520
29	Inositol phosphate metabolism	ko00562	1	5	55	353	pme3705	C00191	https:\\www.genome.jp\dbget-bin\www_bget?map00562
30	Biosynthesis of cofactors	ko01240	6	49	55	353	pme3705;mws1189;pme2253;pmb1912;pmf0248;pme0014	C00191+C00333+C01040+C00234+C14151+C00025	https:\\www.genome.jp\dbget-bin\www_bget?map01240
31	Biosynthesis of nucleotide sugars	ko01250	3	11	55	353	pme3705;mws1189;pmb0786	C00191+C00333+C00329	https:\\www.genome.jp\dbget-bin\www_bget?map01250
32	Phenylpropanoid biosynthesis	ko00940	1	15	55	353	mws0178	C00852	https:\\www.genome.jp\dbget-bin\www_bget?map00940
33	Stilbenoid, diarylheptanoid and gingerol biosynthesis	ko00945	1	2	55	353	mws0178	C00852	https:\\www.genome.jp\dbget-bin\www_bget?map00945
34	Fatty acid degradation	ko00071	2	4	55	353	pme0243;MW0107126	C00489+C03547	https:\\www.genome.jp\dbget-bin\www_bget?map00071
35	Lysine degradation	ko00310	1	12	55	353	pme0243	C00489	https:\\www.genome.jp\dbget-bin\www_bget?map00310
36	Fructose and mannose metabolism	ko00051	1	6	55	353	mws0854	C00507	https:\\www.genome.jp\dbget-bin\www_bget?map00051
37	Flavone and flavonol biosynthesis	ko00944	3	7	55	353	MWSHY0136;mws1434;mws0059	C12249+C01714+C05625	https:\\www.genome.jp\dbget-bin\www_bget?map00944
38	Pyruvate metabolism	ko00620	2	6	55	353	pmb3101;Zmgn001448	C02504+C05994	https:\\www.genome.jp\dbget-bin\www_bget?map00620
39	Pyrimidine metabolism	ko00240	2	19	55	353	mws0251;pme1373	C00178+C00239	https:\\www.genome.jp\dbget-bin\www_bget?map00240
40	Biosynthesis of various plant secondary metabolites	ko00999	1	11	55	353	MW0114092	C05839	https:\\www.genome.jp\dbget-bin\www_bget?map00999
41	Folate biosynthesis	ko00790	1	3	55	353	mws0984	C00835	https:\\www.genome.jp\dbget-bin\www_bget?map00790
42	Tryptophan metabolism	ko00380	2	11	55	353	mws0005;MWS2076	C00398+C01987	https:\\www.genome.jp\dbget-bin\www_bget?map00380
43	Indole alkaloid biosynthesis	ko00901	1	3	55	353	mws0005	C00398	https:\\www.genome.jp\dbget-bin\www_bget?map00901
44	Isoflavonoid biosynthesis	ko00943	1	3	55	353	pme0376	C00509	https:\\www.genome.jp\dbget-bin\www_bget?map00943
45	Nicotinate and nicotinamide metabolism	ko00760	1	12	55	353	pma3101	C05841	https:\\www.genome.jp\dbget-bin\www_bget?map00760
46	Glycerophospholipid metabolism	ko00564	1	4	55	353	mws0120	C00670	https:\\www.genome.jp\dbget-bin\www_bget?map00564
47	Ether lipid metabolism	ko00565	1	1	55	353	mws0120	C00670	https:\\www.genome.jp\dbget-bin\www_bget?map00565
48	Taurine and hypotaurine metabolism	ko00430	2	5	55	353	mws0236;pme0014	C00245+C00025	https:\\www.genome.jp\dbget-bin\www_bget?map00430
49	One carbon pool by folate	ko00670	1	1	55	353	pmb1912	C00234	https:\\www.genome.jp\dbget-bin\www_bget?map00670
50	Histidine metabolism	ko00340	2	10	55	353	mws0832;pme0014	C01262+C00025	https:\\www.genome.jp\dbget-bin\www_bget?map00340
51	beta-Alanine metabolism	ko00410	1	12	55	353	mws0832	C01262	https:\\www.genome.jp\dbget-bin\www_bget?map00410
52	Ubiquinone and other terpenoid-quinone biosynthesis	ko00130	1	7	55	353	pmf0248	C14151	https:\\www.genome.jp\dbget-bin\www_bget?map00130
53	Alanine, aspartate and glutamate metabolism	ko00250	1	12	55	353	pme0014	C00025	https:\\www.genome.jp\dbget-bin\www_bget?map00250
54	Carbapenem biosynthesis	ko00332	1	3	55	353	pme0014	C00025	https:\\www.genome.jp\dbget-bin\www_bget?map00332
55	Glutathione metabolism	ko00480	1	11	55	353	pme0014	C00025	https:\\www.genome.jp\dbget-bin\www_bget?map00480
56	Neomycin, kanamycin and gentamicin biosynthesis	ko00524	1	5	55	353	pme0014	C00025	https:\\www.genome.jp\dbget-bin\www_bget?map00524
57	Glyoxylate and dicarboxylate metabolism	ko00630	1	11	55	353	pme0014	C00025	https:\\www.genome.jp\dbget-bin\www_bget?map00630
58	Butanoate metabolism	ko00650	1	8	55	353	pme0014	C00025	https:\\www.genome.jp\dbget-bin\www_bget?map00650
59	Porphyrin metabolism	ko00860	1	3	55	353	pme0014	C00025	https:\\www.genome.jp\dbget-bin\www_bget?map00860
60	Nitrogen metabolism	ko00910	1	2	55	353	pme0014	C00025	https:\\www.genome.jp\dbget-bin\www_bget?map00910

## Sheet: Tre-3  vs Tre-9 
Table S9E The enriched KEGG pathways of differentially accumulated metabolites between "Tre-3" and "Tre-9" samples.
No.	Kegg_pathway	ko_ID	Sig_compound	compound	Sig_compound_all	compound_all	IndexList	CIDList	Pathway
1	Phenylalanine metabolism	ko00360	6	19	105	353	mws0715;mws0159;Lmrn003000;MWSmce248;Lmmn001643;MWS20194	C04148+C00166+C05607+C12621+C01772+C00423	https:\\www.genome.jp\dbget-bin\www_bget?map00360
2	Phenylalanine, tyrosine and tryptophan biosynthesis	ko00400	5	9	105	353	pme3311;mws0159;MWS00123g;mws0282;pmb1096	C00354+C00166+C17235+C00078+C00463	https:\\www.genome.jp\dbget-bin\www_bget?map00400
3	Carbon fixation in photosynthetic organisms	ko00710	1	8	105	353	pme3311	C00354	https:\\www.genome.jp\dbget-bin\www_bget?map00710
4	Metabolic pathways	ko01100	81	280	105	353	pme3311;pme0534;mws0159;MW0168500;pme3443;mws4170;Lmbn002644;Lmrn003000;pme2960;pme0256;Lmbn005662;Lmbn002737;MWS00123g;mws0344;Lmbn001754;mws0133;pmb0819;mws0668;pmf0096;mws0180;mws1358;MWSmce248;mws0609;MWS2040;mws0014;pme3083;pme3154;pme1109;MWS0952;pme0519;mws0854;pmb2221;mws0183;pme1002;pme1178;mws0282;pmb3101;pme1474;pmb1096;pmb2922;pmb0532;mws0984;pme2559;mws0232;mws0005;Lmmn001643;pme0230…	C00354+C00257+C00166+C00362+C05610+C00031+C06758+C05607+C06561+C00385+C14825+C07209+C17235+C00502+C04411+C00153+C02938+C01762+C00209+C00628+C00090+C12621+C00942+C11145+C01494+C05653+C00418+C00242+C01120+C00089+C00507+C12144+C00230+C00483+C00387+C00078+C02504+C00170+C00463+C00029+C00130+C00835+C01042+C00255+C00398+C01772+C00212+C00021+C00509+C05841+C10497+C00073+C18326+C01235+C12448+C00020+C00144+…	https:\\www.genome.jp\dbget-bin\www_bget?map01100
5	Biosynthesis of secondary metabolites	ko01110	43	131	105	353	pme3311;pme0534;mws0159;pme3443;mws4170;Lmrn003000;pme2960;pme0256;MWS00123g;Lmbn001754;mws0668;mws0014;mws0639;mws0178;pme3154;pme0519;mws0183;MW0139629;pme1002;mws0282;pmb3101;MW0114092;pmb1096;pmb2922;pmb0532;mws0232;mws0005;Lmmn001643;pme0376;pme1210;MW0000243;pmb0981;Hmln000297;mws2523;Wayn001528;mws1337;pma0149;Zmln002252;MWS20160;mws0264;MWSCX015;MWS20194;pme1439	C00354+C00257+C00166+C05610+C00031+C05607+C06561+C00385+C17235+C04411+C01762+C01494+C00196+C00852+C00418+C00089+C00230+C09833+C00483+C00078+C02504+C05839+C00463+C00029+C00130+C00255+C00398+C01772+C00509+C00073+C12448+C00020+C00137+C00689+C01251+C00864+C02887+C22007+C00844+C01083+C10945+C00423+C00811	https:\\www.genome.jp\dbget-bin\www_bget?map01110
6	Carbon metabolism	ko01200	3	21	105	353	pme3311;pme0534;pmb1912	C00354+C00257+C00234	https:\\www.genome.jp\dbget-bin\www_bget?map01200
7	Pentose phosphate pathway	ko00030	2	6	105	353	pme0534;mws4170	C00257+C00031	https:\\www.genome.jp\dbget-bin\www_bget?map00030
8	D-Amino acid metabolism	ko00470	2	22	105	353	mws0159;pme1210	C00166+C00073	https:\\www.genome.jp\dbget-bin\www_bget?map00470
9	Tropane, piperidine and pyridine alkaloid biosynthesis	ko00960	3	12	105	353	mws0159;Lmrn003000;MW0000243	C00166+C05607+C12448	https:\\www.genome.jp\dbget-bin\www_bget?map00960
10	2-Oxocarboxylic acid metabolism	ko01210	7	27	105	353	mws0159;MWS00123g;Lmbn001754;mws0282;pmb3101;pme1210;Wayn001528	C00166+C17235+C04411+C00078+C02504+C00073+C01251	https:\\www.genome.jp\dbget-bin\www_bget?map01210
11	Biosynthesis of amino acids	ko01230	8	43	105	353	mws0159;Lmbn001754;mws0282;pmb3101;pme1286;pme1210;Wayn001528;Zmgn001039	C00166+C04411+C00078+C02504+C00021+C00073+C01251+C03539	https:\\www.genome.jp\dbget-bin\www_bget?map01230
12	Purine metabolism	ko00230	13	18	105	353	MW0168500;pme0256;mws0668;pmf0096;mws0609;pme1109;pme1178;pmb0532;pme0230;pmb0981;pmb0998;pme3961;pme3184	C00362+C00385+C01762+C00209+C00942+C00242+C00387+C00130+C00212+C00020+C00144+C00559+C00360	https:\\www.genome.jp\dbget-bin\www_bget?map00230
13	Nucleotide metabolism	ko01232	12	24	105	353	MW0168500;pme0256;mws0668;pme1109;pme1178;pmb0532;pme0230;pmb0981;pmb0998;pme1373;pme3961;pme3184	C00362+C00385+C01762+C00242+C00387+C00130+C00212+C00020+C00144+C00239+C00559+C00360	https:\\www.genome.jp\dbget-bin\www_bget?map01232
14	Glycolysis / Gluconeogenesis	ko00010	2	4	105	353	MWSmce675;mws4170	C06186+C00031	https:\\www.genome.jp\dbget-bin\www_bget?map00010
15	Phenylpropanoid biosynthesis	ko00940	7	15	105	353	pme3443;mws0014;mws0178;pma0149;MWSCX015;MWS20194;pme1439	C05610+C01494+C00852+C02887+C10945+C00423+C00811	https:\\www.genome.jp\dbget-bin\www_bget?map00940
16	Galactose metabolism	ko00052	9	19	105	353	mws4170;pme0519;pmb2922;mws1080;Hmln000297;MA10039641;pmf0139;pmf0138;mws1333	C00031+C00089+C00029+C01235+C00137+C00243+C00124+C00159+C05402	https:\\www.genome.jp\dbget-bin\www_bget?map00052
17	Starch and sucrose metabolism	ko00500	5	9	105	353	mws4170;pme0519;pmb2922;mws2523;mws0264	C00031+C00089+C00029+C00689+C01083	https:\\www.genome.jp\dbget-bin\www_bget?map00500
18	Amino sugar and nucleotide sugar metabolism	ko00520	3	11	105	353	mws4170;pmb2922;pmf0138	C00031+C00029+C00159	https:\\www.genome.jp\dbget-bin\www_bget?map00520
19	Neomycin, kanamycin and gentamicin biosynthesis	ko00524	2	5	105	353	mws4170;pmb2922	C00031+C00029	https:\\www.genome.jp\dbget-bin\www_bget?map00524
20	Indole alkaloid biosynthesis	ko00901	3	3	105	353	mws4170;mws0282;mws0005	C00031+C00078+C00398	https:\\www.genome.jp\dbget-bin\www_bget?map00901
21	ABC transporters	ko02010	13	43	105	353	mws4170;mws0668;pme0519;pme1178;mws0232;pme0230;Hmln000297;MA10039641;mws0236;pme3961;pmf0138;mws1333;mws0264	C00031+C01762+C00089+C00387+C00255+C00212+C00137+C00243+C00245+C00559+C00159+C05402+C01083	https:\\www.genome.jp\dbget-bin\www_bget?map02010
22	Flavonoid biosynthesis	ko00941	7	14	105	353	pme2960;mws0178;MWSHY0124;MW0139629;pme0376;mws0914;mws0046	C06561+C00852+C09827+C09833+C00509+C09826+C09789	https:\\www.genome.jp\dbget-bin\www_bget?map00941
23	Caffeine metabolism	ko00232	2	4	105	353	pme0256;mws0668	C00385+C01762	https:\\www.genome.jp\dbget-bin\www_bget?map00232
24	Linoleic acid metabolism	ko00591	2	17	105	353	Lmbn005662;Lmbn005287	C14825+C07354	https:\\www.genome.jp\dbget-bin\www_bget?map00591
25	Propanoate metabolism	ko00640	1	5	105	353	mws0206	C05984	https:\\www.genome.jp\dbget-bin\www_bget?map00640
26	Glucosinolate biosynthesis	ko00966	3	8	105	353	MWS00123g;mws0282;pme1210	C17235+C00078+C00073	https:\\www.genome.jp\dbget-bin\www_bget?map00966
27	Pentose and glucuronate interconversions	ko00040	2	9	105	353	mws0344;pmb2922	C00502+C00029	https:\\www.genome.jp\dbget-bin\www_bget?map00040
28	Valine, leucine and isoleucine biosynthesis	ko00290	2	9	105	353	Lmbn001754;pmb3101	C04411+C02504	https:\\www.genome.jp\dbget-bin\www_bget?map00290
29	Nicotinate and nicotinamide metabolism	ko00760	2	12	105	353	mws0133;pma3101	C00153+C05841	https:\\www.genome.jp\dbget-bin\www_bget?map00760
30	Biosynthesis of cofactors	ko01240	13	49	105	353	mws0133;pme1002;mws0282;pmb2922;pmb0532;mws0232;pme1286;pme1210;pmb0981;Wayn001528;mws1337;pmb1912;mws1336	C00153+C00483+C00078+C00029+C00130+C00255+C00021+C00073+C00020+C01251+C00864+C00234+C00568	https:\\www.genome.jp\dbget-bin\www_bget?map01240
31	Tryptophan metabolism	ko00380	8	11	105	353	pmb0819;pme3083;mws0282;pmb1096;mws0005;pmb0818;mws1320;MWS2076	C02938+C05653+C00078+C00463+C00398+C05660+C00955+C01987	https:\\www.genome.jp\dbget-bin\www_bget?map00380
32	Glyoxylate and dicarboxylate metabolism	ko00630	1	11	105	353	pmf0096	C00209	https:\\www.genome.jp\dbget-bin\www_bget?map00630
33	Tyrosine metabolism	ko00350	4	15	105	353	mws0180;pme1002;pmb2497;pme1439	C00628+C00483+C05584+C00811	https:\\www.genome.jp\dbget-bin\www_bget?map00350
34	Sulfur metabolism	ko00920	2	6	105	353	MWS2040;mws0236	C11145+C00245	https:\\www.genome.jp\dbget-bin\www_bget?map00920
35	Arachidonic acid metabolism	ko00590	1	2	105	353	mws0945	C04577	https:\\www.genome.jp\dbget-bin\www_bget?map00590
36	Stilbenoid, diarylheptanoid and gingerol biosynthesis	ko00945	1	2	105	353	mws0178	C00852	https:\\www.genome.jp\dbget-bin\www_bget?map00945
37	Terpenoid backbone biosynthesis	ko00900	1	1	105	353	pme3154	C00418	https:\\www.genome.jp\dbget-bin\www_bget?map00900
38	Sphingolipid metabolism	ko00600	4	4	105	353	MWS0952;pmb2221;ML10195036;mws0704	C01120+C12144+C02934+C00346	https:\\www.genome.jp\dbget-bin\www_bget?map00600
39	Fructose and mannose metabolism	ko00051	2	6	105	353	mws0854;pmf0138	C00507+C00159	https:\\www.genome.jp\dbget-bin\www_bget?map00051
40	Isoquinoline alkaloid biosynthesis	ko00950	2	5	105	353	pme1002;pme1439	C00483+C00811	https:\\www.genome.jp\dbget-bin\www_bget?map00950
41	Glycine, serine and threonine metabolism	ko00260	1	9	105	353	mws0282	C00078	https:\\www.genome.jp\dbget-bin\www_bget?map00260
42	Aminoacyl-tRNA biosynthesis	ko00970	3	18	105	353	mws0282;pme1210;pmb1912	C00078+C00073+C00234	https:\\www.genome.jp\dbget-bin\www_bget?map00970
43	Biosynthesis of various alkaloids	ko00996	2	7	105	353	mws0282;MWS20194	C00078+C00423	https:\\www.genome.jp\dbget-bin\www_bget?map00996
44	Pyruvate metabolism	ko00620	3	6	105	353	pmb3101;Zmgn001448;Wayn001528	C02504+C05994+C01251	https:\\www.genome.jp\dbget-bin\www_bget?map00620
45	Biosynthesis of various plant secondary metabolites	ko00999	5	11	105	353	MW0114092;Lmmn001643;pme1210;Zmln002252;MWS20194	C05839+C01772+C00073+C22007+C00423	https:\\www.genome.jp\dbget-bin\www_bget?map00999
46	Cysteine and methionine metabolism	ko00270	4	15	105	353	pme1474;pme1286;pme1210;Zmgn001039	C00170+C00021+C00073+C03539	https:\\www.genome.jp\dbget-bin\www_bget?map00270
47	Zeatin biosynthesis	ko00908	3	7	105	353	pme1474;pmb2922;pmb0981	C00170+C00029+C00020	https:\\www.genome.jp\dbget-bin\www_bget?map00908
48	Benzoxazinoid biosynthesis	ko00402	1	1	105	353	pmb1096	C00463	https:\\www.genome.jp\dbget-bin\www_bget?map00402
49	Ascorbate and aldarate metabolism	ko00053	2	13	105	353	pmb2922;Hmln000297	C00029+C00137	https:\\www.genome.jp\dbget-bin\www_bget?map00053
50	Glycerolipid metabolism	ko00561	1	4	105	353	pmb2922	C00029	https:\\www.genome.jp\dbget-bin\www_bget?map00561
51	Biosynthesis of nucleotide sugars	ko01250	3	11	105	353	pmb2922;Hmln000297;pmf0138	C00029+C00137+C00159	https:\\www.genome.jp\dbget-bin\www_bget?map01250
52	Fatty acid degradation	ko00071	1	4	105	353	MW0107126	C03547	https:\\www.genome.jp\dbget-bin\www_bget?map00071
53	Folate biosynthesis	ko00790	2	3	105	353	mws0984;mws1336	C00835+C00568	https:\\www.genome.jp\dbget-bin\www_bget?map00790
54	Alanine, aspartate and glutamate metabolism	ko00250	1	12	105	353	pme2559	C01042	https:\\www.genome.jp\dbget-bin\www_bget?map00250
55	Riboflavin metabolism	ko00740	1	3	105	353	mws0232	C00255	https:\\www.genome.jp\dbget-bin\www_bget?map00740
56	Isoflavonoid biosynthesis	ko00943	1	3	105	353	pme0376	C00509	https:\\www.genome.jp\dbget-bin\www_bget?map00943
57	Glycerophospholipid metabolism	ko00564	2	4	105	353	mws0120;mws0704	C00670+C00346	https:\\www.genome.jp\dbget-bin\www_bget?map00564
58	Ether lipid metabolism	ko00565	1	1	105	353	mws0120	C00670	https:\\www.genome.jp\dbget-bin\www_bget?map00565
59	Arginine and proline metabolism	ko00330	2	15	105	353	Lmlp003161;pmb0490	C10497+C18326	https:\\www.genome.jp\dbget-bin\www_bget?map00330
60	Inositol phosphate metabolism	ko00562	1	5	105	353	Hmln000297	C00137	https:\\www.genome.jp\dbget-bin\www_bget?map00562
61	Phosphatidylinositol signaling system	ko04070	1	2	105	353	Hmln000297	C00137	https:\\www.genome.jp\dbget-bin\www_bget?map04070
62	Pyrimidine metabolism	ko00240	1	19	105	353	pme1373	C00239	https:\\www.genome.jp\dbget-bin\www_bget?map00240
63	Lysine biosynthesis	ko00300	1	8	105	353	Wayn001528	C01251	https:\\www.genome.jp\dbget-bin\www_bget?map00300
64	Flavone and flavonol biosynthesis	ko00944	3	6	105	353	mws0047;mws1434;pme3227	C12627+C01714+C12628	https:\\www.genome.jp\dbget-bin\www_bget?map00944
65	Taurine and hypotaurine metabolism	ko00430	1	5	105	353	mws0236	C00245	https:\\www.genome.jp\dbget-bin\www_bget?map00430
66	beta-Alanine metabolism	ko00410	1	12	105	353	mws1337	C00864	https:\\www.genome.jp\dbget-bin\www_bget?map00410
67	Pantothenate and CoA biosynthesis	ko00770	1	9	105	353	mws1337	C00864	https:\\www.genome.jp\dbget-bin\www_bget?map00770
68	Cyanoamino acid metabolism	ko00460	1	8	105	353	MWS20160	C00844	https:\\www.genome.jp\dbget-bin\www_bget?map00460
69	Glycosylphosphatidylinositol (GPI)-anchor biosynthesis	ko00563	1	1	105	353	mws0704	C00346	https:\\www.genome.jp\dbget-bin\www_bget?map00563
70	One carbon pool by folate	ko00670	1	1	105	353	pmb1912	C00234	https:\\www.genome.jp\dbget-bin\www_bget?map00670
71	C5-Branched dibasic acid metabolism	ko00660	1	10	105	353	Lmgn000224	C06030	https:\\www.genome.jp\dbget-bin\www_bget?map00660
72	Ubiquinone and other terpenoid-quinone biosynthesis	ko00130	2	7	105	353	MWS20194;pme1439	C00423+C00811	https:\\www.genome.jp\dbget-bin\www_bget?map00130

## Sheet: Tre-6 vs Tre-9 
Table S9F The enriched KEGG pathways of differentially accumulated metabolites between "Tre-6" and "Tre-9" samples.
No.	Kegg_pathway	ko_ID	Sig_compound	compound	Sig_compound_all	compound_all	IndexList	CIDList	Pathway
1	Phenylalanine metabolism	ko00360	6	19	86	354	mws0715;mws0159;Lmrn003000;MWSmce248;Lmmn001643;Zmgn002106	C04148+C00166+C05607+C12621+C01772+C03519	https:\\www.genome.jp\dbget-bin\www_bget?map00360
2	Phenylalanine, tyrosine and tryptophan biosynthesis	ko00400	4	9	86	354	mws0159;MWS00123g;mws0282;pmb1096	C00166+C17235+C00078+C00463	https:\\www.genome.jp\dbget-bin\www_bget?map00400
3	D-Amino acid metabolism	ko00470	2	22	86	354	mws0159;pme1210	C00166+C00073	https:\\www.genome.jp\dbget-bin\www_bget?map00470
4	Tropane, piperidine and pyridine alkaloid biosynthesis	ko00960	2	12	86	354	mws0159;Lmrn003000	C00166+C05607	https:\\www.genome.jp\dbget-bin\www_bget?map00960
5	Metabolic pathways	ko01100	64	280	86	354	mws0159;pme3009;MW0168500;MW0114263;mws0367;pme3443;mws4170;Lmbn002644;Lmrn003000;Lmbn005662;Lmbn002737;MWS00123g;pmb0819;MWS5083;mws0668;pmf0096;mws1358;MWSmce248;MWS2040;pme3705;mws0014;pme3083;Zmyn000155;MWS0952;Lmbn001467;pme0519;pmb2221;pme1178;mws0282;pme3827;pme1474;pmb1096;pmb2922;pmb0532;mws0232;mws0005;Lmmn001643;mws1189;Lmlp003161;pme1210;pmb0490;mws1080;pmb0981;pmb0998;Hmln000297;mws2…	C00166+C02341+C00362+C02273+C06427+C05610+C00031+C06758+C05607+C14825+C07209+C17235+C02938+C00061+C01762+C00209+C00090+C12621+C11145+C00191+C01494+C05653+C00437+C01120+C03087+C00089+C12144+C00387+C00078+C00355+C00170+C00463+C00029+C00130+C00255+C00398+C01772+C00333+C10497+C00073+C18326+C01235+C00020+C00144+C00137+C00689+C00243+C01251+C06426+C03519+C00559+C13747+C00124+C00844+C00159+C05402+C01083+…	https:\\www.genome.jp\dbget-bin\www_bget?map01100
6	Biosynthesis of secondary metabolites	ko01110	36	132	86	354	mws0159;mws0367;pme3443;mws4170;Lmrn003000;MWS00123g;MWS5083;mws0668;mws0014;mws0178;Zmyn000155;pme0519;MWSHY0136;mws0282;MW0114092;pme3827;pmb1096;pmb2922;pmb0532;mws0232;mws0005;Lmmn001643;pme1210;pmb0981;Hmln000297;mws2523;Wayn001528;pma0149;mws0663;MWS20160;mws0264;MWSCX015;Lmbn000121;mws0059;pmf0248;pme1439	C00166+C06427+C05610+C00031+C05607+C17235+C00061+C01762+C01494+C00852+C00437+C00089+C12249+C00078+C05839+C00355+C00463+C00029+C00130+C00255+C00398+C01772+C00073+C00020+C00137+C00689+C01251+C02887+C13747+C00844+C01083+C10945+C02512+C05625+C14151+C00811	https:\\www.genome.jp\dbget-bin\www_bget?map01110
7	2-Oxocarboxylic acid metabolism	ko01210	6	27	86	354	mws0159;MWS00123g;Zmyn000155;mws0282;pme1210;Wayn001528	C00166+C17235+C00437+C00078+C00073+C01251	https:\\www.genome.jp\dbget-bin\www_bget?map01210
8	Biosynthesis of amino acids	ko01230	5	43	86	354	mws0159;Zmyn000155;mws0282;pme1210;Wayn001528	C00166+C00437+C00078+C00073+C01251	https:\\www.genome.jp\dbget-bin\www_bget?map01230
9	C5-Branched dibasic acid metabolism	ko00660	2	10	86	354	pme3009;Lmgn000224	C02341+C06030	https:\\www.genome.jp\dbget-bin\www_bget?map00660
10	Purine metabolism	ko00230	10	18	86	354	MW0168500;pmc0066;mws0668;pmf0096;pme1178;pmb0532;pmb0981;pmb0998;pme3961;pme3184	C00362+C06196+C01762+C00209+C00387+C00130+C00020+C00144+C00559+C00360	https:\\www.genome.jp\dbget-bin\www_bget?map00230
11	Nucleotide metabolism	ko01232	9	24	86	354	MW0168500;pmc0066;mws0668;pme1178;pmb0532;pmb0981;pmb0998;pme3961;pme3184	C00362+C06196+C01762+C00387+C00130+C00020+C00144+C00559+C00360	https:\\www.genome.jp\dbget-bin\www_bget?map01232
12	Glycolysis / Gluconeogenesis	ko00010	2	4	86	354	MWSmce675;mws4170	C06186+C00031	https:\\www.genome.jp\dbget-bin\www_bget?map00010
13	Pentose and glucuronate interconversions	ko00040	4	9	86	354	MW0114263;pme3705;pmb2922;mws1189	C02273+C00191+C00029+C00333	https:\\www.genome.jp\dbget-bin\www_bget?map00040
14	ABC transporters	ko02010	14	43	86	354	MW0114263;mws4170;mws0668;pme0519;pme1178;mws0232;mws1189;Hmln000297;MA10039641;MWS0442;pme3961;pmf0138;mws1333;mws0264	C02273+C00031+C01762+C00089+C00387+C00255+C00333+C00137+C00243+C01835+C00559+C00159+C05402+C01083	https:\\www.genome.jp\dbget-bin\www_bget?map02010
15	alpha-Linolenic acid metabolism	ko00592	1	12	86	354	mws0367	C06427	https:\\www.genome.jp\dbget-bin\www_bget?map00592
16	Biosynthesis of unsaturated fatty acids	ko01040	2	7	86	354	mws0367;MWSmce692	C06427+C06426	https:\\www.genome.jp\dbget-bin\www_bget?map01040
17	Phenylpropanoid biosynthesis	ko00940	6	15	86	354	pme3443;mws0014;mws0178;pma0149;MWSCX015;pme1439	C05610+C01494+C00852+C02887+C10945+C00811	https:\\www.genome.jp\dbget-bin\www_bget?map00940
18	Pentose phosphate pathway	ko00030	1	6	86	354	mws4170	C00031	https:\\www.genome.jp\dbget-bin\www_bget?map00030
19	Galactose metabolism	ko00052	9	19	86	354	mws4170;pme0519;pmb2922;mws1080;Hmln000297;MA10039641;pmf0139;pmf0138;mws1333	C00031+C00089+C00029+C01235+C00137+C00243+C00124+C00159+C05402	https:\\www.genome.jp\dbget-bin\www_bget?map00052
20	Starch and sucrose metabolism	ko00500	5	9	86	354	mws4170;pme0519;pmb2922;mws2523;mws0264	C00031+C00089+C00029+C00689+C01083	https:\\www.genome.jp\dbget-bin\www_bget?map00500
21	Amino sugar and nucleotide sugar metabolism	ko00520	5	11	86	354	mws4170;pme3705;pmb2922;mws1189;pmf0138	C00031+C00191+C00029+C00333+C00159	https:\\www.genome.jp\dbget-bin\www_bget?map00520
22	Neomycin, kanamycin and gentamicin biosynthesis	ko00524	2	5	86	354	mws4170;pmb2922	C00031+C00029	https:\\www.genome.jp\dbget-bin\www_bget?map00524
23	Indole alkaloid biosynthesis	ko00901	3	3	86	354	mws4170;mws0282;mws0005	C00031+C00078+C00398	https:\\www.genome.jp\dbget-bin\www_bget?map00901
24	Linoleic acid metabolism	ko00591	6	17	86	354	Rfmb091;Lmbn005369;Lmbn005662;Lmbn005923;Lmbn005287;MWSmce692	C14767+C14762+C14825+C07289+C07354+C06426	https:\\www.genome.jp\dbget-bin\www_bget?map00591
25	Propanoate metabolism	ko00640	1	5	86	354	mws0206	C05984	https:\\www.genome.jp\dbget-bin\www_bget?map00640
26	Glucosinolate biosynthesis	ko00966	3	8	86	354	MWS00123g;mws0282;pme1210	C17235+C00078+C00073	https:\\www.genome.jp\dbget-bin\www_bget?map00966
27	Tryptophan metabolism	ko00380	6	11	86	354	pmb0819;pme3083;mws0282;pmb1096;mws0005;pmb0818	C02938+C05653+C00078+C00463+C00398+C05660	https:\\www.genome.jp\dbget-bin\www_bget?map00380
28	Oxidative phosphorylation	ko00190	1	5	86	354	MWS5083	C00061	https:\\www.genome.jp\dbget-bin\www_bget?map00190
29	Riboflavin metabolism	ko00740	2	3	86	354	MWS5083;mws0232	C00061+C00255	https:\\www.genome.jp\dbget-bin\www_bget?map00740
30	Biosynthesis of cofactors	ko01240	12	49	86	354	MWS5083;pme3705;mws0282;pmb2922;pmb0532;mws0232;mws1189;pme1210;pmb0981;Wayn001528;mws1336;pmf0248	C00061+C00191+C00078+C00029+C00130+C00255+C00333+C00073+C00020+C01251+C00568+C14151	https:\\www.genome.jp\dbget-bin\www_bget?map01240
31	Caffeine metabolism	ko00232	2	4	86	354	mws0668;mws0663	C01762+C13747	https:\\www.genome.jp\dbget-bin\www_bget?map00232
32	Glyoxylate and dicarboxylate metabolism	ko00630	1	11	86	354	pmf0096	C00209	https:\\www.genome.jp\dbget-bin\www_bget?map00630
33	Sulfur metabolism	ko00920	1	6	86	354	MWS2040	C11145	https:\\www.genome.jp\dbget-bin\www_bget?map00920
34	Ascorbate and aldarate metabolism	ko00053	4	13	86	354	pme3705;pmb2922;mws1189;Hmln000297	C00191+C00029+C00333+C00137	https:\\www.genome.jp\dbget-bin\www_bget?map00053
35	Inositol phosphate metabolism	ko00562	2	5	86	354	pme3705;Hmln000297	C00191+C00137	https:\\www.genome.jp\dbget-bin\www_bget?map00562
36	Biosynthesis of nucleotide sugars	ko01250	5	11	86	354	pme3705;pmb2922;mws1189;Hmln000297;pmf0138	C00191+C00029+C00333+C00137+C00159	https:\\www.genome.jp\dbget-bin\www_bget?map01250
37	Flavonoid biosynthesis	ko00941	3	14	86	354	pme0001;mws0178;mws0920	C09806+C00852+C10192	https:\\www.genome.jp\dbget-bin\www_bget?map00941
38	Stilbenoid, diarylheptanoid and gingerol biosynthesis	ko00945	1	2	86	354	mws0178	C00852	https:\\www.genome.jp\dbget-bin\www_bget?map00945
39	Arginine biosynthesis	ko00220	1	11	86	354	Zmyn000155	C00437	https:\\www.genome.jp\dbget-bin\www_bget?map00220
40	Sphingolipid metabolism	ko00600	2	4	86	354	MWS0952;pmb2221	C01120+C12144	https:\\www.genome.jp\dbget-bin\www_bget?map00600
41	Lysine degradation	ko00310	1	12	86	354	Lmbn001467	C03087	https:\\www.genome.jp\dbget-bin\www_bget?map00310
42	Flavone and flavonol biosynthesis	ko00944	4	7	86	354	MWSHY0136;mws0047;mws1434;mws0059	C12249+C12627+C01714+C05625	https:\\www.genome.jp\dbget-bin\www_bget?map00944
43	Glycine, serine and threonine metabolism	ko00260	1	9	86	354	mws0282	C00078	https:\\www.genome.jp\dbget-bin\www_bget?map00260
44	Aminoacyl-tRNA biosynthesis	ko00970	2	18	86	354	mws0282;pme1210	C00078+C00073	https:\\www.genome.jp\dbget-bin\www_bget?map00970
45	Biosynthesis of various alkaloids	ko00996	1	7	86	354	mws0282	C00078	https:\\www.genome.jp\dbget-bin\www_bget?map00996
46	Biosynthesis of various plant secondary metabolites	ko00999	3	11	86	354	MW0114092;Lmmn001643;pme1210	C05839+C01772+C00073	https:\\www.genome.jp\dbget-bin\www_bget?map00999
47	Tyrosine metabolism	ko00350	2	15	86	354	pme3827;pme1439	C00355+C00811	https:\\www.genome.jp\dbget-bin\www_bget?map00350
48	Isoquinoline alkaloid biosynthesis	ko00950	2	5	86	354	pme3827;pme1439	C00355+C00811	https:\\www.genome.jp\dbget-bin\www_bget?map00950
49	Betalain biosynthesis	ko00965	1	2	86	354	pme3827	C00355	https:\\www.genome.jp\dbget-bin\www_bget?map00965
50	Cysteine and methionine metabolism	ko00270	2	15	86	354	pme1474;pme1210	C00170+C00073	https:\\www.genome.jp\dbget-bin\www_bget?map00270
51	Zeatin biosynthesis	ko00908	3	7	86	354	pme1474;pmb2922;pmb0981	C00170+C00029+C00020	https:\\www.genome.jp\dbget-bin\www_bget?map00908
52	Benzoxazinoid biosynthesis	ko00402	1	1	86	354	pmb1096	C00463	https:\\www.genome.jp\dbget-bin\www_bget?map00402
53	Glycerolipid metabolism	ko00561	1	4	86	354	pmb2922	C00029	https:\\www.genome.jp\dbget-bin\www_bget?map00561
54	Arginine and proline metabolism	ko00330	2	15	86	354	Lmlp003161;pmb0490	C10497+C18326	https:\\www.genome.jp\dbget-bin\www_bget?map00330
55	Phosphatidylinositol signaling system	ko04070	1	2	86	354	Hmln000297	C00137	https:\\www.genome.jp\dbget-bin\www_bget?map04070
56	Lysine biosynthesis	ko00300	1	8	86	354	Wayn001528	C01251	https:\\www.genome.jp\dbget-bin\www_bget?map00300
57	Pyruvate metabolism	ko00620	1	6	86	354	Wayn001528	C01251	https:\\www.genome.jp\dbget-bin\www_bget?map00620
58	Isoflavonoid biosynthesis	ko00943	2	3	86	354	Zmdp005767;pmp000193	C16222+C16191	https:\\www.genome.jp\dbget-bin\www_bget?map00943
59	Cyanoamino acid metabolism	ko00460	2	8	86	354	MWS20160;Lmbn000121	C00844+C02512	https:\\www.genome.jp\dbget-bin\www_bget?map00460
60	Fructose and mannose metabolism	ko00051	1	6	86	354	pmf0138	C00159	https:\\www.genome.jp\dbget-bin\www_bget?map00051
61	Folate biosynthesis	ko00790	1	3	86	354	mws1336	C00568	https:\\www.genome.jp\dbget-bin\www_bget?map00790
62	Histidine metabolism	ko00340	1	10	86	354	mws0832	C01262	https:\\www.genome.jp\dbget-bin\www_bget?map00340
63	beta-Alanine metabolism	ko00410	1	12	86	354	mws0832	C01262	https:\\www.genome.jp\dbget-bin\www_bget?map00410
64	Ubiquinone and other terpenoid-quinone biosynthesis	ko00130	2	7	86	354	pmf0248;pme1439	C14151+C00811	https:\\www.genome.jp\dbget-bin\www_bget?map00130
